# Supplementary material for: Molecular Characterization of Chimeric Staphylococcus aureus Strains from Waterfowl
Source: Microorganisms. 2024 Jan 3;12(1):96. doi: 10.3390/microorganisms12010096 (PMC10821479; doi:10.3390/microorganisms12010096)
Supplement: Supplementary file 1 [file microorganisms-12-00096-s001.zip]

Archive with 15 entries (15 files):
- Supplemental File 1a_Nanopore Sequence of Mute Swan isolate 15V8707.fasta
- Supplemental File 1b_Illumina Sequence of Duck isolate 511525-22.fasta
- Supplemental File 1c_Nanopore Sequence of Duck isolate V315.fasta
- Supplemental File 1d_Illumina Sequence of Duck isolate 511509-22.fasta
- Supplemental File 1e_Illumina Sequence of Duck isolate 511510-22.fasta
- Supplemental File 1f_Illumina Sequence of Whistling Duck isolate IMT40427.fasta
- Supplemental File 1g_Nanopore Sequence of Duck isolate_V482.bio
- Supplemental File 1g_Nanopore Sequence of Duck isolate_V482.fasta
- Supplemental File 1h_Nanopore Sequence of Goat isolate 17CS1042.fasta
- Supplemental File 2_cgMLST data for the study strains and comparison to other lineages_2023-12-12.pdf
- Supplemental file 3a_Alignments of markers used for construction of Figure 1.bio
- Supplemental file 3b_Numerical values used for construction of Figure 1a to 3a_2023-12-12.pdf
- Supplemental file 4a_Avian Phages_Sequences_2023-09-13 -integrase first.bio
- Supplemental file 4b_Avian Phages_Alignment 2023-09-13 -integrase first.bio
- Supplemental file 4c_Mapping of the avian prophages in study isolates and reference sequences.pdf
