# Supplementary material for: Molecular Characterization of Chimeric Staphylococcus aureus Strains from Waterfowl
Source: Microorganisms. 2024 Jan 3;12(1):96. doi: 10.3390/microorganisms12010096 (PMC10821479; doi:10.3390/microorganisms12010096)
Supplement: Supplementary file 1 [file microorganisms-12-00096-s001.zip › Supplemental File 1a_Nanopore Sequence of Mute Swan isolate 15V8707.fasta]

>Staphylococcus aureus_Mute_Swan_isolate_15V8707_Mute_Swan_contig_1_[completeness=complete] [topology=circular] [location=chromosome]
CGATTAAAGATAGAAATACACGATGCGAGCAATCAAATTTCATAACATCACCATGAGTTT
GCTCCGAAGCATGAGTGTTTACAATGTTTGAATACCTTATACAGTTCTTATACATACTTT
ATAAATTATTTCCCAAGCTGTTTTGATACACTCACTAACAGATATTCTATAGAAGGAAAA
GTTATCCACTTATGCACATTTATAGTTTTCAGAATTGTGGATAATTAGAAATTACACACA
AAGTTATACTATTTTTAGCAACATATTCACAGGTATTTGACATATAGAGAACTGAAAAAG
TATAATTGTGTGGATAAGTCGTCCAACTCATGATTTTATAAGGATTTATTTATTGATATT
TACATAAAAATACTGTGCATAACTAATAAGCAGGATAAAGTTATCCACCGATTGTTATTA
ACTTGTGGATAATTATTAACATGGTGTGTTTAGAAGTTATCCACGGCTGTTATTTTTGTG
TATAACTTAAAAATTTAAGAAAGATGGAGTAAATTTATGTCGGAAAAAGAAATTTGGGAA
AAAGTGCTTGAAATTGCTCAAGAAAAATTATCAGCTGTAAGTTACTCAACTTTCCTAAAA
GATACTGAGCTTTACACGATTAAAGATGGTGAAGCTATCGTATTATCGAGTATTCCTTTT
AATGCAAATTGGTTAAATCAACAATATGCTGAAATTATCCAAGCAATCTTATTTGATGTT
GTAAGCTATGAAGTTAAACCTCACTTTATTACTACTGAAGAATTAGCAAATTATAGTAAT
AATGAAACTGCTACTCCAAAAGAAACAACAAAACCTTCTACTGAAACAACTGAGGATAAT
CATGTGCTTGGTAGAGAGCAATTCAATGCCCATAACACATTTGACACTTTTGTAATCGGA
CCTGGTAACCGCTTTCCACATGCAGCAAGTTTAGCTGTAGCCGAAGCACCAGCCAAAGCG
TACAATCCATTATTTATCTATGGAGGTGTTGGTTTAGGAAAAACCCATTTAATGCATGCC
ATTGGTCATCATGTTTTAGATAATAATCCAGATGCCAAAGTGATTTACACATCAAGTGAA
AAATTCACAAATGAATTTATTAAATCAATTCGTGATAACGAAGGTGAAGCTTTCAGAGAA
AGATATCGTAATATCGACGTCTTATTAATCGATGATATTCAGTTCATACAAAACAAGGTA
CAAACACAAGAAGAATTTTTCTATACTTTTAATGAATTGCATCAGAATAACAAGCAAATA
GTTATTTCGAGTGATCGACCACCAAAGGAAATTGCACAATTAGAAGACCGATTACGTTCA
CGCTTTGAATGGGGGCTAATTGTTGATATTACGCCACCAGATTATGAAACTCGAATGGCA
ATTTTGCAGAAGAAAATTGAAGAAGAAAAATTAGATATTCCACCAGAAGCTTTAAATTAT
ATAGCAAATCAAATTCAATCTAATATTCGTGAATTAGAAGGTGCATTAACACGTTTACTT
GCATATTCACAATTATTAGGAAAACCAATTACAACTGAATTAACTGCTGAAGCTTTAAAA
GATATCATTCAAGCACCAAAATCTAAAAAGATTACCATCCAAGATATTCAAAAAATTGTA
GGCCAGTACTATAATGTTAGAATTGAAGATTTCAGTGCAAAAAAACGTACAAAGTCAATT
GCATATCCGCGTCAAATAGCTATGTACTTGTCTAGAGAGCTTACAGATTTCTCATTACCT
AAAATTGGTGAAGAATTTGGTGGGCGTGATCATACGACCGTCATTCATGCTCATGAAAAA
ATATCTAAAGATTTAAAAGAAGATCCTATTTTTAAACAAGAAGTAGAGAATCTTGAAAAA
GAAATAAGAAATGTATAAGTAGGAAACTTTGGGAAATGTAATCTGTTATATAACAGCACT
AATGATAACAATCATTTTTTACATTTCTATATGCTAATGTGGCAAGATGAGCAAAACTCA
TTTTGTGGATAATGTTTAAAAGTCATACACACCCTACACAAGTTATCAACATGTGTATAA
CTTCGCCAAATCTATGTTTTTAAGACTTATCCACCAATCCACAGCACCTACTACTATTAC
TAAGAACTTAAAACCTATATAATTATATATAAACGACTGGAAGGAGTTTTAATTAATGAT
GGAATTCACTATTAAAAGAGATTATTTTATTACACAATTAAATGACACATTAAAAGCTAT
TTCACCAAGAACAACATTACCTATATTAACTGGTATCAAAATCGATGCGAAAGAACATGA
AGTTATATTAACTGGTTCAGACTCTGAAATTTCAATAGAAATCACTATTCCTAAAACTGT
AGATGGCGAAGATATTGTCAATATTTCAGAAACAGGCTCAGTAGTACTTCCTGGACGATT
CTTTGTTGATATTATAAAAAAATTACCTGGTAAAGATGTTAAATTATCTACAAATGAACA
ATTCCAGACATTAATTACATCAGGTCATTCTGAATTTAATTTAAGTGGCTTAGATCCAGA
TCAATATCCTTTATTACCTCAAGTTTCTAGAGATGACGCAATTCAATTGTCGGTAAAAGT
GCTTAAAAACGTGATTGCACAAACAAATTTTGCAGTGTCCACCTCAGAAACACGCCCAGT
ACTAACTGGTGTGAACTGGCTTATACAAGAAAATGAATTAATATGCACAGCGACTGACTC
ACACCGCTTGGCTGTAAGAAAGTTGCAGTTAGAAGATGTTTCTGAAAACAAAAATGTCAT
CATTCCAGGTAAGGCTTTAGCTGAATTAAATAAAATTATGTCTGACAATGAAGAAGACAT
TGATATCTTCTTTGCTTCAAACCAAGTTTTATTTAAAGTTGGAAATGTGAACTTTATTTC
TCGATTATTAGAAGGACATTATCCTGATACAACACGTTTATTCCCTGAAAACTATGAAAT
TAAATTAAGTATAGACAATGGGGAGTTTTATCATGCGATTGATCGTGCCTCTTTATTAGC
ACGTGAAGGTGGTAACAACGTTATTAAATTAAGTACAGGTGATGACGTTGTTGAATTATC
TTCTACATCACCAGAAATTGGTACTGTAAAAGAAGAAGTTGATGCAAACGATGTTGAAGG
TGGTAGCCTGAAAATTTCATTCAACTCTAAATATATGATGGATGCTTTAAAAGCAATCGA
TAATGATGAGGTTGAAGTTGAATTCTTCGGTACAATGAAACCATTTATTCTAAAACCAAA
AGGTGACGACTCGGTAACGCAATTAATTTTACCAATCAGAACTTACTAAAAATAAATATA
AATAAAGGATGACGTGATTAATTAAAACGTCATCCTTTATTTTTTGGCAAAAATAATTCT
AGATGCGTATGTAAAATAAATTTGGCAGCATTTTAAACAGCAAATAAAAGACGCCAATTA
AATTTATGACAAATATATCCAAAATTTAATAAGTGTGCTTATATGCCCTTTAAATTTAAA
ATTTTAATAGTCAATAACAAGTTGAATATAAAAGTTAAACGCCGTTAAATAGCGTTAAAA
AATTGAAAATGACAGTATTGCCAAAAAATAAGAATTAATTATTTATATGTAAACGGTTTC
TACCTCTATTTTAAATGAAATTTGTGACAAAAAAAGGTATAATATATTAATGACATACAA
AGAAATGGAGTGATTATTTTGGTTCAAGAAGTTGTAGTAGAAGGAGACATTAATTTAGGT
CAATTTCTAAAAACAGAAGGGATTATTGAATCTGGTGGTCAAGCAAAATGGTTCTTGCAA
GACGTTGAAGTATTAATTAATGGAGTGCGTGAAACACGTCGCGGTAAAAAGTTAGAACAT
CAAGATCGTATAGATATCCCAGAATTACCTGAAGATGCTGGTTCTTTCTTAATCATTCAT
CAAGGTGAACAATGAAGTTAAATACACTCCAATTAGAAAATTATCGTAACTATGATGAGG
TTACGTTGAAATGTCATCCTGACGTGAATATCCTCATTGGAGAAAATGCACAAGGAAAGA
CAAATTTACTTGAATCAATTTATACCTTAGCTTTAGCAAAAAGTCATAGAACGAGTAATG
ATAAGGAACTCATACGTTTTAATGCTGATTATGCTAAAATAGAAGGTGAGCTTAGTTATA
GACACGGCACGATGCCATTAACAATGTTTATAACTAAAAAAGGTAAACAAGTCAAAGTGA
ATCACTTAGAGCAAAGTCGTCTAACTCAATATATTGGACACCTCAATGTGGTTCTATTTG
CGCCAGAAGATTTGAATATTGTAAAAGGCTCTCCTCAAATAAGACGACGCTTTATAGATA
TGGAGTTGGGCCAAATTTCTGCTGTTTACTTAAATGATTTAGCTCAATACCAACGTATTT
TAAAGCAAAAGAATAATTACTTAAAGCAGTTACAATTAGGCCAAAAAAAGGACTTAACAA
TGTTGGAAGTATTAAATCAGCAGTTTGCTGAATATGCAATGAAAGTAACTGATAAACGTG
CACATTTTATTCAAGAGCTAGAGTCGTTAGCTAAACCGATTCATGCTGGTATCACAAATG
ATAAAGAAGCGTTGTCGCTGAATTATTTACCTAGTCTTAAATTTGATTATGCTCAAAATG
AAGCGGCACGACTTGAAGAAATTATGTCTATTCTTAGCGATAATATGCAAAGAGAAAAAG
AACGAGGCATTAGCTTATTCGGACCACATCGAGATGATATAAGTTTTGATGTGAATGGCA
TGGATGCTCAAACATATGGTTCTCAAGGACAGCAACGTACAACGGCTTTGTCCATTAAAT
TAGCTGAAATTGAGTTAATGAATATCGAAGTTGGGGAATATCCCATCTTATTATTAGACG
ATGTACTCAGTGAATTAGATGATTCGCGTCAAACGCATTTATTAAGTACGATTCAGCATA
AAGTACAAACATTTGTCACTACGACATCTGTAGATGGTATTGATCATGAAATCATGAATA
ACGCTAAATTGTATCGTATTAATCAAGGTGAAATTATAAAGTAACAGAAAGCGATGGTGA
CTGCATTGTCAGATGTAAACAACACGGATAATTATGGTGCTGGGCAAATACAAGTATTAG
AAGGTTTAGAAGCAGTACGTAAAAGACCAGGTATGTATATAGGATCGACTTCAGAGAGAG
GTTTGCACCATTTAGTGTGGGAAATTGTCGATAATAGTATCGATGAAGCATTAGCTGGTT
ATGCAAATCAAATTGAAGTTGTTATTGAAAAAGATAACTGGATTAAAGTAACGGATAACG
GACGTGGTATCCCAGTTGATATTCAAGAAAAAATGGGACGTCCAGCTGTCGAAGTTATTT
TAACTGTTTTACATGCTGGTGGTAAATTTGGCGGTGGCGGATACAAAGTATCTGGTGGTT
TACATGGTGTTGGTTCATCAGTTGTAAACGCATTGTCACAAGACTTAGAAGTATATGTAC
ACAGAAATGAGACTATATATCATCAAGCATATAAAAAAGGTGTACCTCAATTTGACTTAA
AAGAAGTTGGCACAACTGATAAGACAGGTACTGTCATTCGTTTTAAAGCAGATGGAGAAA
TCTTCACAGAGACAACTGTATACAACTATGAAACATTACAGCAGCGTATTAGAGAGCTTG
CTTTCTTAAACAAAGGAATTCAAATCACATTAAGAGATGAACGTGATGAAGAAAACGTTA
GAGAAGACTCCTATCACTATGAGGGCGGTATTAAATCGTACGTTGAGTTATTGAACGAAA
ATAAAGAACCTATTCATGATGAGCCAATTTATATTCATCAATCTAAAGATGATATTGAAG
TAGAAATTGCGATTCAATATAACTCAGGATATGCCACAAATCTTTTAACTTACGCAAATA
ACATTCATACGTACGAAGGTGGTACGCATGAAGACGGATTCAAACGTGCATTAACGCGTG
TCTTAAATAGTTATGGTTTAAGTAGCAAGATTATGAAAGAAGAAAAAGATAGACTTTCTG
GTGAAGATACACGTGAAGGTATGACAGCAATTATATCTATCAAACATGGTGATCCTCAAT
TCGAAGGTCAAACGAAGACAAAATTAGGTAATTCTGAAGTGCGTCAAGTTGTAGATAAAT
TATTCTCAGAGCACTTTGAACGATTTTTATATGAAAATCCACAAGTCGCACGTACAGTGG
TTGAAAAAGGTATTATGGCGGCACGTGCACGTGTTGCTGCGAAAAAAGCGCGTGAAGTAA
CACGTCGTAAATCAGCGTTAGATGTAGCAAGCCTTCCAGGTAAATTAGCCGATTGCTCTA
GTAAAAGTCCTGAAGAATGTGAGATTTTCTTAGTCGAAGGGGACTCTGCCGGGGGGTCTA
CAAAATCTGGTCGTGACTCTAGAACGCAGGCGATTTTACCATTACGAGGTAAGATATTAA
ATGTTGAAAAAGCACGATTAGATAGAATTTTGAATAACAATGAAATTCGTCAAATGATCA
CAGCATTTGGTACAGGAATCGGTGGCGACTTTGATCTAGCGAAAGCAAGATATCACAAAA
TCGTCATTATGACTGATGCCGATGTGGATGGAGCGCATATTAGAACATTGTTATTAACAT
TCTTCTATCGATTTATGAGACCGTTAATTGAAGCAGGCTATGTGTATATTGCACAGCCAC
CGTTGTATAAACTGACACAAGGTAAACAAAAGTATTATGTATACAATGATAGGGAACTTG
ATAAACTTAAATCTGAATTGAATCCAACACCAAAATGGTCTATTGCACGATACAAAGGTC
TTGGAGAAATGAATGCAGATCAATTATGGGAAACAACAATGAACCCTGAGCACCGCGCTC
TTTTACAAGTAAAACTTGAAGATGCGATTGAAGCGGACCAAACATTTGAAATGTTAATGG
GTGATGTTGTAGAAAACCGTAGACAATTTATAGAAGATAATGCAGTTTATGCAAACTTAG
ACTTCTAAGCGCTGTGAACTGAACTTTTGAAGGAGGAACTCTTGATGGCTGAATTACCTC
AATCAAGAATAAATGAACGAAATATTACCAGTGAAATGCGTGAATCATTTTTAGATTATG
CGATGAGTGTTATCGTTGCTCGTGCATTGCCAGATGTTCGTGACGGTTTAAAACCAGTAC
ATCGTCGTATACTATATGGATTAAATGAACAAGGTATGACACCGGATAAATCATATAAAA
AATCAGCACGTATCGTTGGTGACGTAATGGGTAAATATCACCCTCATGGTGACTCATCTA
TTTATGAAGCAATGGTACGTATGGCTCAAGATTTCAGTTATCGTTATCCGCTTGTTGATG
GCCAAGGTAACTTTGGTTCAATGGATGGAGATGGCGCAGCAGCAATGCGTTATACTGAAG
CGCGTATGACTAAAATCACACTTGAACTGTTACGTGATATTAATAAAGATACAATAGATT
TTATCGATAACTATGATGGTAATGAAAGAGAGCCGTCAGTCTTACCTGCTCGATTCCCTA
ACTTGTTAGCCAATGGTGCATCAGGTATCGCGGTAGGTATGGCAACGAATATTCCACCAC
ATAACTTAACAGAATTAATCAATGGTGTACTTAGCTTAAGTAAGAACCCTGATATTTCAA
TTGCTGAGTTAATGGAGGATATTGAAGGTCCTGATTTCCCTACTGCTGGACTTATTTTAG
GTAAGAGTGGTATTAGACGTGCATATGAAACAGGTCGTGGTTCAATTCAAATGCGTTCTC
GTGCAGTTATTGAAGAACGTGGAGGCGGACGTCAACGTATTGTTGTCACTGAAATTCCTT
TCCAAGTGAATAAGGCTCGTATGATTGAAAAAATTGCAGAACTCGTTCGTGACAAGAAAA
TTGACGGTATCACTGATTTACGTGATGAAACAAGTTTACGTACTGGTGTGCGTGTCGTTA
TTGATGTGCGTAAGGATGCAAATGCTAGTGTCATTTTAAATAATTTATACAAACAAACGC
CACTTCAAACATCATTTGGTGTGAATATGATTGCACTTGTAAATGGTAGACCGAAGCTTA
TTAATTTAAAAGAAGCGTTGGTACATTATTTAGAGCATCAAAAGACAGTTGTTAGAAGAC
GTACGCAATACAACTTACGTAAAGCTAAAGATCGTGCCCACATTTTAGAAGGATTACGTA
TCGCACTTGACCATATCGATGAAATTATTTCAACGATTCGTGAGTCAGATACAGATAAAG
TTGCAATGGAAAGCTTGCAACAACGCTTCAAACTTTCTGAAAAACAAGCTCAAGCTATTT
TAGACATGCGTTTAAGACGTCTAACAGGTTTAGAGAGAGACAAAATTGAAGCTGAATATA
ATGAGTTATTAAATTATATTAGTGAATTAGAAGCCATCTTAGCTGATGAAGAAGTGTTAT
TACAGTTAGTTAGAGATGAATTGACTGAAATTAGAGATCGTTTCGGTGATGAGCGTCGTA
CAGAAATTCAATTAGGTGGATTTGAAGACTTAGAGGACGAAGACTTAATTCCAGAAGAAC
AAATAGTAATTACTTTGAGCCATAATAACTACATTAAACGTTTGCCGGTATCTACATATC
GTGCTCAAAACCGTGGTGGTCGTGGTGTTCAAGGTATGAATACATTGGAAGAAGATTTTG
TCAGTCAATTGGTAACTTTAAGTACACATGACCATGTATTGTTCTTTACTAACAAAGGTC
GTGTATACAAACTAAAAGGTTATGAAGTGCCTGAGTTATCAAGACAGTCTAAAGGTATTC
CTGTAGTGAATGCTATTGAACTTGGAAATGATGAAGTCATTAGTACAATGATTGCTGTTA
AAGACCTTGAAAGTGAAGACAACTTCTTAGTGTTTGCAACTAAACGTGGTGTTGTTAAAC
GTTCAGCATTAAGTAACTTCTCAAGAATAAATAGAAATGGTAAGATTGCGATTTCGTTCA
GAGAAGATGATGAGTTAATTGCAGTTCGTTTAACAAGTGGTCAAGAAGATATCTTGATTG
GTACATCACATGCATCATTAATTCGATTCCCTGAATCAACATTACGTCCTTTAGGCCGTA
CAGCAACGGGTGTGAAAGGTATTACACTTCGTGAAGGTGACGAAGTTGTAGGGCTTGATG
TAGCTCATGCAAACAGTGTTGATGAAGTATTAGTAGTTACTGAAAATGGTTATGGTAAAC
GTACGCCAGTTAATGACTATCGTTTATCAAATCGTGGTGGTAAAGGTATTAAAACAGCTA
CGATTACTGAGCGTAATGGTAATGTTGTATGTATCACTACAGTAACTGGTGAAGAAGATT
TAATGATTGTTACTAATGCCGGTGTCATTATTCGACTAGATGTTGCAGATATTTCTCAAA
ATGGTCGTGCAGCACAAGGTGTTCGCTTAATTCGCTTAGGAGATGATCAATTTGTTTCAA
CGGTTGCTAAAGTAAAAGAGGATGCAGATGAAGTAAATGAAGATGAACAATCTACTGTAT
CTGAAGATGGTACTGAACAACAACGTGAAGCGGTTGTAAATGATGAAACACCAGGAAATG
CAATTCATACTGAAGTGATTGATTCAGAAGAAAATGATGAAGATGGACGTATTGAAGTAA
GACAAGATTTCATGGATCGTGTTGAAGAAGATATACAACAATCATCAGATGAAGATGAAG
AATAATAAAAAAATAAGACTTCCCTATATGTAGGGGAGTCTTATTTTTATGCTAGAAAGT
AATGCTGTACTATATTCAATGATTAGTAATGATTAACTTTCTAATTGTTTCATTGCGTAA
GGTATTTCATTGATAAGTCTTGATGGTGGCACCACATACATATCTTTTGCAAGATTTTCG
CCAATAAAACTATGTGTATATGTGGCACTCATAACCGCTTCTTTTAAGTTATCAAATTGA
CCAACAAAACTTGTAATCATACCAGCAAGTGTATCGCCCATACCACCAGTCGCCATTGCT
GGGCTACCGATTGTTAATTTAAAGTCTTCATCTTTAAAGAAAATTTCAGTACCATGTTTT
TTAAGTACAACAGTTGCGCCTAAAAGATCAACTGCTTCACGATTACGCTCATATGTCTGT
TCCTCAATAGGAATACCACTTAATCGCTCCCATTCTTTGAGATGCGGAGTAAAAATCACG
CGACATGTAGGTAATTGCGGTTTCAGTTTACTAAATATTGTAATCGCATCGCCGTCTACG
ATTAAATTTTGATGCGGTTGTATATTTTGTAGTAGGAATGTAATGGCATTATTTCCTTTG
AAATCAACGCCAAGACCTGGACCAATTAGTATACTGTCAGTCATTTCAATCATTTTCGTC
AACATTTTCGTATCATTAATATCAATAACCATCGCTTCTGGGCAACGAGAATGTAATGCT
GAATGATTTGTTGGATGTGTAGCTACAGTGATTAAACCACTACCGCTAAATACACATGCA
CGAGCCGCTAACATAATGGCACCACCTAAGTTAGCAGATCCACCAATTAATAAAATTTTG
CCATAATCACCTTTATGTGAATCTTCTTTACGCTTAGGAATGTTAATAGAATTTAACGTT
TCCATAGTGATATAACCTCCCATGTAAAAGCCTTTTCCGAATTTATTCAATTTTAAAAAT
ATATAGTAACTTTTAACAAAATGTATTATAAATTTCTGAATTCATTATTATTTGTCGTTA
AATACAATAGAAAATACTATACCTGTATATGCAATTCGTCAATAGATAAATTATTAAATA
TGCTTACAACAATCTTAATATCCTTTAACGCACTACAATAGTGCTCTGATAATAGGTTAT
AAATGTACGTAAAACCATTGTTTCAATAAAAATGAAAACGTATACTTCAAGAAGGATGGG
TTACTTAATATAAACAAGGGGGTAACATATATGACTTTATATTTAGATGGTGAAACACTA
ACAATTGAGGATATTAAATCATTTTTACAACAACAATCAAAGATTGAAATTATTGATGAT
GCGTTAGAACGTGTCAAAAAAAGTAGAGCGGTAGTTGAACGTATTATTGAAAATGAGGAA
ACGGTTTACGGTATCACTACAGGTTTTGGGTTATTTAGTGATGTACGTATAGACCCGACG
CAATATAATGAATTACAAGTGAATCTGATACGCTCACATGCCTGTGGACTAGGTGAGCCA
TTTTCAAAAGAAGTAGCATTAGTCATGATGATTTTACGATTGAATACATTATTAAAAGGT
CATTCAGGTGCCACTTTAGAATTAGTGAGACAATTACAATTTTTTATAAATGAACGTATT
ATACCGATAATCCCACAACAAGGCTCTCTCGGTGCATCAGGAGATTTAGCACCATTATCA
CACTTAGCATTAGCATTAATTGGTGAAGGGAAAGTATTGCACAGAGGGGAAGAAAAGGAT
AGTGACGATGTATTAAGAGAATTAAATAGACAACCTTTGAACCTTCAGGCTAAAGAAGGT
TTAGCATTGATTAATGGTACCCAAGCTATGACAGCTCAAGGTGTCATTAGTTATATAGAA
GCAGAAGATTTAGGTTACCAATCTGAATGGATTGCTGCATTAACGCATCAGTCTCTTAAT
GGCATTATAGATGCATATCGACATGATGTGCACGCTGTTCGTAATTTTCAAGAACAGATT
AATGTGGCAGCGCGTATGCGTGATTGGTTAGAAGGATCAACATTAACGACGCGACAAGCA
GAAATACGTGTACAAGATGCATATACGTTGCGTTGTATACCACAAATCCATGGCGCGAGT
TTTCAAGTATTCAATTATGTTAAACAGCAATTAGAATTTGAAATGAATGCGGCTAATGAT
AATCCACTTATATTTGAGGGAGCAAATGAAACGTTTGTTATTTCAGGTGGTAACTTCCAT
GGACAACCAATTGCTTTTGCATTAGATCATCTTAAATTAGGTGTAAGTGAATTAGCAAAC
GTATCGGAACGTCGTCTAGAGCGACTAGTAAATCCTCAATTAAATGGTGATTTACCAGCA
TTTCTTAGCCCAGAGCCAGGATTGCAAAGTGGCGCGATGATTATGCAATATGCTGCTGCA
AGTCTCGTTTCTGAAAATAAAACTTTAGCGCATCCAGCGAGTGTTGATTCTATCACTTCA
TCTGCGAACCAAGAAGATCACGTATCTATGGGAACTACAGCTGCTAGACATGGTTATCAA
ATTATTGAAAATGCAAGACGTGTGTTGGCAATCGAATGTGTTATTGCATTACAAGCAGCA
GAGTTGAAAGGTGTCGAAGGATTATCACCAAAAACACGTCGCAAGTATGATGAGTTTCGA
AGTATCGTGCCATCCATTACACATGACCGTCAATTTCATAAAGATATTGAAGCGGTTGCA
CAGTATTTAAAGCAATCAATTTATCAAACGACTGCATGTCACTAAATCGACATGAGTGAT
GTTTGAAATCGTTACTTGAAAAAGCAAATATAGTTTGCTATATTAAAAATAACTTAATAA
GACATTGTTCGTAGGACAAGTAATATATAGTGTTCGATATCAGAGAGCTTGTGGTTAGTG
TGAACAAGAATCAACATATATATGAATCTACCTACTTAATTTAAAAGAACAATCGGTGAT
AACCGTTATTTTAGTGAAGTGCAATTTAGGTTTAGTGTATCTTTATAACTTAAATTGTTA
AATAGGGTGGCAACGCGTAGACCACGTCCCTTGTAGGGATGTGGTCTTTTTTTATTTTCT
AAAAAATAAAGACGTACGTCATTCCATAATAAATGATAATTATTTGGGAAAGGATGAAGG
TTAATGTTAGACATTAGATTATTCAGAAATGAGCCTGACACAGTTAAGAGCAAAATTGAA
TTACGCGGAGATGATCCAAAAGTTGTAGATGAAATTTTAGAATTGGATGAGCAACGACGT
AAATTAATTAGTGCAACAGAAGAAATGAAAGCACGTCGTAATAAAGTAAGTGAAGAAATC
GCATTAAAAAAACGTAATAAAGAAAATGCTGATGATGTGATTGCTGAAATGCGCACATTA
GGTGACGATATTAAAGAAAAAGATAGTCAATTAAATGAAATTGATAATAAAATGACAGGT
ATCCTTTGTCGTATTCCAAATTTAATAAGTGATGATGTACCTCAAGGTGAATCTGATGAA
GATAACGTTGAAGTTAAAAAGTGGGGTACACCACGTGAGTTTTCATTTGAACCAAAAGCA
CATTGGGATATTGTAGAAGAATTGAAAATGGCTGATTTTGATCGTGCAGCAAAAGTTTCA
GGTGCGCGTTTTGTATATTTAACAAATGAAGGTGCGCAATTAGAGCGTGCTTTAATGAAC
TATATGATTACAAAACATACAACACAACATGGTTATACAGAAATGATGGTACCACAGCTT
GTGAACGCAGATACAATGTATGGTACAGGTCAATTACCTAAATTTGAAGAAGATTTATTT
AAAGTAGAAAAAGAAGGATTATATACAATTCCAACTGCTGAAGTACCATTAACGAATTTC
TATCGTAATGAAATTATTCAACCAGGTGTACTTCCTGAAAAATTCACTGGTCAATCTGCA
TGTTTCCGAAGTGAAGCAGGATCAGCAGGTAGAGATACAAGAGGATTAATTCGTTTACAT
CAATTCGATAAAGTGGAAATGGTATGTTTTGAACAACCAGAAGATTCATGGAATGCTTTA
GAAGAAATGACAACAAACGCAGAAGCAATTCTAGAAGAGTTAGGTTTACCATACCGTCGT
GTTATTTTATGTACAGGTGATATTGGATTTAGTGCAAGCAAAACATATGATTTAGAAGTT
TGGTTACCAAGCTACAATGATTATAAAGAAATTAGTTCATGCTCAAACTGTACGGATTTC
CAAGCGCGTCGTGCTAACATCCGCTTCAAGCGTGACAAAGCAGCTAAACCAGAATTAGCA
CATACATTAAATGGTAGTGGTTTAGCAGTTGGACGTACATTTGCTGCTATTGTTGAAAAT
TACCAAAATGAAGATGGAACAGTAACAATTCCAGAAGCATTAGTACCATTTATGGGTGGT
AAAACTCAAATTTCAAAACCAGTTAAATAAAGGCTTTAGCTACAAACTTTAAAAAAGTAT
ATATCTACGTATACTTAAAGCAAGGGCAAGATACTTTAAATAATATTTTAAAAAGTGGTG
ACGAAGCTGTCGCCACTTTTTTTGTGCTGTAAAAGTATAATAGTGAGCCAATGCACATAA
CAACAATAAATTAAGTTTGTGGTTTAATGGGGTGAACGCATTTCATTATAGCAACAATAC
GGGATAATTATGATGAACTAAAACAATCTAAAACGTAACAAAATTGAGCAAAACTATTAT
AGGAAATTAAGCGATAAAAAACTGATTTCGTTGATGTAGTATGAGTAATATCGATGCAGT
AGGGTAGGGGGTGAGGGGATGATGATTATAAGTGTTTGAGACACGAATCAATATCCCAGA
CTCATCATTAGATATAAAAAATTATAAAATTAGTACTTAAAAACAACTACAAATCCGTAG
AAAATATGGAGGTAGTCTTAAATAAAATATTGAAAATTCTCAAAACTAAAAAGTTAAGAC
GGAAGTATTTCAAGACATCGGTATGTCTAACCTCAGACAAACCGACGTCTAATGTTATTG
CTTAGGGTATAGAACTGTATTAGACTAGGTATATTATTTTTTCGTAATTATATAAATAAA
AAGTGACAAAGGAGGTAATTGAGATGACAACGCATTTAAGTTTTAGACAAGGCGTGCAAG
AGTGTATCCCAACATTATTGGGTTATGCCGGTGTTGGTATTTCATTTGGTATTGTGGCTT
CGTCTCAAAACTTTAGTATTTTAGAAATTATCTTGTTATGTCTTGTTATATATGCCGGTG
CTGCGCAATTTATTATGTGCGCATTGTTTATAGCAGGTACACCGATATCAGCGATTGTAC
TAACTGTATTTATCGTAAATTCAAGAATGTTCCTTTTAAGTATGTCGCTTGCACCAAACT
TCAAGACATATGGGTTTTGGAACCGTGTTGGATTAGGTTCATTAGTAACTGACGAAACGT
TTGGCGTTGCCATTACACCTTATTTAAAAGGAGAAGCTATCAATGATCGCTGGATGCATG
GGCTTAATATCACAGCATATTTATTTTGGGCAATTTCGTGTGTAGCTGGGGCTTTATTTG
GCGAATATATCTCAAATCCGCAAACGTTAGGGTTAGACTTTGCTATCACAGCTATGTTTA
TCTTTTTGGCCATTGCGCAATTTGAATCAATTACTAAATCGCGATTAAGAATTTACATAG
TACTCATTATTGCCGTCATAGTAATGATGTTATCGCTAAGTATGTTTATGCCTTCATATC
TAGCAATATTAATTGCAGCCACAATTTCAGCAGCGTTAGGAGTGATGATGGAACGATGAT
AACTCATATGAACATGTTAATACTTATTTTATTGTGTGGTATCGTAACGCTATTAATTCG
AATTATACCTTTTATCATGATTTCAAAAGTGCAATTGCCTGATGTCGTGGTTAGATGGCT
ATCATTTATTCCAATCACACTATTTACGGCACTTGTCATTGACAGCATTATTCAGCAGAC
GCCTCATGGTGAGGGGTATACATTAAACATCCCTTACATTATCGCGCTCATTCCGACGGT
TATTTTATCTATAATCACGCGTAGTTTAACTATTACAATTATTAGTGGGATTGTTATCAT
GGCAGCATTACGATTTTTCTTTTAAAAATAACTGAAAATCATTGAACAGATATTTAAACT
TAGGTAAACTGTTAGTAATCAGAAAATTCTGATATGCAAATCGTCTATGTTAAGATTGGG
AATCGTGTATACGTAAGCGATTTGGCTAACGCATGACTATGATAACAACATTTTAAATGA
TAAAAGTAATTCATCACTGAATCTCAACTAACACATAACAATTTCATATTTCTTATTGTG
AGAAGTTGAGGGACTTGGCCCTGTGATACTTCAGCAACCGACTTTATAGCACGGTGCTAA
AACCAACGAGTTACTCGAATGATAAGTATAAAGACTTCTTACTTTTCAATAGGGTGAGAA
GTTTTTTTGTTTAAGGAGGAAAGAACAATGACAAATTACACAGTAGATACTTTAAATCTA
GGGAAATTTATTACAGAATCTGGGGAAGTCATAGATAACTTGCGTTTGAGATATGAGCAT
GTCGGTTATCATGGACAACCATTAGTTGTAGTTTGTCATGCATTAACTGGCAATCATTTA
ACATATGGAACAGATGATTATCCGGGGTGGTGGCGAGAAATTATTGATGGGGGATATATT
CCCATTCACGATTATCAATTTTTAACATTTGATGTTATTGGTAGTCCTTTCGGTTCAAGC
TCACCTTTAAACGACCCTCATTTTCCTAAAAAATTAACATTAAGAGATATTGTCAGAGCG
AATGAACGAGGTATACAAGCCCTTGGTTATGACAAAATTAATATTTTAATAGGGGGAAGT
CTTGGAGGTATGCAAGCAATGGAACTACTTTACAATCAACAGTTTGAAGTAGATAAAGCC
ATTATTCTTGCTGCAACAAGCCGAACATCATCTTATAGTAGAGCTTTCAATGAAATTGCA
AAGCAAGCCATTCATCTTGGTGGTAAGGAAGGTCTAAGTATTGCACGCCAATTAGGTTTT
TTGACATATCGATCATCAAAAAGTTATGATGAACGTTTCACGCCGGATGAAGTAGTCGCA
TACCAACAACATCAAGGTAATAAATTTAAAGAACATTTTGATTTGAATTGTTATCTGACA
CTGCTAGATGTATTGGATAGTCACAACATTGACCGCGGTCGCACAGACGTAACGCATGTT
TTTAAAAATTTAGAAACAAAAGTGTTAACGATGGGATTCATAGATGATTTGCTATATCCG
GACGATCAAGTTCGTGCTTTAGGTGAACGTTTTAAATATCATCGTCATTTCTTTGTACCT
GATAACGTTGGTCATGACGGATTTTTATTAAACTTTAGTACCTGGGCACCTAACTTATAT
CATTTTTTGAATTTAAAGCATTTTAAGCGCAAGTAATAATATATATTTTCAAAGAATGAA
GCCACTAAATCATAGTTATCATATTCAAAAACATCTAGAGTACATGAGAGTGGAAATGAA
TTGTAAATCTAAATAAAGTTTGATTGCTATGTAGTGGGATTAAATAATCATGTTGAAAAT
GAAAGCACACAAAAGCGATTTAAATGAGTATGTTAATTACTTATAAAACATGAAAGTTAT
TATTCAATTAAATGAAATAGAAGCATACAATCTATAAATTGTTAATTTCCATTAAAGAGG
TTAAAATAATAGCTATAGTTAAAAATATGGGAGTGGCTTATGTGTTTTCAAAAATACAAC
CTAAAGCAACAATGATTGCAACGATTACGTTGGTATTTGTCGCTTTAGCTTTATATCTAG
TGCCTGGTTTAGGACTAATATTTGCATTATTTGCAACCATACCAGGTATCGTTTTATGGA
ATAAATCAATACAATCTTTCGGGATTAGTGCACTTATTACAGTAATTATAACAACTGTTT
TAGGTAATACTTTCGTTTTAAGTGCTATCATATTAGTCTTAATTGCAAGTTTAATTATTG
GTCAATTGCTTAAAGAAAAAACGTCTAAAGAAAGAATATTGTACGTAACAACAGTAGCGA
TGAGCTTAATTTCATTAATCGCTTTTATGTTACTACAAACATTCGGAAGAATTCCACCAT
CAGCGAGCATAGTAAAACCTTTCAAGCAAACATTACATGAAGCGATTACGATGAGCGGTG
CCGATGCGAATATGACCCAAATATTAGAAGAAGGGTTTAGACAAGCGACCGTTCAATTAC
CAGGTTTCATCATTATCATTACATTTTTAATCGTCTTAATTAACTTAATCGTTACATTTC
CGATTTTACGAAAATTTAAAATCGCTACACCTGTATTTAAGCCACTTTTCGCGTGGCAAA
TGAGCGGTATTTTATTATGGATATACATTATTGTTATCATATGTTTATTATTTACAGGTC
AACCGAGTGTGTTCCAGAGTATTCTTTTAAACTTCCAACTTGTGTTATCATTAGTGATGT
ATATTCAAGGTTTAAGTGTTATTCATTTCTTTGGTAAAGCGAAAGGTTTGCCGAATGCAG
TAACGATTTTACTATTGATTATCGGTACAATACTGACACCTACGACACATATTGTAGGAC
TACTTGGTGTTATCGATTTAAGTTTGAATTTGAAGCGAATCATGAAAAATAATTCTAAAA
AGTGAATAGAGGTGGAATAATGAATCGGCAGTCCACTAAGAAAGCTTTACTAATACCATT
TGTCATCATGATCATCACAGCAATTGTTTTAATGGGTGTATGGTTTATCTTTAATAGTCT
TATAGCATTAATTGCATCTATCGTTCTTGTCGTGATGATTATTGTTAGCATCGTTTTATT
CAGACAAGCTTTAATGAAAATGGATAGTTATGTAGATGGTTTGAGTGCTCAAATTTCGAC
AACAAATAATAAAGCAATCAAACATTTACCAATTGGTATCATTGTTTTAGATGAAAATGA
TCACATCGAATGGGTTAACCAATTTATGACAGATCATATGGAAGCAAACGTCATTTCTGA
ATCTGTAAATGAAGTATTTCCAAACATTTTAAAGCAATTAGATAGAGTGAAATCCGTTGA
AATAGAATATAATCAGTATCATTTCCAAGTACGTTATTCTGAGAATGATCACTGCCTCTA
TTTCTTTGATATAACTGAACAAGTACAAACAAATGAACTATATGAAAATTCTAAACCAAT
CATTGCGACATTATTTTTAGATAACTACGATGAGATTACTCAAAATATGAATGATACGCA
GCGTTCGGAAATCAATTCAATGGTAACGCGTGTCATTAGTCGATGGGCGACTGAGTATAA
TATATTCTTTAAAAGGTATAGTTCCGATCAATTCGTAGCCTATTTAAATCAAAAAATATT
AGCTGACTTAGAAGAATCTAAATTTGATATCTTGAGTCAATTACGTGAAAAAAGTGTTGG
TTATCGTGCCCAATTAACATTGAGTATTGGTGTTGGTGAAGGTACTGAAAATTTAATCGA
CTTAGGTGAATTATCACAATCAGGCCTAGACTTAGCATTAGGACGCGGTGGCGACCAAGT
TGCAATTAAAAGTATTAATGGTAATGTGCGTTTCTATGGCGGTAAGACTGACCCGATGGA
GAAACGTACTCGTGTAAGAGCACGTGTGATCTCACATGCGTTAAAAGATATTCTTGCAGA
GGGTGACAAAGTCATTATCATGGGACATAAACGTCCTGACTTAGATGCAATTGGTGCAGC
AATCGGTGTGTCTAGATTTGCAATGATGAATAATTTAGAAGCATACATCGTATTAAATGA
AACTGACATTGATCCAACATTACGACGCGTGATGAACGAAATTGATAAAAAGCCAGAGTT
AAGAGAGCGATTTATTACATCAGATGATGCTTGGGATATGATGACATCTAAGACAACCGT
AGTGATTGTTGATACGCATAAACCGGAACTGGTTTTAGATGAAAATGTCTTAAATAAAGC
AAATCGTAAAGTTGTTATCGATCATCATAGACGTGGTGAAAGCTTCATCTCTAACCCATT
GTTGGTATATATGGAACCATATGCAAGTTCGACAGCTGAATTGGTAACAGAGTTACTGGA
ATATCAACCAACAGAACAACGTTTAACACGTCTTGAATCAACAGTGATGTATGCAGGTAT
TATTGTAGATACAAGAAACTTTACATTACGAACAGGATCAAGAACATTCGATGCAGCGAG
TTATCTACGTGCACATGGTGCAGATACGATTTTAACGCAACATTTCTTAAAAGATGATGT
GGATACTTACATTAATCGATCTGAATTAATTCGAACTGTAAAAGTCGAAGATAATGGCAT
AGCCATTGCGCATGGTTCAGAAGATAAAATTTATCATCCAGTAACAGTTGCACAAGCAGC
AGATGAACTGTTAAGTTTAGAAGGTATTGAAGCATCATATGTTGTTGCGAGACGTGAAGA
TAATCTGATTGGTATATCTGCGCGTTCACTCGGTTCAGTAAATGTCCAGTTAACAATGGA
AGCACTTGGTGGCGGTGGACATTTAACCAATGCTGCAACACAACTTAAAGGTGTGACAGT
CGAAGAGGCGATAGCACAATTACAACAAGCAATTACAGAACAATTAAGTAGGAGTGAAGA
TGCATGAAAGTAATTTTTACACAAGATGTTAAAGGTAAAGGTAAAAAAGGTGAAGTTAAA
GAAGTACCAGTAGGTTATGCAAATAACTTCTTATTGAAAAAGAATTATGCTGTAGAAGCA
ACACCAGGTAACCTTAAACAATTAGAGTTACAGAAAAAACGTGCAAAACAAGAACGCCAA
CAAGAAATTGAAGATGCTAAAGCATTAAAAGAAACTTTATCAAACATTGAAGTTGAAGTA
TCAGCAAAAACTGGTGAAGGTGGTAAATTGTTTGGATCAGTAAGTACAAAACAAATTGCT
GAAGCACTAAAAGCACAACATGATATTAAAATTGATAAACGTAAAATGGATTTACCAAAT
GGAATTCATTCCCTAGGATATACGAATGTACCTGTTAAATTAGATAAAGAAGTTGAAGGT
ACAATTCGCGTACACACAGTTGAACAATAAAGTTGGATTGAAATAAGAGGTGTAACCATT
CATGGATAGAATGTATGAGCAAAATCAAATGCCACATAACAATGAAGCTGAACAGTCTGT
CTTAGGTTCAATTATTATAGATCCAGAATTGATTAATACTACTCAGGAAGTGTTGCTTCC
TGAGTCATTTTATAGGGGTGCCCATCAACATATTTTCCGTGCAATGATGCACTTAAATGA
AGATAATAAAGAAATTGATGTTGTAACATTGATGGATCAATTATCGACGGAAGGTACGTT
GAATGAAGCGGGTGGCCCGCAATATCTTGCAGAGTTATCTACAAATGTACCAACGACGCG
AAATGTTCAGTATTATACTGATATCGTTTCTAAGCATGCATTAAAACGTAGATTGATTCA
AACTGCAGATAGTATTGCCAATGATGGATATAATGATGAACTTGAACTAGATGCGATTTT
AAGCGATGCAGAACGTCGAATTTTAGAGCTATCATCTTCTCGTGAAAGCGATGGCTTTAA
AGACATTCGAGACGTCTTAGGACAAGTATATGAAACAGCTGAAGAGCTTGATCAAAATAG
TGGTCAAACACCAGGTATTCCTACAGGATATCGAGATTTAGACCAAATGACAGCAGGGTT
CAACCGAAATGATTTAATTATCCTTGCAGCGCGTCCATCTGTAGGTAAGACTGCGTTCGC
ACTTAATATTGCACAAAAAGTTGCAACGCATGAAGATATGTATACAGTTGGTATTTTCTC
ACTAGAGATGGGTGCTGATCAGTTAGCCACACGTATGATTTGTAGTTCTGGTAATGTTGA
CTCAAACCGCTTAAGAACGGGTACTATGACTGAGGAAGATTGGAGTCGTTTTACTATAGC
GGTAGGTAAATTATCACGTACGAAGATTTTTATTGATGATACACCGGGTATTCGAATTAA
TGATCTACGTTCTAAATGTCGTCGATTAAAGCAAGAACATGGCTTAGACATGATTGTGAT
TGACTACTTACAGTTGATTCAAGGTAGTGGTTCACGTGCGTCCGATAACAGACAACAGGA
AGTTTCTGAAATCTCTCGTACATTAAAAGCATTAGCCCGTGAATTAGAATGTCCAGTTAT
CGCATTAAGTCAGTTATCTCGTGGTGTTGAACAACGACAAGATAAACGTCCAATGATGAG
TGATATTCGTGAATCTGGTTCGATTGAGCAAGATGCCGATATCGTTGCATTCTTATACCG
TGATGATTACTATAACCGTGGCGGCGATGAAGATGAAGACGATGATGGTGGTTTTGAGCC
ACAAACGAATGATGAAAACGGTGAAATTGAAATCATCATTGCTAAGCAACGTAATGGTCC
AACAGGCACAGTTAAGTTACACTTTATGAAACAATATAATAAATTTACCGATATCGATTA
TGCACATGCAGATATGATGTAAAAAAAGTTTTTCCGTACAATAATCATTCCAATGATAAA
ATTGTACGGTTTTTATTTCGTTCTGAACGGGTTGATATATGTTAAGTTTGTGTATTTTAA
GTGATGAATTAGTGCTGGAAACACCTCTGTTAAAGTATTTTTAGGACGTTGAAGACTATT
TATTAAAATGATTTTTCTTTTAAAAAGGCCGAAAAGCAATGTTCGATTTTTATTTGCATT
ATGGTCTCGATATTGGTAGAATATCAAATGGTTAAATGAGAAAAACTTGGAGGTGCTCAC
ATGTCATCAATCGTAGTAGTTGGGACACAATGGGGAGACGAAGGAAAAGGAAAAATAACG
GATTTCTTGGCAGAACAGTCAGATGTTATCGCGCGTTTTTCAGGTGGTAATAATGCAGGC
CATACCATTCAATTTGGCGGAGAAACATATAAATTACATTTAGTACCATCTGGTATCTTT
TACAAAGACAAATTAGCGGTAATCGGTAACGGAGTCGTTGTTGATCCAGTTGCACTATTG
AAAGAATTAGACGGATTAAATGAACGTGGCATTCCTACAAGTAATTTACGTATATCTAAT
CGTGCGCAAGTGATTTTACCATATCACTTAGCACAAGATGAATATGAAGAACGTTTACGT
GGTGACAATAAGATTGGTACAACTAAAAAAGGTATCGGTCCAGCATATGTAGACAAAGTT
CAACGTATCGGTATTCGTATGGCAGATTTACTTGAAAAAGAAACATTCGAAAGATTATTA
AAATCAAACATTGAATATAAACAAGCATATTTCAAAGGTATGTTTAACGAAACATGTCCA
TCATTTGATGATATCTTTGAAGAATATTATGCAGCAGGTCAACGTCTAAAAGAATTTGTA
ACAGACACATCAAAAATCTTAGACGATGCATTTGTAGCAGATGAAAAGGTACTTTTCGAA
GGTGCGCAAGGTGTAATGTTAGATATCGACCATGGTACATATCCATTCGTTACATCAAGT
AATCCAATTGCAGGTAACGTTACTGTTGGTACAGGTGTAGGTCCTACATTCGTTTCAAAG
GTAATTGGTGTATGTAAAGCTTATACATCACGTGTTGGTGATGGTCCATTCCCTACTGAA
TTATTCGATGAAGATGGACATCATATTAGAGAAGTTGGTCGTGAATACGGTACAACAACA
GGACGTCCTCGTCGTGTAGGTTGGTTTGATTCAGTTGTATTACGTCACTCTCGTCGTGTA
AGTGGTATTACAGATTTATCTATTAACTCAATTGATGTTTTAACAGGCCTAGACACAGTG
AAAATTTGTACAGCTTATGAATTAGACGGTAAAGAAATTACTGAGTACCCAGCAAACTTA
GATCAATTAAAACGTTGTAAACCAATCTTTGAAGAGTTACCAGGTTGGACAGAAGACGTA
ACAAATGTGCGTACTTTAGAAGAATTACCTGAAAATGCACGTAAATATTTAGAGCGTATT
TCAGAATTATGTAATGTACAAATTTCTATCTTCTCAGTTGGTCCAGATAGAGAACAAACA
AACCTATTAAAAGAATTGTGGTAGAACTTTATATAAGTCATGCACAATGATTATAAATAC
ATGAGCCTTCTATCTTTATTGGTAGGAGGCTTTTGCTATGTTTGCTTCTGTATCGATTCG
ATTAATTAGATAAAAAATACTAATGTAAAGGTGATATTTGTTAGTCATAATTTAGAAGAT
TAGATGATATTTAACGAAAATTAAGATGAAATACTTGAATGTAAGAAGTCTGATGTCGAA
AATAGCTATTAAAATAGAGTAGACGTAAGTGTAAATGAAAGTATCTAAAATGGAAAAATT
TCAAAAATAGCGTAATTATTATAATAAATAGACTGCCAATAAAATGCAATTTTTCACTTA
TAACATTCTTCAAAAAATAATAGCAAAATTATGTAAAAAATATCTTGTCATGGCAAGATT
GGCTGTGCTATAATCTATCTTGTGCTTAAGAACGGCTCCTTGGTCAAGCGGTTAAGACAC
CGCCCTTTCACGGCGGTAACACGGGTTCGAGTCCCGTAGGAGTCACCATTTTTTAGGTCT
CGTAGTGTAGCGGTTAACACGCCTGCCTGTCACGCAGGAGATCGCGGGTTCGATTCCCGT
CGAGACCGTACAAATGCCTATCCAAGAGGATAGGCATTTTTTTGCGTTTAATATTATATT
AATAAAAGACATATGGACGAATGATAATCATATTGATTTATCTGTTCGTCCATTTTCTTT
ATAATGTATGAACCTCAAGTAACTTAGTGGTTGGATATGAAAGATAAACGTAGACAAAAA
ACTTTATTAGACATACAAACATATGCTACTGTCAACATATTTCTTCGTTGTGATATGCCA
CCAATTCTCCATAACATCAATTGTTAAAGTAACGAATAATGATATTTATTTTCTGAGCAA
TGACGTGCAACTAGAAGTTGCCATTACCCTAATTTTATTATTGGAATAGGGCCCTCATGA
TTGTGTTAAATATCATTATCACAATCCGCCGTGAGAAACTAATAAAAAATATTAATATAT
AAGTTTATATTGGAAAATAGAATTAATAGCTTATAAATGGTAAATTATATAATAGGTTAC
TATACGTTATAAGACGGAAAATGCGCACAATAACAAAAATAGTAAGCGACATCCTGTGAT
TTTTTACACAAACATAAACGATAAAGAACAAAAAATGATAAAATAATATTAATGATTTAA
GAAAAGAGGTTTATGCAAATGGCTAGAAAAGTTGTTGTAGTTGATGATGAAAAACCGATT
GCTGATATTTTAGAATTTAACTTAAAAAAAGAAGGATACGATGTGTACTGTGCATACGAT
GGTAATGATGCAGTCGACTTAATTTATGAAGAAGAACCAGACATCGTATTATTAGATATT
ATGTTACCTGGTCGTGATGGTATGGAAGTATGTCGTGAAGTGCGCAAAAAATACGAAATG
CCAATTATAATGCTTACTGCTAAAGATTCAGAAATTGATAAAGTGCTTGGTTTAGAACTA
GGTGCAGATGACTATGTAACGAAACCGTTTAGTACGCGTGAATTAATCGCACGTGTGAAA
GCGAACTTACGTCGTCATTACTCACAACCAGCACAAGACACTGGAAATGTAACGAATGAA
ATCACAATTAAAGATATTGTGATTTATCCAGACGCATATTCTATTAAAAAACGTGGCGAA
GATATTGAATTAACACATCGTGAATTTGAATTGTTCCATTATTTATCAAAACATATGGGA
CAAGTAATGACACGTGAACATTTATTACAAACAGTATGGGGCTATGATTACTTTGGCGAT
GTACGTACGGTCGATGTAACGATTCGTCGTTTACGTGAAAAGATTGAAGATGATCCGTCA
CATCCTGAATACATTGTTACGCGTAGAGGCGTTGGATATTTCCTCCAACAACATGAGTAG
AGGTCGAAACGAATGAAGTGGCTAAAACAACTACAATCCCTTCATACTAAACTTGTAATT
GTTTATGTATTACTGATTATCATTGGTATGCAAATTATCGGGCTGTATTTTACAAATAAC
CTTGAAAAAGAGCTGCTTGATAATTTTAAGAAGAATATTACGCAGTACGCTAAACAATTA
GAAATTAGTATTGAAAAAGTATATGACGAAAAGGGCTCCGTAAATGCACAAAAAGATATT
CAAAATTTATTAAGTGAGTATGCCAACCGTCAAGAAATTGGAGAAATTCGTTTTATAGAT
AAAGACCAAATTATTATTGCGACGACGAAGCAGTCTAACCGTAGTCTAATCAATCAAAAA
GCGAATGATAGTTCTGTCCAAAAAGCACTATCACTAGGACAATCAAACGATCATTTAATT
TTAAAAGATTATGGCGGTGGTAAGGACCGTGTCTGGGTATATAATATCCCCGTTAAAGTC
GATAAAAAGGTAATTGGTAATATTTATATCGAATCAAAAATTAATGACGTTTATAACCAA
TTAAATAATATAAATCAAATATTCATTGTTGGTACAGCTATTTCATTATTAATCACAGTC
ATCCTAGGATTCTTTATAGCGCGAACGATTACCAAACCAATCACCGATATGCGTAACCAG
ACGGTCGAAATGTCCAGAGGTAACTATACGCAACGTGTGAAGATTTATGGTAATGATGAA
ATTGGCGAATTAGCTTTAGCATTTAATAACTTGTCTAAACGTGTACAAGAAGCGCAGGCT
AATACTGAAAGTGAGAAACGTAGACTGGACTCAGTTATCACCCATATGAGTGATGGTATT
ATTGCAACAGACCGTCGTGGACGTATTCGTATCGTCAATGATATGGCACTTAAGATGCTT
GGTATGGCGAAAGAAGACATCATCGGTTATTACATGTTAAGTGTATTAAGTCTTGAAGAT
GAATTTAAACTGGAAGAAATTCAAGAGAATAATGATAGTTTCTTATTAGATTTAAATGAA
GAAGAAGGTCTAATCGCACGTGTTAACTTTAGTACGATTGTGCAGGAAACAGGATTTGTA
ACTGGTTATATTGCTGTGTTACATGACGTTACTGAACAACAACAAGTTGAACGTGAGCGT
CGTGAATTTGTTGCCAATGTATCACATGAGTTACGTACACCTTTAACTTCCATGAATAGT
TACATTGAAGCACTTGAAGAAGGTGCATGGAAAGATGAGGAACTTGCGCCACAATTTTTA
TCTGTTACCCGTGAAGAAACAGAACGAATGATTCGACTGGTCAATGACTTGCTACAGTTA
TCTAAAATGGATAATGAGTCTGATCAAATCAATAAAGAAATTATCGACTTTAACATGTTC
ATTAATAAAATTATTAATCGACATGAAATGTCTGCGAAAGATACAACATTTATCCGAGAT
ATTCCGAAAAAGACGATTTTCACAGAATTTGATCCTGATAAAATGACGCAAGTATTTGAT
AATGTCATTACAAATGCGATGAAATATTCTAGAGGCGATAAACGTGTCGAGTTCCACGTG
AAACAAAATCCACTTTATAATCGAATGACGATTCGTATTAAAGATAATGGCATCGGTATT
CCTATTAATAAAGTCGATAAGATATTCGACCGATTCTATCGTGTAGATAAGGCACGTACG
CGTAAAATGGGTGGTACTGGATTAGGACTAGCCATTTCGAAAGAGATTGTGGAAGCTCAC
AATGGTCGTATTTGGGCAAACAGTGTAGAAGGTCAAGGCACATCTATCTTTATCACACTT
CCATGTGAAGTCATTGAAGACGGTGATTGGGATGAATAATAAGGAACATATTAAATCTGT
CATTTTAGCACTACTCGTCTTGATGAGTGTCGTATTGACATATATGGTATGGAACTTTTC
TCCTGATATTGCAAATGTCGACAATACAGATAGTAAGAAGAGTGAAACGAAACCTTTAAC
GACACCTATGACAGCCAAAATGGATACAACTATTACGCCATTTCAGATTATTCATTCGAA
AAATGATCATCCAGAAGGTACGATCGCGACGGTTTCTAATGTGAATAAGCTGACGAAACC
TTTAAAAAATAAAGAAGTGAAGTCCGTGGAGCATGTTCGTCGTGATCATAACTTGATGAT
TCCTGATTTGAGCAGTGATTTTACATTATTCGATTTTACGTATGATTTACCGTTATCAAC
ATATCTTGGCCAAGTACTGAACATGAATGCGAAAGTACCAAATCATTTCAATTTCAATCG
TTTGGTCATAGATCATGATGCTGATGATAATATCGTGCTTTATGCTATAAGCAAAGATCG
CCACGATTACGTAAAATTAACAACTACAACGAAAAATGATCATTTTTTAGATGCATTAGC
AGCAGTGAAAAAAGATATGCAACCATACACAGATATCATCACAAACAAAGATACAATTGA
TCGTACGACGCATGTTTTTGCACCAAGTAAACCTGAAAAGTTAAAAACATATCGCATGGT
ATTTAACACGATTAGTGTTGAGAAAATGAATGCTATACTATTTGACGATTCAACCATCGT
TCGTAGTTCAAAGAGTGGTGTTACAACCTACAACAATAATACAGGTGTCGCAAACTATAA
CGATAAAAATGAAAAATACCATTATAAAAACTTGTCCGAAGATGAAGCAAGTTCCAGCAA
AATGGAAGAAACAATTCCAGGAACCTTTGATTTTATTAATGGTCATGGTGGTTTCTTAAA
CGAAGACTTCAGATTGTTTAGTACGAATAATCAGTCAGGCGAGTTAACATATCAACGTTT
CCTTAACAGTTATCCAACGTTTAATAAAGAAGGCTCTAATCAAATTCAAGTCACTTGGGG
TGAAAAAGGCGTCTTTGATTATCGTCGTTCGTTATTGCGCACCGACGTTGTTTTAAATAG
TGAGGATAATAAAACATTGCCGAAATTAGAGTCTGTACGTTCAAGCTTAGCGAATAATAG
TGATATTAATTTTGAAAAAGTAACAAACATCGCTATCGGTTACGAAATGCAGGATAACTC
AGATCATAATCACATTGAAGTGCAGATTAACAGTGAACTCGTACCGCGTTGGTATGTAGA
ATATGATGGCGAATGGTATGTTTATAACGATGGGAGGCTTGAATAAATGAACTGGAAACT
TACAAAGACACTTTTCATTTTCGTGTTTATTCTTGTCAACATCGTGTTAGTATCGATTTA
TGTTAATAAAGTCAATCGCTCACACATTAATGAGGTTGAGAGTAACAATGAAGTTAATTT
TCAGCAAGAAGAAATTAAAGTACCGGCTAGTATATTGAATAAATCAGTTAAAGGTATAAA
ATTAGAGCAAATTACGGGGCGTTCAAAAGACTTTAGTTCTAAAGCTAAGGGCGATTCGGA
TTTGACCACATCAGATGGTGGAAAATTATTGAATGCGAACATTAGTCAATCGGTAAAGGT
CAGTGACAATAACTTAAAAGATTTGAAAGATTATGTTAACAAACGTGTGTTCAAAGGTTC
AGAATATCAATTAAGTGAAATTAGTTCTGGTTCTGTAAAATACGAACAAACGTATGATAA
TTTCCCGATTTTGAATAATAGTAAAGCGATGTTGAACTTTAATATAGAAGATAACAAAGC
GGCTAGTTATAAACAATCAATGATGGATGACATTAAGCCCACAGATGGTGCTGATAAAAA
GCATCAAGTGATTGGTGTGAGAAAAGCAATCGAGGCATTATATTATAATCGTTACTTGAA
AAAAGGTGATGAAGTCATTAATGCTAGACTCGGTTACTACTCAGTCGTGAATGAAACAAA
TGTTCAATTGTTACAACCAAACTGGGAAATTAAAGTGAAGCATGACGGTAAGGATAAAAC
GAATACTTACTATGTCGAAGCGACAAATAATAACCCTAAAATTATTAATCATTAATATGA
ATCGTAAAAAGCTAGCATTGCAAGCTCATCATATGTGAGAAGCGGTGCTAGCTTTTTGCT
GGTACGGTTTATTATGGCTGATGTTTTTGCGTCCTAACTTGCGCATTTATTCATATATTA
AGTAGAACCGCATTGTAAAATTAGTGTAACTGTTATTTTAAAAACTTTAGTATTTGTCTA
ATCATTGTTATAATAATTAGGACATTCATTGCACGTGATTATCAAAATTTAATTATAAGA
GACCGGTCGATGAACTAAAGTTACATAATAGGAAAGGTATACAAAACAGCTAATATACTG
ATAGTTTCTGTAGGGAAAATCGTATATTTGCACTGATGTATATTGCAGTCATTTAGAGAG
ATTGACTGCTTAAATAGAAAGGATGAGCCGCTTGATACGCATGAGTGTATTAGCAAGTGG
TAGTACAGGTAACGCCACTTTTGTAGAAAATGAAAAAGGTAGTCTATTAGTTGATGTTGG
TTTGACTGGCAAGAAAATGGAAGAATTGTTTAGTCAAATTGACCGTAATATTCAAGATTT
AAATGGTATTTTAGTAACCCATGAACATATTGATCATATTAAAGGATTAGGTGTTTTGGC
GCGTAAATATCAATTACCAATTTATGCGAATGAAAAGACTTGGCAGGCAATTGAAAAGAA
AGATAGTCGCATCCCTATGGATCAGAAATTCATTTTTAACCCTTATGAAACGAAATCTAT
TGCAGGTTTCGATGTTGAATCGTTTAACGTGTCACATGATGCAATAGATCCGCAATTTTA
TATTTTCCATAATAACTATAAGAAGTTTACGATTTTAACGGATACAGGTTACGTGTCTGA
TCGTATGAAAGGTATGATACGTGGCAGCGATGCGTTTATTTTTGAGAGTAATCATGACGT
CGATATGTTGAGAATGTGTCGTTATCCATGGAAGACGAAACAACGTATTTTAGGCGATAT
GGGTCATGTATCTAATGAGGATGCGGGTCATGCGATGACAGACGTGATTACAGGTAACAC
GAAACGTATTTACCTATCGCATTTATCACAAGATAATAACATGAAAGATTTGGCGCGTAT
GAGTGTTGGCCAAGTATTGAACGAACACGATATTGATACGGAAAAAGAAGTATTGCTATG
TGATACGGATAAAGCTATTCCAACGCCAATATATACAATATAAATGAGAGTCATCCGATA
AAGTTCCGCACTGCTGTGAAACGACTTTATCGGGTGCTTTTTTATGTTGTTGGTGGGAAA
TGGCTGTTGTTGAAATTAAGGGTCTAGTTGAAATGTAAAAAATAATTCGATATTAAATGT
AATTTATAAATAATTTACATAAAATCAATCATTTTAATATAAGGATTATGATAATATATT
GGTGTATGACAGTTAATGGAGGGAACGAAATGAAAGCTTTATTACTTAAAACAAGTGTAT
GGCTCGTTTTGCTTTTTAGTGCAATGGGATTATGGCATGTCTCGAACGCGGCAGAGCAGC
ATACACCAATGAAAGCACATGCAGTAACAACGATAGACAAAGCAACAACAGATAAGCAAC
AAGTACCGCCAACAAAGGAAGCGGCTCATCATTATGGTGAAGAAGCGGCAACCAACGTAT
CAGCATCAGCGCAGGGAACAGTTGATGATATAAACAACAAAGTAACTTCCAACGCACCAT
CTAACAAACCATCTACAGCAGTTTCAGCAACAGTAAACGAAACGCGCGATGTAGATACAC
AACAAGCCTCAACACAAAAACCAACTCGCACAGCAACATTCAAATTATCAAATGCTGAAA
CAGCATCACTTTCACCACGAATGTTTGCTGCCAATGCACCACAAACAACAACACATAAAA
TATTACATACAAATGATATCCATGGCCGACTAGCCGAAGAAAAAGGGCGTGTCATCGGTA
TGGCTAAATTAAAAACAGTAAAAGAACAAGAAAAGCCTGATTTAATGTTAGACGCAGGAG
ACGCATTCCAAGGTTTACCACTTTCAAACCAGTCTAAAGGTGAAGAAATGGCTAAAGCAA
TGAATGCAGTAGGTTATGATGCTATGGCAGTCGGTAACCACGAATTTGACTTTGGATACG
ATCAGTTGAAAAAGTTAGAGGGTATGTTAGACTTCCCGATGCTAAGTACTAACGTTTATA
AAGACGGGAAACGCGCATTTAAACCATCAACGATTGTAACGAAAAATGGTATTCGTTATG
GAATTATTGGCGTAACGACACCAGAAACAAAGACGAAAACAAGACCTGAAGGCATTAAAG
GTGTTGAATTTAGAGATCCATTACAAAGTGTGACAGCAGAAATGATGCGTATTTATAAAG
ACGTAGATACATTTGTTGTTATATCTCATTTAGGTATTGATCCTTCAACACAAGAAACAT
GGCGTGGTGATTACTTAGTGAAACAATTAAGTCAAAATCCACAATTGAAGAAACGTATTA
CAGTCATTGATGGACATTCACATACTGTACTTCAAAATGGTCAAATTTATAACAATGATG
CATTAGCACAAACAGGTACAGCACTTGCGAATATCGGTAAGATTACATTTAATTACCGCA
ATGGAGAGGTATCAAATATTAAACCATCATTGATTAATGTTAAAGACGTTGAAAATGTAA
CACCGAACAAGGCATTAGCTGAACAAATTAATCAAGCTGATCAAACATTTAGAGCACAAA
CAGCAGAGGTTATTATTCCAAATAATACGATTGATTTCAAAGGAGAAAGAGATGATGTTA
GAACGCGTGAAACAAATTTAGGAAACGCGATTGCAGATGCTATGGAAGCATATGGCGTTA
AGAATTTCTCTAAAAAGACTGACTTTGCCGTGACAAATGGTGGAGGTATTCGCGCTTCTA
TCGCAAAAGGTAAGGTGACACGCTATGATTTAATTTCAGTATTACCATTTGGAAATACGA
TTGCGCAAATTGATGTAAAAGGTTCAGACGTCTGGACAGCTTTTGAACATAGTTTAGGCG
CACCAACAACACAAAAAGATGGTAAGACAGTATTAACAGCGAATGGTGGTTTACTACATA
TCTCTGATTCAATCCGTGTTTACTATGATATGAATAAACCATCTGGCAAACGAATTAACG
CTATTCAAATTTTAAATAAAGAGACAGGTAAGTTTGAAAATATTGATTTAAAACGTGTAT
ATCACGTAACGATGAATGACTTCACAGCATCAGGTGGCGACGGATATAGTATGTTCGGTG
GCCCTAGAGAAGAAGGTATTTCATTAGATCAAGTACTAGCAAGTTATTTAAAAACAGCTA
ACTTAGCTAAGTATGATACGACAGAACCACAACGTATGTTATTAGGTAAACCAGCAGTAA
GTGAACAACCAGCTAAAGGACAACAAGGTAGCAAAGGTAGTGAGTCTGGTAAAGATACAC
AACCAATTGGTAAAGACAAAGTGATGAATCCAGCGAAACAACCAGCGCCAAGTAAAGTTG
TGTTGTTACCAACGCATAGAGGAACTGTTAGTAGTGGTAGAGAAGGTTCTGGTCGCACAT
TAGAAGGAACTGCTGTATCAAGTAAGAGTGGGAAACAATTGACTAGCATGTCAGCACCTA
AAGGTAGCGCACATGAGAAACAGTTACCAAAAACTGGAACTGATCAAAGTTCAAGCCCAG
CAGCGATGTTTGTATTAATAACAGGTATAGGTTTAATCGCGACTGTACGACGTAGAAAAG
CTAGCTAAAATATATTGAAAACAATACTACTGTATTTCTTAAACAAGAGGTACGGTAGTG
TTTTTTTATGAAAAAAAGCGATAACCGTTGATAAATATGGGATATAAAAAAGGGGATAAG
TAATAAGACATCAAGGTGTTTATCCACAGAAATGGGGATAGTTATCCAGAATTGTGTACA
ATTTAAAAAGAAATACCCACAATGCCCACAGAGTTATCCACAAATACACAAGTTATACAC
TAAAAATTGGACATAAATGTCAGGAAAATATCAAAAACTGCAAAAAATATTGGTATAATA
AGAGGGAACAGTGTGAACAAGTTAATAACTTGTGGATAACTGGAAAGTTGATAACAATTT
GGAGGACCAAACGACATGAAAATCACCATTTTAGCTGTAGGGAAACTAAAAGAGAAATAT
TGGAAGCAAGCCATAGCAGAATATGAAAAACGTTTAGGCCCATACACCAAGATAGACATC
ATAGAAGTTCCAGACGAAAAAGCACCAGAAAATATGAGCGACAAAGAAATCGAGCAAGTA
AAAGAAAAAGAAGGCCAACGAATACTAGCCAAAATCAAACCGCAATCAACAGTCATTACA
TTAGAAATACAAGGAAAGATGCTATCTTCCGAAGGATTGGCCCAAGAATTAAACCAACGC
ATGACCCAAGGGCAAAGCGACTTTGTATTCGTCATTGGCGGATCAAACGGCCTGCACAAG
GACGTCTTACAACGCAGTAACTACGCACTATCATTCAGCAAAATGACATTTCCACATCAA
ATGATGCGGGTTGTGTTAATTGAGCAAGTGTATAGAGCGTTTAAGATTATGCGAGGAGAG
GCGTATCATAAATGATGAGGTTAAATATTAAAAATAATATTAAATACATTAGTAACATCT
CAGACATAATTTTGATTATTAGAAATAAATTTAAACTTAGAACAGTTATAAACAGAATTA
TTTGATTATGTAAATTGGTACAACAATTTTAGACCACATTCTTCATTACAGTATTTAACG
CCAATGGCGTTTAAAGATATACACATAAAAAGTGTCTAAAAAACTGTTGACATTCCACTC
TATATTTGATTGTAGTTGTTTATAGATAGTAAGATCATTCATTATACATGGATTTTTGTG
ACACAATTCCAGACAAACTAATAAACTAATAAAATAAAAAAATAAAGGCGCGAAAACAGG
AATTATTAAATAAAATATTAATTTAATAAGGGGAACAAATGAAAAATATAGATATCGCAA
TTTATGATATAGATAAAGTTATTTGTAAAAGTATTGAGAATAACTCATCAGATTTAGGTT
ATTTATCACAAAGTATCTTATCACATTTAAGAAACTACGTAGAACATATTGGTATGAAAT
ATTATTTCGAAAGTGTAAATGAAGATATGACTAATAGTTCTTCAAATATCTATAATGAAA
TACAAATGGGAATAGATTATTTTAGGAAGCATTACAAATTGAATTGGCTTAAAAATTTTC
ATGAATTACTTCAGCAATCTGTTTCTCATTATACATTTGATGAAGATAGATCCGAACGGT
TATTTATAAAGTATTATGACTTAATGTTAGAATTAAAAGAAAAGTTAAAGAAAGATTTTG
AAATGGATTTATTGCAAAGTTTATATAAAGTACCGCTGAATATTGATAGTGATTTAAAAG
GATATTATCATACAATATCTCAATTAATAGGTAATAAATACACTGATAATGAATATGAAG
TAGATAATTCAAGGTATTATATTGAAAAAACAAAACCATTTGTTATTGAAAATAAAGTAT
ATTATGAAATTACATTTAGAAATGCAAATGATAAAACTAGTAAATACGAAAGACTGATTG
GTTATTCAAAATATAGAATAAACACAAATTATGCTGTAAAATTCGCATTAGAAAGGCAAA
CAATAAGTTATTTAGGGATTAAAGCTAACGTAATAATAATAAATGATTACGAAATATCTA
TAAGGCCTTGTGAATTTAATAATTTTGCTAAAATATTAGATTACGATTTAAAATTACAAA
CAAATCATAATGAATATAAAAAATTAATGAAATTGTTAAAAGAATTTAATTTACATTTAC
TTGATATTGTTTTGTTAGATGACGATGAATTTAATGAATTGGAGTGTTTAGTGAATAGCG
AATCAGCAGTTATTAATATTTTTAATGTGTTGAGACTAGCAAGAAGATATATTTTAACAA
ATAAATCAGGCGCAAATGTTCTTAGGTATTTATTATTTGTTTTTAACAATAGGATAATTC
GTTTACAGTTACCTTATATTAGGAATAAATGTTATAAATTATCTAACCTTATATTGGATT
ATAAATGTGTTCCATTTGATCAAATGCCATTTACAGCCTCTTTAAAAGGCCATAATCCTA
ATATCTATACTTTGTTACAATGTATAGAATACAAAGGGAGAGAATATGAATTATTAGTCA
GGAAGATTCAAAAGAATACTTTGAAGAATAAGAAAGTTTATACAATCAAAGAAGAAATTG
AGCAGTATGGTGTTGTAAACGAACTAATCGATAAATATAATAATAATTTGTATTATAAGC
ATCGACCGAATAGAGAAATACATTCATTTGGTGATAATTATTATTTATATGAAAATGAGC
AGAGTATTATGAGTATAATAAAGTCAATTAAACTATTGTCAAATGAAAGCGTAGAGGGCT
ATTCAAATTCAGTAGAGTTTTGGCTAAATAATGAATATACATCGTTGGATTGTAAAGAAA
AGAAGGAAATACTCTTAAGAATGTTTTCAAATAGCAAAATATCGATGGTATACGGAGCTG
CTGGAACAGGGAAATCAACTTTAATAAACCATATTTGCAATTTTTTCTATGATAAAGATG
TTATCGTCATAGCAAATACTAATACTGCAGTAGACAATATTAAAAGAAAAATCAAATTAT
CTAACATTAAAACGTCTACTATTTCTAAATTTTTATATAATGATAAAGAAAAGTATGACT
TGTTAATAATCGATGAGGCAGGTACAGTTAGTAATAAGGACATGAATCGAATTCTTGAAA
ACAAGCAATTTGAATTATTATTAATTGTCGGTGATAATTATCAAATCGAATCGATAGATT
TTGGAAATTGGTTCGAAATTGCCAAAGATGTTTTGCCAAAAAATATAATCAACGAACTAA
CTAATATGTATCGAACTAAAAATGATGATTTACTTTACTTTTGGAAATCTGTTAGAGAAA
AAAAGAGTAATTTAAATGAAATTATTAATATGAATAAATATTCTACAAGATTAGATGAAA
GTATATTTAATGAATTCAATAAAGATGAAATTATTCTTTGTTTAAATTACGATGGTATAT
ATGGTATCAATAACATTAATAGATTATTACAAGCAAATAATAAAAATGATTCTGTAATTT
GGGGTGTGAAAGAATATAAAGTTGGTGATCCTATTCTATTTAATGAAACTAATAAGTACT
CACCAATACTTTTTAATAATTTAAAAGGGTCAATAATTGAAATATATGTTTTTGAAGAAT
ATATATTGTTTGATTTAGAAATAAATAAAGTTATAAATGAACTTGATATTATTTTGTTAG
AAATTGATTTAATAAGTTCTTCTGAAAATAGTTCGGTGATTAGGATTAGAGTAGAAAAAA
GTGATGGGTTGAATGATGATGATAATGATTCATCTGATAGTATAGTTCCTTTTCAAGTGA
GTTATGCAATTTCAATACATAAAGCTCAAGGGTTAGAGTTTAATTCAGTAAAAATTGTTA
TATCTGATGATTTAGACGAACAAATCACTAACAATATTTTTTATACTGCAATTACACGAG
CTAGAGAAAATTTAAAGATTTATTGGTCACCACGAACTGAAAAGAAAATTATTGATAATA
TAATTTCTAAAAGAAACTTGAAGGATCTTTCTATATTAAAATCTCGAATAAAAAAACAAA
ATGCTTAGAAATTTTCATACGACGCTTATATAGAACCATAAAAACGCGATTTACGGGACC
ATGTAAATCGCGTTTTTTTAGTACCATATAAATCGTTCGACTAGTACCAGTGATTTTATT
TAATTTTTCTCAACGACTCTACTTCTAAAAATATTTTAAATGACTTTGATACAGCACAAA
TTAAAATCGCATAAGCGATGACTTTTCCACTTAATTTCTTATGCCATTCTACGGAAGTCA
TTTGAGAACAAAGTATTAATGATTTTTCAAGGCTTCTTATTTCGAATACCTCCATGAGAT
ACTATTGTTCTTGCTCAGTTGTATACGGCAATAAAAAATCATCATTTACTAAAATAAAAG
CGATGTAACTTTTACCATTTCCGGTGACACCTTTTTAAACCGCCATTTACATAAATACTA
TCTTTAAATATAACTTGATTATTTGAAAGTATGTGAAAGTAAATTAAGGATTGGTACGTT
TTGGTTAATTAAATATCTACCTAAATATTCCTCTAATTGACTTGTTGCATGTTCATTCAG
CAAAACAGGAATAATCCATGCTGTATATAAATAATCATCTAGAAATTCTCTACATGTAGA
ATATTGTTTTTTTAATTCATTGTCTTTTATATACAATGAAGATAATATTTTTCCGGAACC
TTTATCTTCATCCATCTTCTTAAATAAGTCACCTTCTTGATTTTTAACTAATTTATATTC
ATTACCCTTAAATTCATATTTGAAATGTGATTTTCCAACTACGCAAACCATGCCATCTTT
TCTTTGAGTAACATAGATGTAATTTATTATTGGGTTATTTCCATTAGCCCTATTATTATT
TGTTAATGTGTTACTTATATTAGACAATAAATCCTCAAAATATGTAATAATATATTCATC
TAAGGGTTTATTGTTATTACTAATATTACAATTTTGTTTGATAGCATAAAAAGCTTCTAG
GTTTAATTCAAATGGTTCCGCGCTAACGATTTTGCTATCTTTGTTGTCTATAATAAATTC
GATTAGTAATTTCTTAATCATTTCGTAATGTTTTCTAGGCTTATTGTAATGACAGGCTTT
ATAAAGCTGTGTATTAATTCTATTAAACATTTCTATTTGCAAGTCAGCAAGAATAGTTCT
ACAGTCTTCATAGATATCATGTACTGGGTATGGTTTATTAGGAAACATGCTATATATTTC
TTTATATGTTGTATTGAACACGTTAATTATACCTCCTACTATCTATTAATACTATTGTAA
TTATCAGATATAACTAAGTAAATGAATCGTCTACACTTAATTGGACAAATTCTATGAGAA
TAGATATTGTTAATTTAAGAAAGAAATTACGAATGAACGCATTCTCAAAAATTGCATTTA
AATAATGAAATATAGAGTAACTTGAGAAAGTTGTTTCATCTAAAATATATAAACAGTAGA
GGGGAGAACTTATGCACTGGAAAGAAAATAGAATAAAATCAGCCAAAAATGACACGATTC
GGATGGTAATCAAAGAATTAAAAGGTAGTTATGTGGTTTTTGGAGATGTTCAGTTTCTTC
CAGGTTATTGTGTATTACTTCCTAAAAGAGAGGTAAGATTATTGAATGATCTTACTTTAG
AAGAGCGACAAAATTACTTATTAGATATGAGCTTTGTTGGTGATGCTATGATGAAAGCAT
TGAAACCTACAAGAGTAAATTATGAAATACTAGGTAATAAAGATTACTTTCTTCATGCAC
ATTTATTCCAAAGATATGAATGGGAAGATGAATCTGTTAGGTATATGCCAGTGTGGGCGT
ATGATGCTTCTAATTGGTCTAATGAAGAAACGGCTTACGATTCTGATAAACATGATGAAA
TTAGAAATAAGATAAAGAACGAACTTGAACAATTGTATAACATATAAACCAAAGAGGCTG
GGACATAATGAAATGCTCCCTTCAAAGTAGACATTGAAAAAATGAAAACTTTGAAGGGAG
CTTTATTTATGTCAATAAAACCTAAAGTAGACATAGATGTACTGCTATATATGTTTCAAG
AATATGAAAAAGGCGTGTCGTTTCAATACTTAATCGATACATTACAATTAGATATTAATG
TCAATACTTTGTATCCTAAGTATAAATATTATAAAACCCATGGTATTGAAACACTACTTA
CACAAAAACAATACAATCACTATTCAAAGGAACTAAAATTAAAAGTTGTAAATGAATATT
TGAATTCAAATCAATCAACCCAAGATCTCGCAATCAAATACAATATTCGTAGTTCGACAC
AAGTCAAAAATTGGATAAAAATGTATACTGTAGGAAAAGAGATTAAGAGTCAATCTCCGA
AAACTGGGGTGTATATCATGAAAGCAAGAAAAACCACATTTGAAGAACGTGTCACAATTG
TTGAATATTACTTGAATCATAAACAATCTTATAGAGAAGTTGCAGAACACTTTAATATCT
CATACGGTCAAATTTACCAGTGGGTTCAAAAGTATCAAGCACATGGTAAAAATGGATTAG
TAGATGGCAGAGGCAAAGGAAAACCGAAATCTATTATGACGCCAGAAGAACAAAAGGAAG
CTGAAATTCAAGCATTAAAAGCACAAAATCGATTATTAGAGATGGAAAATGACGTTTTAA
AAAAGTTTCAAGCATTGGAAAGAGAGATGATTCAAAGAGAAAACAAATCACGGCATACAA
AACGATTGAAGCGTTAAAACATCAATACCCTATCCAACGCTTGTGTCGTATTTTAGGCAT
TTCTAGAGCGAGTTATTATAAGTGGGTACATTATCAATCGAGTGAACTTGAATTAGAGAA
TGAACAACTTAAGCGAGAAATAGAATCAATCTATCATAAGTATAACGGTATTTATGGCTA
TCGTCGCATTTATATCTATATTCGATTAAAACTAGGTAAACAAGTAAACCGAAAGCGAAT
TTATCGTTTGATGAAAGAACTTAATTTAAAAGCGGTAATACGTCAAAAGCGAAAACCTTA
TCGCCGTTCAACGCCACAAATCACATCAGAAAATAAGCTTAATCGACAATTTGACATTGA
TACGCCAAATAAAGTTTGGTTAACAGATGTAACAGAATTTAAAATCAAAGAAGGTAGTAA
GATATATTTGAGTGCCATTTATGACTTAGGTGTTAAACGTATTGTTAGTTATGAGCTAGG
CCCTTCTAACAATAATCAATTAGTATTTAAAACATTCAATCAAGCGATAGAAAAAGTAGA
AAATACCAAAGGTATTTTATTTCATAGTGACCGAGGTTTTCAATATACATCGAAAACATT
TAAACATATGTTGGATGAATGTGACATGATTCAAAGTATGTCACGTGTTAGCAAATGTAT
CGATAACGGTCCAATGGAAGGTGTATGGGGTACAATAAAAAGTGAAATTTTTAGAGGAAA
TAAGCACTTTAAATTTAATAGTGTAGAAGAAGCTACAAAAACAATTCATGATTTTATTCT
TTTCTTTAATCATGAAAGAATTACATTAAAAATGGCTGATTCTGTATAACAACAAAACCA
ACCATTAATTTTAATTATTTAATTGTCTACTAGACTGGGTGCAGTTCATAATTCCTAGCA
AAATAGCCAGTAAATGAGTTTTCATAAATTCATTTACTGGCTTCTTTATTTACAATATTT
CGTATTGTTGGCTCGCTTTCTTAGGGGACAGCTTCAGCCTGTAGTCTTCAGCTTGTCCTG
TTCCCTCAAGAGTCTCGCCAAAATACTTTGTATTTATATGTAATTTTACATTGAAATACT
TAAAAAAAATAAGGCCCTTTCGTATAATTTAATAAATACCAATAAACTAAATTAACGAGG
TGCCTTATGTATAAAAATTATAACATGACCCAACTTATACTACCAATAGAAACTTCTGTT
AGAATCCCTCAAAATGATATTTCACGATATGTTAATGAAATTGTTGAAACGATACCTGAT
AGCGAATTCGATGAATTCAGACATCATCGTGGCGCAACATCCTATCATCCAAAAATGATG
TTAAAAATCATCTTATATGCATATACTCAATCTGTATTTTCTGGTCGTAGAATAGAGAAA
TTACTTCATGATAGTATTCGAATGATGTGGTTAGCTCAAGATCAAACACCTTCTTATAAA
ACTATTAATCGTTTTAGAGTGAATCCTAATACTGATGCGTTAATTGAATCTTTATTTATT
CAGTTCCATAGTCAATGTTTAAAGCAAAACCTTATTGATAATAATTCAATTTTTATTGAT
GGTACAAAAGTAGAAGCTAGTGCCAATAGATATACATTTGTGTGGAAGAAAAGTATTCAA
AATCACGAATCGAAATTGAACGAAAATTCAAAAGCATTATATCGTGACTTAGTTGAAGAA
AAAATAATACCAGAGATAAAAGAAGATGGAGATAGCGATTTAACAATAGAAGAAATAGAT
TTAATTGGTAGTCATTTAGATAAAGAAATCGAAGATTTAAATCATTCTATTGAGAACGAA
GATTGTGCTCAAATTAGAAAACAGACCCGAAAAAAAGAACTGGGATTAAGAAGTTCAAAA
AGAAGTTTGATGATTATTCCGAAAGAAAAAGTAAATATGAAGAACAAAAATCGATTCTTA
AAGATAGAAATAGCTTTTCTAAAACTGATCATGATGCAACTTTTATGAGAATGAAGGAAG
ACTATATGAAAAATGGCCAACTTAAGCCAGGATACAATTTACAAATAGCGACAAATTCTC
AATTTGTTATATCCTATGACCTATTTCAAAACCCGACAGATACTAGAACTTTAATTCCAT
TTTTAACAATGATTCAAAATACCTTCGGTTATTTACCGGAGTATATTGTAGCTGATGCAG
GTTATGGTAGTGAGCAAAACTATATGGCTATTATAGATGACTTTAATAAAACGCCACTTA
TTACGTATGGCATGTTTATTAAAGATAAAACGAGAAAGTTTAAAAGTGACATTTTTAACA
CTCAAAATTGGAAATATGACGAACTTAATGATGAATTTATATGTCCTAATAACAAAAGAA
TAGGTTTTAAAAGATATGCATACCGTAATGATAGATATGGTTTTAAACGTGACTTCAAGC
TATATGAATGCGATGACTGTTCAGCATGTTCTTTGAGGCAACAATGCATGAAACCAAATT
CGAAATCCAATAAGAAAATCATGAAGAATTATAATTGGGAATACTTTAAAGCCCAAATTA
ATCAAAAGCTTTCTGAACCAGAAACGAAAAAAATCTATAGTCAAAGAAAAATTGATGTAG
AGCCTGTTTTTGGATTTATGAAGGCTATTTTGGATTTCACTCGAATGTCAGTTCGAGGAA
TAAATAAAGTTAAACGAGAGCTAGGTTTTGTATGAATGGCACTTAATATAAGGAAAATAG
CAGCTCAACGAGCTGTACATTATAAAATACATATCAAAAAAGCTGATTTCTATCAAATAA
ATAATAGAAATCAGCTTTTTTACATTGCCTAAGAACTTTAAGAACTTAATGTCCCAAGCT
CTACCCCTCATTACATCTATAATTCTATTTTAAGGTCTTCGTCCATTTGGGCTTCAAATT
CATCTAGTAATGCTCGTGCTTCTGCAATTGATTGTGTGTTCATCAATTGATGTCGAAGTT
CGCTAGCGCCTCTTATGCCACGCACATAGATTTTAAAGAATCTACGCAAGCTCTTGAATT
GTCGTATTTCATCTTTTTCATATTTGTTAAACAATGATAAATGTAATCTCAACAGATCTA
ATAGTTCTTTGCTTGTGTGTTCACGTGGTTCTTTTTCAAAAGCGAATGGATTGTGGAAAA
TGCCTCTACCAATCATGACGCCATCAATGCCATATTTTTCTGCAAGTTCAAGTCCTGTTT
TTCTATCGGGAATATGGGAGTGGGACAGAAATGATATTTTCTCAAAATTTATTTCGTCGT
CCAACCCCAACTTCCATTGTCTGTAGAATTTCATTTCGAAATTCTCTGTGTTGGGGCCCC
GCCCCCCAACTTGCACATTATTGTAAGCTGACTTTCCGCCAGCTACTATGTTGGGGCCCC
TGACTTTAATTGAAAAAAGCTTGTTACAAGCGCATTTTCGTTCAGTCAACTACTGCCAAT
ATAACATTGTATAGCATAGAACATTGATTTATGTCCCAACCTCCAATTTCGTCACGTAAA
TTTTTAATAGCTTCGATTAATTCCCAATGTGCATCTACTTTACTAATGCGTTTGATAAAA
ACTTAAATAATATTAATTCAGTCATCAGTGGCATTAAATCTTTTATCATTTTTAGTTATA
GTTGATAAATTTATATTTATAAGCATATATATGGATATTTCATCAAAAATTTTTATTCAT
ATAAATCCGAACTGCATACATATTTGTTGAAATAAGAGGTATTATTTTTCGGGAAATTGC
TGTCTGAGTTATAAGGATTAGTTTTATAAAATGAGTTGAATTATAGCAAAAACGATTAAA
ATACTGATAATCCATTTTTGTATTATGTTAGGGACTTTTTTACTTAATTTTAACCCTATT
GGAGCAAATATAATACTCCCTATTATAAGGAATAAGGCGTCATATAAAGGGATATAACCT
TGAATAAGTTTGATGACAAAAGCACCAATTGAAGATATAAAAGCAATTACTATACTATTA
GCGACTACAGTATTCATTGGTAATTTGAATAAAACCAATAATATAGGAATAATAATGAAG
GCACCACCTGCACCTATTATACCTGAAATGATACCAATGAAAAGGCCAATGATAACTAAT
AAATATTTATTAAATGAAGACTTTTCGGAACTAGGTTTCACTTTAATAAACATTAATGTT
AATGCAAGTAAAGCAATAATGATATATACCGTATTTACAAATGTAGCATCAAATAAATTT
GCTAGAAATGCACCTAACATACTCCCTATAATCATGCCGCCACCCATATAAAGAACTAAT
TGTGGCGAGAACTCTGTTTTTTTTCGAGCTTTTAATGAGCCACTTAATGTACTGAAAAAG
ACTTGGCTAGAAGTAAGACCTGATGCGATATATGCGCTATATGCAGGGGCTCCGAATAAT
GGTGGTAATAATAAAATAGCTGGATAAATAATGATAGCACCACCTACGCCTACTAGACCA
GATATGAACCCACCGAATACCCCAATGAGTAACATGATAACTATATTAACAATATCCATT
ACTTACTTTTCACCAATAAGTTTACAGCTTCATTAATTAACTCTTGGGAGCTTTCTTCAT
CATCCGCAGCTGCTTTTACGCATTCTATTAAATTTTCACTAATAATGATACCCATCAAGC
GTTGGAGTGAACTCTTTGATGCACTGATTTGTGTAATGACATCTTTACAGTCTTTTCCTT
CCTCCATCATTTTAATAATTCCATTTAGTTGCCCTTGTATTCTATTAATACGATTAATCA
TTTTTTTATCATAATTCATAGTCATACCTCCACTTTTAATTGAATAAAAATATATTAATA
GATAAACACAAATGTGTCAAATACCCCTAGAGGTATTTGGCAAGTTCCATTCAACTGTTT
AGAATACCCCTACAGGTATTTTTAGGGAGGTTATTATGAAACAATACGGAGAAAAGTTTA
TCGATGAATTTAGTAAAGCAGAATTGGAAAAACTAGCAAAGCAAGGGCAATTAATTGATG
TTAGAACAGAAGAGGAGTATGCATTAGGACATATCAATGGTTCCATACTTCATCCTGTTG
ATGAGATTGAGTCATTCAATAAAGAAAAAAATAAAACCTATTATGTAATCTGTAGAAGTG
GTAACAGAAGTGCTAATGCTAGTAAATATTTAACTAAAAAAGGTTATAACGTTATAAATC
TTGATGGTGGTTATAAAGTTTATGAAGAAGAAAACGATAGTTATGATACACAAGAAGAAT
ATAAAAGTATAGAAATTAAAGCAGATCGTAAACAATTTAACTATCGTGGTCTTCAATGTC
CAGGGCCAATTGTAAAAATTAGTCAAGAAATGAAGAATATTGAAGTAGGTGACCAAATTG
AAGTCAAAGTCACAGACCCTGGATTCCCTAGTGATATTAAAAGTTGGGTGAAACAAACAA
GGCATACTTTAGTTAAGCTTGATGAAAATAACAATGGAATTAATGCGATTATTCAAAAAG
AAAAAGCAAAAGATTTAGATGTAAATTATTCTGCTAAAGGTACTACAATTGTATTATTTA
GTGGAGAATTAGACAAAGCTGTAGCAGCATTGATTATTGCAAATGGCGCTAGAGCTGCTG
GAAAAGATGTATCTATCTTCTTTACTTTTTGGGGGCTTAATGCATTAAAAAAAGCGCAAA
CAGTTAATGTTAAAAAGCAAGGTATTGCAAAAATGTTTGATTTAATGTTGCCCAAAAAGA
ATATACGAATGCCTCTTTCCAAAATGAATATGCTTGGTTTAGGAAATATGATGATGCGCT
ACGTAATGAAAAAGAAAAATGTTGATTCATTACCAACACTTATCAATCAAGCTATTGAGC
AAAATATCAAATTAATCGCTTGTACGATGAGTATGGATGTCATGGGTATTCAGAAAGAAG
AACTTAGAGATGAAGTTGAGTACGGTGGTGTAGGCACTTATATTGGTGCTACTGAAAATG
CGAATCATAATTTATTTATCTAATTAAATCTATTAATAAAAGGAGTTGTTATCATGTTTT
TTAAACAGTTTTACGATAATCATTTATCTCAAGCATCATATTTAGTGGGTTGTCAACGTA
CAGGAGAGGCAATAATAATAGACCCTGTTCGTGATTTATCGAAATATATAGAAGTTGCAG
ATTCTGAAGGTTTAACAATTACACAAGCTACAGAAACACATATTCATGCTGATTTTGCTT
CAGGAATTCGTGATGTGGCTAAACGCTTAAATGCAAATATATATGTGTCTGGCGAAGGTG
AAGATGCATTAGGGTATAAAAATATGCCATCAAAAACACAATTTGTTAAACATGGAGATA
TCATTCAAGTAGGCAATGTTAAATTAGAAGTTCTGCATACTCCAGGACACACGCCTGAAA
GTATTAGCTTTTTACTCACTGATTTAGGTGGTGGTTCAAGTGTTCCGATGGGATTATTTA
GTGGTGACTTTATTTTTGTTGGTGATATAGGTAGACCTGATTTATTAGAAAAATCTGTTC
AAATAAAGGGTTCTACAGAAATTAGCGCGAAACAAATGTATGAGTCCGTTCAAAATATTA
AAAATTTACCTGACTATGTTCAAATCTGGCCGGGTCATGGTGCTGGAAGCCCTTGTGGTA
AAGCATTAGGTGCCATACCTATATCTACAATAGGTTATGAGAAAATTAATAACTGGGCAT
TTAATGAAATTGATGAGACTAAATTTATTGAATTATTAACATCAAATCAACCAGCACCAC
CGCATCATTTTGCACAAATGAAACAAGTTAATCAGTTTGGTATGAATTTATATCAATCAT
ACGATGTTTATCCTAGTTTAGATAATAAAAGAGTAGCATTTGATCTTCGTAGCAAAGAGG
CCTTTCAAGGTGGCCACACAAAAGGAACAATCAATATACCATACAACAAAAACTTTATTA
ATCAAATTGGTTGGTACTTAGATTTTGAAAAAGATATAGATTTAATTGGAGATAAATCTA
CTGTTGAGAAAGCGAAACACACTTTACAATTAATTGGGTTTGATAAGGTAGCAGGCTATC
GTTTGCCAAAATCAGACATTTCAACCCAGTCCGTTCATAGCGCTGATATGACAGGTAAAG
AAGAACATGTATTAGACGTACGTAATGATGAAGAGTGGAATAATGGACACTTATATCAAG
CTGTTAATATTCCACATGGTAAATTATTAAATGAAAATATTCCTTTTAATAAAGAGGATA
AAATATATGTACATTGTCAGTCAGGTGTTAGAAGTTCAATTGCAGTGGGTATATTGGAAA
GCAAAGGTTTTGAAAATGTGGTGAATATTAGAGAAGGCTATCAAGATTTTCCAGAATCAT
TAAAATAATTTAAGGATGTGGAAAAATGAATAAGCATTATCAAATTGTTATTATTGGTGG
CGGTACAGCAGGTGTTACCGTAGCATCAAGACTATTAAGAAAAAATCAAAACTTTAAAGG
GGAAATAGCAATTATAGACCCAGCAGACCATCATTACTATCAACCATTATGGACGTTGGT
TGGTGCAGGGGTATCTAGTTTGAAAAGTTCTCGTAAAGATATGGAAAGTGTTATACCTGA
AGGTGCTCACTGGATAAAACAGGCTGTTTCAAGTTTTCAACCTGAAAATAATAGCGTTAT
TTTAGGAGATAATACAGTCGTTTATTATGATTTTTTAGTAGTAGCTCCAGGATTACAGAT
TAATTGGTCTTCAATTAAAGGACTAAAAGAAAATATAGGTAAAAATGGTGTTTGCTCCAA
CTATTCACCTGACTATGTTAACGAAACTTGGAACCAAATTTCTAATTTTAAACAAGGAAA
TGCCATTTTTACGCATCCAAACACTCCTATAAAGTGTGGAGGTGCGCCTATGAAAATTAT
GTATTTAGCTGAAGATTATTTTAGGAAACATAAAATCCGTTCTAACGCTAATGTGATATA
TGCAACGCCAAAAGAAGCTTTATTTGACGTAGGAAAATATAATAAAGAATTAGAGAGGAT
TGTTGAAGAAAGAAATATAACAGTCAATTATAATTATAACCTTGTTGAAATCGATGGTGA
CAAAAAAGTGGCTACATTCGAACATATCAAAACATACGATAGAAAAACAATAAGTTATGA
TATGTTACATGTAACACCACCTATGGGTCCCTTAGATGTAGTAAAAGAAAGTACACTTTC
AGATAGTGAGGGATGGGTAGATGTTAACCCAACCACATTACAGCATAAAAGCTACTCTAA
TGTATTTGCACTTGGTGATGCTTCAAATGTACCTACTTCAAAAACAGGCGCAGCTATTCG
TAAGCAAGCACCTATCGTCGCTAATAATTTATTGCAAATGATGAATAATCAAATGTTAAC
GCATCATTATGATGGTTATACTTCATGCCCTATTGTTACTGGATATAATAGGTTAATACT
TGCAGAGTTTGATTATAATAAAAATACTAAAGAAACAATGCCGTTTAATCAGGCCAAAGA
ACGTAGAAGTATGTATATATTTAAGAAAGATTTATTACCTAAAATGTATTGGTACGGCAT
GCTAAAAGGATTAATATAATAAAGTACAGAAAACAATAAATTTTTTAATGAAAAATCTTT
TACTATAAAATATTAAGTATTTAAATGACGTGTCAGTGTTGTGTTTATATGTCGTGAATT
TTTAGCTCTAAATAGTATAAGATTGAAAAAGGTGTTACTGTTTTAAATGATCACGATGAA
GTCATTCAATAAGAATGATTATGAAAATAGAAACAGCAGTAAGATGTTTTCTAATTGAAA
ATCATCTCACTGCTGTTTTTTTAAAGGTTTATACCTCATCTTCTAAATTATTTAATAATA
ATTAATGGTATTTGAGCACGTTTAGCGACTTTATGACTGACATTACCAATATCCATTTCT
TGCCAGATATTCAAACCACGTGTACTCAAAATGATAGCTTGGTATGTACCTCCAATAGTA
ATTTCAACAACTTTGTCTGTTGAGCACTAAGAGCAATGTTAATTTCATAAGTTGTAAACA
ATTTTTTAATTGGAGTTTTTTTCTGAGTTAAACGATATCCTGCTGTATTTTTAATTTTGC
ACCATTTCCAAAAGGATAAGTGATATAAGTAAAAAGGCATCATCGGGAGTTATCCTATCA
GGAAAACCAGATAATACCTAAGTAGAAAGTGTTCAATCCGTGTTAAATTGGGAAATATCA
TCCTCAACCTTTATTACTCATACTATAATTCTATTTTAACGTCTTCGTCCATTTGGGCTT
CAAATTCATCGAGTAGTGCTCGTGCTTCTGCAATTGATTGTGTGTTCATCAATTGATGTC
GAAGTTCACTAGCGCCTCTTATGCCACGCACATAGATTTTAAAGAATCTACGCAAGCTCT
TGAATTGTCGTATTTCGTCTTTTTCATATTTGTTAAACAATGATAGATGCAATCTCAACA
GATCTAATAGTTCTTTGCTTGTGTGTTCGCGTGGTTCTTTTTCAAAAGCGAATGGATTAT
GGAAAATGCCTCTACCAATCATGACGCCATCAATGCCATATTTTTCTGCAAGCTCAAGTC
CTGTTTTTCTATCGGGAATATCACCGTTAATTGTTAACAATGTATTTGGTGCAATTTCGT
CACGTAAATTTTTAATAGCTTCGATTAATTCCCAATGTGCATCTACTTTACTCATTTCTT
TACGTGTACGAAGATGAATAGATAAATTTGCAATGTCTTGTTCGAAGACATGCTTCAACC
AATCTTTCCATTCATCGATTTCATAGTAGCCAAGGCGTGTTTTAACACTTACCGGAAGCC
CACCTGCTTTAGTTGCTTGAATAATTTCGGCAGCGACGTCAGGTCTTAAGATTAAGCCGG
AACCCTTACCCTTTTTAGCAACATTTGCTACAGGACATCCCATATTTAAGTCTATGCCTT
TAAAGCCCATTTTAGCTAATTGAATACTCGTTTCACGGAACTGTTCTGGCTTATCTCCCC
ATATGTGAGCGACCATCGGCTGTTCATCTTCGCTAAAAGTTAAGCGTCCGCGCACACTAT
GTATGCCTTCAGGGTGGCAAAAGCTCTCGGTATTTGTAAATTCAGTGAAAAACACATCCG
GTCTAGCTGCTTCACTTACAACGTGTCGAAAGACGATATCTGTAACGTCTTCCATTGGCG
CCAAAATAAAAAATGGACGTGGTAATTCACTCCAAAAATTTTCCTTCATAATATATTTAT
ACCCTCTTTATAATTAGTATCTCGATTTTTTATGCATGATGATATTACCACAAAAGCCTA
ACTTATACAAAAGGAATTTCAATAGATGCAACCATTTGAAAGGGAAGTATAAGAGTAGTC
TAAAATAAATATTGTGGTAAGTTGATCAATACAAAGATCAAGGATTATCGTATTAAATTG
TTCATTATTAATGATACACTACTTATGAATATGATTCAGAATTTTCTTTGGCTACTTTTA
CAGTAAAGCGATTTTTTAGTTATCTTATAACAAAGACAAATTTATAAAGGTGATATTATG
GAAGATTTAAAGCATTCTTTAAAAAGTTTAGGTTGGTGGGATTTATTTTTTGCGATACCT
ATGTTTCTGCTATTCGCATACCTTCCAAACTATAATTTTATAACTATATTTCTTAACATT
GTTATCATTATTTTCTTTTCCATAGGTTTGATTTTAACTACGCATATAATTATAGATAAA
ATTAAGAGCAACTCGAAATGAATCATTAATACGAATGTGATTAAACATAAAACTGAAGGA
GCGATTACAATGGCGACTAAGAAAGATGTACATGATTTATTTTTAAGTCATGTGAATTCA
AATGCCGTTAAAACTAGAAAGATGATGGGAGAATATATTATTTATTATGATGGTGTTGTT
ATAGGTGGTTTGTATGATAATAGATTATTGGTCAAGGCGACTAAAAGTGCACGTCATCAA
TTTCAAGATAACACATTAGTATCGCCGTATCCGGGTGCCAAGGAAATGATATTAATTCCA
GACTTTGCCGAAGCAACAAATCTAAATGATTTATTTGAGCTCATAAAAAATGATTTGAAA
AACACATCATAAATTGCCATACTCAACTATTTTGAAAAGCATCATTTCCATATTATCAAA
TTATTGAGTATCTCGATTTATTGTTATACACAAACAGTATTTTTGTTATCATAGAGTTTA
TAAATATAATAAATTGAATAAGTAACTTTACAAAACTAGAATGATTCAATTCAATCACAA
TTATTTGAAAATAGAGGTGAGCAGGTGAACGATATGTTAATTAGTCTCGTAATCCCAGTT
TTTGCTTTGTTAGTTATTGGTGGTATTATTTGGATGATTATAGAAGGTATAGTACATATT
TCAAAAAAGAATAAAGCAATTGATAACTTTTTTAACAAAGTTAATAAAGTAAGTGAGACA
TATAAATTCGCTACTACTTTTTTATTTCTAATCTTGGCTACGGCTGGTATTTCTCAATTT
TATCTATATTATATAGTATCAGAGTTTCTTTTTTTGCTGGTTATATTTACCTTTGGTATT
GCAGGTATCATTTTTTTAATGCCATATGGCTTATGTTTCCTACCACTTTATACGCAAAAA
AAGAAAAAACAGACATTTAAAAAATACATGGCTTACACTACGATTGGTTTGTCAATTTAT
CTAGGCTTATCTCTAGTTTTGGTTCACACTACGAAAATTTATATGGACGAAGGTGGCGTA
AGATACTATTACGGTAGTTTTGTAATGAAACAAGCGGGCGGTTATGCTTATTTAGCTTTA
GCAGTACTTTCAACGTTGTTAATTGTTGCGAAAAAAGCTACAAATAAAAATAAAGAAACC
GAAACCGTCGACAATACAAATATAACGGAAAGATAATTAAGGGAGTGCTCATTCAGGAGT
GCTCTTTTTTGATGTCCAAATTTAGTTGCAAATGAAGGCATAGAAGAAATTTTTATAGTC
ATTTATTGGATAATGAATTATGGTCATATCGATTAATTTTATTAGTGAGGATTTTACAAA
CATTTGTTGAATAAATATGGTAATGATAATATATGAATATTTTTGAAAAAACACTAATAT
GATTAAATTATTTGTTAAAATAGCATTAAGTAAAAAACAAACAGGGAACAAGGTGGGATT
TCATGAGTCAATTGCTAAATGATACGTTATCGGCTTGGTTGTTAATTGAATCTTTAAGTC
CAGGAGAAGTAAATTTTACAGCGGAAGATATACTCTCAGCTGAACATTTTAAAAATGGTA
CAAAGCAAGCGCAACTTCAAAGTTTTGATGAATATTTTGAAATATGGAATGATGAACGCT
TTATTATATCAGAAGAAAAATCAGAGATTGGCGAAATCATTTTTAAATTTTACAGACATT
GTTTCCGCTATAGTGAAATTAATTTGAAAATTCAGGATATTTTTGATGATTATTCAGATA
TTCATAATCCAAATGGGACACACTGTTATGGTTACACATTTAATATAGATAAACACGGTA
AAGTGATAGTTGATTCTATACATATTCCGATGATTATGAGTGCATTGAAAGAAATTGAAA
AGAATAAAAATGCTAATATAGAAGAAAAATTTAATGATTCTGTTGAAAAATTTGTTCAAA
AAGTAAAAGAAATTTTAGCGGATGAACCAATTAATGAATTTAAATTGAAGAAGATGGACA
TAGCTTATGATGAGTATTTTTCTGTATTAAATTCAAAGAAAGATGGATTATTTGCGCATT
ATGTAGCAATAGAATATGTGAAAGATAGTGATTTACCACAGCCAGAATTTAATAGCTTCT
TCATAAGTGATATTGAGAAAGCAAGAAAATCTCCCAATCAAACTTTAATTGATTACATTG
AAGGTGTAGAAGAAAGTCAGCGCATAGAAGTAGATGAAAATAAAGAAATGTTTGACAAAT
TTTTACATCCTTCACGTTTGCCTGATGGACGCTGGCCATCACAGACTGAGTTTAGATTGT
CTTTAATGCAACAACTTGCTGTAAACCAAATCACGAGTGGTAATGAAAGAATAAGTTCTG
TTAATGGGCCACCAGGGACAGGTAAGACGACTTTATTAAAAGATATATTTGCTCATCTAG
TAGTTGAAAGAGGCAAAGAGTTAGCCAAACTAAATAATCCTAAAGATGCATTTGTCAAAA
CAAAAATTCATGAAACAGATGATAAATACGTCTATTTACTTCAGGAATCTATTGCTAAAT
ATAAGATGGTAGTTGCGTCTAGTAATAATGGCGCTGTTGAAAATATATCTAAAGATTTAC
CGAAAATTGAAGAAATTATAAGAAATCCTGAAAAATGTAAATTCCCGGAATATGAAACAG
CTTATGCAAATTTAGCATATGAATTAAAAGATTTTGCTGAAATAGCTGAAGATTTGATTG
GGGAAAGTGCCTGGGGCTTATTTTCTGGGGTGTTTGGAAAAAGTACCAATATTAATCAAG
TATTGGATCACATGTTAAAACAAGATGTGAATGATATTGGCTTTGCTAGATTACTTCAAA
ATGAAAATAATCGTATGGGTTATCACGAGTTAATGACTGAATGGCAAGCACATCAACGTG
CATTTTTAGAAGAGTTGAAGCATGTTGAAATGTTAAAAGAAGAATCTATTAGAGCCTATG
ATGTTTATAAAAGTTGTGAGTCTTACTCTAAGATGGAACAGGCAATTAATAGTGAAAAAA
CAACAATTGAAGAACAGATATATCATTTAGAAAATGAAGCGTTACGAGACAATAAAGAAA
TTGAAGATTTGGATGATCGAATTAATTATAATACAAAGCAACTCGAAACTTTAAATGAGT
TGATTAAATCCATCAGAGATAGTAACAAAGGGTTTGTTAACAAGCTGAAGGCGATATTTA
ATTCAGAAGAAGATGAAAGATATAAAAAACATAATGCAGAGAAGCAACAATTATTAGGAC
AACAGATAGAGTTAGAGAAATGTAAAAAAAATAAAAATGAAGACCTTGTTAGCAAACTAA
AAGAAAAAGAGAAATTAATTAAACAATTAACTAAAGTACAGTTGCAATTAGACGAGTTAA
ATTCACAGTTACAAGAGTTAGAAGCATATCGTATTGAGTCAAAAATTACAATTCCAGAAA
AAGATTTTTGGAGTGACAACAATTATGATGAGCGCCAAGTTACTAATTTGTGGACGAGTG
ACGAACTTCAATACAGACGTGCCATGCTCTTTTTAAGAGCAATGATATTGCATAAATTAT
TATTGATTGCTAATAATACAACTATTTATTATGCGATTAATGATTTTAAAGATAGAAGGA
AATTAATTGATGCAAATCCAGATAAAGTACACAACGCATGGAATGTAATGCATTTAATAT
TTCCAGTAGTTAGTACGACGTTTGCAAGCTTTAAATCTATGTATGGGGGAATACCAAAAG
ATTTCATAGACTACTTATTTATTGATGAAGCAGGACAAGCAATACCTCAAGCAGCTGTAG
GGGCATTATATCGTTCGAAAAAAGTTGTAGCTGTAGGTGATCCGATTCAAATTGAACCGG
TTGTGACTTTAGAAAGTCATTTAATTGATAACATTCGTAAAAATTATCATGTTCCGGAAT
ATCTAGTTTCTAAAGAAGCTTCTGTGCAGTCTGTTGCAGACAACGCCAATCAATATGGCT
TTTGGAAATCTGATGCTACTGATAGTAATCAAAAAAACTGGATAGGCATACCTTTATGGG
TGCATAGACGATGTTTAAAACCTATGTTCACGATAGCTAATCAAATCGCTTATAATAATA
AAATGGTGCTACCTAGTAATATTACAAACGTAGGTAAGACCGGTTGGTATGACGTTAAAG
GAAACTCAGTACAAAAACAATTTGTGAAAGAGCATGGCGAAAAAGTAGTGGGATTATTAG
CTGATGATTGGATTGAAGCAATTAAGGAAGGTAAAAATGAACCGAGTTCATTTGTAATAT
CGCCTTTTTCAGCAGTACAGCAACAGATTAAACGTATGTTAAAGCAACAACTACCGACTA
GAATTGATATTGAACGTACAAAAATTAATCAATGGGTCGATAAATCCATTGGTACTGTTC
ATACTTTTCAAGGTAAAGAGGCTCAAAAGGTGTATTTTGTAATAGGTACTGATAATACTC
AAGATGGTGCTGTGAACTGGTCATGCGAAAAACCAAACTTGTTAAATGTTGCAGTGACAA
GAGCTAAAAAAGAGTTTTATGTAATTGGTGACATGCAAAGAATACAGTCGAAACCATTTT
ATGAGACCATTTTTAAAGAAAGAAATGTAAAATGAAATGACAGCATTTCTATAGGCTAAT
CAAGTGATACTTAATTACCGAGCAATTTTTACATTTTAAAAGGAGCAAAATTGAATAATG
AAGAAATTTAACAACTGGATATTAAATGCAATAAGTGGATCTCAAACAGACAAGAATGAA
ACAACTGAAGAATTAAAAGGGGCAAAATTTATCATTTTATATGCATATTCAATGCTCGTT
TTGCTTGCGTTAGTAATTTCTAACATATTCATTCACATTTTGGAGCCTAAACTATCAATT
ACCACTGAAATCATCATCGTTTTGATTTTAATTGAATCACTAATTGGACTACGTTTCTTG
AAAGAGTACGATGTTAAGCGTGGCAAAGATAAAGAAAATAAGAAAAATAGTAAGGATTTC
ATTAAACTAAAATCAATTTTAGTAGCAATTTTATTTACATCATTGGCGCTGACAGCAGGC
ACTGTAGCTGATATATACGGTATCACTGACTTAGGAAATACTAGAAGTGATTTAATCGTT
TGGAGCATAGGTGGTATTATATTTGGCCTCGTATGTTACACAATGGAAGATAAAAAATAA
AGATAAGGGGCTGGCGATTATAAAGCTAGCTCCTTTTTTAACTTATATATGTAAAGAACT
ATCCTAAGGTTTTTTAATCACACGTCATTAATTTCTATAATTAATACTCTTGAATATTGT
TTAAATAAGTTTTAAAATTTTACACATATTTTTATTTAAAAAAGATGTATAATTAATGTA
TTAAATATAGAAAGAAGTTGATATTATGAAAAAGTGTATTAAGACTTTGTTTTTAAGTAT
CATTTTAGTAGTGATGAGTGGTTTATATCATTCAGCACATGCGTCAGATTCGTTGAGTAA
AAGTCCAGAAAATTGGATGAGTAAACTTGATGAAAGCAAACATTTAACTGAGATTAATAT
GCCAGGCTCACATGATAGTGGCTCATTCACTTTAACTGATCCGGTAAAATCAGTTTGGGC
AAAGACTCAAGATAAAGATTACCTTACTCAAATGAAGTCAGGAGTCAGATTTTTTGATAT
TAGAGGTAGAGCAAGTGCTGATAATATGATTTCAGTTCATCACGGCATGGTTTATCTGCA
TCATGAACTAGGGAAATTTTTAGATGATGCTAAATATTACTTGAGTGCTTATCCAAACGA
AACAATTGTGATGTCTATGAAAAAGGACTACGATAGCGATTCTAAAGTTACGAAGACATT
TGAAGAGATTTTTAGAGAATATTATTATAATAACCCGCAATATCAAAATCTTTTTTATAC
AGGAAGTAATGCGAATCCTACTTTAAAAGAAACGAAAGGTAAAATTGTCCTATTCAATAG
AATGGGAGGTACATACATAAAGAGTGGTTATGGTGCTGACACGTCAGGTATTCAATGGAC
AGACAATGCGACATTTGAAACGAAAATTAATAATGGTAGCTTAAATTTACAAGTACAAGA
TGAGTATAAAGATTACTATGATAAAAAAGTAGAAGCTGTTAAAAATTTATTGGCTAAAGC
TAAAACTGATAGTAACAAAGACAATCTATATGTGAATTTCTTGAGTGTGGCGTCTGGAGG
CAGCGCATTTAATAGTACTTATAACTATGCATCACATATAAATCCTGAAATTGCAAAAAC
GATTAAAGCAAATGGGAAAGCTAGAACGGGTTGGCTGATTGTTGACTATGCAGGATATCC
GTGGCCTGGATATGATGATATCGTAAGCGAAATTATAGATAGTAATAAATAAGGATTCAA
TAATGATATTAAGACGAGTATGAAAATAGTTAGATTCTAATTATTTTCACTACTCGTTTT
TATTTTGAAATTAAGTAATAATTCAACAATATTATAAATTGAACAGATTGTTTGTGAAAT
CTTTGATAATATTAAAGTGAAAAAGTGTTATAAATTGATATTAATATGTAATTTGCAAAA
GTAAATCATTTTAAAAAGAAGAGAGTTGTAAGATGATGAAACGATTAAATAAATTAGTGC
TAGGTATTAGTTTCTTATTTTTAACAATTTTTATTGGGGGGTGTGGCGTGGGTAAAGAGG
TGGAAATTAAAAAAGTTTTGAAAAAACGTTGAGTATGTATCCGATTAAAAACCTAGAGGA
TTTATATGATAAAGAAGGTTATCGTGATGATCAATTTGATAAAAATGATAAGGGAACATG
GATTATTGGTTCTGAAATGGCAACTCAAAATAAGGGTGAAGCTCTGAAAGTTAAAGGTAT
GGTCTTATATATAAATAGAAATACAAGAAGTGCAAAAGGATTTTACTATGTTAATGCGAT
AAAGAAGGATGAAAATGGCAGACCTCAGGATAATCAAATAGAATATCCTGTTAAAATGGT
CGATAATAAAATCATTCCAACAAAAGATATCAAAGATGAAAAAATAAAAAAAGAAATTGA
AAGCTTTAAGTTTTTCGCGCAGTATGGCAATTTTAAAGATTTGAAAAATTATAAAGATGG
AGATATTTCATATAATCCAGAAGCTCCGATTTATTCAGCAAAATATCAACTAACGAATGA
TGATTATAATGTAAAGCAATTACGTAAAAGATATAATATACCAACGAATAAAGCACCTGA
GTTATTATTGAAAGGTTCAGGAAATTTAGATGATTCATCAGTTGGATACAAAAAAATTGA
ATTTACTTTCGTAGAGAAAAAAGGAGAAAACACTTACTATACGGCTAACCTACATTTTAA
ACCGAGTGAGGATAAATAATCATCCACACACACGATTCAATATGAAATTCAAATATGTTG
CTGTAAAATAATGTAAAATAAACGTATTCATATTACTGAATTGAGGGATAGTATGCAACG
TGATTATTTAATTCGAGTAGAAACTGAAAGTATGTCAGATTTCAAAAGGCTCAATGGTTT
AATGATTGGTTTTGTTATTAAAGGTGAGGCACATATTTATGATGAACATAATATGATGCA
ATGCAACAGTGGCGACATTTTCATCATTAACCACCGCGACTTGTATCGATTTCAACTTCA
ACAAGATGGCATCATATGTTATATCCAATTCCAAATGAAATATTTAGCAGACAAGTTTGA
TGATGTGCATTGTCTATATTTTCACTTAACAGATGCGACCACAACCAAAAATATACATCA
ACTGAGAAATATAATGGCAAGACTGGTTTCAACACATATTCGACATAATGAGTTGTCTAA
ATTGACTGAGCAACAACTTGTGATTCAGTTGCTTATGCATATGATTCATTATGTCCCGCG
TACATATCATTCGAACCAAAGTATCTTAAATGATGATAAAGTGAATCAAGTATGCGACTA
TATCGAGTTACATTTTCATGAAGACTTAAGCCTTTCGGAATTAAGCGAATATGTTGGGTG
GTCAGAGAGCCATCTGTCTAAAAAGTTTGCAGAATCGCTAGGTGTAGGATTCCAGCATTT
CTTAAATACGACGCGAATTGAACATGCGAAACTCGATTTGACATACACAGATGAAACGAT
TACTGATATTGCATTGCAAAATGGCTTTTCAAGTGCAGCGAGCTTTGCGAGAACATTTAA
ACACTTTACGCATCAAACGCCTAAACAATATCGAGGTGATCGTCCGGCAATCACTGAAAA
TCAACAATCGGCACAACATAATTATCACGACCGTGAATTGATATTACTTTTAAATGACTA
CATTGAAGAAATGAATCATTTCATTGAAGATATTGAAAAGGTGAACTATAAAGAGATTAC
CTTTCAACCAACCAATCACCAACTAAATCAATTTAACCATATTATTCAAGTGGGCTATTT
GAGGAATTTGCTCAATACACAGTATCAATCACAGTTGCTTACATGTCATCATGATTTTCA
AGTCAATGAAGTATTAGCATATGATGTGATGCCATATATCATGAAAAAGCTCAATGCGCC
ATTCACGTATGATGCAGAAATTTCGAATATATTTTATGATATCGATTTGTGTTTAGACTT
TTTATTAGATCATAACTTTAGTTTGACAATGCATTTGGATCAGTATGACTCACGTGATTA
TATCGATGCATTTAAAGTATTTATCCATCACGTTGCCCTGCATGTCAGTCATAGAAAAGA
TTTGAAGTTCAACTTGTATGTGACGACATTGCACACGTCTTTGATTGAAATGACTGATTA
TTTTAAAGCATTATTCCCTAATGGTGGCTTGTACATTCACTTAGATCAAGCTACGGAAAG
ACAACTACCATTGCTGAAACGACTTGAGCCACACATCGACCATTTTGTATTTGATGCCAA
TTCAAATGATGCTGTTGATTTTAATAAAATGAATGATGATGAATTTAAAACCGCAAGTCA
AATGATTATTAATAAAACGAATTACCTTATCGATTTAATGCATCGTCATCACCTAAAGCG
TCCACTCATTTTACTCAATTGGAATACATTGACGGGCGATACATTTATTACAAACGGCGA
ATATTTTAGAGGTGGTATCATCATTGAGCAATTATTAAAATTAAGTTCTAAAGTAGAGGG
TATCGGTTATTGGTTGAACTATGATTTGCACGTCAGTCATTGTAGAAATGAACGCGATTA
TATGAATTCAATTGAACTGTTTCATCAATATAATGGAAAACGTCCGGTCTATTTCACGGC
ATTGCTATTTAATAAATTAACAAGCAATATTTTATATTCTGATGATACATGTATTGTCAC
GGGAACTGATTCAAATTTTCAAATATTGTTATATGATGCAAAGCATTTTAATCCGTACTT
AGCGTTGGACAATCAAATGAATATGCGTGCAACGGAAATGATTCATTTGAACATTAATGC
CCTGGAAGAAGGTATGTATAAGATTAAACATTTTACCTTAGATAAAGAAAATGGTGCATT
ATTTAATCTTTGGCGAAAACATCATACGATACATGGTATGGACAAGGACTCTATAGATTA
CGTTAATCGAATGAGTTTTCCAAAATTAGAAGTGTACGATATAGATGTGACGGATACGCT
GGCATTAAATATTAAAATGATTACAAATGGAATTCACTTAATTGAAGTAAAACGTTACCC
AAGTTCATAAAATGATCACAAATCACAATTTATGTTATACATAATTTGTGATTTTTTGTA
TTCAAAGTTAAAATTGCAAAAAATTAATGGTTAACATCTCTGTTGTTGGCAATATAAATA
ATGATCAATCATATATGATGTAACTAAGGAGATGAATGATATGAATCAACAATTAATTGA
AGCTTTAAAATCAAAAGAAGACAAAATGATTGAGATCAGACGTTATTTACATCAGCATCC
AGAATTATCTTTTCATGAGGATGAAACGGCGAAATACATCGCTGAATTTTACAAAGGTAA
AGATGTAGAAGTAGAAACGAATGTCGGACCACGTGGAATTAAAGTAACGATTGATTCAGG
GAAACCTGGTAAAACATTAGCAATCCGTGCAGACTTTGATGCATTACCTATTACTGAAGA
TACAGGATTATCTTTTGCATCACAAAATAAAGGTGTTATGCACGCATGTGGTCACGATGC
ACATACAGCATACATGCTTGTATTAGCAGAGACACTTGCTGAAATGAAAGATAGTTTTAC
AGGAAAAGTCGTTGTGATACATCAACCAGCTGAAGAAGTACCACCAGGTGGTGCTAAAGC
AATGATTGAAAATGGTGTATTAGACGGTGTTGATCATGTATTAGGTGTACATGTCATGAG
CACAATGAAAACAGGTAATGTGTATTACAGACCTGGATATGTTCAAACAGGACGCGCATT
CTTCAAATTGAAAGTTCAAGGTAAAGGTGGTCATGGTTCATCACCACATATGGCCAATGA
TGCCATTGTTGCAGGTAGCTACTTCGTCACAGCGTTACAAACAGTTGTATCTAGACGACT
AAGTCCATTTGAAACAGGTGTTGTCACAATCGGTTCATTTGACGGTAAAGGTCAATTCAA
TGTCATTAAAGATGTTGTTGAAATTGAAGGTGATGTACGTGGATTAACAGATGCTACAAA
AGCAACAATTGAAAAAGAAATTAAACGTTTATCAAAAGGATTAGAAGCATTGTATGGTGT
AACTTGCACATTAGAATATAACGATGATTATCCTGCATTATATAATGATCCAGAGTTTAC
TGAGTGCGTGGCTAAGACGCTAAAAGAAGCAGACCTTGAATTTGGTGTCGAAATATGTGA
ACCACAACCACCTTCAGAAGACTTTGCATACTATGCTAAGGAACGACCAAGTGCCTTTAT
TTATACAGGTGCAGCTGTGGAAGATGGTGAAATTTACCCACATCATCATCCTAAATTTAA
CATTTCAGAAAAATCATTACTTATTTCGGCAGAAGCTGTAGGGACAGTTGTTTTAGATTA
CCTTAAAGGAGATAACTAACATGAATGAAACGTATCGCGGGGGCAACAAGTTAATCTTAG
GTATTGTATTAGGTGTTATTACATTTTGGTTGTTTGCACAATCACTTGTAAATGTTGTAC
CAAATTTACAACAAAGTTTTGGTGCAGACATGGGAACAATTAGTATTGCGGTAAGTCTAA
CCGCACTATTTTCAGGCATGTTTGTTGTTGGAGCAGGCGGCCTAGCAGATAAAATTGGAC
GCGTGAAAATGACAAATATCGGCTTATTATTAAGTATTATTGGTTCAGCATTAATTATTA
TTACAAATTTACCAGCATTGCTAATTTTAGGCCGTATTATACAAGGCGTATCAGCAGCGT
GTATTATGCCTTCCACATTGGCCATTATGAAAACTTATTATGAGGGTGCTGAACGTCAGC
GTGCCTTAAGCTACTGGTCTATCGGTTCTTGGGGTGGCAGTGGTATCTGTTCACTCTTCG
GTGGGGCAGTTGCGACAACTATGGGTTGGAGATGGATTTTCATCTTCTCAATTATCGTTG
CCGTACTTTCAATGTTACTCATCAAAGGGACGCCTGAAACGAAATCAGAAGTTACCAATA
CACATAAATTTGACGTTGCAGGTCTAATTGTTCTAGTAGTTATGTTATTAAGTTTAAACG
TTGTCATTACTAAAGGTGCAGCACTTGGTTATACATCATTTTGGTTCTTTAGTTTGATTG
CAATCGTAATTGTAGCATTCTTTATGTTCTTAAAAGTTGAGAAAAAAGTAGATAATCCGC
TTATTGATTTTAAATTATTTGAAAATAAACCATATACAGGTGCAACGATTTCGAACTTCT
TATTAAACGGTGTTGCAGGTACATTAATTGTAGCGAATACATTCGTGCAACAAGGTTTAG
GTTATACAGCATTGCAGGCAGGATACTTATCAATTACTTATTTAATCATGGTGCTATTAA
TGATTCGAGTTGGTGAAAAATTATTACAAAAAATGGGTTCTAAGCGACCAATGTTATTAG
GTACCTTCATTGTAATCATTGGTATTGCACTTATTTCATTAGTATTCTTACCAGGCATAT
TTTATGTTATCAGTTGTGTCGTAGGATATTTATGTTTCGGACTAGGCTTAGGTATTTATG
CAACACCTTCTACAGATACAGCTATTTCAAATGCACCGTTAGATAAAGTTGGCGTTGCTT
CAGGTATTTATAAAATGGCTTCATCACTTGGTGGTGCATTCGGTGTCGCAATTAGTGGTG
CAGTATATGCCGGTGCAGTTGCTGCAACGAGCATTCATACAGGTGCGATGATTGCACTTT
GGGTTAACGTATTAATGGGAATCATGGCATTTATCGCAATTTTATTCGCGATTCCTAATG
ATGATAAACGTGTCAAAGATGCGAAATAATAACGATGACACGCCCAGTGTTTTGATAATG
ATTTAAATGAAAATAAAGCAAATTAAATGAGGAAATGTATAGAGCAGTGCATATAGATAA
ATCTATGATTGGATTAACACTAATATAAATATAAATGAAAAACCATCCACTTAAACTTTT
GATAAGTTAGGTGGATGGTTATTTATTGCGTTGTTCTAAAATTTGGACATTTATATGGAA
AGAACTATATATAATGTGAAGGTTATGGCAATTCGCTTCAATGAAGGCGACGTGTAAAAG
TGTATATTAAACGTTTCGGGGTCAGACTCCGAGAACAGTGTCCGTCATGCTTACCGCATA
CTAATGAAGCATTATTATATCAGTGTTTATAGCCGATTTAAGATAATAAAGTTTGCTAAA
CAAAAAAGCCAACCCATGAATGTTGGATTGGCTTTGTATAAGCATATTAAGTTCTAATTT
TTATATAAGGTATGAATATAAATAAGACATTAAAAATTAAATTTCAGTTGTTGCAATTTC
TTCATCTGTAGGTACATCATCGTTAAGACCAACAAGTGCTTCAGAAACATTTCGTGAATG
ATAACCGATACGTTCAAGAACACCAATCATATCGATATATAGTAATCCGCCTTTTGTTGT
ACATTCACCACGATTAAGGCGTTTAATATGACCTTTGCGTAGTTTATGTTCAATATTAAA
TGATTCTCTACTACGTTCTACAATTTCATCTTTTTTCGTTTTGTCATAAACATCTAACAT
GTCGATGGCTTTATCAAATGACTCAGCAACATGGTTGAATAATTTATCCATACCGCGTTG
TGCATCTTCTGTAATGCGAATATCTTCATCATGTTGGCGTTTTAATTGAGCGACATACTC
TTCTGTTAGCTCTGCTACTTTTAAAATAGAGCGATTGACATCAAACATAACTGCTAAACG
CTCAACGTCTGCCTTCGTAATGGCTTTTGTAGAAATTCTAACTAAATAATTTCGAATACT
ATCATTGATTGTTTCAACAGCTTGATGCTTTTGTTCAAGCTTTTTGATTAATTTTTTGTC
GTCTTTTGTAATTTCGCGAATGTCTTCAAACATTGATAAGACAATCTGACCCACATTTTG
TAATTCTTTTTGAGTTTCTTGTAATGCAACACCAGGTGCGTGATAAACAAGATCTTTGTT
TAAGTGCTGAGGTTTATAGTCATCAGCAATATCTTTACCTGGGACAAGCTTTGTAACTAT
CCATGCTAAACCTGCTACAAATGGTAATTGAATCAAAGTATTTGTTATGTTGAAGATACC
ATGTGATACTGCAATCGTCATCGCTGGTTTTAAGTGCCATACATCTTGTAACAAACTAAT
CAAATGAATCACAACTGGCAAGAAAATTGTGAAGATAATTACCCCGATTAAGTTAAAGAT
GACGTGTACAAGCGCCGCACGTTTTGCAGCGATTGAGCCGGCTAAACTAGCTAAGATAGC
TGTAATCGTTGTACCAATATTATCGCCTAGTAACACAGGGATTGCTGCGTTTAAGCTAAT
TAAATCTTGTTGATAAAATTCTTGTAAAATACCAATCGTCGCACTTGAACTTTGAACTAG
TGCTGTTAACCCTGCGCCGACAATGACAGCGAGTATTGGATTTGTAGACATATCAAGCAT
TAATTGCTTAAATCCATCTAATGATGCTAAAGGTTTAACGGCATCACCCATAAATTCTAG
ACCGAAGAATAGAGAACCGAAACCGAATAGTATGCGGCCAATGTTATTAATTTTAGAGCG
TTTAAAGAAAAAGATTAAAAATGCACCTAATGCTAAAATTGGCATTGCATATTCGCCTAA
ATCTATACCGATAATAAATGCAGTTACCGTTGTTCCGATATTAGCACCCATTATCACTCC
AATGGCTTGTTTCAATGTCATAAATCCAGCTGTTACCAGTCCGATTGTGATAACTGTCGT
ACCTGAACTACTTTGTATTAAAATAGTTACAACGATACCTGCAATAACACCTAATACTGG
ATTTGATGTAAATTTGTTTAAAATATCTCGTAGCCTGTCTCCTGCTGATGCTTGAAGCCC
GTCTCCCATGATTTTTAAGCCGTAAAGGAAAATACCTAAACCACCTAAAAAGGAGAAAAT
GACTTCTGTAACCGACATTTCCATTATTTCACCTCAAATAAGCTTTATATTTAGATTATT
GCTTATAATTGTAAATTTAATGTTAAGATTAGGTAAAATTATTTAACAATATATGTTATT
TGTATATGACTTGTAAAATATCATCACTTATTATGTAAATTTTCAGTGTGAAATGGCAGA
TTTGCAATCACTTGTTTAACAAAATGATGCAATCAATCATACAATTATGTGTCATCAAAA
AAATCATGTGAGTGGGATAACGAAATAAAGTTTGTGAACATATCATTTCTATCCCACTCC
ATGATTTGAAATCACCATATAGACATGATTTAATGTGCCTCGTTATAACAATCTGTGTTC
TTTTAATAATGACTCAATGTACGTACCTTTTATCTTTTTAAGGAATCCTGCTAATGCGAG
TTTCTGCATTTTCGAATCTTTAGTAATCTCGCGCAAATCTTGATGGTCATTCAGTTCGTA
TACGGCATCCATTAAGACGCGAAGATCAAATGTACTATTGATGACCTCTGGAATACCACG
ATCTATATTTAGTAATTGATAAACAGCTTCCATGGCAGTACGAACCGAATATTCTGTTGT
AAATACAGTATCTCGCTCTGTTTCTGCAAAGTTACCAATAAATGCTAAATTTTGTGATTG
ATGCGGGACGACTAAAGGTCTGTCGCCGATAGCACGCGTCATGAAATAAGAGGTAATATA
TGGCATATAAACAGGAATCGTATTAGATGCATGTTTTGCTAAGTCTTCAATTTTGTCAGT
TGGTACACCTAAGTGATACAGCCATTCTTGGCATATTTCATTACCACTACATTCTGTGAT
TGGCTTTTTAATATAATCGCCGTTTACATCTGAATATAAGGCATAAATCCACGTAGATAT
TTCATTTTTAGGTTGGTTTTTAAACTGTTGCTGACGATTGATTGTAAAACTGATTTGCCA
TGCAGAATCATTGATTGTAATAATACCGCCAGTAACCGTTTTACCTGCAAGTGGATCACG
TTTACAAATGCTTTCTATTGTATCGATAATATCTTTATTGTTTGTTGTCGATGTTGCTGA
AACAAACCAACTTTTTTTGGGAATATTTTGGCAAAACTTATCAGGATTACCAAATTCAGG
ACTTTGTCGCGCTAAATTTTTCCATAGTGTCCAACTACCACCTAATTCGTCAGTTGGTGG
CGCTGGTGTATCATTATCACCATAAGTAGAGCTTTCTGTAATACTACCGTTTGTCACAAA
GACAAGATCGTTTATAGTCAGTTTAATAGATTCTGCATTACCATTACGGTCAATTAATAT
TTCTCGGGCAATTTTTTGACTTGTCGTAACATCTACTTTAATATCTTCTACTTTTACATC
GTATTCAAATTGAACCCCATGCGATTTTAAATATTCAACCATAGGTAATACTAAAGATTC
ATATTGATTATATTTAGTGAATTTTAAAGCTGAAAAGTCTGCGAGACCACCAATATGATG
AACGAATCGCATTAGATAGCGACGCATTTCCATAGCAGAATGCCACGGTTCAAATGCAAA
CATCGTTTTCCAGTAAATCCAAAAGTTTGAATTAAAGAAATCGTCGGAAAATACATCTGT
TATTTTGACATCATCTAAATCTTCTTCATTCGTTAAGCATAAATCTAAAATTTCTTTAAT
CGCCGTTTTAGTCAAAGTGAAATCTCCATCTGTGACTAAACGTTGACCCTGTTTCTCAAT
AACACGACAACGAGAATAGTTAGGGTCTTCTTTGTTTAACCAATAGAATTCATCTAATAC
TGACGCATGATCAATTTCAAGTGAAGGGATAGATCTGAATAAATCCCACAAACATTCAAA
GTGGTTCTCCATTTCACGACCACCACGGACAACATAGCCTTTTAAAGGCATATTTTCACC
ATCAAGACTACCGCCCGCTTTGGGTAACTCTTCTAAAATATGAATCTTAGAACCTTCCAT
TTGACCATCCCTTATTAAAAAACAAGCTGCAGCAAGTGAAGCTAGACCAGATCCGATTAA
GTAAGCGGATTTGTTTTCTACATTTTCAGGTTTTTTAGGGCGCGCAAATGCTTCATAATT
TCCATAACTGTAATACATATCCACCAAGTCCTTTCGTATTATAATACACTCAGACTATAC
CCCTTTGTGAATTGCAAATATTAGTATTTATATTGGTAAATTTGACGAAATTAGATCTTT
TTTATATTTTTTGATTTTTAAAATTTTATCACTCGAATGTTTTTGGATTCTGAGGTGCGG
GACTTGGAATAATTCGAATCATTATGTGGCATGTTAAACAGCTAAATATAAGCTATGCAC
AATTAACAAGCGGATACTCCTGACGCAATTATAGTATCATTACATATTGTTTAATCGTTT
GGGGTAATGTAATTAAAAGGTAAAATAGGCAGAGTGTTATACATAAAATGTAAAGAGAGA
GGCGATAGAATGTCTAAAATCAGGTCTTTTACAATATTAAGTCTACTTATTTACTTAGCT
ATGATGTGCTATACAGTAGTGACCTATTCAAAATTACCAACCAAAGTACCTATTCACTAT
AATTTAGCAGGGGATGCTGATAACTTTGCTGATAAATGGGTGCTGCTTTTGATTAATAGC
GCATTTATAGTGATTTGGCTTATATTTTTCATTGCAGGTAGATACTATGAACGATTTGCC
AAATGGTCACATTATAATCATACACCACGTGAAATTCGAGCGATTAAATTATTTTTAAGT
ACGTTAAATTTAGAGATTATGAGCTATATGTCTATCTTCACAGTATTAAAAATTTGGCAA
ATACAACACCATCATCAATTCAATTTACTATGGTTTAATATGATATTTATCATTATCATT
GGTTTGACGCTTGTCATATTTTGTTTACTTCCTACAATTCATAAAATGAGAGATTCTCAA
TAAAAATATAAACTGTCATGATGCAGTTTTGAAGCGGATTCCTGAGATTATTATAAATAA
TATCTAGTATTTATAATTAAAATGATATATTATTTATTATAGTTAAATATTGTGTATATT
TTGTGAACTTTTTGTAAAAATTCGATTGCCTGTCACATATAGGAGTGTTACATTTTAAAT
ATGTGATCATCGCAAAATATAAGTTGAAATAGGGTGTAGATTAATCAGGATGATAAATAT
TTTATATAAAGAGAGGGAGTCATTATGACACTACTTACTGTAAATCCATTCGATAATGTT
GGATTATCAGCCTTAGTTGCAGCAGTACCTATTATTTTATTTTTATTATGCTTAACCGTT
TTTAAAATGAAAGGCATTTATGCAGCATTGACAACTTTGGTTGTTACATTGATTGTGGCT
TTATTTGTATTTGAATTACCAGCGCGTGTATCAGCAGGTGCGATTACAGAAGGCGTTGTT
GCCGGTATTTTCCCAATAGGATATATCGTTTTAATGGCAGTTTGGTTATATAAAGTTTCT
ATTAAAACAGGGCAATTTTCTATTATTCAAGATAGTATTGCAAGCATTTCAGAAGACCAA
CGTATCCAACTATTATTAATTGGATTTTGTTTCAACGCATTTCTAGAAGGTGCAGCAGGT
TTTGGTGTACCGATTGCAATTTGTGCAGTGTTATTGATTCAACTTGGATTTGAACCATTA
AAAGCAGCGATGTTATGTTTAATTGCTAATGGTGCGGCGGGTGCCTTTGGTGCAATTGGT
TTACCAGTTAGTATTATTGATACGTTTAACTTAAGTGGAGGCGTTACAACATTAGATGTT
GCGAGATACTCAGCATTAACACTTCCAATTTTAAACTTTATTATTCCATTTGTTTTAGTA
TTCATTGTAGATGGTATGAAAGGTATTAAAGAAATTTTACCTGTCATTTTAACAGTGAGT
GGTACATATACTGGATTACAATTATTATTAACAATATTCCATGGTCCAGAACTAGCAGAC
ATTATCCCATCACTAGCAACAATGGTGGTGTTAGCATTTGTTTGTCGTAAATTTAAACCG
AAAAACATTTTCAGATTGGAAGCGTCTGAACATAAAATTCAAAAACGAACGCCTAAAGAA
ATTGTCTTTGCTTGGAGTCCGTTCGTCATTTTAACTGCCTTTGTATTAGTATGGAGTGCA
CCATTCTTCAAAAAATTATTCCAACCTGGAGGTGCACTTGAAAGTCTAGTAATAAAATTG
CCAATTCCAAATACTGTGAGTGATTTATCGCCTAAAGGAATTGCGTTGCGTCTCGATTTA
ATTGGTGCAACTGGGACAGCGATTTTATTAACAGTAATTATTACAATTTTAATTACGAAG
TTAAAATGGAAAAGTGCAGGTGCTTTATTGGTCGAAGCAATTAAAGAATTATGGTTACCG
ATCCTTACAATTTCAGCTATCCTAGCTATTGCTAAAGTTATGACATACGGTGGTTTGACT
GTAGCAATTGGACAAGGTATTGCTAAAGCGGGAGCAATTTTCCCATTATTCTCTCCAGTA
TTAGGTTGGATTGGTGTGTTTATGACTGGTTCAGTTGTAAATAACAATACTTTATTCGCA
CCTATTCAAGCGACAGTGGCACAACAAATTTCAACAAGCGGTTCATTACTTGTGGCAGCT
AACACTGCAGGTGGTGTAGCAGCGAAACTTATTTCACCACAATCAATTGCCATTGCGACT
GCAGCTGTTAAAAAAGTTGGTGAAGAGTCTGCATTATTAAAAATGACGTTAAAATACAGT
ATTATATTTGTTGCCTTTATTTGTGTTTGGACGTTTATACTAACGTTAATATTCTAAATA
TAAATAATGTTGTCACTTGGATTCAAATGACATTTTAAATCTAATTATTCATGAATCGAA
CTAGTACGAAATGCATTGAGCATCTTGTCTAGTTCGATTTTTTAATGTCTAAAAATGTCG
TATATGTAATTAGAGTAGAAAGTGTTGAGGCGCTTCAGAAGTTGTTTAGAAAAGTAAGTA
AAATAAAAAATGCACTGAGCAACAAAAGATGTTACTCGTGCATTTAGATGATTCTTATCA
TTTCAAATAAGAAAGTGTTAATCAACGTATATAAGTTAAAATTGGTTTGGATAAAATGAT
ATCTATCGTTGTGTATTGTTTGTTTTTATAGTTCGCGACGACGTCCAGCTAATAACGCTG
CACCTAACGCTAATGATAATCCACCAAATACAGTTGTACCGATGAATGGATTTTCTTCAC
CAGTTTCTGGTAATGCTTGAGCTTTGTTAGCATCTGCATGATTTGCTGGTTGCTTCTTAT
CAACAACAAGTTCTTGACCAGGTTTGATCATGTTTTTATCAGCTAATTTGTTATCTGCAG
CAATTTTGTCAGCAGTAGTGCCGTTTGCTTTTGCAATGTCATTTACTGTATCACCAGGTT
TAACGACATGTACTCCGTTGCCGTCTTCTTTACCAGGCTTGTTGCCATCTTCTTTGCCAG
GTTTGTTGCCGTCTTCTTTACCAGGCTTGTTGCCGTCTTCTTTACCAGGCTTGTTGCCGT
CTTCTTTACCAGGCTTGTTGCCGTCTTCTTTACCAGGTTTGTTGTTGTCTTCTTTGCCAG
GTTTGTTGCCGTCTTCTTTACCAGGCTTGTTGCCGTCTTCTTTGCCAGGCTTGTTGTTGT
CTTCTTTACCAGGTTTGTTGCCGTCTTCTTTACCAGGTTTGTTATTGTCTTCCTCTTTTG
GTGCTTGAGCATCGTTTAGCTTTTTAGCTTCTGCTAAAATTTCTTTGCTCACTGAAGGAT
CGTCTTTAAGGCTTTGGATGAAGCCGTTACGTTGTTCTTCAGTTAAGTTAGGTAAATGTA
AAATTTCATAGAAAGCATTTTGTTGTTCTTTGTTGAATTTGTTGTCAGCTTTTGGTGCTT
GTGCATCATTTAGCTTTTTAGCTTCTGCTAAAAGGTTAGCGCTTTGGCTTGGGTCATCTT
TTAAGCTTTGGATGAAACCATTGCGTTGTTCTTCATTTAAGTTAGGTAAATGTAAGATTT
CATAGAAAGCATTTTGTTGTTCTTTGTTGAATGTGTTATCCGCTTTCGGTGCTTGAGATT
CATTTAACTTTTTAGCTTCTGACAATAGGTTAGCACTTTGACTTGGATCATCTTTTAAGC
TTTGGATGAAACCATTGCGTTGTTCTTCGTTCAAGTTAGGCATGTTCAAGATTTCATAGA
AAGCATTTTGTTGTTCTTTGTTGAAATTGTTGTCAGCTTTCGGTGCTTGAGATTCGTTTA
ATTTTTTAGCTTCACCTAAAACGTTAGTGCTTTGGCTTGGATCGTCTTTAAGACTTTGAA
TGAAACCATTGCGTTGCTCTTCATTTAAGTTAGGCATGTTCAAAATTTCATAGAAGGCGC
TTTGTTGATCTTTGTTGAAGTTATTTTGTTGCGCATCAGCTTTTGGAGCTTGAGAGTCAT
TAAGTTTTTGAGCTTCACCTAAAACGTTAGCACTTTGGCTTGGATCATCTTTAAGGCTTT
GGATAAAACCATTGCGTTGATCAGCATTTAAGTTAGGCATATTTAACACTTGATAAAAAG
CATTTTGTTGAGCTTCATCGTGTTGCGCAGCATTTGCAGCAGGTGTTACGCCACCAGATA
TAAGTAATGTACCTAAAGTTACAGATGCAATACCTACACCTAGTTTACGAATTGAATAAA
TGTTTTTCTTTTTCAAATTAATACCCCCTGTATGTATTTGTAAAGTCATCATAATATAAC
GAATTATGTATTGCAATACTAAAATCTATATTTATAATTAAATTTAAATGTAAGTTTTAC
AACTTATAAAATAAATATTTTGCTCAAAGATTTATTCAGGAAGTAAAAGGCTTAAAACCG
CAAAATCACGCTATTTCGATTAATAAAAACAGATAAAATATAGAGATATTTTTTATAATG
AAAGCGTTTTAATGTATATAAGTTAAAAAATATTTTTAAGAATAAAGTGGGGCTTTGAAT
GTGCTGAGGTTTAATTTCGGAAATGGTTTTAAGAGATATAGAAAATAGAAAGTTGTTCAT
AATGTGCTGAGGTTTTATTAAAAAATAGAAAACACAAGTGCACTTTAGAATACAGCACAC
TTGCGTAATAGAGATATTATTCAAAAACAAGATGTAAATGATCTTTATCTGCTAATAATT
GATTCACTTGAGCTAATAATTGTTCAGCATGGTCTTGCTGCGCGTCATTCATATGAATTA
AAATTTTTCTTTCATCTTCAGTTGAGCGTTCTTTTATTAGATAGCCTTGCTTTTTTAAAT
TATTGAGAGCTCTAACAGTTTGAGGGTATTTATGGTGGATTGTTTCAATTAAATCTTTAA
GAAGAACGATGTTTTTATTTTGAGAAGTGATAATAGCTAGAATTGTGAATTCTACAAAAC
TTAATGTTAGATGCTTTTTGATAATATTCTTGAAATACATTGTATACATCATCAAGTTTA
GAAATTCTTTACTATCTTTTGGTATCATCTGTGATTCACTTTGATCTGCAAGGTTAAATT
GTTTAATGATGTGATCAAACAATGTAACACGTTCTGCAATTTTCTCTCGTTGTTCTTCAG
ATATTGAAATGTAAGTATTACGCTCATCAATTTTACTTCGAACTTTACTAATATATGAAT
GTTTCACAAGTACTTTTATATGCTGTACTAAATCCGATTGTTTATAACATAAATCTGAAA
CAATCTTCTTAAATGGAAGTGTGTTTTCTTGCTGATGAAATAAATAAGTCAGTAATATAA
ATTCTTTTATAGTCATATCGACTTCAGGCTTGACTTTTTTCTTAAAACGAAACATATATG
CTTCAATGATTATAAAATCTCTAATTTTGTCATGGTTATTATATTTCATTGTTTTATCTC
CTTGTATATGCACTTTATTTTAATATAACACAATATAATAAGAAAAATAATCCATAATTT
ACAATTAAAAATAATATGATATTTTTATTAAAATTTGTGTTTTTGAATAAATGACATTAT
CAAACACTATATTTAAATAAGAAATAGTTATCGATATTTGAAAAATCGAAGAATATTGAT
TGATATTATAGAATATGAGTCGGTGTTATTTGTATATAAAGTATTAATATGTAATTAAGA
AAGTCGACGCTTGTTAACAATAACGACAACTATATGTATAAAAAAACCTCGCAACGGTTA
GTTAGCTTAAACATTTTGCTAACGTTGTTGTGAGGTCATTTTGTTTTAATAATATCGTTA
TAACTTTTTCACGGTTAATAATAAGTATATGAAGAATGGGGCACCAAAAGCAGCAATAAA
TACACCTGCTGGCACTTCTTTAGGTAAGAATAAGGTACGCCCAATTAAGTCTGCAATAAC
AATTGATATGGCACCAATCATTGCTGACATTAGTAACTTTTTAGCATAACTTCCGCGAAC
GATTGTTTTCGCGATATGTGGTGCGATTAAACCGACAAACCCAATGTTACCTACTAAACT
GATTGCCATAGATACGAGTATAGTAGAAGTGATTAATTGGATTAGTTTCATACGTTGTAC
ATGTAAGCCTAAGCCAATCGCTACAGGGTCATCAAGTATAGATATTTTCATTTTTGGTAT
AACAAGAAATAACAACGGCACAACAGCTAAAATAACCATACCCAAAATGATTGTATCTTT
AAACGTAGCACCGTAAAGACTTCCGACTAGCCATGTATAAGCTTTGGCAGCAGATAATTG
CTTCGTTGTAATGAGTAATCCTTGGACAAGCGCAATAAACAATGTTTGCATCGAAATACC
GATGATTATGAGTGTTGTCGGGCGTATTTGTCCTTTCGTTTGAAACACTAATAGTATCAT
CATTGCAACTGCGCCACCTAATACTGCAAATAGTGGAAGTAAATGTATCGTTAAATGGCT
GAAAAATGCAATAAAGACAACAGCACTTAAGCTAGCACCACCTGTGATTCCGATAATATC
TGGTGAGGCAATTGGATTTTTCAATACATTTTGTAACATTAAACCACTCATCCCTAGTGC
GGCACCAGCTAATATCGCAAGTGTAATGCGAGGTAAGCGTAATACTTCTAAAGTGAATTG
ATCTATACTGTCATTTGGATTTATAAAGTACATCAGTACGCGTTGTAATGGTATAAAGCT
TGAACCAATCATCATACTTACCACTGAAACGATGGCTAAAAAGATTAACGCGAAGATGAG
ATGGTAATTGTCTTTTTTATTAATCTTTTCGGTCATAAGCGTTGACGTCCTTTCTTCATA
ATATAGATTAAGACAATAGCGCCAATGACAGCGGTAACGACACCGATAGGCAACTCTAGT
GGCTTAATTATTATACGAGCAACAATGTCTGAAATGATCATTAGGATTGCTCCAGCTAAT
GCAGTAAAAGGAATTAAATACTTATAGTTTGGTGGTAATAATCGTTTGCTAATATTCGGT
ACGATAAGACCCACAAAGACGATTGATCCAGCTACGGCTACCGAAATACCGGCTAACATA
CTGATAAGCATAATAATCATCCATTTGATTAATTTTATGTTTTGACCGAGGCCGGTTGCA
ATGTCGTCACTTGTCATCAAGATGTTGATGTGTGCAGCCATGCTAAATGCAATTAAAATA
AGTATCAATACAAGCGGAATAACCCATGGGATATCCCAAATGTTACGTAATGAAACGGAG
CCACTCAACCAAAATAATAGGCCTTGTAAGTCTGTTTCGTTCATAATAAGTATGCCTTGA
GTAAAGGCTGTAAATAGCATCGCAATCGCAGCACCTGCCAAAATGACACGATGAGGTGAA
AATAGGGTTTGTCTAAACATACCTAGTGCAACGACTAAGACTGTAACAACAATAGCCCCC
AAAAATGCGATGACAACAATCATTTTAAAAGATTGAATTTGGATAAATGTAATACTAAAG
ATGACAAAAAATACTGCGCCTGCATTGACACCGAAAAGCCCTGGTGATGCTATTGGGTTT
CGTGTAAGTGCTTGCATCAACAAACCTGAGACAGCAAGGGCAGCACCAGTCAATAACGCA
ATGATTGTTCTCGACGCCCGTGCACCAGTGACAACATCATGTAAATCGTTTTCACTATCA
AAGTTGAATAACGCCTGTATCACCGTACCTGGTGACACAAGCGTATTTCCAATCATTAAA
CTTAAGATAGCTACTATTGCAAGACATAAACCAGCAATAACGATTTGGTATTTTGGTTTA
AGTAGCATCGTAAAACTCCTTAATTATTTTGATTGTTTTTCAATATTTAACTTTTCATAT
AAATCGTCAATAAGTTTTAATGATGATTTATATCCGCCAGCTAAGTTCCAAGTGATTTCA
TCTAAATCATCAGATACTTGGTTGTTTTTAACTGCGTCTAAATTTTTCCACTCTTTACTT
GAAGTCCATTCGCTTTCAGTCTTTTTAACTAATGCAGCATCTTTCGCATTTGGATCTGAT
TTTACTACAAAAATATGATCAGCGTTCATTAATGGAATGCTTTCTTTAGATGTAAGTTGG
ATAATATCTTTACCATTATCAACTTGTTTTTGTAAGTCTTTATTACGTTTGAATCCTAAA
TCATTTAAGATTTCACCAGCATATCCACCAGCATAAATTCTTGTATGATCAGCACGGAAG
TTAACAACTGAAGCTTGCAATGGCCATGCATCTTTATACTTTGCTTTTGCATCTTTTTGG
AATGCAGCTACTTTATCATCGTACTTTTTAAGTAAATCTTCAGCTTCTTTTTCTTTCCCT
AAAGCTTTCCCCATTAACTTAGTTGTATCTTTGAATTTGAAAACTGTATCAGTAGAAACT
GTTGGTGCGATTTTAGATAATTGATCGTAAACTTTTTCATTTCTAACTTTTGACGCGACA
ATTAAGTCCGGTTTTAATTTAGAGATTTCCTCTAAGTTAGGTGCAGGTTCTTGACCTACA
ATCTTAGTATCTTTTAAATCATTTTTTATGTATTCGAATTTCGGTTTTTGTGTCCATGAT
TCTACAGCACCTACAGGTTTAACACCTAAAGATACAGCGACGTCAGTGGCACCTTGATAT
AGCGTAACAACACGCTTTGGTTTCCCTTTAATTTCAGTTGTACCCATTGCATGTTTAATT
GAAGTTGTTTCCTTATCTTTGTTATCAGATGATTGTTTATTTGAATTCCCACTACATCCT
GCTAAAACAAGTAGGAAAGCAAGCGTAACAACAAGCATTTTAATTACTTTATTCATTGAC
TAATTAGCCTCCTTCGTGATGTATGACAATGAGAATCATTATCACGGTTTAGTATGAATT
AAATTTTTTCCTAAGTCAATAAAATATTTATGATTTACATGCAACTTATAATTATTTGAC
ATATAAATGCATAAAAAATATAATCCTAATTACTTGATAGTGAGAATCATTATCAATTAG
GTAACACACAATATTATAGAATTTTAAATTTGAGGAGGAAGCGCTTTTGATTGAAAAAAG
TCAAGTATGTCACGATTCATTGTTAGATTCTGTAGGGCAAACACCTATGGTTCAACTTCA
TCAACTATTTCCGAAACATGAAGTGTTTGCAAAGTTAGAGTATATGAATCCTGGAGGCAG
CATGAAAGATCGACCTGCCAAGTACATCATTGAACATGGTATTAAACATGGTTTAATCAC
TGAGAATACACATTTAATTGAAAGTACTTCTGGTAATTTAGGCATTGCGTTGGCAATGAT
AGCTAAAATCAAGGGATTAAAACTCACGTGTGTTGTTGATCCTAAAATATCACCAACAAA
TTTGAAAATTATTAAAAGTTATGGTGCCAATGTAGAAATGGTTGAAGAACCTGATGCACA
TGGGGGTTATTTAATGACTCGTATTGCAAAGGTGCAAGAACTGTTAGCCACTATTGACGA
TGCATATTGGATTAATCAATATGCGAATGAGTTAAATTGGCAATCCCATTATCATGGTGC
AGGCACAGAGATTGTTGAAACAATTAAGCAACCTATAGATTATTTTGTCGCGCCAGTCAG
CACGACAGGTAGCATTATGGGTATGAGTAGAAAAATAAAAGAAGTGCATCCAAACGCACA
AATTGTTGCTGTTGATGCGAAAGGGTCAGTCATTTTTGGTGACAAACCTATTAATAGAGA
ATTACCTGGTATCGGTGCTAGTCGTGTACCCGAAATATTGAATAGATCAGAAATTAATCA
AGTGATCCATGTAGATGATTATCAATCTGCTTTGGGCTGTCGAAAACTGATTGATTATGA
AGGCATATTTGCTGGAGGTTCAACAGGTTCGATTATTGCAGCGATTGAGCAGTTGATAAC
GTCAATTGAAGAAGGTGCAACAATTGTCACGATTTTACCAGATCGAGGCGATCGTTACTT
AGATTTAGTTTATTCAGATACATGGTTAGAAAAAATGAAATCAAGACAAGGAGTTAAATC
AGAATGAATAGAGAGATGTTGTATTTAAATAGATCAGATATTGAACAAGCGGGAGGAAAT
CATTCACAAGTTTATGTGGACGCATTAACAGAGGCATTAACAGCGCATGCGCACAATGAT
TTTGTACAACCGCTTAAGCCGTATTTAAGACAGGATCCTGAAAATGGACACATCGCAGAT
CGAATTATTGCAATGCCAAGTCATATCGGTGGTGAACACGCAATTTCAGGTATTAAGTGG
ATAGGTAGTAAGCACGACAATCCATCGAAACGTAATATGGAGCGTGCAAGTGGTGTTATT
ATTTTGAATGATCCAGAAACGAATTATCCAATTGCAGTTATGGAAGCAAGTTTGATTAGT
AGTATGCGTACTGCAGCAGTTTCAGTGATTGCAGCTAAGCATTTGGCTAAAAAAGGATTT
AAAGATTTAACAATCATTGGTTGCGGGCTAATCGGAGACAAGCAATTACAAAGTATGTTA
GAGCAATTCGATCATATTGAACGCGTGTTTGTTTACGATCAATTCTCTGAAGCATGTGCA
CGCTTTGTTGATAGATGGCAACAACAGCGTCCGGAAATTAATTTTATTGCGACAGAAAAT
GCTAAAGAAGCAGTATCAAATGGTGAAGTAGTCATTACATGTACCGTAACGGATCAACCA
TACATTGAATATGATTGGTTACAAAAGGGTGCATTTATTAGCAACATTTCTATCATGGAT
GTGCATAAAGAAGTCTTTATTAAAGCTGACAAAGTCGTAGTAGATGACTGGTCACAATGT
AATCGAGAAAAGAAAACTATTAACCAATTAGTGTTAGAAGGTAAATTCAGCAAAGAAGCA
CTTCATGCTGAACTAGGACAACTTGTGACAGGTGACATACCAGGACGTGAAGACGATGAT
GAAATCATATTACTTAATCCGATGGGTATGGCTATCGAAGATATTTCAAGTGCTTACTTT
ATTTATCAACAGGCACAACAACAAAATATTGGGACAACATTGAACCTATATTAAGAATGC
GAGGTGTCTGAACATTGCAGAATCATACAGCAGTCAATACAGCACAAACGATAATATTAA
GGGATTTAGTTGATGCATTATTATTTGAAGATATAGCCGGTATTGTATCGAATAGTGAGA
TTACTAAAGAAAATGGACAAACCATTTTGATATACAAACGTGAAACACAACAAATAAAGA
TACCTGTTTATTTTAGTGCTTTAAATATGTTTCGTTATGAAAGTTCACAACCAATTACGA
TAGAAAGAAGGACGTCTAAACAACCACTAACTGCAACTGAATTTTGGCAAACAATCGCTA
ATATGAATTGTGATTTAAGTCATGAATGGGAAGTGGCTCGCGTTGAAGAAGGACTGACTA
CTGCTGCCACACAGCTTGCTAAACAATTATCAGAATTAGATTTAGCGTCACATCCTTTTG
TGATGTCAGAGCAGTTTGCAAGTTTAAAAGATCGTCCATTTCATCCATTAGCTAAAGAAA
AAAGAGGATTAAGAGAAGCGGATTATCAAGTGTATCAAGCTGAATTAAATCAATCATTTC
CTTTAATGGTTGCAGCAGTTAAAAAGACACATATGATTCATGGCGATACTGCAAATATCG
ATGAATTAGAATCATTGACAGCACCTATAAAAGAACAAGCGACAGATATGTTAAATGATC
AAGCGTTATCAATAGATGACTATGTACTATTTCCGGTACATCCTTGGCAATATCAGCATA
TTCTGCCGAACGTCTTTGCGAAAGAGATTAGTGAAAAGTTGGTTGTACTATTACCGTTAA
AATTTGGAGATTATCTGTCATCTTCAAGTATGCGTTCATTAATTGATATTGGCGCACCGT
ATAACCATGTCAAAGTACCATTTGCAATGCAGTCATTAGGCGCATTAAGACTAACGCCTA
CGCGTTACATGAAAAACGGAGAACAAGCAGAACAATTATTACGTCAGCTTATAGAAAAAG
ATGAAGCACTAGCTAAGTATGTCATGGTTTGTGATGAAACAGCTTGGTGGTCATATATGG
GTCAAGATAATGATATTTTCAAAGATCAATTAGGCCATTTAACTGTTCAGCTAAGAAAAT
ATCCCGAAGTGCTAGCCAAAAATGATACGCAACAGCTAGTTTCAATGGCAGCACTCGCGG
CAAATGATCGCACCTTATATCAAATGATTTGTGGAAAAGATAATATTTCTAAAAATGATG
TTATGACGTTATTTGAAGATATCGCACAAGTCTTTTTAAAGGTAACACTATCATTTATGC
AATACGGCGCATTACCTGAGTTGCATGGTCAAAATATATTGTTGTCATTTGAAGATGGAC
GTGTACAAAAATGCGTGTTACGTGATCATGATACTGTCAGAATTTATAAACCATGGCTAA
CAGCACATCAGCTTTCATTGCCGAAGTATGTCGTCAGAGAAGATACACCTAATACGCTAA
TTAATGAAGATTTGGAAACATTCTTTGCTTATTTTCAAACATTAGCTGTATCGGTAAATC
TATATGCCATTATTGATGCAATTCAAGATTTATTTGGTGTAAGTGAGCATGAACTTATGT
CGTTGTTAAAACAAATTTTAAAAAATGAAGTGGCAACTATTTCTTGGGTTACAACTGATC
AGCTAGCTGTCAGACACATTTTATTTGATAAACAGACGTGGCCATTTAAACAAATTTTAT
TACCATTGCTATATCAACGTGATAGTGGTGGAGGTAGTATGCCTTCAGGTTTAACTACCG
TACCAAATCCAATGGTGACATATGATTAATCAGTCTATATGGCGCAGTAACTTTCGCATT
TTATGGCTCAGTCAGTTTATAGCGATTGCTGGACTGACAGTACTTGTGCCATTATTGCCA
ATTTATATGGCATCACTACAAAATCTATCAGTCGTAGAAATACAGTTGTGGAGTGGTATA
GCGATTGCTGCTCCAGCTGTAACGACGATGATAGCTTCGCCGATATGGGGGAAGCTAGGT
GATAAGATCAGTCGAAAATGGATGGTGTTAAGAGCGTTACTTGGTTTGGCGGTATGTTTA
TTTTTAATGGCATTGTGTACTACACCATTACAGTTTGTACTTGTGAGGTTATTGCAGGGA
CTATTTGGTGGTGTTGTTGATGCATCAAGTGCGTTTGCGAGTGCAGAGGCGCCAGCTGAA
GATCGTGGAAAGGTATTAGGAAGACTGCAAAGTTCAGTCAGCGCAGGGTCTCTTGTGGGG
CCATTAATTGGCGGTGTTACAGCTTCGATATTAGGTTTTAGTGCGTTACTGATGAGTATT
GCCGTTATTACTTTTATTGTCTGTATTTTCGGTGCATTAAAATTGATTGAAACGACACAT
ATGCCAAAATCACAAACACCAAATATTAATAAAGGTATTCGCCGTTCATTTCAATGTCTA
TTATGCACACAACAAACGTGTCGATTTATTATCGTTGGCGTTTTAGCAAACTTTGCTATG
TATGGCATGCTAACTGCATTATCACCACTTGCTTCATCAGTGAATCATACAGCGATAGAT
GACCGTAGTGTGATTGGATTTTTACAGTCCGCATTTTGGACGGCTTCGATATTAAGCGCG
CCTTTATGGGGTCGCTTTAATGATAAATCATATGTTAAATCAGTATATATATTTGCCACG
ATTGCATGTGGTTGTAGTGCGATACTGCAAGGTTTAGCGACGAATATAGAGTTTTTAATG
GCTGCAAGAATACTTCAAGGATTAACATATAGCGCATTGATTCAAAGTGTCATGTTTGTT
GTTGTAAATGCTTGTCATCAGCAACTTAAAGGCACATTTGTTGGAACGACGAACAGTATG
TTAGTTATTGGTCAAATTATTGGTAGTCTTAGTGGCGCTGCCATTACAAGTTATACTACA
CCAGCTACTACGTTTATCGTTATGGGCATAGTATTTGCTGTAAGTAGTTTATTTTTAATT
TGTTCAACCATCACTAATCAAATCAACGATCACACATTAATGAAATTATGGGAGTTGAAA
CAAAAAAGTGCAAAATAAAGAATTAATACAACATGCAGCGTATGCGGCTATCGAACGTAT
TTTAAATGAATATTTTAGAGAAGAAAATTTATATCAAGTGCCACCTCAAAATCATCAATG
GTCTATACAATTGTCAGATCTCGAAACTTTAACAGGTCAATTCGCTTATTGGTCTGCGAT
GGGGCATCATATGTATCATCCAGAGGTATGGCTAATTGATGGAAAAATTAAAAAATTAAC
AACTTATAAAGAAGCCATTGCGCGTATTTTGCAACATATGGCTCAAAGTGCAGATAATCA
AACGGCAGTGCAACAACATATGGCGCAAATTATGTCTGACATCGATAATAGCATTCATCG
CACGGCGCGTTATTTGCAAAGTAACACAATAGACTACGCAGAGGATCGCTATATCGTTTC
AGAACAATCTTTATACTTAGGTCATCCATTTCATCCGACTCCTAAGAGTGCAAGTGGGTT
TTCAGAAGCAGATTTAGAGAAATATGCACCCGAATGTCATACGTCATTCCAATTGCATTA
TTTAGCTGTGCATCAAGATGTTCTGCTCACGCGCTATGTAGAAGGTAAAGAAGATCAGGT
TGAGAAAGTGTTGTATCAATTAGCAGATATAGACATATCAGAGATACCTAAAGATTTTAT
TTTATTACCAATACATCCTTATCAAATCAATGTGTTGCGACAGCATCCACAGTATATGCA
ATATAGTGAACAAGGTTTAATAAAAGACTTTGGCGTTTCCGGTGATTCAGTTTACCCGAC
GTCTTCGGTTAGAACTGTATTTTCAAAAGCATTAAACATTTATTTAAAATTACCGATACA
CGTTAAAATTACTAATTTTATACGTACGAATGATCTTGAACAAATTGAACGGACAATCGA
TGCCGCACAAGTTATCGCATCAGTCAAAGATGAGGTTGAAACACCCCATTTTAAATTGAT
GTTTGAAGAAGGCTATCGTGCATTGTTACCGAATCCATTAGGACAAACAGTTGAACCTGA
AATGGATTTATTAACAAATAGTGCCATGATTGTTCGTGAAGGGATACCGAATTACCATGC
TGATAAAGATATTCATGTATTGGCGTCATTATTTGAAACGATGCCTGATTCACCGACCTC
TAAGTTATCACAAGTGATTGAGCAAAGTGGTTTAGCGCCAGAAGCATGGCTTGAATGTTA
TTTGGATCGTACATTATTGCCGATATTAAAGCTGTTTAGTAACACAGGCATTAGTCTAGA
AGCACATGTACAAAATACATTAATTGAATTAAAAGATAGCATACCCGACGTATGCTTTGT
CAGAGATCTTGAAGGCATTTGTCTATCTAGAACGATTGCTACTGAAAAACAACTTGTGCC
AAATGTTGTGGCAGCATCTAGCCCTGTTGTATATGCACATGATGAAGCGTGGCATCGTCT
TAAATATTATGTTGTAGTAAATCACTTAGGACATTTAGTATCAACCATTGGTAAAGCGAC
TAGAAATGAAGTTGTGTTATGGCAACTTGTAGCGCATCGTCTTATGACTTGGAAAAAAGA
ATACGCGAATAACGCAGTATTTGTTGACTGTGTAGAAGATTTATATCAAACGCCGACCAT
TGCGGCTAAAGCGAATTTGATGAGTAAATTGAATGATTGTGGTGCAAACCCTATTTATAC
ACATATACCAAATCCAATTTGTCATAACAAGGAGGTATCGTATTGTGAATCAAACAATTC
TTAATCGTGTAAAGACTAGAGTGATGCATCAACTGGTATCCTCACTTATTTATGAGAATA
TCGTTGTTTATAAGACGTCATATCAAGACGGTGTCGGTCATTTTACAATAGAAGGACAAG
ATTCAGAGTATCGTTTTACTGCTGAAAAGACACATAGCTTTGATCGTATACGTATCACAT
CACCAATTGAGCGTGTCGTAGGAGATGAGGCAGATACAACAACAGACTATACACAATTAC
TGAGAGAGGTTGTATTTACATTTCCTAAAAATGATGAAAAGTTAGAACAATTTATTGTCG
AGTTATTACAGACAGAACTAAAAGATACACAAAGTATGCAGTATCGAGAATCAACCCCAC
CAGCAACACCTGAGACATTTAACGACTATGAATTTTATGCGATGGAAGGTCATCAGTATC
ATCCAAGTTACAAATCACGTTTAGGATTTACGTTGAGTGATAATTTGAAATTTGGTCCTG
ACTTTGTACCAAACGTTAAACTGCAATGGTTAGCTATCGACAAAGATAAAGTAGAAACGA
CGGTATCAAGAAATGTTGTAGTTAACGAAATGTTACGTCAACAAGTTGGCGATAAGACTT
ATGAACATTTTGTACAGCAAATTGAAGCGTCTGGTAAACATGTAAATGATGTTGAGATGA
TACCTGTACACCCATGGCAGTTTGAACATGTCATCCAAGTTGATTTGGCTGAAGAAAGGC
TTAATGGCACAGTACTATGGTTAGGGGAAAGTGATGAGCTATATCACCCTCAACAATCGA
TTCGTACGATGTCGCCAATAGACACGACAAAATATTATTTAAAGGTACCAATAAGTATAA
CGAATACTTCAACGAAACGAGTGTTGGCGCCTCATACAATTGAAAATGCAGCGCAAATTA
CGGATTGGTTAAAGCAGATACAGCAACAAGATACGTATTTAAAAGATGAATTAAAGACAG
CTTTTCTAGGGGAAGTCTTAGGACAGTCTTATTTAAATACACAACTTTCGCCTTATAAAC
AAACTCAAGTTTATGGTGCGTTAGGTGTTATATGGCGTGAAAATATATATCATATGTTAA
TCGATGAAGAGGATGCGATACCATTTAATGCACTTTATGCGAGTGATAAGGATGGTGTAC
CATTCATTGAAAATTGGATTAAACAATATGGTTCTGAAGCTTGGACAAAGCAATTTTTAG
CTGTAGCGATTCGTCCAATGATTCATATGCTTTATTATCACGGTATTGCCTTTGAATCGC
ATGCACAAAATATGATGCTTATTCATGAAAATGGTTGGCCTACACGTATTGCCTTAAAAG
ATTTCCATGATGGTGTTCGTTTTAAGCGTGAGCATTTAAGTGAAGCTGCTTCACACCTGA
CATTAAAGCCAATGCCAGAAGCACATAAAAAAGTGAATAGTAATTCATTTATTGAAACAG
ATGACGAACGTTTAGTACGCGACTTTTTACATGATGCATTTTTCTTTATTAATATCGCCG
AAATCATCTTATTTATTGAAAAGCAATATGATATCGATGAGAAGCTGCAATGGAAATGGG
TTAAAGGCATCATCGAGGCGTATCAAGAAGCATTTCCAGAGTTGAATAACTATCAACATT
TCGATTTGTTTGAACCTACGATTCAAGTTGAAAAGTTAACGACACGTCGATTATTAAGTG
ACTCCGAGTTAAGAATTCATCATGTTACAAATCCATTAGGTGTAGGAGGTATTACTGATG
CAACAACTATCTCTGAAACATAGATTAAACAATGGTGATTCAGTTTATGGCATTTTTAAT
TCTATACCGGACCCATTAATGATAGAGGTTATCGCAGCAAGCGGGTATGACTTTGTTGTG
ATTGATACAGAACACGTGGCGATTAATGATGAGACACTAGCGCATTTAATTCGTGCAGCT
GAAGCAGCGCATATTATACCAATTGTACGTGTCACTGCAGTGATAGATAGAGATATCATT
AAAGTGTTGGATATGGGTGCGAGAGGTATTATTGTGCCACACGTTAAAGATCGTGAGACA
GTTGAGCATATTGTGAAATTAAGTCGTTATTACCCGCAAGGATTAAGAAGTTTGAATGGT
GGTCGCATGGCAAGATTTGGACGTACACCATTACTTGATGCAATGGAGATGGCTAATGAG
CATATTATGGTGATTGCCATGATAGAAGATGTTGAAGGGGTTATGGCCATTGACGATATA
GCACAAGTCGAAGGTTTAGACATGATAGTCGAAGGTGCCGCAGATTTATCCCAGTCACTT
GGCATACCATGGCAAACGCGTGATGATCAAGTAACATCACATGTTCAACATATTTTTGAA
GTTGTGAATGCACATGGTAAACATTTTTGTGCATTACCACGTGAAGATGAAGATATTGCA
AAATGGCAGGCACAAGGTGTACAAACATTTATTTTAGGTGATGATCGTGGAAAAATATAT
CGCCATTTAAGTGCATCTCTAGCGACGTCTAAACAGAAGGGGGATGAAGACTAATGCGTA
TAGTTCAACCCGTTATTGAACAATTAAAAGCACAATCTCATCCAGTTTGTCATTATATCT
ATGATTTAGTTGGACTGGAACATCATTTGCAACATATTACATCGTCATTGCCTAGTAATT
GTCAGATGTACTATGCAATGAAAGCAAATAGTGAACGAACAATCCTAGATACAATTAGTC
AGTATGTTGAAGGATTCGAAGTTGCATCTCAAGGTGAAATAGCAAAAGGTCTTGCTTTTA
AACCAGCAAATCATATTATTTTTGGTGGCCCTGGTAAGACAGACGAGGAACTAAGATATG
CAGTAAGTGAAGGTGTTCAGCGTATTCATGTTGAAAGTATGCATGAATTACAACGGCTAA
ATGCCATCTTAGAAGATGAAGATAAGACACAACACATTTTATTGCGTGTTAATTTAGCAG
GACCATTTCCCAATGCAACGTTGCATATGGCAGGACGCCCAACACAATTTGGTATTTCTG
AAGACGAAGTTGATGATGTCATTGAAGCTGCGCTAGCAATGCCAAATATTCATTTAGATG
GATTTCATTTTCATTCTATTTCTAACAATTTAGACTCGAATTTACATGTCGATGTAGTGA
CACTTTATTTTAAAAAAGCAAAGGCATGGTCTGAAAAACATCAATTTCCTCTCAAACATA
TCAATCTTGGTGGTGGCATAGGCGTTAACTATGCAGATTTAACTAGCCAATTTGAGTGGG
ATAATTTTGTAGAAAATTTTAAAACACTTATCGTTGAGCAAGAAATGGAAGATGTGACAT
TGAACTTTGAATGTGGGCGCTTTATTGTGGCACATATTGGTTACTATGTGACAGAAGTGC
TAGATATTAAGAAAGTACATGGTGCTTGGTATGCCATTTTAAGAGGAGGTACGCAACAAT
TTAGACTGCCGGTATCTTGGCAGCATAACCATCCTTTTGACATTTATCGCTATAAGGACA
ATCCATATTCATTTGAAAAAGTTTCAATTTCGAGGCAGGACACAACGTTAGTCGGTCAAT
TATGTACACCGAAAGATGTCTTTGCTAGAGAAGTACAGATAGATGCAATCAGTACAGGCG
ACGTTATTGTTTTCAAATATGCAGGTGCATACGGATGGTCTATTTCACATCACGATTTCT
TAAGCCATCCACATCCTGAATTTATTTATTTAACGCAAACAAAGGAGGATGAATAACTAT
TGAATCATATTCATGAACATTTAAAATTGGTACCAGTAGATAAGATTGATCTTCACGAAA
CATTCGAACCTTTAAGATTGGAAAAGACGAAAAGTAGTATTGAAGCAGATGATTTTATAC
GTCATCCTATTTTAGTGACAGCGATGCAACATGGTAGATATATGGTTATAGATGGTGTGC
ATCGGTATACAAGTTTGAAAGCGTTAGGATGTAAGAAAGTTCCAGTGCAAGAAATCCATG
AAACACAATATTCAATTAGTACATGGCAACATAAAGTTCCATTTGGTGTGTGGTGGGAAA
CGTTACAACAAGAACATCGCTTGCCATGGACTACTGAGACAAGACAAGAAGCGCCATTTA
TTACGATGTGTCATGGTGATACAGAACAATATTTGTATACAAAAGATTTAGGCGAAGCAC
ATTTTCAAGTATGGGAAAAGGTTGTCGCAAGTTATAGTGGTTGTTGTTCTGTAGAGAGAA
TTGCACAAGGTACATATCCTTGTCTTTCTCAACAAGATGTACTCATGAAGTATCAGCCAT
TGAGTTATAAGGAAATTGAAGCAGTTGTTCATAAAGGGGAAACTGTGCCAGCAGGTGTGA
CACGCTTTAATATTTCAGGACGATGTCTTAATCTTCAAGTACCACTGGCATTACTTAAAC
AAGATGATGATGTTGAACAACTGCGCAATTGGAAGCAGTTTTTAGCAGATAAGTTTGCCA
ATATGAGATGCTATACTGAAAAAGTATACTTGGTGGAGCAATAGTTTTACTGTGATGTTG
AGAGAAATATGATGATTTAGCGTATTGATAGCGAAAATATAATAAACAATATAGTGTGGA
GAACTTTTGATATTTTATAAATATTAAAGTTCTCTATTTTTGTATTTTGCATATAAAAAT
TAAATAAAATAAGGTATATTAAGGTAAAGTATAAATTTTAAATAAATGGGGAATGAGTAT
GAATATGGATTTAATTATAGGAAGAATCGCTATTTGGATAGGCATCGCAGTGCAAATGTA
TTATAACGTCGTCATTGTTAGCATGACAACCTTTATCATTTTTATAAATGCTGAAGGAGC
AAGCCCTGAAATAGCTGTTTTAATAGCATTAGTAATCATTCTTATCTTAACTTTACCACC
TATCCTAACCGCGATTAACTTAGAGAATAAAATGGAAGTAAAAGGTACGCTTTTTATTGT
TTATACGATTGTGGCATTTTGTATGTTTAATTACCTTTCATCAATGTTATGGGTGGTTTG
CGGCATTTTTCTTATTTGGACTAAATATTCAAAAGATGGGTCAACAGGTAAGAATGAAAA
TAAAAAAGTTGATATTGAAAGTACAGAGAATCAATTTGAATCTAAAGATAAAATTACTAA
AGAATAAAGTGAATATTTGTGGTAGTGTATAAAGTTTAAATAAATGGGGAATGAGCATGA
GGAAAAATATAGAATTGATATTAATATGGATGGGTATATATATTCAAATAGCATACATGG
CTATTATAGCTTTGCTCATATATATATTTACATTATTTTTTGGATCATTTTTTGGATTTT
TATTTTTGTTAACAGGTAATGAAATTGGAGATTTATTAAAAACACCCACTTCATTTATGA
TATTTGCTACATGTCTAATTATATTTTCAGTCTTACCTGTTACTGTACTAGCATTTGACT
TATCTAAAAGAAGAATTTTAAAAGGTATCATATTAGTTGTATATGCGATTATTGCTGCGT
TATTATACAACTTTGTATCTGCAATACTTTGGTTTATTGTAGCCATTTCTCTTTTTATTA
GAAAAAAATCTTTATCTGCAGAAAATACTGTTGCTGTTCAAAGTCACAAAGGAGCTTCTA
AACAAGAAATACGTTATAAACTTGTGTACAAGTCTGTCTCGATAAAACATAGTGATGATT
CAATTAAAGTAGCACATACAGTGGGAAATAAAAAACTAATTGATGACAAAACAATTGATA
TTCACCTTGATTCAAGTGAAATATTAAAAAAGATTAGTACTGACGCAAATCAAGCATCAC
ATAAAGACACGTGTAAAAAGGAACTTGATAGTCAAGACATGATAGAACATCCTGAGTTTA
AAAATCCCACGACTAAAAACCTAGAAGGATTAAACGAAGAAGTACATAAAGATGAAGCTA
CAACTAAAGTTGACAGTGATAATACGGAACCGCCGATTGAATCAAAAGACCATGTCTCGA
AAAAAGATTGATAACAAACTAATCGAGAGACTTAAAAAATAATATTCAACATAAGCACTT
TTAAAACGACATTTAAACGCATTGCCAATCACTAAAGGTAGTGCGTTTAACTATACCTTA
AATATCTGAATATTTTGTTAAATGGAGTTACCTTTGTTGTACTATTCAAATGAAGAGGAG
TAAAATGTAATTAAAGGAAAGTAATTTGAGGAGTGATCTTTATGACAAACAACAAAGTAG
CATTAGTAACTGGCGGAGCACAAGGGATTGGTTTTAAAATTGCAGAACGTTTAGTGGAAG
ATGGTTTCAAAGTAGCAGTTGTTGATTTCAATGAAGAAGGGGCAAAAGCAGCTGCACTTA
AATTATCAAGTGATGGTACAAAAGCTATTGCTATCAAAGCAGACGTATCAAACCGTGATG
ATGTATTTAATGCAGTAAGACAAACTGCAGCGCAATTTGGCGATTTCCATGTTATGGTTA
ACAATGCCGGCCTTGGACCAACAACACCAATCGATACAATTACTGAAGAACAGTTTAAAA
CAGTATATGGCGTGAACGTAGCAGGTGTGCTATGGGGTATTCAAGCCGCACATGAACAAT
TTAAAAAATTCAATCATGGCGGTAAAATTATCAATGCAACATCTCAAGCAGGCGTTGAGG
GTAACCCAGGCTTGTCTTTATATTGCAGTACAAAATTCGCAGTGCGAGGTTTAACACAAG
TAGCCGCACAAGATTTAGCGTCTGAAGGTATTACTGTGAATGCATTCGCACCTGGTATCG
TTCAAACACCAATGATGGAAAGTATCGCAGTGGCAACAGCCGAAGAAGCAGGTAAACCTG
AAGCATGGGGCTGGGAACAATTTACAAGTCAGATTGCTTTGGGCAGAGTTTCTCAACCAG
AAGATGTTTCAAATGTAGTGAGCTTCTTAGCTGGTAAAGACTCTGATTACATTACTGGAC
AAACAATTATTGTAGATGGTGGTATGAGATTCCGTTAATAATCATCCACTAATGATAAAT
AAATCCTTATTGTTAAGTTTAATCACTTAGCAGTAAGGATTTTTTAGTGCACTTAGAAGG
GATTGTATTGGTAGAAAATTAATAACAGAAGTTCCTAAATGAGTTATGATGTCACTGTCT
AATGCATCAGTTGAAAGCATTACTAGTATTAACACACTCAAGATATTATAAAATATCACA
AAAACCCCACTATCTAATTTATCTCAATAAAAATTCACAAAGTTATCTCATTTTATTTTT
ATAAATAAAAAATATCGATAAAAAGCTTACAATACTTTATGTTTTTATGATATATTTTTA
ATGTATAAAAGAGGTGGAAGATTTGGAAAGAGTTTTGATAACTGGTGGGGCTGGTTTTAT
TGGGTCGCATTTAGTAGATGATTTACAACAAGATTATGATGTTTATGTTCTAGATAACTA
TAGAACAGGTAAACGAGAAAATATTAAAAGTTTGGCTGACGATCATGTGTTTGAATTAGA
TATTCGTGAATATGATGCAGTTGAACAAATCATGAAGACATATCAATTTGATTATGTTAT
TCATTTAGCAGCATTAGTTAGTGTTGCTGAGTCGGTTGAGAAACCTATCTTATCTCAGGA
AATAAACGTCGTAGCAACATTAAGATTGTTAGAAATCATTAAAAAATATAATAGTCGTAT
AAAACGTTTTATCTTTGCTTCGTCAGCAGCTGTTTATGGTGATCTTCCCGATTTACCTAA
AAATGATCAATCATTAATCTTACCATTATCACCATATGCAATAGATAAATATTACGGCGA
ACGGACGACATTAAATTATTGCTCGTTATATAACATACCAACAGCGGTTGTTAAATTTTT
TAATGTATTTGGGCCAAGACAGGACCCTAAGTCACAATATTCAGGTGTGATTTCAAAGAT
GTTCGATTCATTTGAGCATAACAAGCCATTTACATTTTTTGGTGACGGACTGCAAACTAG
AGATTTTGTATATGTATATGATGTTGTTCAATCTGTACGCTTAATTATGGAACACAAAGA
TGCAATTGGACACGGTTATAACATTGGTACAGGCACTTTTACTAATTTATTAGAGGTTTA
TCGTATTATTGGTGAATTATATGGAAAATCAGTCGAGCATGAATTTAAAGAAGCACGAAA
AGGAGATATTAAGCATTCTTATGCAGATATTTCTAACTTAAAGGCATTAGGATTTGTTCC
TAAATATACAGTAGAAACAGGTTTAAAGGATTACTTTAATTTTGAGGTAGATAATATTGA
AGAAGTTACAGCTAAAGAAGTGGAAATGTCATAAAAATAACATTGAAGATGTTCATATAA
ATAAAAATTATAATTATCAAAGAAAATTAGATGCACTCGAAGAAGTGAGAAAAGGCTATT
ACCCAATTAAACGTGCGATTGACTTAGTATTAAGTATCGTTTTATTATGTTTAACATTTC
CGATTATGTTCATATTCGCCATTGCTATTGTCATAGATTCGCCAGGAAATCCTATTTATA
GTCAGGTTAGAGTTGGGAAGATGGGTAAATTAATTAAAATATACAAATTACGTTCGATGT
GTAAAAACGCAGAGAAAAATGGTGCGCAATGGGCTGATAAAGATGATGATCGTATAACAA
ATGTCGGGAAGTTTATTCGTAAAACACGCATTGATGAATTACCACAACTAATTAATGTTG
TTAAAGGGGAAATGAGTTTTATTGGACCACGCCCGGAACGTCCGGAATTTGTAGAATTAT
TTAGTTCAGAAGTGATAGGTTTCGAGCAAAGATGTCTTGTTACACCAGGGTTAACAGGAC
TTGCGCAAATTCAAGGTGGATATGACTTAACACCGCAACAAAAACTGAAATATGACATGA
AATATATACATAAAGGTAGTTTAATGATGGAACTATATATATCAATTAGAACATTGATGG
TTGTTATTACAGGGGAAGGCTCAAGGTAGTCTTAATTTACTTAATAAGTTCAAATAAAAG
TTACATTTTAAAGATTGTGACCAATTGTTACAGTATAACGAGGAATCCCTTGAGACAGTA
TCAAATGGCATTAAGAAATATGTGCCATCATTGATTTGCATGGCTATAAATACTATTCAT
CTGATGAGATAGCTATGTTAAGAAATTGAAAGTATAGCGTTAAAGGGGTTTGTAACAGTT
GAAAATTATATATTGTATTACTAAAGCAGACAATGGTGGTGCACAAACACATCTCATTCA
ACTCGCCAACCATTTTTGCGTACACCATGATGTTTATGTCATTGTAGGCAATCATGGACC
AATGATTGAACAACTAGATGCAAGAGTTAATGTAATTATTATCGAACATTTAGTAGGTCC
AATTGACTTTAAACAAGATATTTTAGCTGTCAAAGTGTTAGCACAGTTATTCTCGAAAAT
TAAACCTGATGTTATCCATTTACATTCTTCCAAAGCTGGAACGGTCGGACGAATTGCGAA
GTTCATTTCGAAATCGAAAGACACACGTGTAGTTTTTACAGCGCATGGATGGGCTTTTAC
AGAGGGTGTTAAACCAGCTAAAAAATTTCTATATCTAGTTATCGAAAAATTAATGTCACG
TATTACAGATAGCATTATTTGTGTTTCAGATTTCGATAAACAGTTAGCGCTAAAATATCG
ATTTAATCGATTGAAATTAACCACAATACATAATGGTATTGCAGATGTTCCCGCTGTTAA
GCAAACGCTAAAAAGCCAATCACATAACAATATTGGCGAAGTAGTTGGAATGTTGCCTAA
TAAACAAGATTTACAGATTAATGCCCCGACAAAGCATCAATTTGTTATGATTGCAAGATT
TGCTTATCCAAAATTGCCACAAAATCTAATCGCGGCAATAGAGATATTGAAATTACATAA
CAGTAATCATGCGCATTTTACATTTATAGGCGATGGACCTACATTAAATGATTGTCAGCA
ACAAGTTGTACAAGCTGGGTTAGAAAATGATGTCACATTTTTGGGCAATGTCATTAATGC
GAGTCATTTATTATCACAATACGATACGTTTATTTTAATAAGTAAGCATGAAGGTTTGCC
AATTAGCATTATCGAAGCTATGGCTACAGGTTTGCCTGTTATAGCCAGTCATGTTGGCGG
TATTTCAGAATTAGTAACTGATAATGGTATATGTATGATGAACAACCAACCCGAAACTAT
TGCCAAAGTCCTGGAAAAATATTTAATAGACAGTGATTACATCAAAATGAGTAATCAATC
TAGAAAACGTTATTTAGAATGTTTTACTGAGGAGAAAATGATTAAAGAAGTGGAAGACGT
TTATAATGGAAAATCAACACAATAGTAAATTACTAACATTGTTACTTATCGGTTTAGCGG
TTTTTATTCAGCAATCTTCGGTTATTGCCGGTGTGAATGTTTCTATAGCTGACTTTATCA
CATTACTAATATTAGTTTATTTACTGTTTTTCGCTAACCATTTATTAAAGGCAAATCATT
TTTTACAGTTTTTCATTATTTTGTATACATATCGTATGATTATTACGCTTTGTTTACTAT
TTTTTGATGATTTGATATTTATTACGGTTAAGGAAGTTCTTGCATCTACAGTTAAATATG
CATTTGTAGTCATTTATTTCTATTTAGGGATGATCATCTTTAAGTTAGGTAATAGCAAGA
AAGTGATCGTTACCTCTTATATTATAAGCAGTGTGACTATAGGTTTATTTTGTATTATAG
CCGGTTTGAACAAGTCCCCTTTACTAATGAAATTGTTATACTTTGATGAAATACGTTCAA
AAGGATTAATGAATGACCCTAACTATTTCGCGATGACACAGATTATCACATTGGTACTTG
CTTACAAGTATATTCATAATTACATATTCAAGGTTCTTGCATGTGGCATTCTGCTATGGT
CATTAACTACAACCGGATCTAAGACTGCGTTTATCATATTAATCGTCTTAGCCATTTATT
TCTTTATTAAAAAGTTATTTAGCAGAAATGCGGTAAGTGTTGTGAGTATGTTAGTGATTA
TGCTGATATTACTTTGTTTTACCTTTTATAATATCAACTACTATTTATTCCAATTGAGCG
ATCTAGATGGCTTACCATCTTTAGATCGAATGGCATCAATTTTTGAAGAGGGATTTGCAT
CATTAAATGATAGTGGGTCTGAGCGAAGTGTTGTATGGATAAATGCCATTTCAGTAATTA
AATATACACTAGGTTTTGGTGTCGGATTAGTGGATTATGTACATATTGGCTCGCAAATTA
ATGGTATTTTACTTGTTGCCCATAATACATATTTGCAGATTTTTGCGGAATGGGGCATTT
TATTCAGTGCATTATTTATCATATTTATGCTTTATTTACTGTTTGAATTATTTAGATTTA
ACATTTCTGGGAAAAATGTAACCGCAATTGTTGTAATGTTGACGATGCTGATTTACTTTT
TAACAGTATCGTTTAATAACTCAAGATATGTCGCTTTTATTTTAGGAATTATCGTCTTTA
TTGTTCAATATGAAAAGATGGAAAGGGATCGTAATGAAGAGTGATTCACTAAAAGAAAAT
ATTATTTATCAAGGGCTATACCAATTGATTAGGACGATGACACCACTGATTACAATACCC
ATTATTTCACGTGCATTTGGTCCCAGTGGTGTAGGTATTGTTTCATTTTCTTTCAATATC
GTGCAATACTTTTTGATGATTGCAAGTGTTGGCGTTCAGTTATATTTTAATAGAGTTATC
GCGAAGTCCGTTAACGACAAACGGCAATTGTCTCAGCAGTTTTGGGATATCTTTGTCAGT
AAATTATTTTTAGCGTTAACAGTTTTTGCGATGTATATGGTCGTAATTACTATATTTATA
GATGATTACTATCTTATTTTCCTACTACAAGGAATCTATATAATAGGTGCAGCACTCGAT
ATTTCATGGTTTTATGCTGGAACTGAAAAGTTTAAAATACCTAGCCTTAGTAATATTGTT
GCGTCTGGTATTGTATTAAGTGTCGTTGTTATCTTTGTCAAAGATCAATCAGATTTATCA
TTGTATGTATTTACTATTGCTATTGTGACGGTATTAAACCAATTACCTTTGTTTATCTAT
TTAAAACGATACATTAGCTTTGTTTCGGTTAATTGGATACACGTCTGGCAATTGTTTCGT
TCGTCATTAGCATACTTATTACCAAATGGACAGCTCAACTTATATACTAGTATTTCTTGC
GTTGTTCTTGGTTTAGTAGGCACATACCAACAAGTTGGTATCTTTTCTAACGCATTTAAT
ATTTTAACGGTCGCAATCATAATGATTAATACATTTGATCTTGTAATGATTCCGCGTATT
ACCAAAATGTCTATCCAGAAATCACATAGTTTAACTAAAACGTTAGCTAATAATATGAAT
ATTCAATTGATATTAACAATACCTATGGTCTTTGGTTTAATTGCAATTATGCCATCATTT
TATTTATGGTTCTTTGGTGAGGAATTCGCATCAACTGTCCCATTGATGACCATTTTGGCG
ATACTTGTATTAATCATTCCTTTAAATATGTTGATAAGCAGGCAATATTTATTAATAGTG
AATAAAATAAGATTATATAATGCGTCAATTACTATTGGTGCGGTAATGAATTTAGTATTA
TGTCTTGTTTTGATATATTTTTATGGAATTTACGGTGCTGCTATTGCGCGTTTAATTACA
GAGTTTTTCTTGCTCATTTGGCGATTTATTGATATTACTAAAATCAATGTGAAGTTGAAT
ATTGTAAGTACGATTCAATGTGTCATTGCTGCCGTTATGATGTTTATTGTGCTTGGTGTG
GTCAATCATTATTTGCCCCCTACAATGTACGCTACGCTGCTATTAATTGCGATTGGTATA
GTAGTTTATCTTTTATTAATGATGACTATGAAAAATCAATACGTATGGCAAATATTGAGG
CATCTTCGACATAAAACAATTTAAGTATCGGTAACGCTATACTTTAGAAATTTAAGATGA
AGAAGAAAAGGCAATTTCTTATTGAAAAATGGAAGTTGTCTTTTTTAATTCTTTTTAAAA
GCGGGAAACAAAAGCAGTTAAATGCCTTTTTGCATTCAATGTTAAATATTATATCAATTT
CGAATATTTAAATTTTATATAATTGGATATAACAAATAAATAATAATTATTGCAAAACAC
ACCCGAAATTAATTATTATAAAAGTATATTCATAAAAGGAGGAATATACTTATGGCATTT
AAATTACCAAATTTACCATATGCATATGATGCATTGGAACCATATATAGATCAAAGAACA
ATGGAGTTTCATCACGACAAACATCACAATACGTACGTGACGAAATTAAACGCAACAGTT
GAAGGAACAGAGTTGGAGCATCAATCACTAGCGGATATGATTGCTAACTTAGATAAGGTA
CCGGAAGCGATGAGGATGTCAGTCCGTAATAATGGCGGTGGTCATTTTAACCATTCATTA
TTCTGGGAAATACTATCACCTAATTCTGAAGAAAAAGGTGGCGTAATAGACGACATTAAA
GCGCAGTGGGGCACTTTAGATGAATTTAAAAATGAATTTGCAAATAAAGCAACAACATTA
TTTGGATCAGGTTGGACTTGGTTAGTTGTTAATGATGAAAAATTAGAAATTGTGACAACG
CCAAACCAAGATAATCCATTAACAGAAGGCAAAACACCAATCTTACTATTTGATGTTTGG
GAGCATGCCTACTATCTGAAATATCAAAATAAACGTCCAGACTATATGACTGCATTTTGG
AATATTGTTAACTGGAAAAAAGTTGATGAATTATACCAAGCAGCAAAATAATATAACTTA
ATATAATTGAGGTGGAGCATCTACAAGGTGTTTCACCCTTTTTTGTACTTAATATCTTTA
CTTATTCGTGTATGTGTTATGGGATAGCACGTAAAAGTGGCAAAATAAAACAGTACAATC
ATATACAATGATGAATACTTTACTTGTGTTCTCTGTGCTTGTGAACTAAATGTTTCGAGA
AGAGCGCACATCGAATAACAAAATTATTTAGACGACGTTCAACAAATAAATAAACATAAT
ACGATTAATAATAGAAAAATCGTGTGATTATCTGAGCGAGCCTAGGACATAAATCAATAT
CCTAGGCTCGCTAATGTTATATTGGCATTAGTTGACTGAATGAAATTGCGCTTGTAACAA
GCTTTTCCATTTCTTACCCACTCCCTAAATAGTCATCACAAAATTTCTCATATTTCAATA
ATTTTAATAATCCGATTGTCTTATACGTGTCAGTGTTAATTCAGATATTTCCTGTGGAAT
ATACCACTTATTAATCATAATTGGATAAGGTGTTTGTGCGTACAATGTTTCAATAATCAG
CCAACAATGTGTATCACCATCAAACACGTGACTATGATTTTTGAAGTGGGGCGCTTTGGT
AATAGACATTTTTAAATCTGATTGATATGCATTGCTATAAATCGTTTGCTCAACGAACGT
CTTCATGTCGTCTTCGTTTTGTGTATTCACTTTAAATGTGTCAATGACATTTAACGGTAT
AAAGGTAAAACAAAATGCATCAGCTTGCTTAGAATGATTGTCCTTTTTTTGATAATAGCG
TTCCATTGCAATGACGGCAGAAGGATGGTTTGCAAACAAATGATTTGTATATTCACTTTC
TAAATCAACACGATAATTAATTGATGACATAGATACGCAAGCTAGCAATATTTGATCAAG
TGGATGCTTAAATTGATCCATACTTGAAGCGTGTTGGGCATTTGTTTGTGGAATAACAAA
GTGTCCCTTCCCTCTTGTACTCTCTACGATGCCATCTTCGGCTAACAATTTTATAGCTTG
GCGCAAAGTCATACGACTGACATCAAAGCGCGCACAAAGTTCCTTTTCAGTAGGTAATGC
ATGGCCACTCGGATATTTTCCTATTTGAATTTCTTTATATAACGTATTATAAATCGTTAA
AAATTTTGGTTGTGTTTGCGTCACGTAGACAACCTCCATAAAGTTACTTAATCACTCTCA
TCATACAATAATTTTTACTCGAATTGGAAAAATTATAAAAATTAAACATAGATAGACTTT
GAAAATTAGTTTTATACAAGGTTAGAAGCTATAACTGTAAAATGTTCTTAATATTGTCAA
AATGTAATGCTTGAAAGCGCTTTTAAAAAATATTATTATATACATGGTTAGACAAATAGA
CAAATCACTATACAAATATTGGGAGGAATATTTTATGAAATCAACACCACACATTAAACC
AATGAATGACGTCGAAATTGCAGAAACGGTTCTATTGCCAGGAGATCCGTTAAGAGCTAA
GTTCATTGCAGAAACATATTTGGACGATGTGGAACAGTTCAATACAGTGCGAAACATGTT
TGGTTTTACCGGAACATATAAAGGTAAAAAAGTTTCTGTCATGGGTTCAGGAATGGGTAT
GCCATCTATTGGCATTTACTCTTATGAATTAATTCATACATTTGGTTGTAAAAAATTAAT
TCGCGTTGGTTCTTGTGGCGCGATGCAAGAAAACATTGATTTATATGATGTGATTATTGC
ACAAGGTGCCTCTACTGATTCAAATTACGTTCAACAATATCAATTACCAGGTCATTTTGC
GCCAATTGCTTCTTATCAGTTATTAGAAAAAGCAGTTGAAACAGCACGTGACAAAGGTGT
ACGTCATCATGTAGGTAATGTGTTATCAAGTGATATTTTCTATAACGCGGATACAACAGC
GAGTGAACGTTGGATGCGTATGGGTATTTTAGGTGTAGAAATGGAATCAGCTGCATTATA
CATGAATGCAATTTACGCTGGTGTCGAAGCATTAGGTGTGTTCACAGTGAGCGATCATTT
AATTCATGAAACGTCAACAACACCTGAGGAAAGGGAACGTGCATTTACAGATATGATTGA
AATTGCACTGTCATTGGTGTAGATGATTATGAATGTTGAATATTCTAAAATAAAGAAAGC
AGTACCTATTTTACTATTCTTATTTGTATTCAGTTTGGTTATAGACAACTCATTTAAATT
GATTTCTGTAGCCATTGCTGATGACTTAAATATCTCTGTAACGACAGTAAGTTGGCAAGC
GACATTAGCCGGTTTAGTAATTGGTATTGGCGCTGTAGTATACGCTTCATTATCTGATGC
CATTAGTATACGCACACTATTTATTTATGGCGTGATATTAATCATTATCGGATCAATTAT
TGGTTACATTTTCCAACATCAATTCGCATTACTTTTAGTTGGACGTATTATTCAAACTGC
AGGTTTAGCTGCTGCAGAGACATTATATGTGATATATGTTGCAAAGTATCTTTCTAAAGA
GGACCAGAAGACTTACCTTGGCTTAAGTACGAGCAGTTATTCCTTGTCATTAGTTATAGG
TACATTATCAGGTGGATTTATTTCTACGTATTTACACTGGACAAATATGTTTTTAATTGC
GTTAATCGTAGTATTTACGTTGCCATTCCTATTTAAATTATTACCAAAAGAAAATAATAC
AAATAAAGCTCATTTAGATTTTGTTGGCTTAATTCTAGTGGCAACTATCGCTACAACAGT
CATGCTGTTTATTACGAACTTTAATTGGTTATATATGATTGGTGCCTTAATTGCGATTAT
CGTTTTTGCGCTATATATTAAAAATGCTCAACGTCCATTAGTAAACAAATCATTTTTCCA
AAATAAACGTTATGCTTCATTTTTATTTATAGTATTTGTAATGTATGCCATCCAATTGGG
TTATATTTTTACGTTCCCATTCATAATGGAACAAACTTATCATCTTCAACTAGACACAAC
ATCACTGTTATTAGTACCGGGTTATATTGTAGCAGTCATCGTTGGTGCACTAAGTGGTAA
AATCGGCGAATATCTTAATTCAAAACAAGCGATTATCACAGCAATTATTTTAATCGCACT
GAGCTTGATTTTACCTGCATTTGCAGTAGGTAATCACATTTCAATCTTCGTCATTTCTAT
GATATTCTTTGCAGGTAGCTTTGCTTTAATGTATGCACCTTTACTTAACGAAGCCATTAA
AACAATAGATCTTAATATGACAGGTGTGGCTATTGGTTTTTATAATTTAATTATTAATGT
GGCGGTATCTGTAGGTATTGCGATTGCTGCGGCTCTAATCGATTTTAAAGCATTAAATTT
CCCAGGCAATGATGCATTAAGTTCACATTTCGGTATTATTTTAATTATTTTAGGTTTAAT
GAGTATTGTCGGATTAGTTTTATTCGTCATCTTAAATCGTTGGACACAATCTGAAAAATA
AATAGATATAAATTCGCGAGATATATTCGTATTTATAGTAAAATTAAATAAAGAGATTAT
ATAACACGAGGAGTAGTAAGTATGAAATTTGAGAAATATATAGATCACACTTTATTGAAG
CCTGAGTCAACACGTACGCAAATCGATCAAATCATCGATGAAGCGAAAGCATACAATTTT
AAATCTGTATGTGTGAATCCAACGCATGTAAAATATGCAGCAGAGCGACTAGCTGATTCA
GAGGTGCTAGTTTGTACGGTAATAGGATTCCCATTAGGTGCGTCGACAACTGCAACGAAA
GCATTTGAAACAGAAGATGCAATTCAAAATGGTGCAGATGAAATTGACATGGTCATCAAC
ATCGGCGCATTAAAAGATGGACGTTTTGATGATGTACAACAAGACATTGAAGCAGTGGTT
AAAGCTGCGAAAGGTCACACAGTAAAAGAGATTATTGAGACGGTATTGTTGAACCATGAC
GAAATCGTAAAAGCGAGTGAATTAACAAAAGCGGCTGGTGCGGACTTCGTTAAAACTTCA
ACAGGTTTTGCAGGTGGCGGTGCGACTGCAGAAGACGTTAAATTAATGAAAGATACAGTA
GGTGCTGATGTAGAAGTAAAAGCATCAGGTGGCGTACGTAATTTAGAAGATTTCAATAAA
ATGGTTGAAGCAGGTGCGACACGTATTGGTGCGAGCGCAGGCGTTCAAATTATGCAAGGT
TTAGAAGCAGATTCAGATTACTAATATATATAAAATTTGGGAGTGATAGCTATGACAAGA
CCATTTAATCGTGTACATTTAATCGTAATGGATTCAGTAGGTATTGGTGAAGCGCCAGAC
GCAGCTGATTTTAAAGATAAAGGTTCACATACTTTAAGACATACCTTAGAAGGCTTCGAT
CAAACTTTACCAAACCTTGAAAAGTTAGGTCTAGGGAACATCGATAAATTACCAGTAGTA
AATGCAGTTGAACAACCAGAAGCATACTATACTAAATTGAGTGAAGCTTCAGTTGGTAAA
GATACAATGACTGGTCACTGGGAAATTATGGGATTAAATATTATGCAGCCTTTTAAAGTA
TACCCTAATGGATTCCCTGAAGAGTTAATTCAACAAATTGAAGAAATGACAGGTCGTAAA
GTTGTTGCTAACAAACCGGCATCGGGTACGCAAATTATCGATGAGTGGGGCGAGCACCAA
ATGAAAACTGGTGACTTAATTGTTTATACAAGTGCAGACCCAGTATTGCAAATTGCTGCA
CATGAAGACATTATCCCATTAGAAGAGTTATATGATATTTGTGAAAAGGTTCGTGAGTTG
ACAAAAGACCCTAAATATTTAATTGGTCGTATTATCGCACGTCCATATGTTGGTGAACCA
GGAAACTTTACACGTACATCTAATCGACATGACTATGCGTTAAAACCATTTGGTAAAACT
GTCTTAGATCATTTGAAAGACGGTGGTTATGATGTCATTGCCATCGGTAAAATTAATGAC
ATTTATGATGGTGAAGGTGTAACAGAAGCGGTTCGTACGAAGAGTAACATGGACGGTATG
GATCAATTGATGAAAATTGTTAAGAAAGATTTCACAGGTATTAGCTTCTTAAACTTAGTA
GACTTTGATGCATTATACGGTCATCGTCGTGATAAACCAGGTTATGCACAAGCAATTAAA
GATTTCGATGATCGCTTGCCAGAACTGTTTAGCAACTTAAAAGAAGACGATTTAGTAATT
ATTACAGCAGACCATGGTAATGACCCGACAGCGCCAGGTACGGACCATACGAGAGAATAT
ATCCCAGTAATTATGTACAGTCCGAAATTTAAAGGTGGTCATGCACTAGAAAGTGATACT
ACATTCAGTTCTATCGGTGCAACTATAGCGGATAATTTCAACGTAACATTACCAGAGTTC
GGTAAAAGTTATTTAAAGGAATTAAAATAGAATAAATTTAGATATTATAAAAATAGCAGT
GAAGTTAACTATAATAATAGTTTTCTTCACTGCTGTTTTAATATAATAGAGAAACGTAAG
ACGGTAGTACCTCTTATTTAGGAGTATCTTGATTCAATGTTAAACAATACGTTTTCGGAT
TGAACCGGAAATTAAATCGACAATTGCGACCATTAGTACTAAACCGATTAATATAATACC
TACACGGTCCCAAGAACGTGTTTGAATGGCAAATATGAGTGGTGTCCCGATACCACCAGC
TCCAATTACCCCTAGTATAGAAGCTGAACGTAAGTTTAGTTCAAAGCGATAAAGTATGAG
TGATAGAAAGGCAGGCATAATTTGTGGTATGACTGCAAATACGAGTGTTTTAATCTTATT
CGCACCACTGGCCTTTAATGATTCTACAGCACTGAAATCTAGACCTTCAATATCTTCAGC
TAAAAGTTTTCCAAGCATACCTACGGAATGGATACCTAAAGCTAATACACCTGAAAATGA
ACCTGGGCCAACAGCTTTGATAAATATAAGTGCCATTACAATTTCTGGGAAGACACGTAT
AACACTTAAAATAAATTTGCTAACACCTGAAACTGGGCGTAGCTTTACCATATTATTTGC
ACCTAGAAATGCTAATGGAATACAGATAATTGCGGCGATGAAAGTACCTACAACGGCTAT
CGCAAAGGTTTCAAGTAAACCACGTAATAAGTCTTCGCCATCTGGTATATAGATATAGCT
GATATCAGGATGGAATAATCCGCTGAATATGGATTTTAAGATTTCTAATGATTTACTTTT
AAGTTCTAAACTTGGTACACCTGCAAATGCCCAGATGATAATAGCTAAGACGACAATTGC
AATAAGCCATCTTTTAATCAATTTTCGTTTGTGTGCTTTTGTGTGAACATTATATTTTGC
TATTTCCTGTGTCATGCGAGATGTGCCCTCACTTTCGTACTGATGTAATCAATGACGACG
ACGATAACTAAAGTAAATAAAATAATCGTTGCTGTTTTTGGATATTGAAATAAACCAAGT
GTTTGATCATAAAACAATCCAATACCGCCAGCGCCGACTAATCCAAGAACAGCTGAAGCA
CGTATATTTACTTCAAATGCATATAATACGTATGACATAAATGACGATATGGCTTGTGGT
ACAACACCGAAAACAATCCATTTTATTTTATTAGCGCCAACAGCCGTCATTGCTTCCATT
GGACCTGGATCTATCGTTTCCAATGATTCATATAATAATTTTCCAATAATACAGATAGTT
AAAATAAACAATGCTAATATCCCTGGAATTTGACCGATTCCAAATACAGCCACAAAGATT
GCTGCTAATAGCAAATCCGGTATAGTACGAACTATATTTAAAATAAAACGCGAGGGTATT
GAAATCCACTTTTGATGAACGATATTGCTAGCACATAATAACGCAATTGGTATTGAAACG
ATGCTACCTAATACTGTACTTACGATAGCCATTCGAATGGTATCTAACATTGGCGTTGTA
ATTTGTTGTAAATACTCGAAATCAGGTGGAATCATTTGTTTGAATAGATCACCTATTTGA
GGTATTCCTATCATTAAATCTCCAAAATTAAACCCCGTATAAATGAAGCTCCAAATGATA
AGCACAATGATTAACATGAAGGTAAAACTCGTTTTTAAAGAAACCTTTTTCTTTAAAAGG
GAGTCATACTTTGTAGGTATTTCTAAAGGCATGTTAGTTCACTCCTAGCTTTTCATCTTC
TTTAATTGTACGTCCATATATTTCACTAAATACGTCATCTGTTGCTTCAGGTGCAGGACC
ATCATAGACAACCTCACCATCACGTAAACCAATGATGCGTGTGCCATATTCTTTTGCTAA
GTCAACAAAATGTAAATTAATTAAAATTGTAATGCCTAATTCTTGGTTGATTTTTCTTAA
ATCATCCATAACCTGTTTCGTTGTTAATGGGTCTAATGAAGCAACTGGTTCATCTGCAAG
AATAATTTCGGATTCTTGGCATAGCGCACGTGCAATAGATATACGTTGTTGTTGGCCACC
TGATAATTCATCAGAGCGTTGATTATATTTATCTAAGATGTTGACCCGTTCTAGTGCATC
CATTGCTTTAATTTTGTCTTCTTTTGGAAATAAACCTAATACCATTTTCCAAGTAGGGTG
ATAACCTACACGTCCACTTAGTACATTTCGTAATACACTTGACCGTTTAACTAAATTAAA
ATGTTGGAAAATCATACCTATATTTCGGCGCATTTCTAATAATGCTTTACCATGGGCTTT
AGTGATTGATTTACCTTGGATGAAAATTTCACCTGACGTGATATCATGCAAACGATTTAC
AGATCTTAATAACGTGGATTTCCCAGCACCAGATAGTCCGACAATGACTGCAAATTCACC
TTTTTCAATATTTAAGTTAATATTTTTCAAGCCCACATGACCGTTAGGATAGACTTTACT
GACGTTTTTAAATTCGATTTGACTCATGTTTGACACCTTTCTTTAATAAAGAAAAGCCAA
GGTAAACTGAAATATCATAGACATTGGGTTTCTGTGTACAAATGATTTCAAATGTACAGC
GACACCTTTCTATATCTGTTTCAGTTTAGCGCCTAGCTTTTCAATATTAATCTAGAATAT
ATCTATTGATCGAAAGCTTTTAATACCAAATTCGATAATGATTCATTGGTTAAATAATGA
TTATTTCATATCTTTAACTAATTTTTCGTACTCTCTTACAATGTCGAAATTTGAATCTTT
CGTTTCTGTGTATCCTTCATGTGAATAAACTTCGCTAATAATTTTGTGACCTTCTTTTGA
TTTAGCAATGTCTATAAAAGCTTTTTTCAATTTCTCTTGGAAATCTTTATCCATATCTGG
TCTTACTGAAATTGTGTCATTCGGAATAGCTTGTGTTAATTTTAAAATTCGTGTGTCTTT
AAATACATTTGGTTGGTCTTTTTTCACAGTATTACGTGCATCGTTAAATACAGCCGCAGC
ATCTACATCTCCATTTAATAATGAGATAACTGCTTGGTCATGACCTTTAACATTCACAAT
TTTCATATCTTTAGTTGCATTAATACCTGCTTCGTTTTTTAACATCGCAAGTGGGAATGT
ATATCCAGCAGTTGATGTTACATCTTGTAAGGCAATTTTCTTACCTTTTAAATCTTTCAA
GCTTTTAATTTTTGAGTCTTTTTTAACAAGAATTTCTGATTTATAACTATCTACAAGTTC
TTTACTTGCTGAACCATCTTCTTTTACACCAAAACGTTGTGCTTGTAATAATAAATCAGC
TGCTTTTTGATCATGTGCTAATGTGTATGCCGTTGGTGGTAAGAAACCAACATCAACTTT
TTTAGACTTCATAGCTTCAACAATTGTATTGTAGTTAGTTGATACAGACACTTTAACTGG
AATTCCTAATTCTTTAGATAGTAATTTTTCTAATGGTTTTGCTTTAGCCTCTAATGTTCC
AGCATTTTGCGAAGGTACAAATTGTACTGTTAATTCTTTAGGTTTGTATCCTCCTGATTT
AGAATCCGAATCATTACTAGCGTTCTTTTGATTATCTAAAGAACTTGAATTTCCACATGC
TGCTGCAAAAACAATGACTGCTAACATTAATACAAATAAACACTTAAATTTTTTCATTTG
ATAACTGTCCCCTTCACATTCTTAATCGTGTAATATGTATGCAATGAAATTACACTTATA
GCGTACCACATTTAAATACGAAAAAGTATTTTATAAAAATGAATTTTAATAACTTTCTTT
AAGAGTTTGATAAGATTTTGTAAATTTTTCGTTAAATTGCCCATTACAAACATATATTTA
TCCTATAATTCAAGAACAAATTTATTTTAAAAGGAGCCTCACAAAATGAAAAAAATATAT
AAGTCATTAACTGTCTCTGCAATTGTTGCAACGGTATCATTAAGTGCTTTACCGCAATCT
TTAGCTATAACGCATGAATCGCAACCTACAAAGCAACAGCGAACGGTATTATTCGATCGT
TCTCATGGTCAAACAGCTGGTGCTGCAGATTGGGTTAGTGATGGTGCATTTTCAGATTAT
GCGGATTCAATACAAAAACAAGGTTATGACGTTAAAGCTATTGATGGTCATTCGAACATA
ACAGAAGCAAGTTTGAAAAGTTCCAAAATATTTGTAATTCCTGAGGCTAACATTCCTTTC
AAAGAATCAGAACAGGCAGCAATTGTTAACTATGTGAAACAAGGGGGAAATGTTGTCTTT
ATTTCAGATCATTACAATGCTGACCGAAATTTAAATCGTATTGATTCATCAGAGGCAATG
AATGGTTATCGACGTGGAGCGTATGAAGATATGTCGAAAGGTATGAATGCAGAAGAAAAA
AGTTCTACTGCAATGCAAGGTGTGAAAAGTTCAGATTGGTTATCTACAAACTTTGGCGTA
CGTTTTCGATATAATGCACTAGGTGATTTAAATACGAGCAATATTGTTTCTTCAAAAGAA
AGTTTCGGTATTACTGAAGGTGTGAAATCTGTATCTATGCATGCTGGATCGACATTAGCA
ATTACTAATCCAGAGAAAGCAAAAGGTATTGTGTATACACCAGAACAATTGCCAGCGAAA
AGTAAATGGTCACATGCTGTAGATCAAGGTATTTATAATGGGGGCGGTAAAGCAGAAGGT
CCCTATGTAGCAATTTCTAAAGTTGGAAAAGGTAAAGCAGCATTTATCGGTGATTCATCA
CTTGTGGAAGATAGTTCGCCCAAATATGTAAGAGAAGATAATGGAGAAAAGAAGAAAACA
TATGATGGTTTTAAAGAACAAGACAACGGTAAGCTATTAAATAATATAACGGCTTGGATG
TCTAAAGATAATGATGGGAAATCACTTAAGGCGAGTGGCCTAACATTAGATACAAAGACT
AAGTTGCTTGATTTTGAACGACCAGAGCTTTCAACTGAGCCTGAAAAAGAGCCATGGTCA
CAACCGCCGAGTGGTTATAAATGGTATGACCCAACAACATTTAAAGCAGGTAGTTATGGC
AGTGAAAAAGGCGCGGATCCTCAGCCAAACACACCAGATGATCATACGCCACCAAATCAG
ACCGAAAAAGTATCATTTGATATCCCGCAAAATGTTTCTGTAAATGAGCCATTTGAAGTG
ACAATACATTTAAAAGGATTTGAAGCAAATCAAACACTTGAAAATCTTAGAGTTGGTATT
TACAAAGAAGGCGGACGTCAAATCGGACAATTTTCAAGTAAAGATAACGATTATAACCCG
CCAGGTTACAGTACTTTGCCAACAGTTAAAGCAGATGAAAACGGAAATGCCACAATTAAG
GTCAATGCTAAAGTACTTGAAAGTATGGAAGGTTCAAAGATCCGTTTAAAACTCGGTGAC
AAAACCTTGATTACAACAGACTTCAAATAAATATATAATAGAAATAAGAAAGATGTTTGT
GATTGAAGGAGTGAGTGAGGATGTCAAACATAGCATTTTATGTCGTGAGTGACGTACATG
GTTATATTTTCCCAACAGATTTTACGAGTAGAAATCAATATCAACCTATGGGATTGTTAC
TAGCGAATCATGTTATAGAACAAGACAGAAGGCAGTATGACCAAAGTTTTAAAATAGATA
ATGGTGATTTTTTGCAAGGGTCACCATTTTGTAATTACTTAATCGCGCATAGCGGCAGTA
GCCAGCCTTTAGTTGATTTTTATAATCGAATGGCATTCAACTTTGGTACGCTTGGTAATC
ATGAATTTAATTATGGATTACCATACTTAAAAGACACTTTACGCAGACTCAATTATCCAG
TTTTGTGCGCTAATATTTATGAAAATGATAGTACATTGACTGATAACGGTGTGCAGTATT
TTCAGGTTGGAGATCAAACGGTTGGTGTGATAGGTTTAACGACACAATTTATTCCCCATT
GGGAACAACCAGAGCATATTCAGTCACTTACGTTTCATAGTGCTTTTGAAACACTTCAAC
AACACTTACCTGAAATGAAGCGACATGCAGATATCATTGTGGTTTGTTACCATGGTGGAT
TTGAAAAGGATTTAGAAAGTGGTATGCCGACCGAAGTGTTAACGGGTGAAAATGAAGGAT
ATGCCATGTTAGAAGCATTTTCTAAAGATATAGATATCTTTATTACGGGTCACCAACATC
GACAAATTGCTGAAAGATTTAAGCAAACGGCTGTGATTCAACCTGGTACGAGAGGTACAA
CTGTAGGCAAAGTTGTCTTGAGTACTGATGAATATGAAAATGTATCCGTTGAATCATGTG
AATTACTTCCTGTTATAGATGATTCCACATTTACTATTGATGAAGATGACCAACATTTAC
GAAAGCAGTTAGAGGACTGGTTAGATTACGAAATTACTACATTGCCATATGATATGACGA
TTAATCATGCATTTGAGGCACGTGTGGCACCGCATCCTTTTACTAATTTTATGAATTACG
CTTTATTAGAAAAAAGTGGTGCAGATGTTGCCTGTACAGCTTTGTTTGATTCTGCTAGTG
GTTTCAAGCAAGTCGTGACGATGCGAGATGTTATTAACAATTACCCATTTCCAAATACAT
TTAAAGTTTTAGCTGTAAGTGGTGCCAAACTTAAAGAAGCCATTGAACGATCAGCAGAAT
ATTTTGACGTGAAAAATGATGAAGTAAGTGTGAGCGCAGACTTCCTTGAACCCAAACCCC
AACACTTTAATTATGATATATATGGTGGCGTAAGTTATAACATTCATGTTGGAAGGCCAA
AGGGACAACGTGTGAGCAATATGATGATTCAAGGGCACGCAGTTGATTTAAAGCAGACAT
ATACAATTTGTGTAAATAATTATCGTGCAGTTGGCGGTGGTCAGTATGATATGTATATCG
ACGCGCCAGTTGTAAAAGATATTCAAGTTGAAGGCGCACAATTACTTATTGATTTTTTAT
CAAATAATAATTTGATGCGCATCCCGCAAGTTGTTGATTTTAAAGTTGAAAAGTGACGGA
TATATGTAAAACTTACTTGATTTTAATCGGGTAAGTTTTTGTTTTTGTTTAAACTAATCA
CTCTTAAAAACCAATATACTTTAAGAAAAATGTTGATTTTACAAAAAATAAGGCTTATAT
TTTATATAACTTAATATTAGGAAGTGATTAATTTGGAAACAATTAAACAAGAAGTAAGAG
AATCTATTGTTAAAGGAATTATCGCGGGATATAAGGACTATGTTAATGAGAGAAATGAAG
TCAAGAAACGTATGGTGATTAGTGATGCCTATGTGTACACCAAATCTAATCATATTGAAA
ATCAAGTTGCTAAGCATTTGGAAAATTTTGTTAAGTATATTAAAGAAAATGCTGGACCAT
CATGGAAGTATTTAAAGTTTATATTTAATAAAGATGAAGAGAAAAATAATATCATGTTTA
TATTGAAAAATGAAGATTACTTTGATGAAAAAAATGTAAGCGTAGGGAAGAGTTTAGTTG
CTGATAAGAATCAAAAAAGTAAAAACTACCTAGAGGGACTTATAGCTAAGAATAGTGGCA
TTAATTTTGATACTGTTGGAGAAGATTTTAAAATTAGGCATCAAATGACTGCAGATAGTA
TATTATTTAATATAAAAGAAGGCAGTAATAGAGATATTAATTCTTATTTTTTAATTATTA
CATATCGTATTGATAAAGAATCAAAGCAATTAGCTGCAATCAAACAATGGTTACCAAATC
CAGAAACAAATTCTGCAATTATGGTTGATGATTTGACAGAGTTAATAGAAAAAGTAATAG
TAGAAAGAGAAGATTATCATATTGACGAAGAAGAGTTAGAAGTACTTAAAAACGATGGAG
AGTTAGAACTCATAGATGTGGAACATGCATTTGGTATCAGTATCGATGAAGGTAACGATA
TGATTGAAAGTGAAAGGTGAAGTTAATGTTTATTGGCAAGAATTTAGAATACGTGAGAAA
GCTTAATGCTCTAAGTAGAAAAGAATTATCAGAAAAAATAAATGTGAGTGAACAAGCAAT
TTGGCAATATGAAACAAAAAATATGATGCCAGAAATTAGTAAAATTTATGATATGACATC
TATTTTTAATGTTAAATCTAGCTACTTTATTAGCGAGCAGCCCGAAGAGCTCCTAATAAA
TTCTGTCGATAAACATAGTATAGCTTTTAGAGCAAAAAATTATAAAGTATCTACGAAACT
ATTAAATAAGCAATATTATCAAGCAATGTATTTATCTAATTTAACTAGCTACTTATTTTC
TTTTGTAAAGATACCGGATAATATTATTTTATCTTTAATAAATAATTTAGATGACTTGTT
GAATGGTAATTTAGAATCACTAAATAAAAAAGAAAGCATAAAAGAAATTGCTAAAGTTGT
GAGGGCTAAAATTCTTCAAGACGAAAGCAATGAAGCACTATTATTTATGCTTGAAAAAGC
GGGTATAGTTATATACGAAAAGCGAATTAATGATAGCATAGACGCATATAGTTTTTGGAG
TAAAGATCTGACACCTTTTATTATACTGGGTACAAATAAGGGGGTAGCAGTTAGAAGGAA
TTTTGATCTTGCACATGAGCTGGGACATCTCGTTCTACATCGTCATATTCAATTCGACTT
ATTATCTCCTGAAGAATATAAGACAATTGAACATGAGGCAGATATTTTCGCCTCTGAATT
TTTACTACCTGAAGAAGCGTTTGAAAAGGACTTTGATCAAATGACAAAAAAATCAAATCC
TGATTATTTAGCTGTATTGAAAGAAAAATGGTATGTTTCTATACAAGCAATTGCAATGAG
AGCCTATTATCTAGGTCTAATGTCTAGTACTCAGTACAGATATTTTTGGGCATCATTAAA
TAAAAAAGGCTATAAAAGTAAAGAGCCTTTAGACGACGTGATTGAAATGTCACGTCCTGT
CAAAATGAATAGTTTATTAAAGTTGTATTTTGATAGAAATATACTGACACCACAAAAATT
ATTGAATTATTTAAAAGTTGATGAAACATTTTTGAATCATCTAGCAGGTATTAATTTAAA
ACTCTTTAAGGATTATGTTAATGAAAATAGAGAATATAATATAACGAATCTATATAAATA
AGGCACCAATATTTAAACCTCGAGCTGAAAAGATCATCATTTCAGTTCGAGGTTTTTATT
TGTAACATCTATTGATAGGTATCGACAAGGACCTTTTAATGTTGTGTTTTGTGCGATATA
ACAAGCTTTTTTAGGCTATTAAAGAATATTCAGAATTAAATATATAATTATGAATAAATT
ATGTCATTGAAAAAATTATGATTATAAAATCATTCTAAAAACACCGAAATAACAATGATT
TCATGAAAACATTTATTTTAAAATTTGATATTTGTTCAAATAATATTCGAAATTAAACTT
TTTTGTATAGAATTTTCTTTATATCCTGAGAGACATGTACTATAATGTTTGTGAAATAAT
TCACAAAGTATAAAGGAGTGGTTGTATATGTTAACTATACCTGAAAAAGAAAATCGTGGA
TCGAAAGAACAAGAAGTGGCAATTATGATTGATGCTCTAGCTGACAAAGGGAAAAAAGCA
TTAGAAGCATTATCTAAAAAGTCACAAGAAGAAATTGATCATATTGTTCATCAAATGAGT
TTAGCAGCTGTTGATCAACATATGGTGCTAGCAAAATTAGCACATGAAGAAACTGGAAGA
GGTATATACGAAGATAAAGCGATTAAAAATTTATACGCTTCTGAATATATATGGAATTCA
ATAAAAGACAACAAGACAGTAGGGATTATTGGTGAAGATAAAGAAAAAGGATTAACGTAT
GTAGCGGAACCAATTGGTGTTATTTGTGGTGTTACGCCAACAACAAATCCTACGTCGACA
ACTATTTTTAAAGCGATGATTGCAATTAAGACAGGAAATCCAATCATTTTTGCATTCCAT
CCAAGTGCGCAAGAATCGTCGAAGCGTGCAGCAGAAGTTGTATTAGAAGCGGCAATGAAG
GCAGGTGCACCTAAAGATATTATTCAATGGATTGAAGTGCCTTCTATCGAAGCAACAAAA
CAATTAATGAATCACAAAGGTATTGCATTAGTTCTAGCAACAGGTGGTTCAGGCATGGTT
AAGTCTGCATATTCAACTGGTAAACCGGCATTAGGTGTGGGACCAGGTAACGTGCCTTCT
TACATTGAAAAAACAGCACACATTAAGCGTGCAGTAAATGATATCATTGGTTCAAAAACA
TTTGATAATGGTATGATTTGTGCTTCTGAACAAGTTGTAGTCATTGATAAAGAAATTTAT
AAAGACGTTACTAATGAATTTAAAGTACATCAAGCATATTTTGTTAAAAAAGATGAATTA
CAACGCTTAGAAAATGCAATTATGAATGAACAAAAAACAGGTATTAAGCCTGATATTGTC
GGTAAATCTGCAGTTGAAATAGCTGAATTAGCAGGTATACCTGTCCCCGAAAATACAAAA
CTTATCATAGCTGAAATTAGCGGTGTAGGTTCAGACTATCCGTTATCTCGTGAAAAATTA
TCTCCAGTATTAGCCTTAGTAAAAGCCCAATCTACAAAACAAGCATTTCAAATTTGTGAA
GACACACTACATTTTGGTGGATTAGGACACACAGCCGTTATCCATACAGAAGATGAAACA
TTACAAAAAGATTTTGGACTAAGAATGAAAGCTTGTCGTGTACTTGTAAATACACCATCA
GCGGTTGGAGGTATTGGTGATATGTATAACGAATTGATTCCGTCTTTAACATTAGGTTGT
GGTTCGTACGGTAGAAACTCAATTTCACATAATGTTAGTGCGACAGATTTATTAAACATT
AAAACAATTGCTAAACGACGTAATAATACTCAAATTTTCAAGGTGCCTGCTCAAATTTAT
TTTGAAGAAAATGCAATCATGAGTCTAACAGTAATGGACAAGATTGAAAAAGTGATGATT
GTCTGTGACCCTGGTATGGTCGAATTCGGTTATACAAAAACAGTTGAGAATGTATTAAGA
CAAAGAACGGAACAGCCTCAAATTAAAATATTTAGCGAAGTCGAACCGAACCCATCAACG
AATACAGTATATAAAGGTCTGGAAATGATGGTTGATTTCCAACCGGATACAATCATTGCA
CTTGGTGGTGGTTCAGCGATGGATGCTGCAAAAGCAATGTGGATGTTCTTTGAACACCCT
GAGACATCATTCTTCGGTGCTAAACAAAAGTTCCTAGACATCGGTAAACGTACTTATAAA
ATAGGCATGCCTGAAAATGCGACGTTCATTTGTATCCCTACGACATCAGGTACAGGTTCA
GAAGTAACACCATTTGCAGTTATCACAGATAGTGAAACGAATGTAAAATATCCGTTGGCT
GATTTTGCTTTAACACCTGATGTTGCAATTATTGACCCTCAATTTGTGATGAGTGTGCCA
AAAAGCGTTACAGCAGATACAGGAATGGATGTACTAACGCATGCAATGGAATCATATGTA
TCTGTAATGGCTTCAGATTACACAAGAGGTTTGAGTCTACAAGCGATTAAATTGACGTTC
GAATATTTAAAATCATCTGTTGAAAAAGGTGATAAAGTTTCAAGAGAGAAAATGCATAAC
GCATCAACTTTGGCTGGTATGGCATTTGCAAATGCATTCTTAGGCATTGCACACTCAATT
GCGCATAAAATTGGTGGGGAATATGGTATTCCGCATGGTAGAGCGAATGCGATATTACTA
CCGCATATTATCCGTTATAATGCCAAAGACCCGCAAAAACATGCATTATTCCCTAAATAT
GAGTTCTTCAGAGCAGATACAGATTATGCAGATATTGCCAAATTCTTAGGATTAAAAGGT
AATACGACAGAAGCACTCGTAGAATCATTAGCTAAAGCTGTCTACGAATTAGGTCAATCA
GTCGGAATTGAAATGAATTTGAAATCACAAGGTGTGTCTGAAGAAGAATTAAATGAGTCA
ATTGATAGAATGGCAGAGCTCGCATTTGAAGATCAATGTACAACTGCTAACCCTAAAGAA
GCACTAATCAGTGAAATCAAAGATATCATTCAAACATCATATGATTATAAGCAATAATCT
ATCTGATAATAATCATCTAACTCACCTGAAATTACAAAAGTAAAAGATGCCAAATAAACT
TTAAGTCGATAATCATTATATGGTTATCGGCTTTTATTTATTGCCAAATCTTCAGAGAGA
TACAAACTAGACAATCATTTTTTTAAATAAAGAAAATATTAAGATTGATACTCATTTCAC
AAACTATTACTACTTTAGAGTATAATTATTTTTAATTTCATATAAATAAAAAGGCGAAAA
TAATGCGGTTTAAAAGTAATTAATTGTTTAAACGATATGTAATATGTAAATACTATATAT
ATAATACCAATTTTAATGAAAATTTTTAAGGGAGGTAAATAATGGAAAGTACATTAGAAT
TAACAAAAATTAAAGAAGTATTACAAAAAAACTTGAAGATTTTAATTATTTTACCGCTAT
TATTTTTAATTATTAGCGCTATTGTTACATTTTTCGTCTTATCACCTAAATATCAAGCTA
ATACTCAAATTTTAGTGAATCAAACTAAGGGAGACAATCCTCAGTTTATGGCGCAAGAGG
TTCAAAGTAATATTCAACTTGTAAATACGTATAAAGAAATTGTTAAAAGTCCTAGAATTT
TAGATGAGGTGTCAAAGGACTTAGATGATAAGTATTCACCATCTAAATTATCGAGTATGT
TGACAATTACAAACCAAGAAAATACACAACTTATCAACATCCAAGTTAAAAGTGGTCATA
AACAAGATTCGGAAAAAATTGCGAATAGCTTCGCTAAAGTTACAAGTAAACAAATTCCGA
AGATTATGAGTGTGGATAACGTATCAATTTTATCTAAAGCAGACGGTACAGCAGTTAAAG
TCGCACCAAAAACTGTAGTGAATCTAATCGGTGCATTCTTTTTAGGATTAGTTGTCGCGC
TTATATATATCTTCTTCAAAGTAATTTTCGATAAGCGAATTAAAGATGAAGAAGATGTAG
AGAAAGAATTAGGATTGCCTGTATTGGGTTCAATTCAAAAATTTAATTAAGGATGGTTGC
TACTTATGTCAAAAAAGGAAAATACGACAACAACACTATTTGTGTATGAAAAACCAAAAT
CAACAATTAGTGAAAAGTTTCGAGGTATACGTTCAAACATCATGTTTTCAAAAGCAAATG
GTGAAGTAAAGCGCTTGTTGGTTACTTCTGAAAAGCCTGGTGCAGGTAAAAGTACAGTTG
TATCGAATGTAGCGATTACTTATGCACAAGCAGGCTATAAGACGTTAGTTATTGACGGCG
ATATGCGTAAACCAACACAAAATTATATTTTTAATGAGCAAAATAATAATGGACTATCAA
GCTTAATCATTGGTAGAACGACTATGTCAGAAGCAATTACGTCGACAGAAATTGATAATT
TAGATTTACTAACAGCTGGTCCTGTACCTCCAAATCCATCTGAGTTAATTGGGTCTGAAA
GGTTCAAAGAATTAGTTGATATGTTTAATAAACGTTACGACATTATTATTGTCGATACAC
CGCCAGTTAATACCGTGACTGATGCACAACTATATGCGCGTGCTATTAAAGATAGTCTGT
TAGTAATTGATAGTGAAAAAAATGATAAAAATGAAGTTAAAAAAGCTAAAACACTTATGG
AAAAAGCAGGCAGTAACATTCTAGGCGTCATTTTAAATAAGGCAAAAGTAGATAAATCTT
CTAGTTATTATCACTATTATGGAGATGAATAAGTATGATTGATATTCATAACCATATATT
GCCTAATATCGATGACGGTCCGACAAATGAAACAGAGATGCTGGATCTTTTAAAACAAGC
GACAACACAAGGTGTTACAGAAATCATTGTAACATCACATCACTTACATCCTCGATATAC
CACACCTATAGAAAAAGTGAAATCATGTTTAAACCATATTGAAAGCTTAGAGGAAGTACA
AGCACTAAATCTAAAGTTTTATTATGGACAGGAAATAAGAATTACCGATCAAATCCTTAA
TGATATTGATCGAAAAGTTATTACCGGTATTAATGATTCACGCTATTTACTAATAGAATT
TCCATCAAATGAAGTTCCACACTATACTGATCAATTATTTTTCGAATTACAGAGTAAAGG
CTTTGTACCGATTATTGCACATCCAGAGCGGAATAAAGCAATAAGTCAAAACCTTGACAT
ACTATACGATTTAATTAACAAAGGTGCTTTAAGTCAAGTGACAACGGCGTCATTAGCGGG
TATTTCCGGTAAAAAAATTAGAAAATTAGCAATTCAAATGATTGAAAACAATCTGACACA
TTTCATCGGTTCAGATGCGCATAACACAGAAATCAGACCGTTCTTAATGAAAGACTTATT
TAATGATAAGAAATTACGTGATTATTATGAAGATATGAACGGATTTATTAGTAATGCGAA
GTTAGTTGTTGATGATAAAAAAATTCCTAAACGAATGCCACAACAAGATTATAAACAGAA
AAGATGGTTTGGGTTATAAACAGCAAATGAGGGGTTTTATGGCACATTTATCTGTGAAAT
TGCGGCTTTTAATACTAGCATTAATCGATTCACTGATAGTGACATTTTCAGTATTCGTAA
GTTATTACATTTTAGAACCGTATTTCAAAACATATTCTGTCAAATTATTAATATTGGCAG
CTATATCACTATTCATATCGCATCATATTTCAGCTTTTATTTTTAATATGTATCATCGAG
CGTGGGAATATGCCAGTGTGAGTGAATTGATATTAATTGTTAAAGCTGTGACGACATCTA
TCGTTATTACGATGGTGGTCGTGACAATTGTTACAGGCAATAGACCGTTTTTTAGATTGT
ATTTAATTACTTGGATGATGCACTTGATTTTAATAGGTGCTCAAGGTTATTTTGGCGTAT
TTATCGGAAATACCTTGGAGGTAAGTCATTTAATAAGAAGCCAACTTTAGTTGTTGGTGC
TGGTCAAGCAGGTTCAATGCTGATTAGACAAATGTTGAAAAGTGACGAAATGAAACTTGA
ACCGGTATTAGCAGTCGATGATGACGAACATAAACGCAATATCACAATTACTGAGGGTGT
AAAAGTCCAAGGTAAAATTGCGGATATTCCAGAACTAGTGAGGAAATATAAGATTAAAAA
AATCATCATTGCAATTCCAACTATTGGTCAAGAGCGTTTGAAAGAAATTAATAATATTTG
CCATATGGATGGCGTTGAGTTATTGAAAATGCCAAATATAGAAGACGTCATGTCTGGTGA
GTTAGAAGTGAACCAACTGAAAAAAGTTGAAGTAGAAGATTTACTAGGCAGAGATCCTGT
TGAATTAGATATGGATATGATATCAAATGAATTGACGAATAAAACTATTTTAGTTACGGG
TGCAGGTGGTTCAATAGGATCAGAAATTTGTAGACAAGTTTGTAATTTCTATCCAGAACG
TATTATTCTACTTGGCCATGGTGAAAACAGTATTTATTTAATCAATCGTGAATTGCGAAA
TCGCTTCGGAAAAAATGTTGATATCGTTCCTATTATAGCGGATGTGCAAAATAGAGCGCG
TATGTTTGAAATTATGGAAATGTATAAACCATACGCAGTTTATCATGCAGCAGCACACAA
GCACGTGCCGTTAATGGAAGACAACCCTGAAGAAGCAGTACGTAATAATATTTTAGGTAC
GAAAAATACTGCTGAAGCTGCTAAAAATGCAGAGGTAAAGAAATTCGTTATGATTTCTAC
GGATAAAGCCGTTAATCCGCCTAATGTCATGGGAGCTTCAAAGCGAATTGCAGAAATGAT
TATTCAAAGTTTAAATGATGAAACGCATCGAACAAATTTTGTTGCAGTGAGATTTGGTAA
TGTACTTGGATCGAGAGGATCTGTGATTCCACTTTTCAAAAGTCAAATTGAAGAAGGTGG
GCCAGTTACTGTGACACATCCTGAAATGACACGTTACTTTATGACAATTCCTGAAGCTTC
TAGACTAGTTTTGCAGGCAGGGGCATTAGCAGAAGGTGGCGAAGTATTTGTGCTAGACAT
GGGAGAACCAGTGAAAATTGTAGATTTGGCACGTAATTTAATTAAGCTAAGTGGTAAAAA
AGAAGACGAGATACGCATTACTTATACAGGGATTAGACCCGGTGAAAAAATGTTTGAAGA
GCTTATGAATAAAGATGAGGTTCATCCTGAACAAGTATTTGAAAAAATTTATCGTGGCAA
AGTACAACATATGAAATGTAATGAAGTTGAAGCGATTATTCAAGACATCGTCAATGACTT
TAGTAAAGAAAAAATTATTAACTATGCCAATGGCAAAAAGGGAGATAATTATGTTCGATG
ACAAAATTTTATTAATTACTGGGGGCACAGGATCATTCGGTAATGCTGTTATGAAACGGT
TTTTAGATTCTAATATTAAAGAAATTCGTATTTTTTCACGCGATGAGAAAAAACAAGATG
ATATTCGAAAAAAATATAATAATTCAAAATTAAAGTTCTACATTGGTGATGTGCGTGATA
GTCAAAGTGTAGAAACAGCAATGCGAGATGTTGATTACGTATTCCATGCAGCAGCTTTAA
AACAAGTGCCGTCATGTGAATTCTTTCCAGTTGAGGCAGTGAAGACAAATATTATTGGTA
CAGAAAATGTCTTACAAAGTGCTATTCATCAAAATGTTAAAAAAGTCATATGTTTATCTA
CAGATAAGGCAGCGTATCCTATTAATGCTATGGGTATTTCGAAAGCAATGATGGAAAAAG
TATTCGTAGCCAAATCAAGAAATATTCGTAGTGAACAAACGCTTATTTGCGGTACAAGAT
ACGGCAATGTGATGGCTTCAAGAGGGTCAGTAATTCCTTTGTTTATCGACAAAATCAAAG
CTGGAGAACCTTTAACGATTACAGATCCTGATATGACAAGATTTTTAATGAGTTTAGAAG
ATGCGGTAGAACTAGTTGTTCATGCATTTAAGCATGCAGAGACAGGCGATATCATGGTTC
AAAAAGCACCAAGTTCAACGGTAGGGGATCTTGCGACCGCATTATTAGAATTGTTTGAAG
CTGATAATGCAATTGAAATCATTGGTACGCGACATGGAGAGAAAAAAGCAGAAACATTGT
TGACGAGAGAAGAATACGCACAATGTGAAGATATGGGTGATTATTTTAGAGTGCCGGCAG
ACTCCAGAGATTTAAATTATAGTAATTATGTTGAAACCGGTAACGAAAAGATTACGCAAT
CTTATGAATATAACTCCGATAATACACATATTTTAACGGTGGAAGAGATAAAAGAAAAAC
TTTTAACACTAGAATATGTTAGAAACGAATTGAATGATTATAAAGCTTCAATGAGATAGG
AGAGATTGACGTTGAATATTGTAATTACAGGAGCAAAGGGTTTTGTAGGAAAAAACTTGA
AAGCAGATTTAACATCAACGACAGATCATCATATTTTCGAAGTACATCGACAAACTAAAG
AGGAAGAATTAGAGTCAGCGTTGTTGAAAGCAGACTTTGTCGTACATTTAGCGGGAGTCA
ATCGACCTGAACACGACAAAGAATTCAGCTTAGGAAACGTGAGTTATTTAGATCATGTAC
TTGATATATTAACTAGAAATAAGAAAAAGCCGGCGATATTATTATCGTCTTCAATACAAG
CAACACAAGATAATCCTTATGGTGAGAGTAAGTTGCAAGGTGAACAGCTATTAAGACAAT
ATGCCGAAGAGTATGGCAATACGGTTTATATTTATCGCTGGCCAAATTTATTCGGCAAGT
GGTGTAAGCCGAATTATAACTCAGTGATAGCAACATTTTGTTACAAAATTGCACGTAACG
AAGAGATTCAAGTTAATAATCGGGACGTTGAACTAACGCTAAACTACGTGGATGATATCG
TCGCTGAAATAAAACGTGCTATTGAAGGAACTCCAACGATTGAAAATGGTGTACCTACAG
TACCAAATGTATTTAAAGTGACATTGGGAGAAATTGTAGATTTATTATACAAGTTCAAAC
AGTCACGTCTCGATCGAACATTGCCGAAATTAGATAACTTATTTGAAAAAGATTTGTATA
GTACGTATTTAAGCTATCTACCTAGTACAGACTTTAGTTATCCCTTACTTATGAATGTGG
ATGATAGGGGTTCTTTTACAGAATTTATAAAAACACCGGATCGTGGTCAAGTTTCTGTAA
ATATTTCTAAACCAGGTATTACTAAAGGTAATCACTGGCATCATACTAAAAACGAAAAAT
TTCTAGTCGTATCAGGTAAAGGAGTAATTCGTTTTAGACATGTTAATGATGATGAAATCA
TTGAATATTACGTTTCTGGCGACAAATTAGAAGTTGTAGACATACCAGTAGGATACACAC
ATAATATTGAAAATTTAGGCGATACAGATATGGTAACTATTATGTGGGTGAATGAAATGT
TTGATCCAAATCAGCCAGATACGTATTTCTTGGAGGTATAGCGCATGGAAAAACTAAAAT
TAATGACAATAGTTGGTACAAGGCCTGAAATCATTCGTTTATCATCAACGATTAAAGCAT
GTGATCAATATTTTAATCAGATATTAGTACACACTGGTCAAAATTATGATTATACATTGA
ATCAAATTTTCTTTGATGATTTGGAATTAAGACAACCGGACCACTACTTAGAGGCAGTTG
GAAGTAACCTCGGAGAAACGATGGGGAATATTATTGCGAAGGCATATGATGTTTTATTAC
GCGAACAACCAGATGCACTTTTAATTCTTGGTGATACAAATAGTTGCTTAGCAGCAGTAT
CTGCTAAACGATTAAAGATTCCTGTGTTCCATATGGAAGCGGGTAATAGATGCTTTGATC
AGAATGTACCTGAAGAAATCAATCGTAAAATTGTTGACCATGTCAGTGATGTGAATCTAC
CTTATACAGAACATAGCAGACGGTATTTATTAGATGAAGGCTTCAATAAAGCGAATATCT
TTGTGACAGGATCACCGATGACAGAAGTGATAGAAGCGCATCGAGATAAAATTAATCACA
GTGACGTTTTAAATAAACTAGGATTAGAACCGCAACAATACATTTTAGTATCTGCGCATA
GAGAAGAGAATATCGATAATGAAAAGAATTTTAAATCATTAATGAATGCGATAAATGATA
TTGCCAAAAAGTATAAAATGCCTGTGATTTATTCAACGCATCCAAGAAGTTGGAAGAAAA
TTGAAGAAAGTAAATTTGAATTTGATCCATTAGTTAAACAGTTAAAGCCATTTGGTTTCT
TTGATTATAATGCATTGCAAAAAGATGCATTTGTTGTGCTATCAGATAGTGGAACATTGT
CAGAAGAGTCGTCTATTTTGAAGTTCCCTGGTGTCCTTATTCGAACTTCCACAGAAAGAC
CGGAAGTACTAGATAAAGGTACGGTTATTGTAGGTGGTATTACCTATAACAATCTAATCC
AATCTGTTGAACTAGCAAGAGAGATGCAAAACAATAACGAACCGATGATTGATGCTATTG
ATTATAAAGACACTAACGTTTCGACAAAAGTAGTTAAAATTATTCAAAGTTATAAAGATA
TTATCAATCGAAATACTTGGAGGAAATGACGATGAGGATAGCGATTCTTGGCGCTACTAA
CATTAAGCATATGTCATTATTATCACATTATTTAAACCACATTGATTTGAATATCAATGA
GGTGGACATTATATACACTGACAAATATGATATCGAAGAACATATCCAAGGCATCAATAA
TTACTATAAATATAAAGTAGATATTAAAGAAGATTGGACATTTATCAAAAAAGCTATTGC
TTACTATCGATTTAGGCCATACGCTATGAAAATTCTTAAAGAAAATCATTATGATTTTGT
CATAGTATGGGGAAGTTATACAGGACACTTATTTAAAAGTTTTTTAGAAAAACACTATAA
AAATAAATTTATTTTAAATATAAGGGACTACTTTTTTGAAAATAATAAACTTATTAAGTA
TAGAATGAAAAAAATCGTTGATGCTAGCAGGCTGACAACATTATCTTCAGAAGGTTTTCT
TAAATTTTTACCTAAATCTGAAAAATATAGAATTATTTATAGTTATAACATGAGTATTAT
TAGAGAAAGTAATGTGACCGATGGATTCAAAAAAAGATGGCCAATTAATATAGGTTTTAT
TGGTAATGTTAGATTTAATGAGATAAATCAAAAATTGATAAAGGAACTGGCAAATGATTC
AAGGTTCCATATGCAATATTTTGGAACAGGGTCGGAAAAATTAGAAGTCTTTGCTCGAGA
AAATTTTATTAATAATATTACATTTTCTGGCGGCTTTGACTTGAAAGAAACACCGAAATA
TTTAAATGAAATTGATATACTTAATAATTTGTTTGGTAATCAAAATATTGCTTTAGATAC
TGCTTTATCCATAAGAATGTATTATGCGTTGTTTTTAAACAAACCTATTATTACAACAGA
TGATACATTCACCGCTACAGAAGCTAATAAATTCGGACTGGGTTTTAGTATTAATCCAGA
AAATTTAAAAGGTATTGGTGATGAATTGATGGATTGGTATAACAATTTGGATGTAATGGA
CATTAATCATAAGAGAGAAGCTTATAGAAACGATGTAATTGAAAATAATAAACAGTTCTA
TCAAGAGATAGGCAGGATATTTAATGAATAAGATATATAATGTCACTTCATATGTTATTG
CCATTTTAATGTTTCCTTGCCTTATGTTAGGTGATAAACCTTTATTATTTTTAGCACCTA
TAAGTTATGGAGTAGGAAAGCTCTTTATAAGCTTCTCGAATAATCCGAATTTTAAATTTT
CGAAAATTGTATACGATGTTTTAGGTTTTCTTAGATTAGTATTTATACCTGCTATGATAG
TGTTTTTCCAGGATTCAACTATAGATAATTTACCATTAGGACAAGCTTATTTTAATCAAG
CGGTTATTTATATGAGTGTGGAGTTTATCATAGGCTCTCTATTTATATTGATACTATCTA
AATTATTCAAACATGAAGTGGTATCAAGAAATAGCTTTACACTTTCTGGATCATCAATTT
ATTACATTGTGTTTGGTCTTGTTATTTGTGGGATTTTTGTAGCTTTTCCCGAAGTGCGCA
AAAACATATCATTTTTAATTATTAAAACAGATGCAATGGGAAGAGGAACCGAAGCAACAA
GTGGTTTAAATGTCCTTTTTGTAATGCTATTTCAACTTGCCTTAGCGTTATTATTCTTAA
TAATCGCATATGCTTCATATAAAAAGTATAAAGAGAATCCTAAAATTATTTATGTTGTAT
TGCCGCTAGCTATAGGAATTTTAAATATTAGTTTAATTGTTGGTGAAAGAAGAAGTTATC
AACTTTATACGATGGTTGCTGTTTTAACAGTGGTGTCACTCTTGTTTTCTAAGCACAAAA
GACGTATCAATATCATTATTATATCTGTTGGTATTTTCGTATTAGCATTGATGACACTAT
ATAAAGAATTGTATGTGTTTAATTATAGTTCATATAGCGAGGCGTTAAATAGTACAAGTG
TAAGTAATCTTAAGATAGTTGACACGTTGCAGTCATATTTTTATGGACCTAGCAATATTG
CAGCTTCTATAGACTATTTGAATTACTATAATGGTTCGTTCAAACAATATTTATTTGATA
ATACTAGAGCTGTTTTTGGTTTTAATTTCTTTGTAGATAAAAAGCAGTTGATTACTAGCC
AACTTTTTAACCAATTGATATATGGTAGTAAACAATTGACTGGGCATCTAATTTCGAGTG
CTGGATATGGAATTATTTATTTTGGACCCTTATTCTTCTATTTGAATTTAATTGCAAATA
TCTTTTTTGCATTTCTGAGTGAGTATATTATTCGGAAGAGTCATTCGTTAGAAGTGATAT
TTATTGGTACATATATTTATATGAGACTTATTACGAGTATTTTTAGTCACCCGACACCAT
TAATCACATTGATTTCTATGATTTTAGTTGTATATGTTATAGCTATTATCCCAGGCATTA
TAATAAAAAAATTTACTAAAAAAGTAGGGATAGAATGATTGTAAAAACATTTATGAAATC
GAAAATATTTAGATTAATGAATACACCACTATTATTATTTTATAAGAAAGAATATTTAAC
TGGATATTATTTTGAAAATAAAGTGGCTGGATGGTTATGGGCGTGGAAAGCTGTTCCGTT
CAAGTTGTTAGGAATAAATACGAGCTTGCCATTTCCTGCAGATATAACTGTTAGAATGCA
TAACCCTAATAACATTGTTTTTGATAAAAATGATATTCATATTTTCCAATCGCCCGGGAC
GTATTTTAATAATTTTTCAGCAGTTATATATATAGGTAGAGGTGTTTATATAGCGCCTAA
CGTAGGTATTATTACAGCTAATCATAATATTAAAAATTTGAAGTCACATGCACCAGGTGA
AGATGTCAAAATAGGGAATTATAGTTGGATTGGAATGAACTCAGTTATATTACCAGGAGT
AGAATTGGGGGAACATACAATTGTAGGGGCTGGGTCGGTTGTAACAAAAAGTTTTCCAGA
AGGTAACGTTGTTATAGGTGGAAATCCAGCGAAAGTCATCAAGAAAATCTGAGGTTAATT
ATGAGATTAAATAAATTTATTGGCGATTCGTTCTTAATGATTTTAAGCAGTGGCATCGCT
CAAGTCATATTAATCATCACTACCCCAATTATTACAAGACTATATTCACCTACAGAATTT
GGTGAGTTTACAATTTTTTCAAATATCGCAATGATTTTAATACCAATAATAAATGCAAGA
TACGATTTGTTGATTGTGAATACCAAAAATGACCGTAGTGCTAATATACTTTCACAAATC
AGTTTTTTGATATCATTGCTTATTTTATTAATACTGATACCAATATTTGCGATTAGTGCA
TGGTTATACCCAAACTTTATATTAGATTTTATTTTCATTATTATTATGTTGTTTTTGGTA
AGTTTAACAAACATTTTTACAAATTATCTAAATAAGGAAAGAAAATATAAAGTGTTAAGT
TTGATTAATGTGTTTAGAGCTGGATCAATGGCTTTACTTCAAATCATTTTCGGACTTTTA
GCATTAGGAAGTCTAGGATTAATTATTGGTTTTTCATTATCCTATATCGCAGGCATTACA
CTAGGATATAAAACGTTTAAAAAGCACTTTAATATTGTGAGAGATAAAGAAGAAACTAAA
GCATTATTTTTAGAAAATAAAAATCAGTTAGTTTATTCAACACCATCAATATTATTAAAT
AGTTTGTCTTTCTCGGTTGTTGTGTTCTTTATAGGTATTTTGTATACCAATACAGAAGTA
GGTATTTATGGTATGGCCATAAGAGTACTAGGCATACCAGTGACAATTATTTCTTTAGGG
TTATCAAAAATATTTATGCAACAAGCTAATGACTATTATATTGAGCATGGTAGCTTCCGA
AATTTATTACTTAAATTTAGTTCCATACTGGTTATAGTTTCTATAATTCTTTATATGCCA
CTTTATTTGTTCAGTGAAGAATTAGTCAATATATTATTAGGACACAGCTGGGTTGACGCA
ATTACAGTTATAAAAATTGTTATCCCATTATTTGTTATCAGGCTGATTGTATCAACGGTA
TCACTTTCTGTGATTGTATTACAAAAGCAACAGTTAGAATTAATACTACAAGCGTTATTT
TTAATAGGTACTACTGTAACATTTGTTATATCAAAAATGCTTAATTTAACTTTTTTAAAC
TTTGTATCTATTAATACAGTTGTTTTAATCGTATCGTACATGATATTTTTCATAGCACTC
TATTATTTTGCTAAAAATAAACAGTTCAAAAATTCTTAGTCTAAATTCATTAATAAAAAG
GACGTCGATTAGATGAGTGAAAAAAAGATTTTGATTTTATGTCAGTATTTTTATCCGGAA
TATGTATCTTCAGCGACGTTACCAACACAATTGGCGGAAGATTTAATTGCGAATCACATT
AATGTCGATGTCATGTGTGGATGGCCATATGAATATAGTAATCATAAACAGGTTTCTAAA
ACCGAGATGCATCGTGGTATTCGCATTCGACGTCTCAAGTATTCGAGGTTTAATAACAAA
AGTAAGGTTGGAAGGATCATCAATTTCTTTAGTTTATTTTCAAAATTCGTGATTAATATA
CCTAAAATGTTGAAATATGATCAGATTCTTGTTTACTCTAATCCACCAATCTTGCCATTA
ATACCAGACGTTCTACACAGACTGCTTAAGAAAAAATATTCTTTTGTGGTATATGATATA
GCACCTGATAATGCGATTAAGACAGGTGCAACACGTCCAGGTAGCATGATTGATAAACTG
ATGCGTTACATTAATAAACATGTCTACAAGAATGCTGAAAATGTCATTGTCCTTGGTACG
GAAATGAAAAACTATTTAGTAAATCATCAAATTTCTAAAAATCCTGACAATATTCATGTG
ATTCCTAACTGGTATGACATGCTTCAGTTACAAGACAATCGTATCTATAATGACACATTT
AAAGCTTACCGTGAGCAATACGACAAAATTATATTGTATAGCGGTAATATGGGGCAGTTA
CAGGATATGGAGACACTTATCTCATTTTTAAAATTAAATAAGGATCAGCCTCAAACGTTA
ACAATACTTTGTGGTCATGGTAAGAAATTTGCAGATGTCAAAACGGCAATAGAAGACCAT
CGTATTGAAAATGTTAAAATGTTTGAGTTTTTAACAGGTACAGACTATGCTGACGTATTA
AAAATTGCGGATGTATGTATTGCATCGCTGATTAAAGAAGGCGTTGGTTTAGGCGTGCCG
AGCAAGAATTATGGCTACCTTGCAGCTAAGAAGCCGTTGGTACTCATCATGGATAAGCAA
TCTGATATCGTTCAACATGTTGAACAATATGATGCGGGTATCCAAATTGATAATGGCGAT
GCACATGCCATTTATAACTTCATCAACACTCACTCGAGTAAGGAATTGCACGAGATGGGT
GAGCGCGCACATCAACTGTTTAAAGATAAATATACGAGAGAAATTAATACTATGAAGTAT
TACAATCTGTTGAAGTGAGGAGATAATTATGAAGCGATTATTCGATGTAGTGAGTTCAAT
ATATGGTTTAGTAGTTTTAAGTCCGATTCTGTTAATTACAGCATTACTAATTAAAATGGA
ATCACCTGGACCAGCCATTTTCAAACAAAAAAGACCGACGATTAATAATGAATTGTTTAA
TATTTATAAGTTTAGATCAATGAAAATAGACACACCTAATGTTGCAACTGATTTAATGGA
TTCAACATCGTATATAACAAAGACAGGGAAGGTCATTCGCAAGACCTCTATTGATGAATT
GCCACAATTATTGAATGTTTTAAAAGGAGAAATGTCAATTGTAGGTCCTAGACCAGCGCT
TTACAATCAATACGAATTAATCGAAAAACGTACAAAAGCGAACGTGCATACGATTAGACC
AGGTGTGACAGGGCTAGCTCAAGTGATGGGGAGAGATGATATTACTGATGATCAAAAAGT
AGCGTATGATCATTATTACTTAACACATCAATCTATGATGCTTGATATGTATATCATATA
TAAAACAATTAAAAATATCGTTACTTCAGAAGGTGTGCATCACTAATGAGAAAAAATATT
TTAATTACAGGCGTACATGGATATATCGGAAATGCTTTAAAAGATAAGCTTATTGAACAA
GGACATCAAGTGGATCAAATTAATGTTAGGAATCAATTATGGAAGTCGACCTCGTTCAAA
GGTTATGATGTTTTAATTCATACAGCAGCTTTGGTTCACAACAATTCACCTCAAGCAAGG
CTATCTGATTATATGCAAGTGAATATGTTGCTTACGAAACAATTGGCACAAAAGGCTAAA
GCTGAAGACGTTAAACAATTTATTTTTATGAGTACTATGGCAGTTTATGGAAAAGAAGGT
CAGGTTGGTAAATCAGATCAAATTGATACACAAACACCAATGAACCCTACGACCAATTAT
GGTATTTCCAAAAAGTTCGCTGAACAAGCATTACAAGAGTTGATTAGTGATTCGTTTAAA
GTAGCAATTGTGAGACCACCAATGATTTATGGTGCACATTGCCCAGGAAATTTCCAACGG
TTAATGCAATTGTCAAAGCGATTGCCAATCATTCCAAATATTAACAATCAGCGGAGTGCA
TTATATATTAAACATCTGACAGCATTTATTGATCAATTAATATCATTAGAAGTGACAGGA
GTGTACCATCCTCAAGATAGTTTTTACTTTGATACATCGTCAGTAATGTATGAAATACGT
CGCCAATCACATCTTAAAACGGTATTGATCAACATGCCTTCAATGCTAAATAAGTATTTT
AATAAGTTGTCGGTCTTTAGAAAATTATTCGGCAATTTAACATACAGCAATACATTATAT
GAAAATAATAATGCGCTTGAAGTTATTCCTGGAAAAATGTCACTTGTTATTGCGGACATC
ATGGATGAAACGACAACCAAAGATAAGGCATAAGTCATCTATTAAATAAAATCAACATAC
AAATCGTTTTATTTGGAGGTTATAGTATGAAGTTAACAGTAGTTGGCTTAGGTTATATTG
GTTTACCAACATCAATTATGTTTGCAAAGCATGGCGTCGATGTGCTTGGTGTTGATATTA
ATCAGCAAACGATTGATAAGTTACAAAGTGGTCAAATTAGTATTGAAGAACCTGGATTAC
AAGAGGTTTATGAAGAGGTACTGTCATCGGGAAAATTGAAGGTATCTACAACGCCAGAAG
CATCTGATGTTTTTATCATTGCCGTTCCGACGCCGAATAACGATGATCAGTACCGGTCAT
GTGACATTTCGCTAGTTATGCGTGCATTAGATAGTATTTTACTATTTTTAGAAAAAGGAA
ATACTATTATTGTAGAGTCGACAATTGCGCCTAAAACGATGGATGATTTTGTAAAACCAG
TCATTGAAAATTTAGGGTTTACAATAGGTGAAGATATTTATTTAGTACATTGTCCAGAAC
GTGTACTGCCAGGAAAAATTTTAGAAGAATTAGTTCATAACAATCGCATCATTGGCGGTG
TGACTAAAGCTTGTATTGAAGCGGGTAAACGTGTCTATCGCACATTCGTTCAGGGAGAAA
TGATTGAAACAGATGCACGTACTGCTGAAATGAGTAAGCTAATGGAAAACACATATAGAG
ACGTGAATATTGCTTTAGCTAATGAATTAACAAAAATTTGCAATAACTTAAATATTAATG
TATTAGATGTGATTGAAATGGCAAACAAACATCCGCGTGTTAATATCCATCAACCTGGTC
CAGGTGTAGGCGGTCATTGTTTAGCTGTTGATCCGTACTTTATTATTGCTAAAGACCCTG
AAAATGCAAAGTTAATTCAAACTGGACGTGAAATTAATAATTCAATGCCGGCCTATGTTG
TTGATACAACGAAGCAAATCATCAAAGCGTTGAGCGGGAATAAAGTCACAGTATTTGGTT
TAACTTATAAAGGTGATGTTGATGATATAAGAGAATCACCAGCATTTGATATTTATGAGC
TATTAAATCAAGAACCAGACATAGAAGTATGTGCTTATGATCCACATGTTGAATTAGATT
TTGTGGAACATGATATGTCACATGCTGTCAAAGACGCATCGCTAGTATTGATTTTAAGTG
ACCACTCAGAATTTAAAAATTTATCGGACAGTCATTTTGATAAAATGAAGCATAAAGTGA
TTTTTGATACAAAAAACGTTGTGAAATCATCATTTGAAGATGTATCGTATTATAATTATG
GCAATATATTTAATTTTATCGACAAATAAAATGTGTCAAACTAGGACATACATGATTAAG
GAAAGATAAGCTGTCATGTGTTTGAACTTCAGAGAGGATAATGTTATGAAAAAAATTATG
GTTATTTTCGGTACGAGACCCGAAGCAATAAAAATGGCACCATTAGTAAAAGAAATTGAT
CATAATGGGAACTTTGAAGCGAACATTGTGATTACAGCACAACATAGAGATATGTTAGAT
AGTGTGTTAAGTATATTTGATATTCAAGCTGATCATGATTTAAATATTATGCAAGATCAA
CAAACGTTAGCGGGCCTTACGGCGAATGCGCTTGCTAAACTTGATAGCATCATTAATGAG
AAACAGCCGGATATGATTTTAGTACATGGTGATACTACAACGACTTTTGTAGGAAGTTTG
GCAGCATTTTATCATCAAATTCCGGTCGGACATGTAGAAGCTGGACTTCGAACACATCAG
AAATACTCACCATTTCCTGAAGAGTTAAATCGAGTCATGGTAAGTAATATTGCTGAATTG
AATTTTGCGCCAACAGTAATTGCAGCTAAAAATTTACTTTTTGAAAACAAAGACAAAGAG
AGTATCTTTATTACTGGAAATACAGTTATTGACGCATTGTCAACAACAGTTCAAAATGAT
TTTGTTTCAACGATTATTAATAAACATAAAGGCAAGAAAGTTATTTTACTAACAGCGCAT
CGTCGTGAAAATATTGGGGAACCGATGCATCAGATTTTTAAAGCAGTAAGAGATTTGGCA
GATGAATATAAAGATGTTGTCTTCATTTATCCAATGCATCGTAATCCAAAGGTAAGAGCG
ATTGCCGAAAAATATTTATCTGGGAGAAATCGAATTGAATTAATTGAGCCATTAGATGCG
ATTGAGTTCCATAATTTTACAAATCAATCGTACCTCGTGCTGACAGATTCTGGTGGTATT
CAAGAGGAGGCTCCCACGTTTGGAAAACCTGTGTTGGTATTAAGGAATCATACAGAGCGT
CCCGAAGGCGTTGAGGCGGGAACATCGAGAGTAATTGGCACAGATTATGACAATATTGTT
CGAAATGTGAAACAATTGATTGAGGATGATGAAGCGTATCAACGTATGAGTCAAGCGAAT
AATCCATATGGTGATGGACAAGCATCACGACGTATTTGTGAAGCAATAGAATATTATTTT
GGATTGCGTTCAGACAAGCCGGATGAATTCGTACCTTTACGTCACAAATAATAAAAAACC
CCTAATCATGAAGTTGGTTTAGACAACCAGCGGTGACTAGGGGTTTTTAATATGTTTATT
TTTGATAGTGGTAGCCAATATCATATTTGAATACTTTATTTGATAATATTGGACTTTGCT
GTTCATCGTCATCACTTTTTAAACGTACATTTTTATGAGCTTCTTTAAATACATCGGAAT
TCAACCAATTATTAAAGCTATCTTCAGATTCCCAAATAGTTAAGATTTTAACTTCATCTG
TATCCTTGGTATTTAATGTTTTAGTGACAAACATTTGTTGGAAGCCTTCAATAGTTTCAA
TACCTTGTCTATTGTAAAAACGTTCAATCGTTTCTTCCGCACTGCCTTTTTGTAATTGTA
ATCTATTTTCTGCCATAAACATGGGCAATCACTCCTCTATTTTATTATTTGATTTGGGTA
ATGTTTTTACAAATGTAAAGAGTACAGCGGTTTGTATGATAACCATTATGATTAATCCTA
TACGGACTGCAAGAACATCCACCATATAAATTGAAAAACCTATTACAATGTATAAGCTAA
TTAAAATTTTAATTTTCTGTTGTAGCGTGTAGCCTCGATGTAAATAAAAGTTTTCTACAT
ATTCTTTATAAATTTTTTGATTAATAAGCCAATTGTAAAAGCGATCTGAACTTCGAGCAA
AACAAAAAACTGCTACGAGTAAAAAAGGGGTCGTTGGCAGTAAAGGTAATACGGCACCTG
CAATACCAAGCGCTGTAAATATTAAGCCAATGACGATTAAAATAAGTCGCATTGAAAAAA
CTCCATTCTAGTACTAATGCGCATGTAATATTGTTTTAGTAATATAAATCATGCTAAATA
TAATGTGTATGATAAGTGCAATGACTCAGTAAAATGAAACGTTGTTGAATTATCCTTGTC
CCATTAACGCATTTTAAGCGCGACTTTCATAACAACCAAACTATTTAATGAGAATTGTTC
TCAAGTATTATAGTTATATTATGTGTTTTATTTTTGAAAAGTGCAATATGTTTTCGAAAA
TAATATTATTTTTATGTGCAAAAACGACGCAAAAGTTTTAAAAATGAGACTTCTGTGAGC
TGATTATTTTATAAAATGTAAACGCTTACTATATAATGTGAATCATATCGTTTAAAAGCA
TTATTAAATATGATGCTAAGAGATTTATATTATAGCCAATAAACAAAGGAGAGATAATAT
GGCAGTAAACGTTCGAGATTATATTGCAGAGAATTATGGTTTATTTATCAATGGGGAATT
TGTTAAAGGTAGCAGTGACGAAACAATCGAAGTGACTAATCCAGCAACTGGAGAAACACT
ATCACATATTACAAGAGCAAAAGATAAAGATGTCGATCATGCCGTCGAAGTGGCGCAAGA
GGCATTTGAATCATGGTCATTAACTTCTAAATCAGAACGTGCACAAATGTTGCGTGATAT
TGGTGATAAATTAATGGCACAAAAAGATAAAATTGCAATGATTGAAACATTAAATAATGG
TAAACCGATTCGTGAGACAACAGCAATTGATATTCCATTTGCTGCAAGACATTTCCATTA
TTTCGCAAGTGTTATTGAAACAGAAGAAGGTACAGTGAATGATATCGATAAAGACACAAT
GAGTATCGTACGACATGAGCCGATTGGCGTCGTAGGTGCTGTTGTTGCTTGGAACTTCCC
AATGCTATTAGCTGCATGGAAGATTGCGCCAGCCATTGCTGCAGGTAATACAATTGTGAT
TCAACCTTCATCTTCAACACCATTAAGTTTATTGGAAGTTGCTAAAATTTTCCAAGAGGT
ATTACCTAAAGGTGTTGTCAATATACTAACGGGTAAAGGTTCAGAATCAGGTAATGCAAT
TTTCAATCATGATGGTGTAGATAAATTATCATTTACGGGCTCAACTGATGTAGGTTATCA
AGTTGCCGAAGCTGCAGCAAAACATCTAGTACCTGCTACATTAGAACTTGGTGGTAAAAG
CGCCAATATCATATTGGATGATGCTAATTTAGACCTTGCAGTTGAAGGTATTCAGTTAGG
TATTTTATTCAACCAAGGTGAAGTATGTAGTGCAGGTTCTCGATTATTAGTTCATGAAAA
AATTTATGATCAATTGGTGCCACGTTTACAAGAGGCATTTTCAAATATTAAAGTTGGAGA
CCCACAAGATGAAGCTACACAAATGGGTAGTCAAACTGGTAAGGATCAATTAGATAAAAT
TCAATCATATATTGATGCAGCAAAAGAATCAGATGCACAAATTTTAGCAGGTGGTCATCG
CTTAACTGAAAATGGGTTAGATAAAGGATTCTTCTTTGAACCGACATTAATTGCTGTGCC
AGATAATCATCATAAATTAGCGCAAGAAGAAATATTTGGACCAGTTTTAACAGTGATTAA
AGTGAAGGATGATCAAGAAGCAATTGATATAGCTAATGATTCAGAGTATGGTTTAGCTGG
CGGCGTATTTTCTCAAAATATCACACGTGCATTAAATATTGCTAAAGCTGTTCGTACAGG
ACGTATTTGGATTAACACTTACAACCAAGTACCAGAAGGTGCACCATTTGGTGGTTATAA
AAAATCAGGTATCGGACGAGAAACTTATAAAGGTGCGTTAAGTAACTATCAACAAGTTAA
AAATATTTATATTGATACAAGCAACGCTTTAAAAGGTTTGTACTAGAATCAATATCATTT
TTGAGGCGTGTTCGTAGGTCAGTCTAGCGGTAAGTCTTAACATGTTTACGGAGTTGTTTA
GATTTTAAGCGAAACAAAATATTTAGGAACATGCATAATGATATTAGGATATAATGACTA
AAATAATAGCAGTAGGATGGTTTTTAATTGCAAATCATCATACTGCTGTTTTTAATTATG
CTAATTTGCGATGCCGCTATTATAAGGACAGAGTTGTTTATGAATTATGGTGATTTAGAA
ATATGAAGTTCAATATGCAAAGTCATCGTTTGTTTTAATATGCGGAACAATCATTAAAGT
TATTGCGATTTTTTGAACTTAATGAAACTAAACAATAAATTTGAGATGCTTTTTTGTCAT
TTTTATGTAACTAACACAATAATCTCGTACATTATTAAAAATTTCTATATGATAGGGATA
AAGCAAAGAGCGAGTGTGCTGTAAAAGTTTTTCCAAGGTGATATTACATAAAGGTATAAA
GGGTAAAGATTAATGAGTTGTCATGTGAAGAACGATGGTGTATAAATCATGGTTAATTAC
GGAAGCATTAATATTAATCTGAGAAGCTATAAAGAATTATTTTTAAAAGCGACAATATTA
AATACGACGCATTTATTTAGGAGTGGCAAACGTATGAATGGGAAAAAGGCGAATACGATA
AACAGATACAAATATTTTCATCATGTCAATCATCAAAAAATTCAACAAAGTTCTAAAAAG
ACGCTGTGGGCATCACTTATCATCACATTGTTATTTACAGTGATTGAATTTGTCGGAGGT
TTAGTATCTAATTCATTGGCATTACTGTCAGATTCATTTCATATGCTTAGTGATGTATTA
GCACTTGGTTTATCCATGTTGGCCATTTATTTTGCAAGTAAGAAGCCGACTGCACGATAT
ACATTTGGATATTTAAGATTTGAGATATTAGCTGCATTTTTAAATGGTTTAGCATTAATT
GTCATTTCAATCTGGATTTTATATGAAGCTATTGTACGTATTATTTATCCGCAACCAATT
GAAAGTGGCATTATGTTTATGATTGCTAGTATTGGTTTACTCGTCAATATTATTTTGACT
ATTATCCTTGTAAGGTCTTTAAAACAAGAAGACAATATCAATATTCAAAGTGCATTATGG
CATTTCATGGGAGACTTATTGAACTCTATTGGTGTCATCGTTGCAGTTGTATTGATTTAC
TTTACAGGATGGCGCATCATCGACCCAATCATTAGTATTGTAATTTCACTCATCATTTTA
CGTGGTGGTTATAAAATTACGCGTAATGCGTGGTTAATTTTAATGGAAAGTGTGCCTCAA
CATTTGGATACTGATCAAATTATGGCAGATATTAAAAACATAGATGGCATATTAGATGTA
CATGAATTTCATTTGTGGAGTATTACAACAGAGCATTATTCATTAAGCGCCCATGTTGTG
TTAGATAAAAAATATGTGGGCGATGATTATCAAGCGATTGATCAAGTATCATCATTGTTG
AAAGAAAAATATGGCATTGCACATTCAACGTTGCAAATTGAAAACTTGCAATTGAATCCA
TTAGATGAGCCATACTTCGACAAATTAACATAAATAAAACATTGTAGCGCCTAAAACATT
AATCTATGTCATAAGCGCACGTTTTGTTTTGGATTATGTTGCATCATTTAAATGATTTTC
GTCAATTTCTTTGATGTTATCTACATCTAACACGACATCTTTAGGTTTCAAAATATGAAT
ATGTTTTTCATCATTTGTATGTAAAATGCGTTCTATGATGTACCTTTGACCGGCCATTGT
TTCTACAGCAATCTTTTTGTTTCTTGCTAAACTTGCTACGACGGATTCTTTATCCATTAT
GATAGCCCCCTATATATATGTTTATTTACTTATACCCTAACATTATTTTTATACTCTTTG
AAAATATATTTTACAGAATTTTATCTAAATATTTAAAAAAATCGCTCAATATCCTTGTAA
TCCGATAAGGATTGTAGTAATATTTTTTCAACCATTGTTATAGGAGGTCTTATTAATGAC
ATTATTTTTATTAGAAGCTAACAATCTTGATTTTGCATCAACGAAAGAAGAACTAGAAGC
AAAGGCAGCATCACTATCTACGAAGACAATTCCAACATTAATTGAAGTACAAGCTACTGA
AAATTTAACTCATGGTTATTTTATTGTGGAAGCAAATGACGAAGCAGAAGCTAAACAATT
TTTAACAAAAGCAGGTATTAGTATTCAATTAGTCAAAGAAGTACGCTTAGTTGGTAAAGA
TTTAGATGAAGTTAAAAATGGTGATGCACATGTTGATTACCTTGTAACTTGGAACATTCC
TGAAGGTATTACGATGGATCAGTATTTAGCACGTAAAAAGAAAAATTCTATTCATTATGA
AGAAGTACCGGAAGTTGAATTTAAACGCACATATGTATGTGAAGATATGTCTAAATGTAT
TTGTTTATACAACGCACCTGATGAAGAAGCGGTACGTCGCGCGCGCAAAGCAGTTGATAC
ACCGATTGATGGCATCGAAAAACTTTAATAAGACAACAAGTTGATGAGATATATGTATAT
AGGTTTGGCGTGGTTTTAGATGGCAGTTAATTAGAATAGCTCAATGCTATAAATGTAAGT
AGTTGATATGGCGAAACTAATGAACTATATGCAATTATTGGCTAAAACAATCATTTTATT
AAATTTTGTAGAGCTGAAATTAATATAACGTCGTTAATTGAATAACGCTTATGTTATAAG
AGCGCTCGCACCAAACCATAATCATCTATAGATATAACAATTCACGATTTAAGGGCTGTG
TTTGGCATAGCCCTTTAGATATACATTTAATTCTTATTAAAATAGTAGGGATTAAAAGGG
GGCTTGTCATGATTAAAATACAACAATTACAACATCACTTTGGATTGCATAAAGTAATTC
ATAACTTTAATTTGGACATTAGTAAGGGAGAAATAGTCACTTTTATAGGAAAAAGTGGTT
GCGGGAAGTCTACTTTACTCAATATTATCGGTGGATTTATTCATCCATCATCTGGTCGTG
TCATTATTGATAACGAAATTAAACAACAGCCGTCTCCAGATTGTTTAATGCTATTTCAAC
ATCATAATCTGCTGCCATGGAAAACGATTAATGACAACATTAGGATTGGATTCCAACAGA
AAATTAGTGATGAAGAGATTAACGCACAGCTTAAATTAGTTGATTTAGAAGGCAGAGGAA
AGCATTTTCCCGAGCAACTGTCCGGAGGTATGAAACAATGTGTAGCATTATGTCGAGCGC
ATGTGCATAAGCCTAACGTTATATTGATGGATGAGCCATTAGGTGCATTAGATGCGTTTA
CACGCTATAAACTTCAAGATCAACTAGTGCAACTAAAACACAAAACGGAATCAACTATTA
TCTTAGTCACTCACGATATTGATGAAGCTATTTATCTTTCCGACCGCATTGTTCTATTAG
GAGAAGGATGCAATATTATTTCGCAATATGATATTACAGCATCACATCCACGCAGTCGCA
ATGATAGCCACCTACTTAAAATTCGTAATGATATTATGGAAACATTTGCATTGAATCATC
ATCAAGTTGAACCTGAATATTATTTATAAGGAGTGAGTGACGATGAAAAGGTTAAGCATA
ATCGTCATCATTGGAATCTTTATAATTACAGGATGTGATTGGCAAAGGACGTCTAAAGAA
CCGTCTAAAAATGCCCAACAGCAGCAAGTGATTAAAATTGGATATTTGCCGATTACACAT
TCAGCTAATTTGATGATGACTAAAAAATTATTATCACAACACAATCATCCGAAATATAAA
TTAGAATTAGTTAAATTCAATAATTGGCCAGATTTAATGGACGCATTAAACAGTGGTCGT
ATTGATGGTGCATCTACCTTGATAGAGCTCGCGATGAAATCAAGGTAGAAGGGCTCGAAT
ATAAAGGCTGTGGCATTGGGTCATCATGAAGGCAATGTCATTATGGGACAAAAAGGTATG
CACTTAAATGAATTTAATAATAATGGCGATGATTACCGTTTTGGTATACCACATCGTTAT
TCAACACATTATCTTTTACTTGAGGAATTACGTAAACAATTGAAAATTGAACCGGGTCAT
TTCAGCTATCATGAAATGTCGCCAGCGGAGATGCCAGCCGCATTAAGTGAACACAGAATT
ACAGGGTATTCTGTAGCCGAACCATTCGGTGCACTGGGTGAAAAGTTAGGCAAAGGTAAG
ACTTTGAAACATGGTGATGACGTTATACCTGATGCGTATTGCTGTGTGCTAGTACTGAGA
GGCGAATTGCTTGATCAACACAAGGATGTAGCGCAAGCATTTGTACAAGATTATAAAAAG
TCTGGCTTTAAAATGAATGATCGCAAGCAAAGTGTAGACATTATGACGCATCATTTTAAA
CAAAGTCGTGACGTTTTAACACAGTCAGCGGCATGGACATCCTATGGTGATTTAACAATT
AAGCCATCCGGCTATCAAGAAATTACGACATTGGTAAAACAACATCATTTGTTTAATCCA
CCTGCATATGATGACTTTGTTGAACCGTCATTGTATAAGGAGGCATCACGTTCATGACAC
GTCTCACAATTAATAAAATTATATTACCTATTATCACATTTATTATTTTCTTAGGCATTT
GGGAAATGGTCATTATTATTGGGCATTACCAACCTGTATTGTTACCTGGTCCTGCTCTTG
TAGGAAAAAGCATATGGACTTTCATTGTTACTGGAGAAATTTTCCAACATTTAGCAATTA
GTTTATGGAGATTTGTAGCGGGCTTTGTTGTCGCATTGGTGGTTGCTATTCCATTGGGCT
TCTTGCTTGGAAGGAATCGTTGGTTATACAACGCTATCGAACCGCTATTTCAATTGATTA
GGCCGATATCTCCGATAGCTTGGGCACCATTTGTTGTTCTATGGTTTGGTATTGGTAGTT
TGCCAGCGATTGCGATTATTTTTATCGCTGCTTTTTTCCCAATTGTGTTCAATACCATTA
AAGGCGTTAGAGACATTGAACCTCAATATTTAAAAATAGCGGCAAATTTATATTTAACTG
GGTGGTCATTGTATCGCAATATATTATTTCCGGGGGCATTTAAACAAATCATGGCTGGGA
TACATATGGCGGTAGGAACAAGTTGGATATTTTTAGTTTCTGGTGAAATGATTGGTGCAC
AATCGGGATTAGGTTTTTTAATCGTTGATGCACGAAATATGTTGAACTTAGAAGATGTTT
TAGCAGCAATATTCTTTATCGGATTATTTGGTTTTATTATTGATCGATTCATTAGTTATA
TTGAGCAGTTTATACTTAGAAGATTTGGTGAATAAGGAGAGATGAAGATGACTTTAGAAA
CGCTTATCAAAGAACAATTAGATCCTCATTTAGTAGAAGTTGATGAAGGGACGTATTATC
CGAGATCATTTATCCAACAATTATTTGTAGATGGCTATTTTGGTGAAGCGACACTGAGAA
AAAATGCTGAAGTAATCGAAGCTGTATCGCAGTCTTGTTTGACAACAGGATTTTGTTTAT
GGTGCCAATTGGCTTTTTCAACGTATTTAGAAAATGCCGCGCAGCCACATTTAAATAAAG
ACTTACAACAACAATTGTTATCTGGTGAAATATTAGGTGCTACTGGGTTGTCTAATCCGA
TGAAGTCATTTAATGATTTAGAAAAGTTGAATCTTGAACACACTTATGTTGATGGACAAT
TGGTTGTCAGTGGACGTATGCCAGCAGTAAGTAATATTCAAGAAGACCATTATTTTGGTG
CGATTTCGAAGCATGAATCATCAGATGAATTTGTCATGTTCATTCTACGTGCCAATCAAG
ATGGTATCACCCTTGTTGAAAAAACAAATTTTTTAGGGGTAAACGGCTCAGCAACGTATC
AAATTACTTTGAATCAAGTCGTAGTGCCACAATCACAAATTATCACGCATGATGCGAAGC
AGTTTGCGGCAACTATTCGCCCGCAATTTATTGCTTACCAAATTCCAATAGGATTAGGCT
CAATTAAAAGTTCTTTAGAGTTAATTGATGCATTTTCAAATGCGCAAAACGGAATAAATC
AATATTTAGAGTATGATGTTGAAGCTTTTAAAAAACGTTATCATCAACTTAGAGAGGAAT
ATTATGCAATATTAGATGACGGTAACTTAACTTCACATTTAAATGAATTAATATCATTGA
AGAAGGACATCGGCTATTTATTGCTAGATGTGAATCAAGCTTCTGTTGTCAATGGTGGCT
CAAGAGCATATACACCATATTCACCACAAGTTCGCAAGTTAAAAGAAGGATTCTTCTTCG
CAGCATTGACACCAACATTAAGACATTTAGGTAAACTCGAAGCAGAGTTGAATAGCTAAC
TGAATTAAGATGGTGCATAATTCTATTCGTCGAAAACTACTACCGTTTTATAGATGGTAG
TAGTTTTTTACTGCGATTACGCATATAAAATTTAGTGCCTGAATTATAATACAACGTTCG
GGCACATATGTGTTCACTTACGCAATTATTGATAAATTTCAATCATCTGGAATAATATAT
AATTAGAGAGTGGGACAGAAATGATAAAGAGCCACAAATGATTTATTATGTAGTGGTTCT
TGGGAGTGGGACAGAAATGATATTTTCGTAAAATTTATTTCGTCGTCCCACCCCAACTTG
CACATTATTGTAAGCTGACTTTCCGCCAGCTTCTGTGTTGGGGCCCCGCCAACTTGCACA
TTATTGTAAGCTGACTTTCCGCCAGCTTCTATGTTGGGGCCCCCGCATCAACTACTGCTA
TATAGTCATAAATTAAATAAGTATTAAGAAGTTGAACGAGTATGTCTTGAGTGAAATGTA
CAATTTTTGTGAAAATACGTGAAAAATCAGGAGTCCATAAATATTGAGCTTGTTATACAT
GTCGAGTGAGGTGTAGACATCAATGAAGCGATTAAGTACAACATTGAAAGTACGATTAAT
TAGTAATTTTTTACAATTGATTATTACGACAGCGTTTATCCCATTTATAGCATTATATTT
AACTGATATGTTAAATCAATCTATCGTTGGTATATATCTTGTTGTCTTAGTGATTTTGAA
GTTTCCGTTATCTATTATTTCTGGCTATATTATCGAAATATTTCCAAAAAAGGCTCTCGT
GCTGATTTATCAGTTGACGATGGTTGTTATGTTAGTGTTAATGGGCATATTTAGCTCTAA
CCAGCTATGGCAAATCATCTGCTTTTGCATTGCATACGCTATATTCACTATCGTTTGGGG
CTTGCAATTTCCAGTTATGGATACATTAATTATGGATGCAATAACGGAAGATGTTGAACA
TTACATTTACAAAATGAGTTATTGGATTACGAACTTATCGGTTGCTATCGGAGCTTTGTT
AGGTGGATTAATCTATGGTCATAGTATGTTGATACTTTTCTTAGTCGCGGCATGTATTTT
TTTAATTGTACTGGTGATTTTATATATTTGGTTGCCAGAAGACCAAAATCAATCAGTACG
AACTGTTGCTAATGCGCAAACGCCTTTTTATCAACAATTTCATATTTTGAAAGTGTTGCG
TAGTTATAAATTAGTTTTAAAAGATCGAAACTATATGTTAATGATTTCAGGATTCAGTAT
TTTAATGATGGGTGAATTCTCAACATCTTCGTATATTGCAATTAGATTAAAAGATCAATT
TGAGACCATGAGCATAGGTCCTTATGATATTACAGGGGCAAAGATGTTAGCAATTTTACT
CATGACCAATACTGTTGGTGTCATTGTACTCACGTATTTTATTTCAAAAGTTGTATTAAA
AATAGATTTTAAAATAGCTTTAGTGTTCGGTTTACTATTTTATATTGTCGGTTATAGTGG
AATCACGTATCTCAATCAATTTAGCTTGCTCATCTTATTCATGATGATTGCTACTATAGG
TGAAATCGTTTATTCGCCTATATTTGAAGAGCAACGCTTTAAAATTATTCCAGAAGATAA
AAGAGGGACATATAGTGCTTTTCATGCATTAGGTATTCATATGTCGGAAACATTAGCGAG
GTTAGGGATTGTCTTGGGTTTGTTCTTAACCTCCTTACAAATGGGGTTGTGTATGTTTAT
CTTGTTAGTAATGGGTGCTTTGTTACTTGTTATAGGTGTATTTAGAGGACGAAAGAAAGT
AAGCATAGATTGAATTTGCTGAAACATTTATTTAACAAGTCTCTTTGTATTGAAAACCCA
TTAATTTGGTCGTGATTAAAATAGAGATAAATTTATTAAGAATTTGTTAAAATTTAAGGA
TAACAATTGTTTTATGCGAGTTGTTTGTTTAATATAAACTTGCTTCATGGATATTTTGTA
ACAACAATATTGAATTTGCAATAAGATATGAACAAGAGAAAGTGATTAACGAGTTGTAGT
GTGCTATTTATCGAATATGTATGTAATTTACATTGAAAAATATACCAATTGTAACGATGA
TACAAGATGTATTTTAGGGTAGAATATATCGCTTATATGTTGCGAATGGTGTTTTATATT
AATCATTACATAACGAGTTAATTAACATTTCGTCGGTTATCATATCATCATGCAATTTCA
GTAAGTAATGAGTATTATGATATGAAAGAAGGACTTTTTATGATTATGGGTAATTTGAGA
TTTCAACAGGAATATTTTCGTATATACAAAAATAATACAGAATCAACGACACACCGTAAT
GCGTATTGGGTTAAACTCGCTAAAAATGTTGAAGCTACTAAAATGATGTATGCATTATCG
ACAATTGTGCAACAACATGCATCTATAAGACATTTTTTTGATGTTACTACCGATGACAAT
TTAACAATGATACTTCATGAATTTCTGCCTTTTATTGAGATAAAACAAATTCCATCTTCT
TCCGCAAACTATGATTTAGAGGCTTTTTTTAAGCAAGAATTAAGTACTTACCATTTTAAT
GATTCACCTTTATTCAAATTTAAATTGTTTCAGTTCGCTGATGCTGCATATATACTATTA
GATTTTCATGTGTCCATTTTCGATGGTAGTCAAATTGATATTTTTCTTGATGATTTATGC
AATGTATATCGTGGCAATACTGTAATTAACAATACTCGACAGCATGCACATTTAAATAGA
AATGATGATAAAGACAATCAAGATGCATCGCATATAGCATTAGACTCAAACTACTTTCGG
TTAGAGAATAACTCTGACATCCATATTGATAGTTATTTACCAATTAAGCATCCATTTGAG
CAAGCTTTATATCAAACGTATTTGATTGATGATATGACATCAATAGATATGGCATCGTTG
GCTGTTAGTGTGTATTTAGCTAACCATATAATGAGTCAACAACATGATGTCACATTAGGT
ATACATGTACCATCACATTTACCAAATGATTTACACGGAAATATTGTGCCATTAACGTTA
ACAATCGATGCAAAAGATGTATGTCAACGTTTTACAACAGATTTTAATAAAAGTGTGTTG
CAAAATATGTCGCAATTACAGTGCGCGAAGTCTTCGCTTTCATTAGAGACTATTTTTCAT
TGTTATCATCAAATGATGCCTTGTTGTAATGATGTTATTGAGGATGTACATCAAATACAT
GATGCACATACATCTTTAGCGGATATTGAAATTTTTCCACATCAACACGGGTTCAAAATT
ATATATAACAGTGCAGCATATGATTTGCTCTCAATCGAGACGCTGAGTGACTTAGTTCGT
AATATTTATTTGCAAATTACTGAAGAAAATGGAAATAAACGAACAACTGTAGATGAACTT
AATTTGATGACAGAACGTGATATTCAATTATATGACGATATCAATTTAAGTTTGCCTGAG
ATAGATGATGCGCAAACAGTTGTTACCTTATTTGAGCAACAAGTTGAAGCAACGCCGAAT
CATGTCGCTGTGCAATTTGACGGAGTGTTTATAACATATCAAACATTGAATGCACGCGCG
AATGATTTAGCACACCGTTTGAGAAACCAGTACGGTGTTGAACCTAAGGATCGTGTCGCT
GTCATAGCTGAAAAAAGTATTGAGATGATAATAGCGATGATAGGTGTGTTGAAAGCTGGT
GGGGCTTACGTGCCAATTGATCCGAACTATCCAAGTGATCGTCAGGCGTACATTTTAAAA
GATGCAACGCCTAAAGTTGTAATAACGTACCAAGCTTTATATGAAAATAGTAAACAAAAT
ATTAATCACATTGATTTGAACAAGATAGCGTGGAAAAATATTGACAATCTTTCTGAATGT
AACACGTTAGAAGATCATGCGTATGTTATTTACACGTCGGGGACAACTGGTAACCCTAAA
GGGACACTAATTCCGCACCGAGGTATTGTTCGCTTGGTCCATCAAAATCATTATGTACCA
TTAAATGAAGAGACGACGATTTTGTTATCAGGAACTATAGCCTTTGATGCTGCTACATTT
GAAATATATGGTGCATTGCTCAATGGTGGAAAACTGATTGTTGCTAAAAAAGAACAATTA
TTAAATCCAATAGTGTTAGAACAATTAATCAATGAAAATGACGTTAATACTATGTGGTTA
ACCTCCTCATTATTTAATCAGATTGCTAGTGAACGAATAGAAGTATTGGTACCGTTAAAG
TATTTATTAATTGGTGGAGAAGTATTGAATGCTAAGTGGGTAGATTTGCTTAATCAAAGA
CCGAAGCATCCTCAAATTATTAATGGTTATGGACCAACTGAAAATACAACATTTACAACG
ACGTATAATATACCTAACAAAGTTCCAAATCGTATTCCTATTGGTAAACCGATTCTTGGT
ACTCATGTTTATATCATGCAAGGCGAGCGTCGCTGTGGCGTTGGTATTCCTGGAGAATTA
TGTACAAGTGGCTTTGGGTTAGCTGCAGGTTATTTAAATCAGCCAGAATTGACAGCAGAT
AAATTTATCAAAGATTCAAATATAAATCAGCTGATGTATAGAAGTGGTGATATCGTTCGT
CTGTTACCCGATGGCAACATAGATTATTTATATCGAAAGGACAAACAAGTTAAGATTCGA
GGGTTTAGGATTGAGTTGTCAGAGGTTGAGCATGCGCTCGAGCGTATACAAGGTATTAAT
AAAGCTGTTGTTATTGTTCAAAATCATGATCAAGATCAGTATATCGTTGCTTATTATGAA
GCGATGCATACATTATCACATAATAAGATTAAATCACAATTACGTATGACCTTACCGGAG
TACATGATACCAGTTAATTTTATGCATATTGAGCAAATTCCTATTACTATTAATGGGAAA
TTAGATAAGAAGGCATTGCCTATCATGGACTATGTCGATACGGATGCCTATGTAGCACCG
AGTACAGATACCGAACACTTGCTATGTCAAATTTTTGCAGATATTTTACATGTGAATCAA
GTAGGTATTCATGATAATTTCTTTGAATTAGGTGGCCATTCATTAAAAGCAACGTTAGTG
GTGAATCGGATAGAGGCATCTACTGGGAAACGATTACAAATTGGTGATTTATTACAAAAG
CCAACTGTATTTGAACTAGCACAAGCAATTGCTAAGGTTCAAGAACAAAACTATGAAGTG
ATTCCTGAAGCTATAGTTAAAGATGATTATGTGTTGAGCTCTGCACAAAAGCGTATGTAT
TTATTATGGAAATCAAACCATAAAGATACGGTGTATAACGTACCTTTTTTATGGCGGTTA
TCATCAGAACTTAATGTAGCTCAATTGCGACAAGCAGTTCAACATTTGATAGAGCGACAT
GAGATTCTACGAACACAATATATTGTTGTAGATGATGAGGTTCGACAACGTATTGTGGCA
GATGTTGTAGCTGACTTTGAAGAAGTTATCACGCATTTTACGGATGAACAAGAAATCATG
CGCCAATTTGTAGCACCTTTTAATTTGGAAAAGCCAAGTCAAATTAGAGTGAGATACATT
AGAAGTCCATTACATGCATACCTGTTTATAGATACACATCATATCATTAATGATGGTATG
AGCAATATACAATTAATGAATGATCTTAACGCACTTTATCAACATAAATTATTGTTACCA
CTTAAATTGCAATATAAAGACTATAGTGAGTGGATGTCGCATCGTGATATGACGAAACAT
AGACAATATTGGTTATCTCAATTCAAAGATGAAGTACCTATCTTAAGCTTACCGACAGAC
TATGTTAGACCAAATATTAAAACGACAAATGGAGCAATGATGTCATTTATAATGAATCAA
CAAACGAGACAGCTACTTCAAAAATATGTAGAAAAGCATCAAATTACTGATTTTATGTTC
TTTATGAGTGTGGTCATGACGTTGTTAAGCAGATATGCTCGAAAAGATGATGTTGTTGTC
GGTAGTGTAATGAGTGCGCGTATGCATAAAGGCGCGGAGCAAATGCTAGGCATGTTTGCT
AATACGTTGGTATATAGAGGGCAACCGTCACCTGATAAAATGTGGACACAGTTTTTACAA
GAGGTTAAGGAAATGAGTTTGGGGGCATACGAGCATCAAGAATACCCATTCGAATGTTTA
GTAAATGACTTAGATCAATCACATGATGCCTCACGGAATCCATTATTTGATGTCATGTTA
GTACTACAAAACAATGAAACGAATCATGCTCATTTTGGGCATAGTAAATTAACACATATT
CAACCCAAATCGGTGACGGCGAAATTTGATTTATCTTTCATCATTGAAGAAGATCGCGAT
GACTATACAATCAATATCGAGTATAATACCGATTTATATCACTCAGAAACAGTTCGTCAC
ATGGGTAATCAATGTATGATTATGATTGATTATATTTTGAAGCATCAAGATACACTACAA
ATTTGCGATATACCAAATGGCACGGAGGAACTTCTAAATTGGGTCAATACGCATGTTAAC
GATCGAATGCTTAATGTCCCGGGAAATAAATCTATCATAAGTTACTTTAATGAAGTTGTC
TCACGACAAGGTAATCATGTTGCGCTAGTCATGAATGATTTGACAATGACATATGAAACA
TTACGCAACTATGTGGATGCCATTGCGCACATACTCCTATCAAATGGTGTGGGCAATGGT
CAACGGGTTGCCTTGTTTACAGAACGTAGTTTTGAAATGATTGCGGCGATGTTGGCGACA
GTTAAAGTAGGTGCATCTTATATACCTATCGATATTGATTTTCCGAAAAAGCGACAAGGC
GCAATTTTGGAGGATGCTAAAGTAACTGCAGTCATGTCTTACGGCATTGAAATTGAAACG
ACATTACCAGTCATTCAATTGGAAAATGCTAAAGGTTTTGTTGAATCAAAGGAAAATGAT
CAATATGATGATTTACATGGCGATCAACTTGAAAACACAGCGATGTTAGATAATGAGATG
TATGCTATTTACACATCTGGTACGACTGGGATGCCTAAAGGGGTTGCCATACGACAACGA
AATTTGTTGAATTTAGTGCATGCATGGTCAACTGAATTGCAATTAGGCGACAATGAAGTA
TTTTTGCAACATGCAAATATTGTTTTTGATGCATCAGTTATGGAGATTTATTGTTGTTTG
TTAAATGGTCATACGCTTGTGATTCCAGATAGAGAGGAACGTGTTAATCCAGCACAGTTA
CAACAACTCATTAATAAGCATCGTGTTACGGTGGCATCGATTCCATTACAGATGTGTAGT
GTTATGGAAGACTTTTATATTGAAAAATTGATTACAGGCGGGGCAACTAGTACGGCATCC
TTTGTTAAATATATTGAGAAGCATTGTGGCAGGTATTTCAATGCCTATGGACCATCTGAG
TCAACAGTCATCACATCGTATTGGTCACATCAATGTGGTGATTTGATACCTGAGACGATT
CCAATTGGCAAACCCTTATCTAACATCCAAGTGTATATTATGTCAGATGGTTTGTTATGC
GGTATTGGTATGCCAGGCGAGTTGTGTATTGCAGGTGATAGTTTAGCGATAGGATATATT
AACCGTCCAGAATTAATGGCTGATAAATGGCAAAATAATCCATTTGGTAAAGGAAAGTTG
TATCATAGTGGTGATTTAGCACGTTATACATCTGATGGTCAAATTGAATTTTTAGGAAGA
ATAGATAAACAAGTGAAAGTTAACGGGTACCGTATTGAACTTGATGAAATTGAAAATGCA
ATATTAGCTATTCGTGGTATATCTGATTGTGTTGTCACAGTAAGTCACTTTGATACGCAT
GATATATTGAATGCTTATTATGTCGGAGAGCAACGAGTGGAGCAGGATTTGAAGCAATAT
TTAAATGATCATCTGCCTAAGTATATGATTCCTAAGACTATAATGCATATCGATTGTATG
CCATTAACCGCGAATGACAAGGTGGATACTACGCGTTTGCCAAATCCATCACCTATACAA
CAGTCTAATAAAGTGTATAGCGAACCATCTAATGAAATTGAGCAGACATTTGTTGATGTA
TTCGGAGAGGTATTGAAACAAAATGATGTCGGTGTTGACGATGATTTCTTTGAACTTGGT
GGTAACTCATTAGAGGCGATGTTAGTTGTCTCGCATTTAAAACGATTTGGCCATCATATT
TCAATGCAGACATTATATCAATATAAAACCGTGCGACAGATTGTTAATTATATGCACCAA
AATCAACAATCATTAGTTGCATTACCGGATAATCTTTCGGAATTACAAAACATAGTTATG
ACTCGTTATAATTTGGGTATTTTAGAGGATAGTCTAAGTCATCGACCTCTAGGAAATACA
CTATTGACTGGTGCTACAGGGTTTTTAGGTGCTTATCTGATTGAAGCACTACAAGGATAC
AGTCATCGCATTTATTGTTTCGTACGTGCTGATAATGAGGAAATAGCATGGTATAAGTTG
ATGACGAATTTAAATGATTATTTTTCAGAAGAGACGGTTGAAATGATGTTATCAAACATT
GAAGTCATTGTTGGTGATTTTGAGTGTATGGATGATGTTGTTTTACCAGAAAACATGGAT
ACGATTATTCATGCAGGTGCTCGTACAGATCATTTTGGTGATGATGATGAATTTGAAAAA
GTAAATGTTCAAGGTACTGTTGATGTCATACGTTTGGCACTACAACATCATGCAAGGTTA
ATATATGTGTCTACGATAAGTGTGGGAACTTATTTTGATATAGACACAGAAGATGTGACA
TTTTCAGAAGCGGATGTCTATAAAGGGCAACTACTAACATCACCATATACACGGAGTAAA
TTTTATAGTGAATTAAAAGTATTAGAAGCTGTAAATAATGGCTTAGATGGTCGGATTGTA
CGTGTTGGTAATTTGACGAGTCCTTACAATGGGAGATGGCATATGAGAAATATAAAGACT
AACCGTTTTTCAATGGTAATGAATGATTTGTTACAACTGAATTGTATCGGGGTTAGCCTC
GCTGAAATGCCTGTAGATTTTTCTTTTGTGGATACGACTGCCAGACAAATTGTCGCATTA
GCACAGGTCAACACACCACAAATCATTTACCATGTGCTATCACCTAATAAAATGCCGGTG
AAATCTTTGTTAGAATGCGTTAAGCGCAAAGAAATTGAACTCGTCAGCGATGAATCATTT
AATGAAATTTTACAGAAACAAGACATGTACGAAACGATTGGATTAACTAGTGTTGACCGT
GAACAACAACTAGCAATGATAGATACAAAATTAACATTAAAAATAATGAATCACATCAGT
GAAAAATGGCCAACGATAACTAACAATTGGCTGTATCATTGGGCGCAATATATCAAAACA
ATATTCAATAAGTAAGTAGGGAAAGTTATGACAGTATTTGTAATGCAATTACAGAGTAAC
TTGAAAAGTATTGAAGAATTAATATCACAAAGTCGTTGGTCATATAAAAAACCGCGTACA
GTCAACTATAGATACAATCAAGATAAACTCATGCACAGATTGGGAGATATTTTAGTGCAA
TATGGAATTCAACATGACACAGGGTTATTACCACATGAATGGCATTATCACATTTCGCCA
CGAGGTAAGGCAGATATAGTTCAACACAATCGTGATGGACAGCCCATCTATGTGAGCTTA
TCATATAGTTATCCTTATATCGTGTGTGTTGTCGATAAAGAACCAGTTGGTATTGATATC
GAAAAGATATCACAACGTTTAGACTGGCGTACATTAGTGACGTGTTTCTCTACAAACGAA
GCACATCAAATATGTAGTTTAAATGATTTTTATCAAATATGGACACAAAAAGAAAGTTTT
ACAAAATTGATTGGTGAAGGTTTAATCAAAGGATTGGACATTTATGATATGACACAATCA
CACTTTTATCAATCACGTGAAGTGAAGTTCAAACAATTTATTTTTGATCAGTTTATGGTA
CAGGTATGTTTCTTAGGAGAGGCTCCTTGGAGTTATAAAAAATTATCGGTATTCCAGCTA
TTAAGTAGTTAACATGGCGTCTAACAGTATCATTGCGCAGTGATTTTAAACTATGCTGCC
TAAATGTTTACTGTTAGATGTTTTTTTATTGGAAAAATGAAAGGTGAATACACGATGGCA
TCATTCAAAATCATGACGAGATTAAAGTAAGTGATAAGGTGAAAATATACTGAGCAATAT
TGAAATTGCCAAAAATAATGGCTTGTTACGACGCATTTGAGACTTTAATGCTCACGTAAG
TTGGCTGGAATCATATCATGTCAGTTAATAAAATAACGTGAGTATCAATCATCATACTCA
AACGATGATTTAAAACTCACGTTACGATGTTTATATGAATTAATTTAATTTATAGCGATA
GACAAAATGTTGTCGTACTAATTCAATAGTCATCATCCAGACGACATGTCCAAATAATTC
TGATATGTGCTCTTGGAATGGTTGATCCCACACAGCAGGTACAGTATGCATAATCGGCAT
AATGATAAGGTGGAATAACACCCATATTACAATACCAAAAACAGCACCTTGTCCCATTGC
TAAGTAAGCGTATTTTTTAACTAATATGCAGTAAATAATTGCAATGACGATAGAAAAACT
AAAGTGGACAATAAAGCTTACCCAAGGCAATTCCATATTTGAAAATGTATATGTTTGATG
CGTAAACTCACTACTAAATCCTAATTGTTGCAATAACTCTTGAGGTGGGTTTGTTGCATT
TCGTTCTGGTGTACGAGGTGGAAACATGACCTCCCAACCTAATTTTACAATTCCAGATAA
CAAGCCACCGATAATTCCAGCATAAATGAATATACCCATTTGTCGTTTCGTCAACTTAAG
GACTCCTCTCTATTTACTATCCTCATTATAGTATTTTGTGAAAATAATCACAATAAAAAG
CTTTGCAAAACTTAAAATATTTTGATAAACAAATTTGTAAAAGGTTATTAGTTTTTTACA
TCTCATATTGTATCATATTGTATTCAAAATTATTAACGAGATGAACGGTAAATAAATGTT
TCAGCGCAATGGATAAACGAACTGGAATCATCGCGTGTCAAAACTTGTTAGGCCTTAATT
TCATAGTTATGAATTAAGTATTGTTGTCCCAACAAAATCATTATTGTAAATAGCTTCGAT
AATATTTGGCTTGTTTCCTGATGCAATGATAACTTTAGGACAGCCATTTTCAATAGCATT
TTTAGCATCAAGCACTTTGGGAATCATACCTCCATAAATATCACCATGCTCAATATACTG
ATTAATATCAGCTAAGGGTAGTTGAGGTATAACAACATCGTTGATTAGCACGCCAGCAAT
ATTACTTAGTACATAAATGGGTGCTTCTAATGATGCTGCAATAAAATAGGCGAGTGTGTC
TGCATTTATGTTGTAAAATTCTCCATCATGGTTATTGAAACCAATCGAATTGATGATAGG
TATAAATTTAGTACATAAATAAGACAATGAGTCTATATTTAAAGTGGTTGGAACCCCGAC
ATATCCATATTGTTGATCAAAACGTTTAATTTCAAATAATTGAGCATCCAAACCACATAA
GCCTATTGCAGAACATTGGCGCTGGTTAAATTGAGCTACTAATGCAGTGTTAACGTCTGC
AATGAGCGTGTGTTTAGTAATAGTCATGGTTGCTTTATCAGTCACTCTTAGGCCATTAAC
AAAGTGTGGCTCGATTTGCTGGTATGATAATGCTTCATTAATAAATGGGCCACCGCCATG
AACGATAATGGGGTAGATGTTGTTTGATCGTAAATACTTAATGTTGTTAATAATTGATGG
ATGCATGTCACTTAGTGTACTGCCACCAATTTTAATGACAATAAATTTCATCTAACCAAC
ACCACCTTATGTTCGATATGATGCGTTAATACGCACATAATCATAGGATAAATCACAACC
GTATGCAGTCGCTACAGCGTTACCTAAACCAAGCTGAACGTCAATTGTGACATTTTCATG
AGTTAATGTATTCGACATAGCTTGCTCATCAAATAGTACAGCCATACCTTTATCCACGAC
AGGTATTTGGTTCAGTTGAACATATGTGCAGTTAGGATCAATTTCACATCCGCTGTAGCC
TATAGCTGTAATGATTCGACCAAAATTGGCATCTTCGCCAAAAATGGCTGATTTTACTAG
ATTTGAACTTACGATAGTTTTACCGATTTTTCTTGCGTCTGATATTGATTTAGCGCCTGA
AACATTGACACTGATTAACTTTGTTGCGCCTTCGCCATCTCTGGCTATAGCTTTAGCTAA
AAATGTACAGACAAAATTGAATGCATCAACAAATATTTCCCATTGTGGATGGTCTTGATT
AAGTATTTGGTGTTCAACTTGCTGATTTGCCATGACTAATACCATGTCATTTGTACTTGT
ATCGCCATCAACAGTAATCATATTAAATGTATGGTCAGTCGAAGATTTTAATAATTGATG
AAGTGTATTCGATTCAATTGATGCATCGGTTGTTATAAAAGCAAGCATGGTAGCCATATT
TGGGTGAATCATACCTGATCCTTTAGCACTGCCACCAATTGTAATGGTTTTACCATCAAT
ATTTAGTGATACAGCGATATGCTTTGTACATGTATCAGTTGTTAAAATTGCCTCGTTAAA
CGCACCTGGTGTTGTAAAATTAGCATCATTAATATGTTCTGTACCAGTTTTAATTTTATC
CATTGGCAAATATTCTCCAATGACCCCAGTTGAAGCAACAGCAACATGCTCAGATGGTAT
TTGAAGTTGTTGAGCAACCCATGTTTGAGTTTGTTGTGCATCATCGATACCTTGCTGACC
TGTGCAAGAATTTGCATTAGCTGAATTAACAACAAGTGCTTGTAATTTCCCTTTAGACTT
TTGTAAAGTGTCTTCAGTGACAATAAGTGGTGCAGCTTTAAATTGGTTTAAAGTATATAC
GGCAGCTGAACTTGCTAAAGACGATGAGTAAATCCAGCCAAAGTCTTTTTTGTTAGCGCG
TAAACCGATGTGCATACCACCGGCCGTGAAGCCTTGAGGTGTACTGATATCGCCATGTTT
AATAATTGAAAAGTTATATTGTTGTGATGTCGTTTCTTGATGTTTCATTCTAACACCCCT
TATGGATAAACTGGTGATTGTTTTAGGCCAGTCGTAACTTCAAAATCATATAATATATTT
AAGTTTTGAATGGCTTGACCACTTGCCCCTTTGACAAGGTTATCAATCACTGATACTAAA
ATTGCTGTTTGCGTTGTTTCATCTACATAGATACCGATATCGCAGTAGTTACTACCGAGT
ACTTCTTTTGTGGTTGGAAAAGTCCCAATATCTCTAATTCTGACAAATGGCTGATTAGCA
TAATAAGAGGTCATTAATTTATGTAATGATTCAGTCGTATATTCAGATGATAATTTGACA
TATATTGTTGATAAAATACCTCGTGTCATTGGTACTAGATGTGGTGTAAATATGACTGAT
ACATCTTGACCCGCAATGATAGATAAATATTGCTCGATTTCCGGTTTGTGTTTATGGTTT
CCGATTGCATAAGCGCTTAGATTTTCATTCATTTCTGAAAAATGAACACGTTGTGATAAT
GAACGTCCAGCACCTGACACGCCGGTCTTAGCATCAATAATAATAGATGACAAATCTATA
ATTTTTTCGCTAATAAGTGGATGTAATGCTAATAACGTTGCTGTAGGGAAACAGCCAGGG
TTAGAAATGAGTTTCGTTCCATTGTTATCTAAAGATTGCCATTCTGAAATGCTGTAAATA
GCATGATCCAAATCAACTTGTGCTGCAGCAGTTTCTTTGTAATATGCTTCATATATTTCA
CGATTCTTAATTCTAAATGCGCCAGATAAATCGATAACATGAATACCTTTTTCTACTAAG
GGAGGGATACATGTTTTACTTACGGGTGCTGGTGTCGCAAAGAAAATTACATCACAGTCA
TTATTGTCCACTGTAAGTGCTTCGAAATGTTGCATAATATGTTGTAAATGTGGAAATGTT
AATTTCAACGGTTCATCTACTTTTGAATGTGAGTAGATGTGTGCAATCGTTACATGAGGA
TGTGTTTGTAATAATCGAATTAATTCAATTGCGCCATAACCGCTACCGCCAACGATACCT
ACTTTAATCATCATGAATCCCTCCTATATCATATATAAATGATTAATTGTTAATTTTTAA
AAACGTCTTGAAAAGCTGCAACAATTTGATTGATTTCCTCTTTATCAATGACTAGAGGTG
GTGACAATCGAATGATAGTACGATGCGTGTCTTTGCATAAGATTCCACGTTGAATCAGTT
GATCCACAAAAGGTGCAGCATCTGTGTTAAGCTCTATGCCTATAAATAAACCACGGCCTC
TAATTTCTTTAATACTAGGATGTTTAAGTTGTAGCAACGCTTTTAATAAAAATGAACCTA
AGCGTTCTGATCGTTCAACCAGTTGTTCATCTTTAAGTACATCAAGCGCTGCCGTCGATA
TTGCAATGGCTAAAGGGTTACCACCAAATGTTGAACCATGTGTACCTGGTGTTAGAACAC
GCATGACATCATTATTTGCAAGTACAGCAGATACAGGGTATAAGCCGCCACCCAATGCCT
TACCTAAAATATAAATGTCTGGAACAACTTGCTCCCATTCCATAGCAAACCATTTCCCAG
TTCTACCAAGACCAACTTGAATTTCATCTGCAATCAATAATATTTGATGTTTATCACATA
GTTGACGCACAGCTTGAATATATCCTTTCGGTGGTATATTAACGCCACCTTCACCTTGAA
TTGGTTCCAAAATAATTGCTGCTGTATTCGGTGAAATAGCTTGTGTTAATTGTTCAATGT
CTCCAAAATCTACTGTTGTAGTGCCTTGAAGTAGGGGGTGAAATCCTGCTTTATATGCGT
CGTGGTTAGATAGTGATAACGAGCCAAGTGTACGACCGTGAAAATTGTTATTCATAGCGA
TGATTTCAACTTGTCCGTCAGTAATGCCTTTAACTTCAGAGCCCCATTTTCTAGCAATTT
TAATGGCTGCTTCAACAGCTTCAGTACCAGAGTTAAGGGGGAGTACTTTGTCTTTCTTAG
CAAGATGACAAATTTTTTCTTCCCATTTCCCGAGATTGTCACTATAAAGGACACGTGAAA
TGATAGACAACTTTGAAGCTTGTTCTGTCATCGCTTTAACAATTGTTGGATGACAATGGC
CTTGGTTTGCAACTGAAAAACCCGAAATGCAATCTATATATTGTTTGCCATCAGTATCCC
AAACTTTGACACCTTTACCTTTAGTAATTACAAGCTTAAGTGGTGCATAATTATTAGAAC
TATAATAATCAGTTAATTCAATGATTGAATTCATCGGTCTCCCTCCTTTATATTTATACA
ATTTAAAGAATTAATATTAATATATTACAGTTGTTCAATATAAGTGTCAAATGTAAATTT
AATAATATAAAGATAAAGTTGTGTATGTATTAATGTGGTTCGTAAAATGAAAGTACTAAT
ATTTTTCGTGGATAATCATTAATATGTATGTATACGAGTGCAGTTTAATGTAGTATGAAT
AAAAAATGCCACAAGCATATGTTTAACATATGACTGTGGCATAGTATTATGCTTGTGGAA
TTTTACGATGCTTAATTTTATAAATAATGAAGCCGATAATGAAACCAATCAAACTGAGAA
CAACCCAGCCCATACCAATGTCTGATAATGGTAAATATTTTTGGCTGAAATTAATCAAAG
TTTGTGAGAATGATGTGCTTGAAATGAACTCTGGACTAGCTTTTAATCCATCTACTAATG
CAGCAATCATTGTAAAGAAAATGGTACATTGATAAATAATTTTTGAATGATGGAATTTGC
TACTAAATAATGTTAGTACAATCAAGGCAATTGCTAATGGATATAAGAACATTAACACTG
GGACTGAGTACATAATAATTTTAGTTAAGCCAACATTCGCGAATAAGAATGAGATAAAGC
TCACAACTGTTGCAATCGCTAGGTAATTCATTTTAGGGAAAAGGTGTTCAAATGTTTCTG
AAAATGCCGTAATTAAACCGATAGCTGTTTTTAAACAAGCAACCATAACGATGAGTGATA
ACAAGACGATACCGTAGTTACCTAAGTAGTATTGCGTAATTTGCGCTAAGGCAATACCAC
CATTTTCACTAAGTTTGAAATGACCAATACTTAATGTACCCATGATTGCTAGTAGGGTAT
AAATGATCCCCATCATAATGATACTGATAGTACCAGACTTAATTGTTTCTTTAGCGATAT
CAGTTGGATTTTCGATACCTAACTTTTTAATCGTTGCAACAATGATGATACCAAATGCCA
ATGACGCTAGCGCATCTAAGGTATTGTATCCATCTAAAAAGCCGTTAAATAAGGCGTTTG
ATTGATATTGTTTACTAATAGGTGCATCAGATATGCCACCTAATGGATGGATAAAAGCAA
ATAATAAAATAATTGCTAATAATACTAAGAATACTGGATTTAAAAATTTACCGATATATT
CTAAAATTCTTGATGGCTTTCTCGCAAAAAACCATGCAATCACAAAGAAGACGAAGCTAA
AAATAAATAAATATAAAGTGATTTGCTTTGGTGATAAAAATGGCGAAAATGCAATTTCAA
ATGATGTAGTTGCCAGTCTAGGTAAGGCGAAAAATGGTCCGATAACTAGATATAAGGCAA
TCGTGAAAATATAAGCATATGTTTTATTAACACGCGATGCAATTTCAAATAAACCAGATG
TCTTTGAAATGCCAATAGCAATGATACCTAGAAATGGTAAGCCAATTGCTGTAATTAAAA
ATCCTAAGTTAGCGATAAAAACGTTAGAACCAGCAGCTTGACCCAAGTGTATTGGGAAGA
TAAGATTGCCGGCACCAAAGAATAATCCAAATAACATAGAACCTATAAACATGTTTTCTT
TAAATGTTAGTTTCTTCTTCATATATGTATTTGTTCTCCTTTTTAGAACTTATAAAAATC
TACTTAATTAAGATAATATCAAAAATTAAACCTAAAGTGATACATAATTTTGTAATAAAT
ACTAAATTTTTTGAAAATTCCGGAATAAACACTGTTTTTATGTAGTAGGGGCGTAGGTTA
AGAACGGTTTAACAGATATAGAATATGTTAAATATAGAAGGTTAGACAACCCGACGTATT
AATACTTTGTAAAATAAAGATACCCCCTTCAATATGATCGAAGGGGGTAAGTGTATGCTT
AGTTCAATATATTTAGTAAGTCGCTTGTGGTTACTGTTTGCCCCATTATAGGGAATAAAT
TATCTATTGGGAATTGATGTAGCGTTTCGTTTTGAGCGCTCATCATGTCAGTAACAAAAT
ACTGATCGTAGTTTAATTGATAGGCGTCTCGTGCTGTCGTATCTACACCAACATGTGTTG
CTACACCGCCAAGAACAATCGTATCAATTCCTCGACGTCTCAACTGTAAGTCTAAATTCG
TTCCTACAAATGCACTAAATTGTCGTTTGTCTATGACAAAATCTCCATCTCTCTTGTCTA
ATAAATGATGGAAACGACTGTAGTCGTCGCATTCTTTTGGTGGTAATGATACCATCGAAT
TTGGTTTCAATGCATCTTTACCATCATAGAATTTAACACGAACGAATACGATAAAACCAT
TGTTTTTTCTGAAAACATCTATTAATTTATTAGCGTTTTGAACGACATTTTCAGCAGTGT
ATGGGGCATAATCCATTTTAACAATACCTTCTTGCAGGTCGATTAACACTAAAGCGGTTT
TATTAAAATTAATCATCTTATATCAGAGTCCTTTTCGTTTAATAAAGTATCTGTTAAAGC
TTATACCCTGTATAAGATGAAATTATTTATTTTGTTGCGAAAAAGCTTTAGCGATATCGA
TCAGTTTCTTTGGTGCATCTTCGACAGACATTTTGACTTCGACAAAATGCATCACATCGG
GATGACCATTAATTGCATTAAACGTGTCTTGTAAATCTTTTGATGATTCAACGTCATGAA
TTTCAACATTTTTACCACCAAATACAGCTGGTAAAGCTTTATAATCCCACATGTGAATTT
CATTATAAGGTTCATACATGCCGTGAATAAGTCGTTCTACCGTATAACCGTCATTATTAA
TCACAAATAATACCGGTTTAATATGCTGTCTAATCATAGTTGAAATAGCTTGAACAGTTA
GTTGCAATGAGCCATCACCAATTAATAATAAGTTACGACGATCTTTGTCTGCTAATTGTG
AACCTAATGTTGCAGGTAATGTATAGCCGATAGAACCCCATAACGGTTGCCCTATAAAAG
TATTGTTTTTGTATAATGCTAAATCATAAGCACCAAAGAATGACGTACCTTGATCAGCAA
TAATGACATCATTTGGTTTTAAGAAATTTTGCATCATTTTAAAATAAGTTTGTTGTGTTA
ATGGCTCTGTGCCAACAGTATAATCGGGTGATGTTGGACGATGATAAGCAGGGAACGCTG
CGTTATTCGTATATGATATATCGGTCAATTGTTGTAGTAATGATGGTAGAGATATTTCAT
CATTTGTAACATCATCAATTTTGATATTGTGATGATTTAACATAACGACATCATCGATAT
TGAATTGGTATGAAAATCCTGCTGTTGCTGAATCTGTTAATTTGGCTCCAATATTTAAAA
TTAAATCGCTGTTGTCCACATAATCTCGTATTTTATCTTCGGCAATTTTCCCATCGTAAA
TACCCATATAATATGGATTTTCCTCATTAAAAGCACCTTTTCCTAATGAAAGTTGTGCTA
CTGGTATCTGTGTTTGATTTACAAAATCTTCTAATTCTTGATGGAGGTGAAAACTGTTAA
TTTCATGTCCAGTAATGATGATAGGCTGCTTCGATTGATGCAATTTAGATGCTAATAACT
CTATATATGTTGACGCATCAGTATCTTTGGCTGCTGTTACTTCGAATGGTGTCGGTATTT
CAATTTCAGAGATTGCGACATCGATTGGTAAATGTAAATGAACTGGGCGTCTTTCGGCGA
TTGCTGTATTAATTAAACGTGGTATTTCGGTTGTTGCATTTTCAGGTGTGATATAACCTT
GTGCAACGGTTATATGTGCAAACATTTTTCGGTAGTCGTCAAATGTACCTTCACCAAGTG
AGTGATGTACATATTTACCGGCTTGTTCAACAGCACGTGTCGGCGCACCTGTAATCGCAA
TGACAGGTATGCGTTCAGCATACGAACCTGCGATACCGTTGACGGCACTTAATTCGCCAA
CACCAAATGTAGTAACTAATGCAGCGAGTCCATTAAGACGGGCATAACCGTCCGCTGCGT
AACTTGCGTTTAATTCATTTGTATTTCCTACCCAATCTACATTGGGATTACTGATAATAT
CGTCTAGAAAAGCGAGATTAAAATCACCAGGAACACCAAAAATTTTATCGACGCCTGCTC
GATGAATAGCGTCAATTAAGTAAGCTCCAATGCGTTGTTTCATAAAAAAACCACCTTTTC
TCTATATTTACACTTAAAATGATAGCCTCGAATATAGTGTAAGGTCAAGGAAGTTGACTT
TGTTGTGAAAACGCTAACAATAGTGAGCAATTAATATTTTTTAGGAAATGAGTATGAAGG
GGGATTTAATTGATGATCTTAAAATTCAAAATTTAAGGGGAGAGCGAACTATCAATGATG
CTGCAAAACACAATAGCAATGAAAAAACAGGCGCGTCACCTTATGAAGGTATACGCACCT
GTTTATAGTAAGCATTATTTAGCTTCAAATAATTGATCGCCAAATGAAATGTTGCCATGT
TCACCTTGTTTAAAATCAAGGTTTGTAATGTTTCCTTGTGTAACGATAATAGGCGTAATA
TCACTCTTTGCATGATTGCGGATGTAGTCTAAATCAAAGTTGATTAATAAATCACCTTGT
TTAACTTCTTGACCTTCCTCAACATGTAAAGTAAAGCCTTCTCCGTTTAATTTAACAGTG
TCTAAACCGATGTGGATTAATAGTTCTAAACCACTATCTGATACAAGACCAATTGCATGT
TTTGTTGGGAAAATCATTTGTACTTTACCGTTGAATGGTGCACGAACTTCACCTTGTGAA
GGTTTGATAGCGATACCGTCACCCATCATTTTTTCGCTGAACACTTGATCAGGCACTTCT
GATAATGGTGTTACTTCACCAGTTAATGGTGCATGAACGATATGGCTCAATTCGCTTGTT
GCAGATTTATCTTCTGCAACAACAACAGTTTCGTCTTTATCGTCTTCCATAGTAGTAGGG
TTTTCTACTACTTGACCATTCATAATCTGTTGCATTTCATGTTTGATTTGGTCAGATTTA
GGACCAAAAATTGCTTGCATATTATTGCCGACTTCTAATACACCAGATGCGCCTAAATCT
TTCAAACCAGGAACATCAACTTTAGATTTGTCGTTAACTTCAACACGTAGACGTGTGATA
CAAGCGTCTAAATGTTTAATGTTTGCTTTGCCACCCATAGCTTCTAATACTGCATATGGT
AATTCAGTTGCTGAAGCAGTAACAGCTTGTGATTGCTTATCTTCACGACCTGGTGTTTTG
TATTTTAATTTTACAATTAAGAATCGGAATACGAAGTAGTAAATGACTGCGTATACAAGA
CCTACAGGAATAACTAACCACCATTGTGTCTTATTAGGTAGTACGCCAAGTAAAACGTAG
TCGATGAAACCACCTGAGAATGTATAACCTAGATGAACATCCAATAAGTACAATGTTAAG
AATGATAAACCATCAAGTACTGCGTGAATAAAGAATAATAATGGTGCTACGAATAAGAAT
GAGAATTCTAAAGGTTCTGTAATACCAGTTAAGAATGATGTTAAAGCAGCAGAACCCATT
AAACCTGCTACTACTTTCTTGTTTTCAGGTTTAGCTGAGTGATAAATTGCTAAAGCTGCT
GCAGGTAAACCGAACATCATAACTGGGAATTCACCTTGCATGAATTTACCAGCTGTCAAA
TGTGCGCCTTCACGAATTTGTTCGATAAAGATACGTTGGTCACCGTGAATAATTTCACCA
GCTGCATTTTTCCATGAACCAAACTCGAACCAGAACGGTGCGTGGAAAATGTGATGTAGA
CCGAATGGAATTAATAAACGCTTAATAAAACCAAATAAGAATACGGCAACACCAGTATTT
GAGTCTAATAATCCTGTGCTGAATGCATTTAATCCTGTTTGGATTGTTGGCCAGATTAAT
GCCATTGGGAATGCTAAAATAAATGATGTTGTAGCCATCATAATAGGTACGAAACGCTTA
CCAGCGAAGAAACCTAAATAAGATGGTAAGTTAATGTTATAGAACTTGTTATAACACCAA
GCTGCCAGGGCCCCGATAATAATACCGCCGAACACACCTGTTTGTAATGTTGGAATACCT
AAAATGCTAGCGTAACCACTCGCTGGATCAGTAACATTTTTAGGTGTAACTTGTAAAAAG
TCACCCATTGTTTTGTTCATGATTATGTAACCGACAAATGCTGCGATAGCTGCTACGCCA
TCACCGCCAGCTAATCCGATTGCGACACCTAATGCGAAAATCATAGGTAAGTTTTCAAAA
ATAATACTACCGGCTGCTGTCATTAATTTAGCGACATTTTGAACGCCACCATTTTGTATA
AAAGGCAAGTAGTGTTGTAATGCTTCGCCTTGTATAGCTGTACCGATAGCTAATAACAGA
CCCGCTGCTGGTAAAATTGCAACAGGTAACATTAGTGCCTTACCAATACGTTGCAATTGA
CCGAAAAGTTTCTTCCTCACTTGTCCAACCTCCAAAGTTGTATTTATTATTTAAGATTCA
ATAAAAAAGACACGAGCAAATAGACTGTGTTGGTAACCATCACAGCTTAATTTAACTCAT
GCCTAATCTTACTTAGTAACACGTTGGTGTATGTAATTAATGTAAAAGAAGCAATTGACT
AAGTAGTATATAAAACTGATACGTTAGTTTATCTAGCTTACCATCACATCTTATTGAATC
TTATTTGTTTGCGACTCCTATTTTAGCATGGTGAAGTATGCGTTTTCAATACAATTATTA
AATTCAATTTCAAATCTCTTAATTGTTCACAGATTATTATTAAAACATAATATAAGATAA
TCCTGAATAAAATGTATAAAAGTTGTTGTAATAATCCAGCAGTAGCAGCTATTATCAGCA
CTTAAAAGAAAAGGATAATCTTTGATGGTATAATAATTAACTTGTGACAGAAATATGTAA
GATTATTACAATGAACAGGCTTCAACTGATTAATATTGTAATGTGTTTTCTCTTATAGTA
AAATGTAAGCGATTACACAACTCAACTATATTTTCCTAATAATTATATTGTTAAGGAGGG
CTACTTTGACAGGCTTTTCAGTGTATTTAGGACAACCTTTAGATGAAGCGTATATTAAGC
GAATGATTAAACAAGGTTACCAAATGATTTTTACATCTGTACAAATACCAGAAGAAGATG
ACGAGACAAAATATCATTATTTCACAAAACTACTCAATTTATTAAAACATGAACAAGTGA
CTTACCTCATAGATGCTAATCCATCTATATTAACACCATCTTTTTATGAGCATCTTCGAC
AATATGATGCACAATTTATGATTCGTATCGATCATAGTACATCAATTGAGGCAATCGAAG
CGATAATGGCACAGGGTTTAAAGTGCTGTTTGAATGCAAGTATTATTTCCCGGGAATTGT
TAACAAGCTTACATCAACAATTGAATGATTTTACATTACTTTCATTTTGTCATAACTATT
ATCCAAGACCAGATACGGGATTATCTGTTGACTTGGTCAATAAGAAAAATGAACTCATTT
ATCAATTTAATCCAAAGGCACAAATATATGGTTTTATTGTAGGGAGTGGTTTGCGAGGTC
CTTTGCATAAAGGCTTGCCAACAATTGAAGCAACGAGACATAGTCATCCTGTCGTTGCAG
CTAAATTATTACAAGAAACTGGTGTATCTGAAGTGTTAGTTGGAGACTCATTGATTGAAA
TGAGGCAGGCAAAACAACTTATAGATTTTTGCAAGCATAGGCATTTCACGTTATGTATTG
AAGAAGTGTTTGATACGACAGTGACTTACCTTTTCGATATGTGTCATAAAGTACGTCCGG
ATAATCCGGAAAATGTCATTCGTTCGGAAACGTCAAGACAAATATGTCCACATTCGATTC
AACCACAGTTTACAACGCAACGACGCATTGGTTCGGTAACCGTTGATAATTTGAATAACG
GACGTTATCAAGGTGAAATGCAAATTGTGAGACAAACGCTTAGTGCACATGACAATGTGA
ATGTTGTTGCACAAATTATTAAAGAAGACTTACCACTGTTAAGTTGTATCGAGCCGAATG
ATACATTTGATTTTCAAAAAACTAGGGAGTGTAAGAAGTGATGGAAAATAGTACGACCGA
AGCGCGTAATGAAGCGACGATGCATCTTGATGAAATGACTGTGGAAGAGGCTTTAATTAC
GATGAATAAAGAAGATCAGCAAGTCCCGTTAGCAGTTCAAAAGGCAATACCACAATTGAC
AAAAGTAATTAAAAAAACAATTGCACAGTATAAAAAGGGTGGACGATTGATCTATATCGG
TGCAGGTACAAGTGGAAGATTGGGTGTCTTAGATGCAGCGGAGTGTGTACCTACATTCAA
TACTGACCCTCATGAAATTATAGGTATTATTGCTGGTGGACAACATGCTATGACAATGGC
TGTAGAAGGTGCGGAAGATCACAAAAAATTAGCGGAAGAAGATTTGAAAAATATAGATTT
AACATCAAAAGATGTCGTTATAGGAATTGCCGCGAGTGGCAAAACGCCATATGTTATAGG
CGGTTTAACATTTGCTAACACAATCGGTGCTACAACAGTATCTATTTCATGCAATGAACA
TGCAGTTATAAGTGAAATTGCGCAGTATCCAGTAGAAGTTAAAGTTGGTCCAGAAGTATT
AACTGGTTCAACGCGTTTAAAGTCTGGTACAGCACAAAAATTAATTTTAAATATGATTTC
AACCATCACAATGGTTGGGGTCGGAAAAGTTTACGATAACCTCATGATTGATGTTAAAGC
AACCAATCAAAAACTGATCGACCGTTCAGTGCGTATTATTCAAGAAATATGTGCTATCAC
ATATGATGAAGCAATGGCGTTATATCAGGTATCTGAGCATGATGTGAAAGTTGCGACAGT
TATGGGTATGTGTGGCATTTCTAAGGAAGAAGCAACAAGACGGTTATTAAACAATGGTGA
CATTGTTAAACGAGCAATCAGAGATAGACAACCTTAGGAGGGATTTAAATGACCAAAGAA
CAACAACTTGCAGAACGAATTATTGCTGCAGTAGGTGGTATGGATAATATAGATAGTGTC
ATGAACTGTATGACACGTGTGCGTATTAAAGTGTTAGATGAAAATAAAGTAGATGACCAA
GAACTAAGGCACATTGATGGTGTCATGGGTGTTATACACGATGAACGCATTCAAGTTGTG
GTTGGACCTGGTACAGTCAATAAAGTGGCTAATCATATGGCGGAATTAAGTGGTGTTAAA
CTAGGTGACCCAATACCACACAATCACAATGATAGTGAAAAAATGGACTATAAATCATAT
GCAGCTGATAAAGCAAAGGCGAATAAAGAAGCACATAAAGCAAAACAAAAGAATGGTAAG
TTGAATAAAGTATTGAAATCAATTGCCAATATCTTTATACCGTTGATTCCTGCATTTATT
GGAGCTGGATTAATTGGTGGTATTGCAGCAGTACTGAGTAACTTAATGGTGGCAGGCTAT
ATTTCAGGTGCTTGGATTACGCAACTTATAACAGTATTTAATGTCATTAAAGACGGTATG
TTAGCATACTTAGCTATTTTCACTGGTATTAATGCGGCTAAAGAATTTGGTGCGACACCA
GGACTTGGTGGCGTGATTGGTGGTACAACGTTATTAACGGGTATTGCTGGTAAAAATATT
TTAATGAATGTCTTCACTGGAGAACCATTGCAACCTGGGCAAGGTGGGATTATTGGCGTT
ATTTTTGCTGTTTGGATTTTAAGTATTGTCGAAAAGAGATTGCATAAAATTGTGCCAAAT
GCGATTGATATTATTGTAACGCCGACTATTGCATTGTTGATTGTAGGACTATTAACTATC
TTTATCTTTATGCCATTAGCAGGTTTTGTTTCAGACAGTTTAGTTTCAGTAGTTAACGGA
ATTATTAGTATTGGTGGCGTATTTAGTGGATTTATCATTGGTGCAAGCTTCCTACCGTTA
GTTATGTTAGGACTTCATCATATTTTTACGCCAATTCATATAGAAATGATTAACCAATCT
GGTGCTACTTACTTATTGCCAATAGCAGCGATGGCTGGTGCTGGACAAGTAGGTGCCGCA
TTAGCACTTTGGGTAAGATGTAAACGCAACACAACATTACGTAATACTTTAAAAGGTGCA
TTGCCAGTTGGTTTCCTAGGTATTGGAGAACCATTAATCTATGGTGTGACTTTGCCATTA
GGTCGACCTTTCTTAACTGCTTGTATTGGCGGTGGTATTGGTGGCGCTGTAATAGGTGGA
ATTGGACATGTTGGTGCCAAAGCAATAGGCCCAAGTGGTGTGTCACTATTACCATTAATT
TCAGATAATATGTATTTAGGTTATATTGCAGGATTACTTGCTGCGTATGCTGGTGGATTC
GTTTGTACATATTTATTTGGAACGACAAAGGCGATGCGACAGACAGATTTGTTGGGTGAT
TAATGATGACAAATATTTTATATCGCATTGATAAGCAGTTGAGTGATTTTACGAAGACAG
AAAAGATAATCGCTGATTACATTTTAAAGAATCCACATAAAATCATTGATATGACTGTGA
ATGATTTGGCAGATGTTACGAATGTTAGTACAGCATCAATTGTTAGATTTAGTCGGAAAA
TGACACATCAAGGTTTTCAAGAGCTAAAGATTGCGATATCTCGATACTTACCCGAAGATA
TTGCAACCAATCCACATTTAGAATTGATTGAAAATGAATCTGTAGAAACTTTGAAAAATA
AAATGATTGCTAGAGCAACGAATACGATGCGATTTGTAGCTACTAATATTATGGATGCGC
AAATTGATGCAATTTGTGATGTGTTGAAAAATGCCAGGACAATATTTTTATTTGGATTTG
GCGCATCGAGTTTGACTATTGGTGATCTTTTTCAAAAGTTATCTCGTATTGGCTTAAATG
TCAGGTTATTACATGAAACACATTTACTTGTGTCAACATTTGCGACGCATGATGATAGAG
ATTGTATGATTTTTGTGACGAATCAAGGTAGTCATAGTGAATTGCAGTCAATTGCACAGG
TGGCCACACATTACAGTATTCCCATCATAACTATATCTAGTACAGCTAATAATCCAGTGG
CTCAAATTGCAGACTATGCATTGATTTATGGCAGAACTGATGAAAATGAAATGCGTATGG
CGGCTACAACGTCACTATTTGCACAGTTATTCGCGGTAGATATATTGTACTATCGATTTG
TAGCATTAAATTATCATGCGATTCTAGATTGTATAACCCAATCGAAAATGGCACTTGATA
ATTACAGGAAGCATCTTGCGACGATAGATTTTAAACATTAGATATTGTGTGCGTTCTAAT
ATAAAGTTAGTTGCAACGTAAACAATTGAAGTTTTTGATGTGATTCAGTTGCTTGATGAA
AAATTGTTGATACAAGTTTGTAAAACTGGCATAGAGGCTATTTTGAAAATGATAAAGGCG
TGACAAATTAAAGCAAAGTTCAGATTTGAGCTTTGCTTTTTTCATAGTATAGAAATTAAA
TGCTGTTATTAAGGGGGAATTAATTTGGAACTTAACGAGATGATTAATTTTGTAAAAGAA
AACAATAAGATAATTGTTACTTTATCGCTAACAATTTTCACGTCTGTAATATTTCCTGAG
TTAAAAAGTTGGTATTCAAAAATCATTAATACTGAAAACAAATATAGAATATTCGATAGG
GCAATTATTATGATTGGCACAGTGTTACCAATGTATTTTCTTTTAGGATTTTTGAATTAT
AAAATATATATTAAACTGCTAGAAAGACCTCATAGTGAATTTATTAATACAATATGGTTT
TCATTAATAGGCATAAGTTATGGATTAATCTTATTTATAGCTATTTCAACTTACCGAAAT
TATTTAGCGATTGTTAATAGATTTCAATTATATAAAATGTGTGGAAATTGTGATTACATA
CATCCCTATAGGTTTGTTGTAAATAAAGAAAGTACATTAATTAAAGATTGTTTTAAAGTT
GGCAATAATGACCTTTACGAACCTGGATCAAACTACAAAATAATTAACCTAAATCAAACC
ATATATGGACACTATGAAAAAGTTGAAAGTTTTTATCAAAATAAAAACGACAAAATATTC
CATATCATTACGCTAAATAGAAAAAACTTAATAAGAAGTTGGCTTTTTATAAATAATTGG
TCTATTATTTTATGTCGTTTTACAATGCCGATAGTGTTCACTTTATTTATTTTTTCTTTA
TCCTATTTTGATAATGGCATTTATAATGCTTTTATTCCAATTGTGATATACATTTTCACT
TTTGTTTTTCAATCAATCATATTCAATAAAATATATACAGAGAACAAACAATTGAGGACG
CAATATATTCAAAAGTTGAACTCTGGCATAGAAGTATAAAAATATAAAGAATAGTGTGTG
TTGGTGTTTTTAGGATGTCACTTACCTCAAAGACAAATATTAAAAGATAAGACAATAAAA
TTAGAATAAATTTACGTTTGAAGATAAAAAACAAACATTTTTCATTAAAGTTTATGATAT
ATTTAGAGCAATAGAAAGTGTACGGAAGGGGATATGAATGGCATACCAAAGTGAATACGC
ATTAGAAAATGAAATGATGAATCAACTTGAACAATTGGGTTACGAAAGAGTAACGATACG
TGATAATAAGCAATTGCTTGATAATTTTAGAACGATTTTAAATGAGCGTCATGCGGACAA
ATTAGAAGGCAATCCCTTAACAGATAAAGAATTTCAACGTCTGTTAACGATGATTGATGG
GAAAAGTATTTTCGAGAGTGCCCGTATTTTACGTGATAAATTACCACTTAGACGTGATGA
TGAGTCTGAGATTTATTTGTCGTTTTTAGATACGAAAAGTTGGTGTAAAAATAAGTTTCA
AGTGACGAATCAAGTATCGGTCGAGGATACATATAAAGCACGTTATGATGTAACGATATT
AATCAATGGACTACCCCTTGTCCAAGTTGAATTGAAACGTCGAGGCATTGATATTAATGA
GGCGTTTAACCAAGTAAAACGTTACCGTAAACAAAATTACACAGGCTTATTCCGCTACAT
ACAAATGTTTATCATTAGTAATGGTGTTGAAACGCGATACTTTTCTAATAATGATAGCGA
ACTATTGAAGAGTCACATGTTTTATTGGAGTGATAAACAGAATAACCGAATCAATACATT
GCAATCGTTTGCTGAGTCATTTATGAGACCTTGTCAATTAGCTAAGATGATATCGCGCTA
TATGATTATTAATGAAACAGATAGAATACTGATGGCAATGCGTCCGTATCAAGTGTATGC
GGTAGAATCACTTATTCAACAAGCGACTGAGACAGGGAATAATGGATATGTATGGCATAC
AACTGGAAGTGGTAAGACGTTGACTTCTTTTAAAGCGAGTCAGATTTTATCACAGCAAGA
TGACATTAAGAAAGTTATCTTTTTGGTTGACCGTAAAGACTTGGATAGTCAAACAGAAGA
GGAATTTAATAAATTTGCTAAGGGTGCTGTAGACAAAACTTTTAATACCTCGCAACTGGT
ACGCCAACTAAATGATAAAAGTTTGCCACTTATTGTAACGACGATTCAAAAAATGGCTAA
AGCGATTCAAGGTAATGCCCATTTATTAAAACAGTATAAAACGAATAAAGTTGTATTTAT
TATTGATGAGTGTCATCGCAGTCAATTTGGTGACATGCATCGTTTAGTTAAACAACATTT
CAAAAATGCCCAATACTTTGGGTTCACTGGTACGCCACGTTTCCCAGAAAATAGTAGTCA
AGATGGTAGAACAACTGCAGATATTTTCGGTAGATGCTTACATACGTATTTAATTAGAGA
TGCTATTCATGATGGTAATGTACTTGGTTTCTCAGTTGACTATATTAATACTTTTAAAAA
TAAAGCTTTAAAAGCAGAGGATAACAGCATGGTTGAAGCAATTGATACTGAAGAAGTCTG
GTTAGCGGATAAACGTGTGGAATTAGTAACACGACATATCATCAATAATCATGATAAATA
TACACGTAATCGTCAATATTCAAGTATATTTACAGTTCAAAGTATTCACGCGCTTATTAA
ATATTATGAGACATTTAAGCGACTTAACAAAAAGTTGGAACAACCATTAACGGTAGCTGG
TATATTTACGTTTAAACCTAATGAAGATGATCGTGATGGTGAAGTGCCATATCATTCGCG
TGAAAAATTAGAGAAAATGATTAGTGATTATAATAAAAAGTTCGAGACGAATTTTTCAAC
AGACACGACTAATGAGTATTTTAATCATATTTCAAAAAACGTTAAAAAGGGCGTTAAAGA
TAGTAAAATTGATATTTTAATCGTTGTTAATATGTTCTTAACTGGTTTTGATAGTAAAGT
ACTGAACACTTTATATGTTGATAAGAATTTAATGTATCATGATTTAATTCAAGCGTATTC
ACGTACAAATAGGGTTGAAAAAGAATCAAAGCCATTTGGTAAAATTGTAAACTATCGTGA
CTTGAAAAAAGAGACAGACGATGCACTGAGAGTATTCTCACAAACAAATGATACGGATAC
AATTTTAATGCGTAGTTATGAAGAGTATAAAAAAGAATTTATGGACGCTTATCGTGAGCT
TAAAATGATTGTGCCGACACCACACATGGTTGATGACATTCAAGATGAAGAAGAGCTAAA
GCGCTTTGTTGAAGCTTATCGTTTATTAGCTAAAATAATATTACGTTTAAAAGCATTTGA
CGAGTTTGAGTTTACAATTGATGAGATTGGAATGGATGAACAAGAGAATGAAGACTATAA
AAGTAAATATTTAGCTGTGTACGATCAAGTAAAAAGAGCGACGGCTGAGAAAAATAAAGT
ATCCATTTTAAATGATATTGATTTCGAAATAGAAATGATGCGTAATGATACGATTAATGT
GAATTATATTATGAATATATTGAGACAAATTGATCTTGAAGACAAAGCGGAACAACGTCG
TAACCAAGAACAAATTAGACGTATTTTAGATCATGCAGATGATCCGACATTGAGGTTAAA
ACGAGATCTAATTAGAGAATTCATCGACAATGTTGTACCTTCTTTAAATAAGGATGATGA
TATCGATCAAGAATATGTTAATTTCGAAAGTATTAAAAAAGAAGCGGAGTTCAAAGGATT
TGCTGTAGAGAGAGCTATCGATGAACAAGCCCTAAAAACAATTTCAAATGACTACCAGTA
TAGTGGTGTTGTAAACCCACATCACCTTAAAAAAATGATTGGTGATTTGCCATTGAAAGA
AAAACGTAAAGCAAGAAAAGCCATTGAATCTTTCGTGGCAGAAACAACTGAAAAATACGG
TGTGTAATGATTCAGCCCCCTCGCTAGATTAGTGTAGGGGGGCATTATTATTTTCTATAT
TTTGTTAGTTACCATGTGTTTGGCAATCATCATTTGGTTTCAATACAATTTTATCATCGT
ATGTGTATAGAAATAATGTCTATAGGCATTTAAAATAGTTTATAATATTAACAGGATAAG
TATTAAATGTATGTTGAAGGAGGTGCGTAGCTATGGATAATAGAAATATGATTAATCGTG
TTTTTAGTCAAAAGATATTACATCAAATTGCAATCAAAAATAAAAGTGATGTTGTTGATG
AGGTATATGATTTTTATATACAGGGACCTAAAAATATCAATGTAATACAGAAGATGAAAT
CTTTATATAATTATCTTAAAAAGTCTTATCGTAACGAATATTTTTACAAAAACACAATGC
TTAATAAACTCCTTCTAGGACGACATTCTGTTAATACAACTACTGCACTTTCTGAGATGC
CCATAGGGAAAAGTATTGCTGATTTTATATTGTTAAACGGCAAAGGTGTTGTCTATGAGA
TTAAAACAGAATTAGATAAGCTGGATAGATTAGATAATCAAATTAATGATTATTATGAAG
TGTTTAATTATGTCGTAGTCATTACAAATGACAAACATCTGAATAAAGTTATGGCTAGAT
ACAAAGATACAACAGTTGGAATTTTAGTGTTAACTACTAGAAATACTCTGAGTGAAGTTC
AAAAACCTAAAGAAAACAATAGTCTCTTAAACACAAAAGCGATGTACAACTTTTTACGAA
AAGAAGAAAGAAAAAGAGTTATTGCACAAAATCATATGGATGTGCCAACTTATAATGATT
TCACAGAGTATGATGTGTTATTTGACGTGTTTAAAGAAATACCAATGACGAAACTGCATA
ACAATATGATTTCTGAGTTGAAAAAAAGAGGCAACATGAAAGAATACAAAGATGAATTTT
TAGCAGCTCCGACTGAAATTAAGTTCTTGTTATATTTCGCAAAAATGACAAAGAAAGATA
AAAATAAACTATATCATTTTCTTAAGGAGGATTAATATGTATTATCCTTATTTGCGTGGG
AAACAAAATGAACTATTTGCAATTAGAGAATTGTTAGAGAAAGGTTTGATTGGTGATTGT
ATTCAACCTATAATTGAACCAATTAAATATACAACCACATTTAAAAATACTTTGCAATAC
TGTGGTGAAAAAGCATTCTCTATAAATTTAGTAGTAAATTCAAAGTTAACTGAAGAAGAG
ATTAGTAACGAAACTGTTGAACATTTAACTGAAATAATAACAAAAAACAAAAGTGTTATT
CAAAAAGCTTACTTGGGTCCTTCTGATGAAGGCAATGATAGGTTGAAACAGCAATTTTCA
AGTAATAGTTTAGCTATTTTAACAAGTGTAGATGACTGGGAAATGTTTGGAGATAAAAAT
AAACTTGAAATGGTTTTTGTACCAGATGATAGACACATTAAACGTAAATTGCGTAATATT
CCAAACAAAGGCATCATTATGGATCCTTTTAATAAACTAAGTCGTAATGTTGATTATTTA
GATAATGATGACGAGTTTTATAGCGACGATCACCTTTATTATAAGGAAGATGGATACGTA
GCATTTTCAGACTATTCTGTTATAGGTGGAGAATATGTAGACGGTGGCTTTTCGCCATTA
GCTATTGCGATACATATTGTCTATTTTGATGAGGCTAATGAGTTAAGAGTTAAACATTTT
GTCTCTGATTCTAATAACGATAGATTAAATCCAGCTAAAAAGTTTTTTGAGGCTGTAGAT
AAATTAGTAACTTGGTCTAAAAACTTAGATAATAAAAATAGATCTTATGCGATCGGACAA
TTCGAAGAATTAAATGAAAATAATAAGTATCCAGGATTAGGTTTAATTAAAAGGTTATCT
ATCATGCATCATCTAGAAATTATGAATAGATACTTGGAGTCTCAAAATGAAAATATGTGA
AAAATGTTTTAATAATACTGAAATCATAGAAATCATTGTAAATGATAATAGCAAATTTGA
CAATTGTGATATTGATAACGATCATCTTGGTGTTAAAATATTTGATACGACTCGACACAT
AGATAAATTAGAGCAGATTAGAGATTATTTAAGACCAGCGTTAGAATTATATGATATTAG
TATAAATTTACCAGATACTTTTAGCCCAAAAGAAGGTAAAAAAATTGAAACAGCATTAAA
AGATGATTGGAGTATATTTAATGTTGAAGAAGATAAAATAAGTTGTATTTTAAATGAACT
TTTTAAAGATGATGAAAATATAGATAGACGGGTGTTGGAAGGTTTAGTAGGCGCTAAAAT
CATTAAAGATAAAAAATATACAAATGAAAATCTAATTGTAGCAAATAATGACTGGGATGG
ATTTTGTGAGAGCTTGAAGTATAAAAATAGATTTCATAATAATATGATCAATTTAGAGAA
TTTAGCGTTCTTTCTCGATATCACTACTAATTACTATAGTATTGAGGAATTTAGAGAAAG
ATTTGAACCATTATATAGATCTAGAATAGTTAAGTTCATTACAGAGAAAAGTGAACTAAT
GTCACCACCAAAGGGATTTGCAACGGCAGGAAGATTGAATTCTAAATGGATAAGCGTATT
ATACCTTAGTACAAAAGAACAGGTCAGTATAGAAGAAGTTAAACCTAAGCATAATGACAT
TATTTATATAGGTAAGGTTAAGTTACAAAAAAACGTTACAAAAGAGAAATTGAAAATTGC
GAATTTAACTAATTTAACTAGTAATGCAATCAAAGCTGGCGATGATGGATTTAGAAAGTA
TTTTGTAAATTACCAAACATTAAAAAAGATTCATAAAGGAATAACAAATCCAAGCGATGA
ACAAGGAATAGATTATTTGCCATTTCAATATTTAGCTGATTATATTCGAAGCCTTAAGTA
TGACGGGATAATGTATGAGAGCATATTGCAAGATGGTACTTTTAACTTTGTGTTTTTTGA
TCAAAATTTATTTGAATGTGTTAATTATGAAAGAAAAAGAGTAAGTGACGTTAAATATAC
ATTGACTAAGCTAAGTTGACACACTTAAAAGTCTGAATATTCTAATAAAATGCAAATAAT
CCCCCGCACTTCACATAGTGGCGGGGGATTTATTATGGCGTCAAAATGCCCAGAGTATGG
GTGTGACCCTTAAATCATGGCAAAGCATCTAACACTTGATATGGTGCCGAGTCCTAACAT
AGCACAATATAGTTAGTATGACAAAGTCATCTAACATAACACATCAGAAGTTGCCCGATT
TATTCCAGACCATACAGTGATATAGTTGCACAACGCATGACTTTTATTTAGCAATAACTG
CTACTTCTGAAATAAGTTGCTTTGCATAGTCTGATTGCGGATGTTTGATAATATCTTCTG
TGTTATTCAGTTCAACGATTTCGCCATTTTTCATAACTGCAACTCGATCACATATTTCAT
TGATAACACCCATGTCATGTGTGATGAATAAATAAGTGATGCCGAAGTCTAACTGTAATT
GTTTTAATAACTCGATGATATCTTTTTGAATTGAAACGTCTAAAGCTGACACTGCCTCGT
CGCAAACAATCACTTTAGGTTCTACAGCAAGTGCTCTCGCGATACTTACACGCTGGCGTT
GCCCACCAGATAATTCGTGTGGATAGCGATATAAGAAACTTTGATCTAGGCCAACTTTTT
CTAACAACGATACGACAGTTTTAATAATGTCATCATTATCTTTGACTTTCCCATGAATGA
TAAGTGGTCGTTTAATCACATCAATGACTTTAAATCTTGGATTAATAGATGCGAATGGAT
CTTGGAAAATCATTTGTATCTCTTGTCGTAAAGATTTCAATTCATCATCTTTAAATAAAC
TTAATGGTAATTCGTTATACCAAATAAAGCCTTCTGACACTTCCTTTAGACCGACGACCG
TCTTAGCTAATGTCGATTTCCCTGACCCTGATTCACCGACAATGCCTAATGTTTCGCCTT
TTCTAATAGCCAAGTTAATATCACTAACTGCTCGGTATAGGCTGCCACTCGGTGAAGTGT
AATCCACGCTCACGCGATCGAATTTTAATAAAATATCATTGTTTAACGGTCTTGGCGGAC
GCGTTTGATGAATATCAGGAATCGCATCTATTAAGCGTTTCGTATAGGTATGTTGTGGCG
ATTTAAAAATACTTTCAACCGTGCCACTTTCAACGACACTTCCATCTTTCATTACAATCA
TATCGTCGCAAAATTGATACACAGCACCTAAATCCTGAGTGATAAAAATAATAGACGTTT
CTGTGTACTCATAAAGGGACTTCATTAACTGCAGTAATTGATTTTGTGTACTGGCATCTA
ATGCCGTTGTTGGTTCATCTGCGATTAAAATTTGTGGCTTTAAAATCAATGCCATTGCTA
TCATGACACGTTGACGCATACCACCAGAAAGTTCATGTGGATAAGCATCAAATTGTCGAG
TTGCATGTTTTATACCTACTTTTTCTAAAATGTCTATTGTCATCGACTTTGCTTCAGATT
TAGATACACGTTTATGTTGAAATAGTACTTCTGTAATTTGTTTGCCAATCGTTAATCTTG
GATTCAACGAAGAGAGTGGATCTTGAAAAATCATTGAAATATCCTTACCTCGAATTTGTT
GTAACGCTGAAGTTGATAAATTAGTTAACGATTGCCCATTAAAAATAATTTCTCCTGTTA
ACGTGTGATCTGGATAATCTGGTAGTAGCCCTAAAATAGATTTAGCGGTAATACTTTTTC
CTGATCCTGATTCACCAACAATACCTAGGATATGTTTTTTTCGTAATTCGAAAGAGACGT
TTTTTACCGCTTGAACTGTAGTTTCATCATAATTGAATTGTACATTCAGACTGTTGACTT
CTAATAAATTTGACATGATGTTGTGCCTCCCTATTCACAAATGTGTAAATTTATTCTATA
CTTTTGTATATCATAGTAATCTACTCAAGATTATTTTACAAGGAGTGATTATCATAATTA
CTTATTTAGAATCTTTTAAGTCGTTGTATCACAAGGCATTTTACAAGTTTGTATTATCGG
TATTAAGCTTGCCAATATTTTTATATGCAGTGATAAAGTTTTTCTTTTCTGCTAAGAGAA
AAAATTTTTACGCTAATAATTCTGAAATTTCAGAAATTGAACAGGCGTTACATCAAAAAT
ATAAATATTTATCGCAGCAAAAGTCATCCACACAAATACATAAAGAAGCATTAAAAATAT
TCAAGGCACAAAGTTCTAATACGAATTCAAAGAATATTGAACAAGCACATTTTTCAACAT
ACTTTGAAAATGTATTATTTCATAAGTTCATCATTATCAAAGTGATATTGGCCTTGCCGA
TGTTCATCTTATTGACTATTTATTTACAGCCATTAGTTAGATATATTTTTGAGCGAATTG
TCATGGCTGTGATTGTCATCATTGGTGTTATTGTCAGTGTGTTTACCATTCTGTATTTTT
CACCGCTTGATGCGGCTTATAGCATACTGGGACAAAATGCAACAAAGGCACAGATACATC
AATTCAATGTATTACATCATCTTAACGAACCTTATTTTATTCAATTGTGGGATACCATCA
AGGGTGTTTTTACTTTTGACTTAGGTACGACTTACAAAGGGAATGAGGTTGTGACTAAAG
CAGTTGGCGAAAGAATTCCAATTACAATAATTGTCGCAGTATTAGCGCTAATTGTGGCAT
TAATTATTGCGATACCAATTGGAATTATCAGTGCGATGAAGCGAAATAGTTGGCTTGATA
TCACGTTAATGATAATTGCATTAATTGGTTTATCTATTCCAAGTTTCTGGCAAGGGTTAT
TATTCATTTTAGCGTTCTCATTGAAATTGGATATTTTGCCACCATCTTATATGCCAGAAC
ATCCAATATCGTTGATTTTACCTGTACTTGTCATTGGAACAAGTATTGCTGCTTCTATCA
CGCGTATGACAAGGTCTTCTGTACTTGAAGTAATGCGCAGCGATTATGTTTTAACTGCTT
ATGCAAAAGGATTATCGACGACACAAGTAGTTATTAAACATATTTTGAAAAATGCCATTA
TTCCAATTGTAACGCTAGTTGGTCTTCTAGTGGCAGAGTTACTAGGCGGTTCAGCAGTGA
CGGAACAAGTATTTAACATTAATGGTATCGGTCGTTATATCGTCCAAAAACAACTAATAC
CTGATATTCCAGCAGTCATGGGTGGGGTCGTATATATATCAATTGTAATATCTTTAGCAA
ACTTAATTATTGATATATTTTATGCTTTAATCGATCCAAAATTACGTAGTGAAATTAACG
AAAGGAAGTGAGGCATATGGTAAAACTTACAACAAAGATAGCTTCCTTAAAACTATTCGC
AAGTTATGCTATTGCAACTTATATTTTAGTTATATTAACGAGTGCATTAAATCTTTTTAA
AGGTTATGTGGCCGATACGTTCTATATTGCTGAAACATTACTAATCGTTTTAACCATCAT
TTTAATTATCATTTTAACAACGGAACAAACATGGAAGCATCATGACCTATGGCGACGTAT
CGTCGAAGTGTTGTTATTGTTGATGACATTAACAGGCAACGTATTTACATTATTAATGTT
TGTAAGTATTAGACGTTACCAACGTACATCGCAAATACATAGTTATAACGGGTGGGAATC
GTTTATACGAAAAACTACTAGACATCGTATTGCGATTATCGGGTTACTTATTTTAGTCTA
CATGCTGACATTATCAATTGTGTCACAATTTACATTTGATACGACATTGGCTACTAAAAA
TCAGTTCAATGCACTGTTACATGGACCGAGTCTAGCCTATCCGTTTGGTACTGATGATTT
CGGTAGAGACTTATTTACACGCGTAGTTGTCGGAACGAAACTGACATTTTCAATTTCAAT
TATTTCAGTAGTTATTGCAGTTATTTTTGGTGTGTTACTAGGCACTATCGCAGGTTATTT
TAATCATATTGATAATTTAATAATGCGAATTTTAGATGTAGTGTTTGCAATTCCCTCATT
ATTGTTAGCGGTGGCAATTATTGCATCATTTGGAGCAAGTATTCCAAATTTAATTATTGC
TTTAAGTATCGGTAATATACCATCATTTGCACGGACAATGCGTGCCAGTGTTTTAGAAAT
TAAACGCATGGAATATGTAGATGCAGCACGTATCACTGGTGAAAACACTTGGAATATCAT
ATGGCGTTATATTTTACCGAATGCGATTGCGCCTATGATTGTACGTTTTTCATTAAATAT
AGGTGTGGTTGTATTAACAACAAGTAGTTTAAGTTTCCTAGGACTTGGTGTTGCACCTGA
TGTAGCTGAATGGGGCAACATTTTACGTACCGGTAGTAACTACTTGGAAACGCACAGTAA
TTTAGCTATTGTACCTGGTATTTGTATTATGTTCGTCGTTTTAGCATTTAATTTTATAGG
TGATGCAGTGCGTGATGCACTAGATCCAAGAATTCATTAAAAAGGTAGGGATAGATGTGA
AGAAAATCATTAGTATCGCAATTATAGTTTTAGCGTTGGTATTAAGTGGTTGTGGTGTCC
CTACGAAATCAGAAGTGGCTCAAAAGTCATCGAAAGTTGAAGTGAAAGGCGAGCGACCAA
CGATACATTTCCTAGGACAAGCAAGTTATGAAAATGATATGAATATCGTCAAAGATCAAT
TGGAAAATGCAGGATTTAACGTGAAGATGAATATCCAACCAGATTATGGAAGCTATCGTA
CACAACGTCAAGCCGGCAATTATGATATCCAAATCGATGACTGGATGACAGTATTCGGTG
ACCCGAACTATGCTATGACGGCATTATTTAGTTCTACAGGATCAAATAGTTTATTGAAAG
ATAAACATGTAGACCAGTTGTTAAATAAAGCTTCTACTCAAAATGAAGCAGATGTTAAAC
AAACATATAAGCAAATTGAAGATGAAGTTGTATTTGATAAAGGGTATATGGCGCCTTTAT
ATGGATCAAAAAAGAATTTAGTATATGACAATAAAGTGTTAGATAAAAATAGTGTTGGAT
TGCCAAATTCACGTGCATTAATATGGCAACAATTTGATTACAACAATAGTAGAGAACGAG
ATACGCGGCCACTTGTGATGACACAACAAGATGGTGAAATTCCTACATTGGATCCAATAC
GTTCAATTGCGCCGTCAGTATATTCAATTAATATGAATATGTACACAAGGTTATTATTAT
TAGATGAAAATGACCACTTAACAACGAAAGGTTCGTTAAGTCGTGATTATGCTGTGAATA
AGGACAATAAAGCGTTTTATTTCTTGTTAAGAGATGATGATTATTTTGCGAAAGTGGTCA
ATGGACAAGCACGTAATACTGGAGAGCGTGTATCGGCTGAAGATGTTAAGTTTTCTTTAG
ATAGAGCACGTGATAAAAAGTCTGTGCCTAACAATAATACTTATAATATGCACAAACATA
TAAATGACATCAAGATATTAAAAGATGAGGACATCGATCAGTTGCGTAAAGAGAAAGACA
AGGACGATAAATCCATCTATGATAAGTTGATTAAAGCTTATAACGTCAAATCGTTAACGA
CAGATGGTCAAAGAGTAAATAATAAAGACGGTATTTATCAAATTGTTAAAATTACGACAG
ATCAATCGATGCCTCGAGAGGTAAATTACTTAACACACTCTTCGGCAGGCATTTTATCTA
AAAAATTTGTTAATCAAGTAAATCAAGAATATCCAAAAGGATATGGGGATAGCAGTACCA
TTCCTGCAAATTCAGATGGAAAAAATGCGCTTTATGCAAGTGGTGCATACATTATGACAC
AGAAAAATGCATATCAAGCAACGTTTCAACGTAATCCAGGATTCAACAAAACAGAAAAAG
GTAGTTATGGACCAGCTAAAATTAAAAATATTACATTGAAGTTTAATGGTGACCCGAATA
ATGCATTGTCAGAACTTAGAAATCATTCAATTGATATGTTGGCAGATGTGAATCAAAAAC
ATTTTGATTTAATTAAGTCGGATAAAAATTTAAGCATTATTCGCAAAAATGGACGCAAGT
CAGTCTTTTTAATGCTAAATATTAAAAAAGGTATATTTAAGACGCATCCAAACTTGAGAC
AAGCAGTAGTTAATGCGATAGATCAGGATCAATTTATTAAGTTTTATCGTGGCGATAAAT
TTAAAATTGCATCACCGATTACACCACTTGTCGATACTGGTAACGAGCAACGTCAAGATT
TAGAAAAAGTAGAAAAAGCCATTAATCAATAATGTTTTAAATATTTAACAGAAAGTAGGA
GGATATAGTATGGTCATTAACTTAAATGACAAACAGACAAAAACATCTAAAGAAGGGTTA
ATTTCCGTATCACATCCTCTTGCGGCTAAAATTGGTAAGGATGTATTAGATCAAGGTGGC
AACGCCATGGATGCCGTGATTGCAATTCAACTGGCATTGAATGTGGTAGAACCATTTGCA
TCAGGTATTGGTGGTGGCGGATACTTGCTATATTATGAGCAAAGTACTGGCAGTATAACT
GCGTTTGATGCGCGTGAGACAGCCCCTGCACATGTAGATAAACAATTTTATCTAGATGAT
TCAGGCGAATATAAATCATTTTTTGATATGACTACACATGGTAAAACTGTCGCTGTGCCA
GCAATTCCAAAGCTGTTTGATTATATTCACAAGCGTTATGCTAAATTGTCATTGGAAGAT
TTAATTAATCCTGCAATTGAACTAGCCATTGAAGGTCATTCAGCCAATTGGGCTACTGAA
AAATATTCGCGCCAGCAACACGCACGATTGACAAAGTATCACGAAACGGCGCAAGTATTT
ACGCATGAAAATCAATATTGGCGTGAAGGTGATTGGATTGTACAACCCGAATTAGGCAAG
ACATTTCAAATATTAAGAGAACAAGGGTTTAATGCATTTTATAAAGGTGACATTGCGAAA
CAATTAGTCAATGTTGTTAAAGAATGTGGTGGGACAATCACTTTAGAGGATCTAGCCAAT
TATGACATTCAGATTAAAGCGCCAATCAGTGCGACATTTAAAGACTATGACATTTATTCA
ATGGGTCCATCTAGTTCCGGTGGTATCACGGTAATTCAAATATTGAAGTTATTAGAACAT
GTCGATTTACCATCTATGGGTCCAAGATCTGTTGATTGCTTGCATCATTTGATACAAGCG
ATGCATTTAGCATATAGTGATCGCGCGCAATACTTGGCGGATGATAATTTTCATGAGGTG
CCTGTACACTCATTAATTGATGACGATTATTTAAAAGCACGCAGTAAGCTCATTGATAGC
AATAAAGCAAATATTGATATAGAGCATGGTGTTGTGTCTGATTGCATTAGTCATACAGAC
GTTGAAGAAAATCATACCGAAACAACTCATTTTTGTGTGATTGATAAGGAAGGTAATATT
GCTTCATTTACGACATCAATCGGTATGATTTACGGATCGGGTATTACGATTCCAGGCTAC
GGCGTGTTATTGAATACCACAATGGATGGTTTTGATGTTGTGGCGGGTGGGATCAATGAA
ATTGCACCTTATAAACGACCACTAAGTAACATGGCTCCAACGATTGTGATGCATCACGGG
AAGCCAATATTAACAGTAGGTGCACCTGGTGCTATAAGTATCATTGCTAGTGTTGCGCAA
ACATTAATCAATGTATTAGTGTTTGGCATGGATATTCAGCAGGCTATAGATGAACCTAGA
ATTTATAGTAGCCATCATAATCGCATTGAATGGGAGCCTCAATTTTCACAATCTACAATA
TTAGCATTGATTGCACGTGGACATGCAATGGAACATAAACCAGATGCCTATATTGGAGAT
GTACATGGACTACAAGTTGACCCAACAACGTATGAAGCTTCGGGTGGCAGTGATGATACT
AGAGAAGGCACCGTAATGGGTGGCGAGGTGTTAGTGATTAGAAAACAGCCATTACCATAT
CGGCAAATGTATGATAATGACGGCTTTCGTGTATATTTCAATGATGTGCAGTTACCTTTA
TTGGCAGATCAAGTGCGATGGATGCATGGCAAATGTTGGATTGAGGAGAGTGTTATTAGA
ATCATTTTCCCTGAAGTTAGTGCACATATTGAAGATTTAAGAAGTTATGAAAACGCAGGA
GAAAATTATATAGATGTTGTCTGGTTAGCACGAAAGAAAGGTTATCAAGTGGCATTGAAA
GATGACGGTTTATATTTGAATGATGAAGCATATCATTCAGTGAAACGGAACACAAATGCA
TACTATAGATATGATCGAGATAGTATCACAAGATAGTTTATGCGTTTGATATGGAGTTTG
TAGTGGATATGGGCTTTTGTTGAATGAAAGGATTCGATTTCGAACTTTAGCGTGACGCTT
GAGTGTAGTAATGTTGGAAATGCTATACAAAACGCTAGTCACCTTTGTAAAATATACAAC
ACCTCACAAATTCGTTTTTGATGTACATCACAATAGTTAGCCTAAAATCTAACGTGTTGT
GGTTTGGTACAGTTGAACGAGTTATGTGAGGTGTTTTTATAATGTGGAATTTTAATAGAT
GATTTGGATGTTTCTATAATTACAGCATAAGTATTAATGTTCGCTACTAAGTTTAACCAG
AAGTTTTTATGTGCTTTCATACTTTCATACCTACTCTCAAAATATATCATCAACACTATA
ATATGTTTTAAAAATATTTACATCGTAACTAAAGTGAATGTCAAAATTTAAATTTGTAAA
AATAATAGATGTATATAAAAGGTTGAAAAGGATTGTAAGAAAATCAAAAAAACACTGTAT
GACGTTTGATTAGTCACACAGTGTAGATAAGAATTAAAATGTTGTTGCCAATTTTTCAGC
ATTATTAATACTAGTTGCCTTAATTTCTTCAGTTTTATGCGGTTCGGCATTGTGTCCTTC
AATAATGATTGTTTCATATGATGGCACACCTAAGAATGTCATAATTGTTCTTAAATAACG
GTCGCCCATTTCGAAATTAGCAGCGGGGCCTTCAGTATAATATCCACCACGTGATTGAAT
GTGTAATACTTTTTTGTCAGTTAGTAAACCTTGTGGTCCTTCAGCAGAATATTTAAAAGT
TTTACCTGCAATTGAAATAGCATCAATATATGCTTTAACTACAGGTGGGAAAGAAAGGTT
CCACATAGGCGTTACAAATACATATTTATCTGCACTTAAAAATTCTTCTAAAATGTCACT
CAATCTTGAAACTTTCATTTGTTCATCATCAGTTAACGTTTCGCCATTACTCATTTTTCC
CCAACCAGTTAATACATCTTTGTCAATAACTGGAATATAAGTTTCAAATAAATCAATATG
TTTCACTTCATCATCAGGATGTTGTTGTTGATATGTTTCGATAAATGCTTTACCAGCCGC
CATAGAATTTGATACCAGTTCATTAAAAGGGTGTGCTGTAATATATAATACTTTTGCCAT
TTGAAAATTCTCCTCTGTTTCTGTTATTTTCTTAAGTATAATTATTATACTCCATATAAA
ATTTAATATCAATCAAAATATTCAAATTACCATCATTTTCTTCATCTATATTTGGCAGTA
CTACTAAAGTATGAGGGCATTTAATTATGAAATAGTTGATTTAGAATATATACTTAATAC
CCAAAATATATGAAGGATGGATGCCACTATGACAAAGCGACCAAAACGTATTTTGGCAAC
AATTATCATTTTTCTTTCACTATTATTTACAATTATTTATATAGATGACATTCAAAAATG
GTTTAACCAATATACCGATAAATTGACACAAAATCATAAAGGACAAGGACACTCAAAATG
GGAAGACTTTTTTAGAGGGAGTCGGATTACTGAGACTTTTGGTAAATATCAGCATTCACC
ATTTGATGGTAAGCATTATGGCATTGATTTTGCATTGCCAATAGGTACACCAATTAAAGC
GCCGACGAATGGTAAAGTAACACGTATCTTTAATAATGAATTAGGCGGCAAGGTATTACA
GGTTGCCGAAGACAATGGAGAATATCACCAGTGGTATCTACACTTAGACAAATATAATGT
CAAAGTAGGTGATCGAGTCAAAGCAGGTGATATTATTGCATATTCAGGCAATACAGGTAA
ACAAACGACAGGCGCACATTTACATTTTCAAAGAATGAAGGGTGGCGTAGGTAATGCATA
TGCAGAAGATCCTAAACCGTTTATCGATAAGTTACCTGATGGGGAACGTGGCCTATATGA
TTTGTAGTTATAGAAGAGTGCCCGCAGTCTAAAAAATTAAGCAATCATTGTGTGAGTATG
ATACTTACATAATGGTTGCTTTTTTCAATGAAAATCGAAATGCTAAGTCATACTTGTTTG
ATTTAGATATTACTTAAAAAATGTAAGACAAGGTTGTTAGCATTGGCAGTGAAATTTCGC
ACGTAAAAAATCATTATTGTCACACTAAAAATAGTTGTGCACTATACCAATTTTCTATAT
AAAAGTTTAATTCTGACAGTAATGTAAACGTTTACAATTTATGATTGACATTAATAATGA
GTGACTATATGATTTATGTAAGTATTTGCGCAAACGTTTTCACAAAGTGTATTGCACAAT
CAAACTGTAAACAAAGTATGGGAGGCATAACATGGCAGAATTAAAGTTAGAGCATATTAA
AAAGACGTATGATAACAACAATACTGTAGTGAAAGATTTTAATCTACATATTACTGACAA
AGAATTCATTGTATTTGTTGGACCATCGGGATGTGGTAAATCAACAACATTACGAATGGT
TGCTGGACTAGAGTCTATCACATCTGGAGATTTTTATATTGATGGGGAACGCATGAACGA
TGTTGAACCAAAGAATAGAGATATTGCGATGGTATTTCAAAACTATGCATTATATCCACA
TATGACTGTTTTTGAAAATATGGCATTTGGGCTAAAGCTACGTAAAGTAAATAAAAAAGA
GATTGAACAAAAAGTTAATGAAGCAGCTGAAATATTAGGATTAACTGAGTATCTTGGTCG
TAAACCAAAAGCGTTATCTGGTGGACAGCGTCAACGTGTTGCTTTGGGCAGAGCTATTGT
TAGGGATGCGAAAGTCTTTTTAATGGATGAACCATTATCGAATCTTGATGCGAAGCTTCG
AGTACAAATGCGCACAGAAATATTGAAATTACATAAGCGACTTAATACTACGACAATTTA
TGTTACGCATGATCAAACTGAAGCATTGACGATGGCTAGTCGAATTGTTGTTTTGAAAGA
TGGCGACATTATGCAAGTCGGCACACCTAGAGAAATATATGATGCCCCTAATTGCATATT
TGTGGCGCAATTTATCGGCTCACCAGCAATGAATATGTTGAATGCTACAGTTGAAATGGA
CGGATTGAAGGTAGGAACACACCATTTTAAATTACATAATAAAAAATTTGAAAAGTTAAA
AGCTGCTGGCTACTTAGACAAGGAAATTATTTTAGGTATTCGAGCTGAAGATATTCATGA
AGAACCAATATTTATTCAAACTTCTCCAGAGACACAATTTGAATCTGAAGTAGTTGTATC
CGAACTGTTAGGTTCAGAAATTATGGTACATAGCACATTCCAAGGAATGGAATTGATTTC
TAAATTAGATTCAAGAACACAAGTGATGGCGAACGACAAGATTACACTAGCATTTGATAT
GAATAAGTGTCACTTTTTTGATGAAAAAACAGGAAATCGTATCGTCTAAGGGGGAGTATT
CATGTCTAAAATTTTAAAATGTATCACGTTAGCCGTGGTAATGTTATTAATCGTAACTGC
ATGTGGCCCTAATCGTTCGAAAGAAGATATTGATAAAGCATTGAATAAAGATATTTCTAA
AGACAAGCCTAACCAACTTACGATGTGGGTGGATGGCGACAAGCAAATGGCGTTTTATAA
AAAAATTACGGATCAATATACTAAAAAAACTGGCATAAAAGTAAAGCTTGTAAATATTGG
TCAAAATGATCAACTAGAAAATATTTCGCTAGACGCTCCTGCTGGAAAAGGTCCAGATAT
CTTTTTCTTAGCACATGATAATACTGGAAGTGCCTATCTACAAGGCTTAGCTGCTGAAAT
CAATTTATCAAAAGATGAGTTGAAAGGTTTCAATAAGCAAGCACTTAAAGCGATGAATTA
TGACAATAAGCAACTAGCATTGCCAGCTATCGTTGAAACAACCGCACTTTTTTATAATAA
AAAATTAGTGAAAAATGCACCGCAAACGTTAGAAGAAGTTGAAGCTAATGCTGCCAAGCT
AACTGATAGTAAAAAGAAACAATACGGTATGTTATTTGATGCTAAAAATTTCTATTTTAA
TTATCCGTTTTTATTCGGCAATGATGATTATATTTTCAAGAAAAATGGCAGTGAATATGA
TATTCATCAGCTAGGACTAAATTCAAAACATGTCGTTAAGAATGCTGAACGATTACAAAA
ATGGTACGACAAAGGGTATCTTCCTAAGGCAGCAACACATGATGTCATGATTGGTCTTTT
TAAAGAAGGAAAAGTAGGACAATTTGTCACTGGACCATGGAACATTAATGAATATCAAGA
AACGTTTGGTAAAGATTTAGGAGTAACAACATTGCCTACAGATGGTGGCAAACCTATGAA
ACCATTTCTCGGTGTACGTGGTTGGTATTTATCTGAATATAGTAAACATAAGTATTGGGC
TAAAGATTTAATGCTGTATATCACTAGTAAAGATACATTACAAAAATATACAGATGAAAT
GAGCGAAATTACTGGACGTGTTGACGTGAAATCATCTAATCCAAATTTAAAAGTGTTTGA
AAAGCAAGCACGTCATGCTGAACCGATGCCTAATATTCCTGAAATGCGACAAGTTTGGGA
ACCGATGGGCAATGCAAGCATATTTATCTCAAATGGTAAGAATCCTAAACAAGCGTTAGA
TGAGGCGACGAATGATATAACGCAAAATATTAAGATTCTTCATCCGTCACAAAATGATAA
GAAAGGAGATTAGTTATGACGAAACGTAACCCTAAATTAGCGGCATTATTATCTGTTATA
CCTGGTTTGGGACAGTTTTATAATAAAAGACCCATTAAAGGTACGATATTTTTTATCTTT
TTCATCAGTTTTATTTCTGTATTTTATAGCTTTTTAAATATTGGTTTTTGGGGATTGTTC
ACATTAGGGACAGTACCTAAGTTAGACGATTCTCGTGTCTTACTTGCACAAGGCATTATT
TCTATCTTACTCGTTGCTTTTGCAATCATGCTATATATCATTAATATTTTAGATGCATAT
CGTAATGCTGAACGATTTAATCGCAATGAGGAAATAAAGGATCCGAAGGCACGTATGGTT
GCAACATGGGACAAGACGTTCCCATACTTACTAATCTCACCAGGTACATTCTTATTGATA
TTTGTAGTTGTATTTCCATTAATATTTATGTTTGGAGTAGCATTTACAAACTACAATTTA
TACAACGCGCCTCCGAGACACACATTAGAATGGGTTGGTTTAGATAACTTTAAAACGTTA
TTCACAATTGGCGTTTGGCGTAAAACATTTTTCAGTGTTATTACTTGGACATTAGTATGG
ACGCTTGTTGCAACGACACTTCAAATTGCATTAGGGCTGTTTTTGGCAATTATTGTAAAT
CACCCTGTCGTCAAAGGTAAGAAATTTATCCGTACTGTGTTAATCCTACCTTGGGCTGTA
CCATCATTTGTGACAATTTTAATATTTGTAGCGTTATTTAATGATGAATTTGGTGCGATA
AATAATGATATATTGCAACCTTTATTAGGTGTTGCACCAGCATGGTTAAGTGATCCATTT
TGGGCAAAAGTGGCATTAATTGGCATTCAAGTATGGCTTGGTTTCCCATTTGTCTTTGCA
CTGTTCACTGGTGTACTGCAAAGTATTTCATCAGATTGGTACGAAGCAGCAGATATGGAT
GGTGCGTCTAGTTGGCAAAAGTTTAGAAACATCACATTCCCGCATGTCATTTACGCCACA
GCGCCATTGTTAATTATGCAATATGCAGGTAATTTCAATAATTTTAATCTTATTTATCTA
TTTAATAAAGGTGGTCCACCAGTGTCAGGGCAGAATGCTGGTAGTACAGATATCTTGATA
TCTTGGGTGTATAATCTGACATTTGAGTTTAACAACTTTAACATGGGTGCAGTTGTGTCA
TTAATTATTGGATTTATTGTTGCTATTGTCGCATTTATTCAATTCAGACGTACAAGTACG
TTTAAAGATGAGGGAGGTTTATAAGATGACAAAGAAGAAAAACATATTAAAAGCAATCGG
TATTTACAGTTTTATAGCGATGATGTTTGTCATCATTTTATATCCACTACTGTGGACATT
TGGCATTTCCCTTAATCCAGGTACGAACTTGTATGGTGCCAAAATGATACCAGACAATGC
AACATTTAAAAATTATGCATTCTTACTATTCGATGACAGTAGTCAATACCTGACTTGGTA
TAAAAATACGCTTATCGTAGCATCTGCAAATGCACTGTTTAGTGTGATATTTGTCACGTT
AACAGCATATGCTTTTTCTAGATATCGCTTTGTTGGTCGTAAATACGGGCTGATTACATT
TTTGATTTTACAAATGTTCCCTGTATTAATGGCAATGGTCGCAATCTATATTTTGCTAAA
TACAATTGGATTATTAGATTCTTTATTTGGACTAACACTTGTATATATTGGTGGGTCAAT
ACCGATGAATGCCTTTTTAGTGAAAGGTTACTTCGATACGATTCCAAAAGAACTTGATGA
ATCTGCCAAAATTGATGGTGCTGGCCATATGCGTATTTTCTTACAAATTATGCTTCCATT
AGCTAAGCCGATTTTAGCAGTTGTTGCTTTGTTCAATTTTATGGGGCCATTTATGGACTT
TATATTACCTAAAATACTATTAAGAAGTCCTGAAAAATTCACATTAGCAGTTGGATTGTT
CAACTTTATTAATGATAAGTATGCAAATAATTTCACAGTGTTTGCAGCAGGGGCAATTAT
GATTGCAGTACCTATAGCAATCGTATTCTTGTTCTTGCAACGCTACTTAGTATCAGGTTT
AACAACAGGTGCGACAAAAGGTTAGTTTGAAATTGGGAGCGGGGCAGAAATAATAAAGAA
CCATTAATGAATTTATTGTGTAGTGGCTCTTACAAATTAGCCACAGCTAATATGTGCCTA
AAAATAGGAATACATGAGTAAAACTCATGTATAAGAAATACTAATTTCTAAAGAAAAAGT
ATTTCTTTATGTTGGGGCCCCGCCAATATAACATTGTATAGCCTAGAACGTTGATTGATG
TTTAAGGCTCGACATACGCACTAATGACGATAAAGATTTAAAGGAGGACGTTATGATGAC
GATTAAAGTTGGAATCATTGGGTGTGGTGGTATTGCGAATGGCAAGCACATGCCAAGTTT
ACAAAAAGTTGAAAAAGTTGAAATGACCGCATTTTGTGACGTAGACATTTCGAAAGCAGC
GTGTGCGGCAGAAGCATACGGTACTGACAATGCAAAGGTTTATGATGATTACAAAGCATT
GTTAAAAGATGACACGATTGATGTTATCCATGTTTGTACGCCAAATGACTCGCATTGTGA
AATTACTGTAGCAGGGTTGCATGCCGGTAAACATGTGATGTGTGAAAAACCAATGGCTAA
AACGACAGCAGAAGCTCAAAAAATGATAGATACAGCTAAATCAACAGGTAAAAAATTAAC
AATAGGTTATCAAAATCGCTTCAGACCAGATAGTCAATTTTTATATAAATCAGCGCAACG
TGGCGACTTAGGTGATATTTATTTCGGGAAGGCACATGCTATTCGTCGTCGAGCAGTACC
GACATGGGGTGTCTTTCTAGACGAAGAAGCTCAAGGTGGAGGACCATTAATCGATATCGG
TACACACGCTTTAGATTTAACGTTATGGATGATGGATAATTATGAACCAGAATCAGTGAT
GGGTTCAACATTCCATAAATTAAATAAACAGCATGATGCGGCAAACGCTTGGGGTTCATG
GAATCCAGATGAATTTACAGTTGAAGATTCTGCGTTTGGATTTATTAAAATGAAGAATGG
AGCGACGATCATTTTAGAATCCGCTTGGGCTATTAATTCTTTAGAAGTGGATGAGGCAAA
ATGTTCATTATCAGGAACGAAAGCAGGTGCTGATATGAAAGATGGTCTACGTATTCATGG
TGAAGATATGGGCACACTTTATACCAAACACGTTGAATTGGAAAACAAAGGCGTCGACTT
TTATGAAGGTAATGAAGTGGATGAAGCTGAAGAAGAAGCAAAAGCTTGGATTGATGCAGT
TGTAAATGATACTGAACCAGTTGTGAAACCGGAACAAGCAATGGTAGTTACAAAAATTCT
TGAAGCGATTTATCAGTCTGCAAAATCAGGCAAAGCAATTTACTTTGAATAACATCATAC
GGTAAGGAGGCACATCATGACAAAATTAAAAGTTGGTGTGATAGGTGTTGGTGGTATTGC
ACAAGACCGTCATATTCCAGCATTGCTGAAACTCAAAGACACAGTCGCATTAGTTGCAGT
ACAAGATATTAATACAGTGCAGATGATTGATGTTGCGAAGCGCTTTAATATACCTCATGC
AGTTGAGACACCTAGCGAGCTGTTTAAACTTGTTGATGCGGTGGTCATTTGTACACCTAA
TAAATTCCATGCTGATCTTTCTATAGAAGCATTGAATCATGGCGTCCATGTATTGTGTGA
AAAGCCAATGGCGATGACGACGGAAGAGTGTGACCGCATGATTGAAGCGGCTAATAAAAA
TTGTAAATTACTAACTGTCGCATATCATTATCGTCACACAGATGTGGCAATTACTGCTAA
AAAAGCGATTGAATCAGGTGTGGTTGGTAAACCTTTAGTAGCACGTGTACAAGCGATGCG
TAGGCGTAAAGTGCCTGGCTGGGGCGTTTTTACCAATAAAGCGTTGCAAGGTGGCGGTAG
TTTAATCGATTATGGTTGCCACTTGTTAGACTTATCTTTGTGGCTACTAGGTAAAGATAT
GGTGCCGCATGAAGTGCTAGGAAAAACATATAATCAATTGAGCAAACAACCGAACCAAAT
TAATGATTGGGGAACATTTGATCACACTAAATTTGATGTCGATGATCATGTTACTAGTTA
TATGACATTTGCCAATCGAGCAAGCATGCAGTTTGAATGTTCGTGGTCTGCAAATATAAA
GGAAGATAAGGTACACGTTAGTTTATCAGGCGAAGATGGCGGTATTAATTTATTTCCATT
TGAAATATATGAGCCCCGCTTTGGAACTATTTTTGAAAGCAAAGCTAATGTTGAGCATAA
CGAAGACATTGCTGGTTAGAGACAGGCGCGTAACTTTGTCAATGCGTGTTTAGGGATAGA
AGAGATTGTGGTGAAACCGGAAGAAGCACGCAATGTAAATGCCCTTATAGAAGCGATTTA
TCGTAGCGATCTTGATAACAAGAGCATACAACTTTAATGATTATTATATATAATACAAAA
TTCTCAATATAAAAAGAAGGAGTGCTTTTCAATGAAAATAGGTGTATTTTCAGTATTATT
TTACGATAAAAATTTTGAAGATATGTTAGATTATGTCGCAGAATCTGGATTGGATATGAT
TGAAGTTGGAACAGGTGGTAACCCAGGAGATAAATTTTGTAAGTTAGATGAGTTGTTAGA
AAATGAAGATAAGCGACAAGCATTTATGAAGTCAATCACAGACAGAGGCTTACAAATAAG
TGGTTTCAGTTGTCATAACAATCCAATTTCTCCAGATCCGACAGAAGCGAAAGAAGCGGA
TGAAACGTTACGTAAAACCATCCGTTTAGCAAATCTATTAGACGTGCCGGTTGTTAATAC
ATTTTCTGGCATTGCAGGATCAGATGATACCGCTAAAAAGCCTAATTGGCCTGTTACACC
TTGGCCAACAGCCTACTCTGAAATTTATGATTATCAGTGGAATGAAAAGTTGATACCATA
TTGGCAAGATTTAGCTGAGTTTGCAAAAGAGCAAGATGTAAAAATTGCCATAGAGTTGCA
TGCAGGATTTTTAGTTCATACACCATATACGATGTTGAAGTTGCGTAAGGCTACAAATGA
ATATATCGGTGCTAACTTAGATCCTAGTCATTTATGGTGGCAAGGTATTGACCCAATTGC
TGCGATTCGCATATTAGGCCAAGCAAATGCAATTCATCACTTCCATGCTAAAGATACGTA
TATTAATCAAGAAAATGTAAATATGTATGGTCTAACTGATATGCAACCATATGGTAACGT
TGCAACAAGAGCATGGACATTCCGTACAGTTGGTTATGGACATAGTCCATATGTATGGGC
AGATATCATAAGTCAACTTATTATTAATGGATATGATTATGTATTAAGTATTGAACATGA
AGATCCTATTATGTCAGTAGAAGAAGGTTTCCAAAAAGCTTGTCAAACTTTGAAATCTGT
TAATATTTACGACAAGCCAGCAGACATGTGGTGGGCATAATACGAACTCGAGGTTAGTCT
GAAGTTTGTCTGAAGTAAGACTGGTGGCAGTGTTGAATAAATGCATATGTCGCCAAGCCA
TTGCCAAAAATTTCACACCTTAAATCAAGTTCATTGTTTGTAAAGAAGGTGTACTTTATA
TAAGTATATAGCGATGGTCGTACCTATTCACAGTAACAATCCGCACCATTGAAAAGAGTA
TATAACCTTTTCAATAGTGAGGTATATGATAATAAAAAAGCCTGTTGTCACAATGGTCAT
AGACACGACATACTTTAAAGGTTTCTGAATATAATATTTCAGAACGCACTTTAAAGATGG
ACGTCGATGTCGACTAATGTGATGACAGGCTTTCATTTTTAAATATTCATTAATTTCTCT
TCTTGTTTAATACGTACATATAAGAAATACGCATACGGTACTAATAAAATAGTTGTATAT
GTTGCGTGTGTTAATAATAATACACCGATTAATTCAGGAATGATGTTTAAGAAGTAATTT
GGGTGTTTTGTAATTTTATATAATCCAGATTTAATAATAGGATGGTTAGGTAAAATGAAT
AATTTTAATGTCCAAATACCACCTAAAGTTTTAATAACCATAAATAACATAATATAAGCA
AAGATTAATATAACTAAGCCAATACCATTTGCAAAGCTAAATGTATCTTTATTAATAAAT
GCCTCTACACCAGCCAATACATAAATTAAAACGTGTGTTATTGCTAAAAGCTTCGAATTT
TTAACGCCATATTCAACTGCACCGTCTGCTTTTAATTGTTTTGAGTGATTAATAGATATC
TTTAAGCTGACAAGTCTGATACAGAAAAAGATAAGTAATATAGATAGAATCATGATGTCC
TCCGTCATTATGTCATATGTATAAGCGTTGATTTTGACAACATAAAGTATTTTATAGATA
AAGCTTGTCAAATACTATTAACTATTTATTAATTTTAGTACATAAATATGTTTCTAAGTA
TGTGTTTATGTTCAGTATTTTGGATAATTTAATAATTTTAAGGATATTAAGCGCTTACAC
CGACGTGATATATTTGGCTTAACGAAAATGATTGAGGTGACAGAGATGAACTTTTTTGAT
ATCCATAAGATTCCGAACAAAGGCATTCCATTATCGGTACAACGTAAATTATGGCTTAGA
AACTTCATGCAAGCTTTCTTCGTAGTGTTCTTTGTTTATATGGCTATGTATTTAATTCGA
AACAACTTTAAGGCGGCACAACCGTTTTTAAAAGAGGAAATTGGATTATCTACATTAGAA
CTTGGTTATATCGGATTAGCATTTAGTATCACGTACGGTTTAGGGAAAACATTACTTGGA
TATTTTGTCGATGGACGTAACACAAAACGTATTATCTCATTCTTACTTATCTTATCTGCG
ATTACAGTTTTAATTATGGGATTTGTGTTAAGTTACTTTGGTTCTGTAATGGGATTATTA
ATTGTACTTTGGGGACTTAACGGAGTGTTCCAATCAGTTGGTGGACCTGCAAGTTATTCA
ACGATTTCAAGGTGGGCGCCAAGAACGAAACGTGGCCGATATTTAGGATTCTGGAATACA
TCACATAATATCGGTGGTGCCATTGCAGGTGGTGTTGCACTTTGGGGTGCTAATGTATTC
TTCCATGGAAATGTTATAGGAATGTTCATTTTCCCATCGGTGATTGCATTACTTATTGGT
ATCGCAACATTATTTATCGGAAAAGATGATCCAGAAGAATTAGGATGGAATCGTGCTGAA
GAAATTTGGGAAGAGCCGGTCGATAAAGAAAATATTGATTCTCAAGGTATGACGAAATGG
GAGATCTTTAAAAAATATATCCTGGGAAATCCTGTTATATGGATTCTATGTGTTTCAAAC
GTCTTTGTATACATTGTACGAATCGGTATTGATAACTGGGCACCGTTATATGTGTCAGAG
CATTTACACTTTAGTAAAGGCGATGCAGTTAATACGATATTCTACTTTGAAATTGGTGCT
TTAGTTGCAAGTTTATTATGGGGCTACGTATCAGACTTATTAAAAGGTCGTCGTGCAATT
GTAGCTATTGGCTGTATGTTTATGATTACATTTGTTGTCTTATTCTACACAAATGCTACA
AGTGTAATGATGGTTAACATTTCATTGTTTGCATTAGGTGCGTTAATCTTTGGTCCGCAA
TTATTAATTGGTGTATCATTGACTGGTTTTGTTCCTAAAAATGCCATCAGTGTAGCAAAC
GGAATGACAGGTTCATTCGCGTATCTATTCGGTGACTCAATGGCAAAAGTTGGTTTGGCG
GCTATTGCTGATCCAACACGTAACGGTTTAAACATCTTTGGATATACATTAAGTGGATGG
ACAGATGTTTTCATCGTCTTCTATATTGCATTATTCCTAGGCATGATTCTATTAGGAATC
GTTGCTTTCTATGAAGAAAAGAAAATTAGAAGTTTAAAAATCTAATATCAATCGGATTAA
AAGTATCGCCAATTTATTGCAGTATAGTTGGCAATCCTGCCCCGATGGCATGTGCGTGAA
GAGATGAAAGATACTGCTTCTACCCTTGCAAATATATCATCTCTATGTCTCGGGGCAGAT
CATAATTCCCTGTTATGAAGTATCCTTATTTGCCCGACTTAGGGTGACTCAATGAATTTA
CTCCTTACAATAAAGACATATAGCGGTGTCAATATTGTAGGGAGTATTGTTTTATATTTA
AACTCTCTAAAAAGCGGACTGAAAGAAAAGTGAAAACTTCTCTAGCAGTCCGCTTTTTCA
TAGAACAAAATGGATGCGCCATAATCATTAGCTATTTGTTAATCTATTTTGCTTGCTTAC
AATAATCACTTGGCGACATTTGTAAATATTTTTTAAAATGATAGCTAAACATTTTATACT
CTGAAAAGCCTACTTTGTCTGCAATTTCATAGTGCTTATAATGTCGATCTAACAATTGCA
GAGATTGTAAAATACGATAGCGATTTAAATAATCGACAATTGTAATACCAACATGATCTT
TAAATGTTCGCATCGCATACGATTCACTAACATCGATATGTTGAATTAAATCTGAAACAG
TCACTTTCGTTTGATAAGATTGCTTAATTTGATCAACAATCTGATTTACATAATAATCAT
CGTATTCTACTTTTAATAATGGTTGGAAGGCATCATGACAAGATGCTAAGCTACGGCCGT
TCTGTGATTGTTGCTCTAATAAGGTACGGACAAGTCTTCCTAAAATAACTTCTAATTGCG
CATGGTCCACTGGTTTTAATAAATAATCAAGAACATGATGTTGAATGCCGGCTTTCATAT
ATTCAAAGTCATCGTAACTCGATAATATGATGACATTACAATCTAGATGCGCAATATCAT
TGAGTAAATCGACGCCATTTTTACGTGGCATACGAATATCAGTAATTACTAATTCTGGCT
GATGTTGTTGAATTAGTGATAATGCTTCAACACCATCTTTAGCAGTGTATATTGTATTGA
AATGATAGTCTCCCCAAGGAATGATTTGCTTTAAACCTTCTCGAATAATTCGCTCATCAT
CACAAATAACAACCTTAAACATCTACATTCCCCCTTGAAAGTGGTATTTTATAACAAATT
AACGTACCTTGATTACGCTTTGAAAAAATATGGAGTCGTGCATGTGACCCATATTGAATC
ATTGCTTTATTGTGTAAATGATTTAATCCCAAATGCTTAGTATCAAATACATCATTATTA
AGAGATTGGCGTACATATTGCAGGCGAGATGACGACATCCCAATACCATTGTCGCAAACT
AAAACATGTAAATTCTGACGTGCCAATGTCAGGCGTATAGTAATGTCCAGTGACTCAGTA
TCTCTACCATGTTTAATAGCATTTTCTATGAGTGGCTGAAGCATCATTTTACCAATTGTC
TGGTGACGCCCTTCTTCAGAACTTTCGATATGGAGCTTAATCATGTCATCAAAACGGATG
TTTTGTATCGCAACATACTGTTCAATGTAGTTCAACTCTTCGTTTAATTCCACTGTATGT
GAGTTTGTACGTAATGAATAACGTAACATTTGCGATAATTGTTGGACCACAGTTTGTGCT
AATTTCGGAGATAACGTAATTAAATATTGTATTGTTTGCATCGTATTGAATAGGAAATGA
GGCTGGAATTGGCGTTCTATTTCCTTTAACTGAATATCACGCAAGCGACGTTCTGTATGC
TCGATAGAATGGATCAGTTGCTCATTTGATTCAAATAAATCGTAAATATAATTATTAATT
TCTTCTAGTTCACTGTTGTTTTTTAAAGGCGTATATGTACCTAGATGACGATTTTTGGCA
TAGTAAATTTTTTGAATAATCGTTTCGATATCTTTTGTTTGTCGTTTAGCCATATTATCT
GCACTAATGAAACCAAATATTACTAGTAAAACAAGAACTACAGCCATAACAATTAACAAC
GTGATACCATCTTCAATGTTTTCATGGATATCTTTATAAATAATGAGACGATGGTCAGCA
TGGTTTAATTTTACAGATTCATTCATAAATCCGAATTGTTGTGGTCTATACTTTTCACCT
ATAGTAAAACGGTCATCGTTGGCGTATAAAATATTGTCATACTGATCAACGATAAGTGCG
AATTGTCGGCTATCTTTCTTGATTTCACTTAAACGTGGGGTGTTAGCCATATAAATTTTA
AGCATATATGTACTATTTTTGAATTTAAGCCGATGCGTTGAAAATAAATACATATTTTTA
GTGTTTAAATGTTCATAATTATTGGTTATAAACTGATTTGGTCCAGATAACTCATAATAA
AGTGTTGCGGGCTGTTGGTGTATTAATTTTAATAATTCACGTTTTGTAGCGGTAACATCA
TGATGATTTGTTAAATCGAGCTCTTGAAACGAATTATTATGCTGTGTAATAAATGTCTGA
ATCTGCTTTTCAGTGTGATGTAAAGATGACTGACTTTCATTAACATGTTGATGAATCGTA
CGATGCTCAATCCAAATATAGATGGCATAGAAGCTTACTAGTCCAATAATAATGACTAAA
AATACTGGAAAAATAGTAGACGCAAATAACGATCGTCTCAACTGATGTCTATAAGGTTTG
TATGCCGTCATTGAATCATCTCCAAAAATTTATGATGCGGAATGTCCGGTAATTTAGATT
TCGGTATTAAAGGTATGTTCTTAAGATTTTCGATAGACTGATCGCTTTGTTCACTAACAT
CCTTTCGAATTGACTTGGCATCGAACTCTGCAACTAATCGCTGCTGTACTGAGCGGCTTG
TTAAATATTGTACTAACTTTTTACGCTTAGGATGAGGGTGTGCATTTTTAACTAAAGCAA
TACCATCAACATTTAACATTGTTCCTTCAATTGGATAAACGATTGATACAGGATAACCTT
TGTTTTTCCATGTGCGTGCATCTTGTTCGTAGCTTAGACCTGCATAATATTTACCTTTTG
CAACATCTTCAATGACTTTAGACGTTTTTGACAGTTGCATCGCATGGTCTTGGAATTGAT
GCACATCACTTACTCGATGATGCATGCTATAAATAGCACGCATATGTTGATAACCTGTCG
TTGTTGTATTTGGATTTGAGTACGCAATTTTACCTTTAAGTATAGGTTGTAATAAATCTT
GATAACCTCGAATCTTAATATCTCCTTGTAAATCTGAATTAACTACTATAACTGTTGGCA
TTAATAGAAAGCTAATAACATATTTATTGTTCGAGCGATAATCCTCTAATTGCTGTGTTA
CAGATGTATCTTGATAGGGAACAAAATCTTCTGGATGATCAATTGTTTCTGATAACACAC
CACCCATAAAGACATCACCACGCTCCGAAAGATCTTCATTATGCAAGTTTGAAAGCAGTA
CTTGAGTAGATCCGTGTTTGATTTCAATTTTGACATGCTCTTGTTTTTCAAATTCATTTA
AAATTGGACGAATCAAGTTTGATTGATACGGAGAATAAACTGTTAATACATTTTTATCTG
ATTCAGAGTGACGCGTATTAGCGCATGATGATAAAAAAATGAGAAATAATAGCAAGATAT
AAATTTTTGATTTCATGATATCCCATCAATTCTATGTATATTTTAATACAATAATTTTAG
CAATAAATGACGCATAAGTAATGTTAAATATTTAGAAATGTTTATAGATGACTTGTTAAG
ACGTTGCAAATGTTGTGATAGCACATAATTTTTGTTTGTCAAGACGACTTACCGAGGCTG
TAAAGTCAAACTGTTATATTTTATTTGAAGCTGTTATATAAAAATTGGCAAGATATTGAA
CGGTTCAAAAGTAAATTTTTACGTCAATAAAAGTATTTAATCCAGTCTCTTCATATATAA
AAGTAAATCTTTCTAAGTATTGATTTAACGCTTATTAACAATCATTTTTTATAAACAAAT
ATATCCACCTAAATTAACTTTTAAAGCAATGAAAATAGTGAACATTATAACTGTTGTGTA
ACAGAATGCAATTAGCATATTACTGTTACATAAATTAGTACAGTTTCTATGTTTTGACAT
ACATTTGATGAAAATTGTACATAATTTATGTGAAAAAAATCACAACAAACATGCTACAAT
GACTATGAAAACGTTAACATAGCATTTCAAATTCACAACATTATACAGATGGAGGCGTTT
AGTATGTTAGAAACAAATAAAAATCATGCAACAGCTTGGCAAGGATTTAAAAATGGAAGA
TGGAACAGACACGTAGATGTAAGAGAGTTTATCCAATTAAACTACACTCTTTATGAAGGT
AATGATTCATTTTTAGCAGGACCAACAGAAGCAACTTCTAAACTTTGGGAACAAGTAATG
CAGTTATCGAAAGAAGAACGTGAACGTGGCGGCATGTGGGATATGGACACGAAAGTAGCT
TCAACAATCACATCTCATGATGCTGGTTATTTAGACAAAGATTTAGAAACAATTGTAGGT
GTACAAACTGAAAAGCCATTCAAACGTTCAATGCAACCATTCGGTGGTATTCGTATGGCG
AAAGCAGCTTGTGAAGCTTACGGTTACGAATTAGACGAAGAAACTGAAAAAATCTTTACA
GATTATCGTAAAACACATAACCAAGGTGTATTCGATGCATATTCTAGAGAAATGTTGAAC
TGCCGTAAAGCAGGTGTAATCACTGGTTTACCTGATGCATACGGACGTGGACGTATTATC
GGTGACTATCGTCGTGTAGCTTTATATGGTGTAGATTTCTTAATGGAAGAAAAAATGCAC
GATTTCAACACGATGTCTACAGAAATGTCAGAAGATGTAATTCGTTTACGTGAAGAATTA
TCAGAACAATATCGTGCATTAAAAGAATTAAAAGAACTTGGACAAAAATATGGTTTCGAT
TTAAGCCGTCCAGCAGAAAACTTCAAAGAAGCAGTACAATGGTTATACTTAGCATACCTT
GCTGCAATTAAAGAACAAAACGGTGCAGCAATGAGTTTAGGTCGTACATCAACATTCTTA
GATATCTATGCTGAACGTGACCTTAAAGCAGGTGTTATTACTGAAAGCGAAGTTCAAGAA
ATTATTGACCACTTCATCATGAAATTACGTATTGTTAAATTTGCTCGTACACCTGATTAC
AATGAATTATTCTCTGGAGACCCAACTTGGGTAACTGAATCTATCGGTGGTGTAGGTATT
GACGGACGTCCACTTGTTACGAAAAACTCATTCCGTTTCTTACACTCATTAGATAACTTA
GGTCCAGCACCAGAACCAAACTTAACAGTATTATGGTCAGTACGTTTACCTGACAACTTC
AAAACATACTGTGCAAAAATGAGTATTAAAACAAGTTCTATCCAATATGAAAATGATGAC
ATTATGCGTGAAAGCTATGGGGATGACTATGGTATCGCATGTTGTGTATCAGCGATGACA
ATTGGTAAACAAATGCAATTCTTCGGTGCACGTGCGAACTTAGCTAAAACATTACTTTAC
GCTATCAATGGTGGTAAAGATGAAAAATCTGGTGCACAAGTTGGTCCAAACTTCGAAGGT
ATTAACAGCGAAGTATTAGAATATGACGAAGTATTCAAGAAATTTGATCAAATGATGGAT
TGGCTAGCAGGTGTTTACATTAACTCATTAAATGTTATTCACTACATGCACGATAAATAC
AGCTATGAACGTATTGAAATGGCATTACATGATACAGAAATTGTACGTACAATGGCAACA
GGTATCGCTGGTTTATCAGTAGCAGCTGACTCATTATCTGCAATTAAATATGCACAAGTT
AAACCAATTCGTAACGAAGAAGGTCTTGTAGTAGACTTTGAAATCGAAGGCGACTTCCCT
AAATACGGTAACAATGACGACCGTGTAGATGATATCGCAGTTGATTTAGTAGAACGATTT
ATGACTAAATTACGTAGTCATAAAACATATCGTGATTCAGAACATACAATGAGTGTATTA
ACAATTACTTCAAACGTTGTATACGGTAAGAAAACTGGTAACACACCAGACGGACGTAAA
GCTGGCGAACCATTTGCACCAGGTGCAAACCCAATGCATGGCCGTGACCAAAAAGGTGCA
TTATCTTCATTAAGTTCTGTAGCTAAGATCCCTTACGATTGCTGTAAAGATGGTATTTCA
AATACATTCAGTATCGTACCAAAATCATTAGGTAAAGAACCAGAAGATCAAAACCGTAAC
TTAACTAGTATGTTAGATGGTTATGCAATGCAATGTGGTCACCACTTAAATATTAATGTG
TTTAACCGTGAAACATTAATAGATGCAATGGAACATCCAGAAGAATATCCACAGTTAACA
ATCCGTGTATCTGGTTACGCTGTTAACTTCATTAAATTAACACGTGAACAACAATTAGAT
GTAATTTCTCGTACATTCCATGAAAGTATGTAACAAAATTTAAGGTGGGAGCACTATGCT
TAAGGGACACTTACATTCTGTCGAAAGTTTAGGTACTGTCGATGGACCGGGATTAAGATA
TATATTATTTACACAAGGATGCTTACTTAGATGCTTGTATTGCCACAATCCAGATACTTG
GAAAATTAGTGAGCCATCAAGAGAAGTCACAGTTGATGAAATGGTGAATGAAATATTACC
ATACAAACCATACTTTGATGCATCGGGTGGCGGTGTAACAGTCAGTGGTGGCGAACCATT
GTTACAAATGCCATTCTTAGAAAAATTATTTGCAGAATTAAAAGAAAATGGTGTGCACAC
TTGCTTAGACACATCGGCTGGATGTGCTAATGATACAAAAGCATTTCAAAGGCATTTTGA
AGAATTACAAAAACATACAGACTTGATATTATTAGATATAAAACATATTGATAATGACAA
ACATATTAGATTGACAGGAAAGCCTAATACACACATCCTTAACTTCGCGCGCAAACTGTC
AGATATGAAACAACCTGTATGGATTCGACATGTCCTTGTGCCTGGTTATTCTGATGATAA
AGACGATTTAATTAAACTAGGGGAATTTATTAATTCTCTTGATAACGTCGAAAAGTTTGA
AATTCTGCCATATCATCAGTTAGGTGTTCATAAGTGGAAAACATTGGGCATTGCATATGA
ATTAGAAGATGTCGAAGCGCCCGATGATGAAGCTGTTAAAGCAGCCTACCGTTATGTTAA
CTTCAAAGGGAAAATTCCCGTTGAATTATAAATACAATTCAGACCGAAAAGAAAGCATAT
GTAACTTCAAGAGTGAAGGGGCATATGCTTCTTTTTCAATTGAGTATAGAGTATTAGCAA
GACGTAGTAGGTATATGAGACAACTTCTACAATGGTTGAAGGAAGACGTTTTTGTAAGTA
GCTATGCTGATAAAGAATGTGAAGCCTTGTTAAAGGTGGGGTTCCAATATCATCGAATGG
GTTATTAATTGCTACTTGCATATGAATATGAGTCTTTTCAAATTTTTATTGACCCTGAGT
AATGAAAAATATTAAGATGAAACTTAATATTAAAGCAATGCGGAGCGTGATTATGAAGAG
AATTAGTAAAGATATATGGGCAGTATTTAAATTACTGTATCAAAATAAAGGGCGTTTTAG
CATTAATGCCTTACTATTGCAGTTAATCATGATTTTTATTAGTAGTACATACTTAATTTT
ACTATTTAATATGATGTTAAAAGTAGCTGGGCAAAGCCAACTTACGATTAACAATTGGAT
GGAAATCGTAAGTCACCCTGCCAGTGTGATACTTCTTATTATATTCATATTAAGTGTTGC
CTTTCTGATTTATGTAGAGTTTTCATTGTTAGTTTATATGGTTTATGCCGGCTTTGATCG
ACAGATTATTACATTTAAATCCATTTTTAAAAATGCCTTTGTAAATGTGCGTAAACTCAT
AGGTGTACCAGTTATTTTCTTTGTCATTTATTTAATGTTAATGATACCCATTGCCAACCT
AGGACTAAGTTCAGTATTAACAAAAAATATTTACATACCTAAATTTTTAACGGAAGAACT
TATGAAAACGACGAAAGGTATAATCATTTACGGTACCTTTATGATTGCTGTATTTATATT
AAACTTTAAATTAATATTTACCTTACCGTTAACGATTTTAAACCGCCAGTCGTTATTTAA
AAATATGAGACTAAGTTGGCAAATTACGAAGCGAAATAAGTTTCGACTTGTTATAGAAAT
AGTTATATTGGAACTCATCATTGGTGCGATTTTAACATTAATTATTTCAGGAGCAACATA
TCTTGCTATTTGTGTAGATGAAGAAGGAGATAAGTTTTTAGTCTCATCAATTTTATTTGT
TGTATTGAAAAGTTCATTGTTCTTCTATTATTTATTTACGAAATTATCATTAATCAGTGT
GTTAGTACTGCACTTAAAACAAGAGAATGTATTAGACCAACCGGGCTTAGAATTTAAATA
CCCAAAACCGAAACGGAAGTCTAGGTTCTTTATAATTTCAATGGTGCTTGCAGTGACATG
TTTTGTCGGTTATAACATGTACTTACTTTACAATAATACTATCAATACAAATATCTCCAT
TATTGGCCATCGTGGTTTCGAAGATAAAGGCGTTGAAAATTCTATTCCGTCATTGAAAGC
TGCTGCAAAAGCGAATGTCGAATACGTTGAGTTAGATACAATTATGACGAAAGATAAACA
ATTTGTTGTTAGTCATGATAACAATTTGAAACGTTTAACAGGTGTTAATAAAAACATTTC
TGAATCTAATTTCAAAGATGTCGTCGGTTTGAAAATGCGTCAAAATGGACATGAAGCAAA
ACTTGTATCCTTAGACGAATTTATTGAAACGGCTAAACAATCAAATGTGAAGCTACTAGT
AGAGTTAAAGCCACATGGTAAAGAACCAGCAGATTATACACAACGTGTTATTGATATTTT
GAAAAAGCATGGTGTTGAACATCAATATCGTGTGATGTCATTGGATTATGATGTGATGAC
TAAGTTAAAAAAAGAAGCGCCATATCTCAAGTGTGGTTATATCATTCCGTTACAGTTTGG
TCATTTTAAAGAAACATCATTAGATTTCTTTGTCATCGAAGATTTTTCTTATTCGCCAAG
ACTTGTTAATCAAGCACACTTGGAAAATAAAGAAGTCTATACTTGGACCATTAACGGCGA
AGAAGATTTAACGAAATACTTACAAACCAATGTTGATGGTATTATCACAGATGACCCAGC
ATTAGCTGATCAGATTAAAGAAGAAAAGAAAGACGAAACATACTTCGATCGTTCTATAAG
AATATTATTTGAATAATATAAACAAAGACCTCTAAAGTTATCAAGATGATACTTTCAGAG
GTCTTTTTAACGTTGCTATCTATGGGATAGGCAATCGTTTCATTCGTTTATAATCATATG
ACAAGGATTTATAAGATAATGTGGGGTCCAAAACACATATATGATTTATTGGTAAATTAT
TAATTGTTTTGTGAATGCAAAGGGTTAGAAATTGAATCGTAAATACTTTCTAATCTATGT
TTCGCTTTAGTCATTTGATCCAAATTTTTAGTGCGTATAGCGGATTTAGCAATATAGTGC
GCAGCTAAAATATCGCGTTTTTGATACGCATCTAAATTTAGGTACGATAATTTATTTAAG
TCAGTGTTTGCTATTAATTCATGTAATTGATCTACAAGCGCTTGATGTTGATACGTATGT
GATGTAGTTTCAGATTTGCTTGCTAATTTAATACCAGTCGTATCAAGGAGCGCCGCTTTA
ATACCAGCAACTAAATATGTTTTGATTTTCATTTGTGTTGTCATGCTTTGTTACTCCTTT
GATGTACATTAATCAAAAAAATTATACACTATTGTATATTGCAAAGCTAATTAACTATAA
CAAAAAGATAGTTAATGCTTTGTTTATTCTAGTTAATATATAGTTAATGTCTTTTAATAT
TTTGTTTCTTTAATGTAGATTGGGCAATTACATTTTGGAGGAATTAAAAAATTATGAAAA
AGCAAATAATTTCGCTAGGCGCATTAGCAGTTGCATCTAGCTTATTTACATGGGATAACA
AAGCAGATGCGATAGTAACAAAGGATTATAGCAAAGAGTCAAGAGTGAATGAGAACAGTA
AATATGGGACATTAATTTCAGACTGGTATTTAAAAGGGAGATTAACTAGTCTAGAATCTC
AATTTATCAATGCATTGGATATTTTAGAGACATATCATTATGGCGAAAAAGAGTATAAAG
ATGCAAAAGATAAATTGATGACAAGAATTTTAGGGGAAGACCAATACCTTTTAGAAAGAA
AAAAAGTGCAGTATGAGGAATACAAAAAATTATACCAAAAATATAAAGAAGAGAATCCAA
CCTCTAAAGTTAAAATGAAAACATTCGATCAATATACAATAGAAGATTTAACTATGAGGG
AATATAATGAGTTAACAGAATCATTAAAAAGTGCTGTAAAAGACTTTGAGAAAGATGTTG
AAAAAATAGAAAATCAACATCATGATTTGAAACCATTTACTGATGAAATGGAAGAGAAGG
CTACTTCTAGAGTTGATGATTTAGCAAATAAAGCATATAGTGTTTATTTTGCATTTGTTA
GGGATACACAACATAAAACTGAGGCATTAGAGTTAAAAGCGAAAGTAGATTTAGTTTTAG
GTGATGAGGATAAACCGCATCGTATTTCTAATGAAAGAATTGAAAAAGAAATGATAAAAG
ATTTAGAATCTATTATTGAAGATTTCTTTATAGAAACTGGTTTAAATAAGCCTGGTAATA
TTACGAGTTATGATAGTAGTAAACATCACTATAAAAATCACAGTGAAGGTTTTGAGGCTC
TAGTCAAAGAAACAAGAGAAGCAGTAGCAAACGCTGACGAATCTTGGAAAACTAAAACTG
TAAAAAAATACGGTGAATCTGAAACAAAATCTCCTGTTGTAAAAGAAGAGAACAAAGTTG
AAGACCCTCAATCACCTAAATTTGATAACCAACAAGAGGTTAAAACTACGGCTGGTAAAG
CTGAAGAAACAACACAACCAGTTGCACAACCATTAGTTAAAATTCCACAGGGCACAATTA
CAGGTGAAATTGTGAAAGGTCCGGAATATCCAACGATGGAAAATAAAACGTTACAAGGTG
AAATCGTTCAAGGTCCAGATTTCCCAACAATGGAACAAAGCGGTCCATCTTTAAGCGACA
ATTATACTCAACCGACGACACCGAACCCTATTTTAGAAGGTCTTGAAGGTAGCTCATCTA
AACTTGAAATAAAACCACAAGGTACTGAATCAACGTTGAAAGGTATTCAAGGAGAATCAA
GTGATATTGAAGTTAAACCTCAAGCAACTGAAACAACAGAAGCTTCTCAATATGGTCCGA
GACCGCAATTTAACAAAACACCTAAGTATGTGAAATATAGAGATGCTGGTACAGGTATTC
GTGAATACAACGATGGAACATTTGGATATGAAGCGAGACCAAGATTCAACAAGCCATCAG
AAACAAACGCATACAACGTAACGACAAATCAAGATGGCACAGTATCATACGGCGCCCGCC
CAACACAAAACAAGGCATCAGAAACAAACGCATATAACGTAACAACACATGCAAACGGCC
AAGTATCATACGGAGCTCGCCCAACACAAAAGAAGCCAAGCGAAACAAATGCATATAACG
TAACAACACATGCAAACGGCCAAGTATCATATGGCGCCCGCCCGACATACAACAAGCCAA
GCGAAACAAATGCATATAACGTAACAACACACGGAAATGGCCAAGTATCATATGGAGCTC
GTCCGACATACAAGAAACCAAGTAAAACAAATGCATATAACGTAACAACACATGCAAACG
GCCAAGTGTCATACGGAGCTCGCCCAACACAAAACAAGCCAAGCGAAACAAACGCATATA
ACGTAACAACACACGGAAACGGTCAAGTGTCATACGGCGCTCGTCCGACATACAACAAGC
CAAGTAAAACAAATGCATACAATGTAACAACACATGCAGATGGTACTGCGACATATGGTC
CTAGAGTAACAAAATAAGTTTATAACTCTATCCATAGACATACAGTCAATACAAAACATT
ACGTATCTTTACAACAGTAATCATGCATTCTATGATGCTTCTAACTGAATTAAAGCATCG
AACAATCGAAAGCATATTTCTAAATTATTTATTCATTATAGTCTTAAACATAACATGACC
TAATATATTACTAACCTATTAAAATAAACCACGCACATCTATGTGATATACGACAATCAC
AGCAATAATAATTGCTTTAGAAAGTCGTACCGAACTGGAACTTACAAGTCTAGTTCGAAC
ACACTGATGTGAGTGGTTTTCTTTATTTTAAACATGAACAATCAGATAAGTTACTAGCAT
TAGCAAATATTATTAAATCAAAGGGCTTCGATTCATAAAATTTAAAACAATGATTAAAAT
TAGACGTGTAAATGTTAAATTCTAAAACGGAAATACCCGCTATCCTATTAAACCACTTTT
TGGTTCAATCACTATATTTCACACAGCTTCAATAATAAAACGAAACTGCTTCAATCCGCT
TCAACTTCAACCTACCTCATTCAGTAACCAAACGAATCCGCTTCATCCAAAATCAACCAT
TCTAACGCACATACTCAAATATAGCAGCTGCACCCATACCGACACCAATACACATCGTAA
CCATGCCGTAACGGCTATCGGGACGTCTACCCATTTCATTAAGTAAACGCGCGGTTAACA
TTGCTCCTGTAGCACCTAATGGATGACCTAAAGCAATAGCGCCACCATTCACATTCGTAC
GTGATATATCTAGACCTACTTCTTTAATAGATGCAATCGTTTGAGAAGCAAATGCTTCGT
TCAATTCGATCAAATCAATATCTTCAACAGATAGATTGCTGAGTGACAATACTTCAGGAA
TCGCATATGCAGGCCCAATACCCATAATTTTCGGGTCAACGCCTACTGCCTTATAACCAA
CGAATCGTGCAATAGGTGTCACGTCGAGTTCTTTCACTTTATCTCCAGACATTAAAACTA
CAAATCCTGCACCATCAGAAAGTGGGGCAGATGTTCCTGCAGTCACAGTGCCGTCAGCTT
TAAATACTGTACGTAATTTGGCTAGTGCCTCCATCGTGGTGTCAGGTCGTATAAATTCAT
CTTGGTCAAAGATATTTGTGTGTACTTTTGGTCCTGCGTTTGTATATTCAACTGAGTTTA
CTTGTATTGGAATAATTTCATCTTTGAACCGACCATCACGTTGTGCGTCATAGGCACGTT
GATGACTTCTGACAGCATAAGCATCTTGATCTTCGCGTGATACGTCAAATTGGGATGCTA
CATTTTCAGCAGTTAAACCCATAGGATATGACGCACCTATATCATCATATTGTAAGGTAG
GATTGTTTGTGGGCTCGTTGCCACCCATTGGTACGGCACTCATCAATTCAACGCCACCAG
CTACAAGCATATCTCCTTGACCAGCCATAATTTGATTGGCTGCAATCGCGATGGTTTGTA
ATCCTGATGAGCAGTAGCGATTCACTGTTTGACCCGGTACCGTGTCAGATAATCCCGTAC
GCAATGCAATCGTTCGTGCAATGTTTTGTCCTTGTAATCCTTCTGGAAAAGCCGTACCAA
CAATGACATCTTCAATCATATTCTTATTGAATTTTCCGTCAATACGTTTCAATACGCCTT
GTAATACTTTGGCTGCGACATCATCAGGTCTTTCGTGGAATAATGCGCCTTGCTTTGCTT
TCGCTGCGGCTGAACGCCCATAAGCTACAATGTATGCTTCTTGCATGGTTATCATCCTCT
CTTAATGACTATCTTTTAATTACGTAATGGCTTACCAGTTTTTAACATATGCGCAATTCT
TTCATATGATTTTTTAGATTTTAGTAAGTCAATAAAGCCAATTTTCTCCAACGATTGAAT
GTAACGTTGATTGATAAATGTATTTCTTGGTAAATCACCACCCGCTAAAATTGTGGCGAT
ATTTAAGGCAATATGATAATCATGGTCGCTAATAAAATGACCCCGTCTTTGCGCATCTAA
TTGTCCTTGGATCAATGCTTTGAAGTCTTCGCCTAAAGCGATATATTGATGTCTAGGATT
CGGAATATAGTTTGTTTCTGCTTCATATTTCGCACGTTTGAGCGCAACTTCGACACGTTG
TGCTGTATTGAAAATAATCGTATCTGTATCACGTAAATAACCATAACGACGTGCTTCAAA
GGCATTTGTAGAGACTTTCGCAAATGCGATATTCGTCAGTACTTTTGTCATGGAAGCTTG
TTTGTCATCAAACTTATGCGATGTGCGTAATATGCGATCAGCCATTTCTGCAAGGCCACC
GCCACTCGGTAATAAGCCAACACCTGCTTCAACAAGACCGATATATGTTTCACTTGCAGC
GACAACAATAGGTGAGTAAAGTACAAGCTCACAGCCACCGCCTAAGGCACGACCTTGAAC
AGCTGTGACTACTGGTTTCAAACTATACTTCAAACGATTAAAGCTATAATGCAATTTATC
AATTGATTGTGCAACGACATCATCTACAAGACCGTCTTCATGTGCCTTTTTCATTAAGAA
AAGGTTAGCACCCACACTGAAATTATTACCATCTGCATAAATAACCATACTTGTGTAATG
TTCATTTTCCAGTAAATCAATCGCATCAACTAACGCATCGTTGAATTCATCGGTAATGAC
ATTATTTTTACTTTGTAATTTCAGTAGCAGTTGATTATCATGAGTTACGGAAAGTTTGGC
ATCACCTTTATCCCAAAGTTCATCTTTTACGAAGTGAGAAACAGGTGTTGCATATTCAAT
GGTCTCATCTTGTTTATAAAAGCCACCATCTAAATCACTAATCCATTGTGGTAAGTCTCC
AAGTTCGTCTTCCATACGTGTTTTAACACGTTCATATCCCATTGCATCCCATAATTGGAA
TGGACCAAGTTTCCAGTTGAACCCCCAGACAAGCGCACGGTCTATGTCTCGGAAATCATC
GGTAGCTTTAGGTACATTGATAGCAGAGTAATAGAAATTATTACGTAATGTCTCCCATAA
AAATAGTCCCGCTTCGTCTTGCGCATTGAATATGACATCAAGGTTATGCACTAAGTCTTT
ATTAAATTCATTTAAAATTGGTAATTGTGGTTGCGATGCAGGTACATAATCTTGCTTTTC
AACATCGTAAACAAGTCGAGCTTTAGTTTCTTTATCCTTTTTGTAAAATCCTTGTTTCGT
TTTACGTCCGAGTGCGCCATTTTCAAACAACGTATTTACAATTTTGACATCATGAAAATA
AGGTGTTTCTTCAGGTACTTGTTGCATGCCTTTAATTACAGACACTGCAATATCTAAACC
GACTAGGTCAGATAGGGCATATGTACCTGTTTTAGGACGACCAATCGCTTGCCCAGTTAA
AGCATCTACATCTACAATGCTTAACTTGTGTTGCTCGGCGCGATACATAATATCATTCAT
TGTTTGCGTGCCGACTCTATTTGCGACAAAGCCAGGCACATCATTGACGACTATGACACC
TTTACCTAACGCATTTTGCGCGAAATTTTTTACATCTAATATGATAGATTCCTTCGTGTG
TGACGTAGGTATTAACTCCACTAATTTCATAATACGTGGTGGGTTAAAGAAATGTAGACC
AAAGAATCGTTCTTGATCCTTCTCGTTAAATGCTTGAGCAATCGCATTAATTGGAATACC
TGATGTATTTGTGGCGAATAAAGCATCTTCTTTAGCATGTTGTAGAACTTGTTGCCAAAC
AGCATGCTTAATTTCAATATCTTCTTTGACTGCTTCGATATATAAATCAGCATCATCATT
TACCAAGTCATCATCAAAATTACCATATGTTAAATGACTCGCTAGATTTAAGTCGAATAG
TAGCGGTCGTTTCTTATCTGTAATTTTATCGTAAGATTTTTTCGCAATGAGATTTGGATC
GTTTTTGTCCACTACAATATCTAATAGTTTTACTTTAAGTCCAGCATTCACAAAGAGTGC
TGCCAGTTGAGCGCCCATTGTGCCTGCGCCAAGAACGGTTACTTTATTAATTGTCATAGT
GATTCCTCCAATTTAGTTGAGGATAAGATAACCATTAAGATAATTGGAATAACGTTGCTA
TTTTATAAAATTAATTAAGTATCTTTGACAGTCATCTTAGCCTCTTATTTAAGGAAAAAG
CTTTATGCTTAAAATAAGTCTTTTTTAGTGAAATTAATGCATCTCATATAATTCTTTGCT
ATTTATACGAAAGCAGAATCTCCAGTCAAAGCGCGTCCAATTACTAAGGCATTAATTTCA
TGTGTACCCTCGTACGTGTAAATCGCTTCTGCATCAGAGAAGAAACGTGCAATATCATAA
TCGTCAGCTAGTATGCCATTACCACCTGTAATACCGCGGCCCATAGCTACTGTCTCACGC
AAACGTAAGGCATTCATCATCTTCGCCGTTGAAGTTGCAACCTCGTCATATTCACCATGT
GCTTGCATATTAGCTAATTGAGCACATGTTGCCATTGCTTGAGCTAAATTACCTTGCATC
ATTGCTAGCTTTTCTTGTATTAACTGATATTTACTAATTGGTTTGCCGAATTGCTTACGC
TCAGTGACATAATCTAATGTGGCACGTAAAGCGCCAGCCATACCACCAGTAGCCATATAG
GCAACGCCTGCTCTTGTTGAATAAAGAATTTTAGCAATGTCTTTAAAGCTTGTTATGTTT
TGTAAGCGATCCGCTTCATCTACTTTGACTTTAGTTAATTTAATTAGTGCGTTAGGAACA
ATGCGAAGTGCGATTTTATTATCAATGACTTCAATATCGACGCCATCTTGTTCTGGTCTG
ACTACAAAGCAATGGGGTTTGCCAGTTTCTTTATTTACTGCGAATACTGGAATGACATCA
GATACATGTGCACCACCAATCCATTTCTTTTCACCATTGATAACCCAAGTATCGCCCTGG
CGTTCAGCGACTGTTTCAAGACCTCCCGCAACGTCCGAACCGTGTTCTGGTTCAGTTAAA
GCAAAGCATGTACGCAGTTCATGTGACTGTAATTTAGGTACATATTTCGCAATTTGTTCT
TTGCTACCTCCGAAATAGAAAGTGTTATGCCCTAAACCTTGGTGAACACCGAGTAGGGTA
GCTAAGGAAATATCAAATCGCGCGAGTAGGTAAGACATGAAAAACTGAAATAGTTGACTA
GGCATTTTGGCGTTTGGACGATCTTTGTATAGTAATGGATTGTTAAAATAATTTAATTCT
CCCAGATCTTTAAAATAGTCCTCGGGTACAGTAGCGTCTATCCAATGTTGATTAATATTT
TCACGGTACTTACTTTCTAGCAATGAATCTACTTGTTGTAAAAATTCGACTTCACCGTCT
GTTAAACCTTTAGCAATACTAAGTACATCTTCAGGAAATAATGTTTTTAAGACTGTTTCT
TTTTCAAATGTCATATAAATTCCTCCTAAAAATAATATGAATACTAATGTGAAATACATT
TAATTCAAAAACAACACGTTTCACATGTAAACGTTTACACTAAATATCAAAAATTTTTAT
CACCTTTAAAGTGTTTGTGAGACTTTGTCATTCATCATTTGTCGAATCGCAAGTTTATCT
GGTTTCTGCGTACTGTTTAACGGCATATGTGTCACTGGTACATACATTCTTGGGACTTTA
TAACCTGCTAAACGACTTCGCATATGTTGATCTAAAATTTCAGCGTAATTTGGTTCATCT
TCGCGAAGTATAATGGCTGCAGCAATTGACTCACCATATTTTGGATGATCATAGCCAACG
ACCACACACCGGTCTACTAGTGGATGCTCAGCTAAAGCATTTTCGACTTCGGATGGTAAG
ACATTTTCGCCACCAGTTATGATTAATTCTTTTTTGCGGTCAATAATAAATATATCGCCA
TCGTCGTCCATTTTTGCTAAATCTCCTGTCAATAAGTAACGACCATGAAACGCTTTGGCA
GTCTCTGCTGGTTTATTCCAATATCCTGGCGTGACATTTTTAGCCTTAATTGCAAGTTCG
CCAATCTCACCAGTAGGTACTTCTTCACCGTTATCATCAAGGATACGTGCATCAACAAAC
ATGACTGCTTTACCAATACTCATTGGTTTACGTTTTGAATTTTCCGGTGTATTAACAAGT
ACAAGAGGTGCTTCAGTTAAGCCATAGCCATTAATAATGTTTATGCCATATTGTTTAAAA
GCTGCTTGAATACTTGGTAATGGTTGTGAACCACCTTGGATGATATAATCCATAGCTTTA
AAATTTTCAGGATTAAAATTACTAGCACGTAGCGTACTATAATACATTGTCGGAATCATG
ATAATAAATGTAGGGTGATATTGTGCAATCATGTCATTCAATTCTTCGCCGTTAAAGTAA
CGTTGAAGAATAAGTGTGCCACCTGACATTAATACTGGTAATACAGTATCGTTAAATCCT
AAAACATGGAACATTGGTGTTGATACAATCGTAATATAGTTTGAATTGAACTTATACGTC
AGCTCTAAGTTTGCGCCGTTATGAACAAATGATTCATATGAGAACATCACACCTTTAGGT
GATCCGGTTGTACCACTTGTATAAATTAATGCTGCAAGATCTTGTGGTTCAACAGGTGTT
GCTTGAAAAGGTTGGTGATAATCTGGATTTACGATTTCATCATATTGCGCTACATCAATA
TCCATATGCAATAAGTTTTGGTCAATATCGGTGAGTGAACTTAAATGTTTTTCAGCATAG
AAGAGCAGTTTTAATTGTGCATCTTCCACAATGGCTGCAATTTCTTTTGGGTTAAGCCGC
CAATTCAATGGTAAAAAAACTGCACCTGTTTTAAAACAAGCAAATAGTAAATCTAATATT
GCAATATCATTTGGCGCAAAAATACCGATAACATCGCCTTTTTTAACACCTTGAGATGTT
AAATAATGTGCCATATTATCAGCGCGTGCATTGAGTTGTTGGTATGTCCAAGATGTTTGT
TTTGCGTGATCAATAACGGCAGGCTTGTCATCATCGAAGTCTGAACGCGTTTTTATCCAA
TCGAAATTCATTAGTATACCCCCTTTAGCTTCACTTTCATACTTTATGAATTGATTGTTT
AAGTTGTCCCCATTTTTCTTTGTAAATGCTGGTATCAATTAATTTTAAATGATCAGCAAT
AATTGGTTTAAAAGCCATTTGATTTAAAATATCTTTATGCAAATCAAGACCTGGTGCAAT
TTCAATTAGTTTCAAGCCTTGATTGGTGAGCTCGAATACTGCACGATCAGTAACAAAATA
GACTTCTTGCTCGAGTGATTGTGAATATTGTGCATTAAAGTCGATATGGCTCACATCTGA
TACAAATTTCTGGTTTTGTCCTTCAGTTTCAATGTTTAATCGTTGATTATGACATGTGAC
ATGACTGCCAGCTACAAAAGTACCTGAAAAGATAATTTTATTTACAGATTGTGTAATGTC
TATAAAGCCGCCACATCCATTTAGTCGGTCATTGAAGTAAGACACGTTGACATTGCCGTA
TTGATCAACCTCAGCAAAGCTAAGATAGGCAACTGATACACCATTGTTATAAATAAAATC
CCATGCTCGATCATGAGGCATGCGCACATCTGCATTGTAATTCATACCAAAATGTTCACG
ACTCCCAACGAATCCACCGAAAATGCCAACATCTAGAATCGGTTGCACATCATGTTCAAC
ACATTCTTCATGCAATAAATTAGAGAGTTCATTATTGATGCCATAACCGATGCTAATTGT
ATCGCCATAAGTTAAAAACTGAGCAGCACGTCGGAGAATCAATTTGCGACTATTAAAAGG
TAATGCGGGTTCAGGTATTCCATCAATTCGTTCTTCTCCAGACAAGGCTGGTAAATAATG
ACTCTGAATTACTTGGCGGTGATTCTTTTCATCTTCTGTGACGTATACATAATCGACAAG
ATTTCCTGGGATAACAACTTCATTCGGTTTTAGTTGATAGTCGTCAACTAAAGCTTTAAC
TTGTACAATAACTTTCCCATGATTGGCTTTCGTGTTTAATGCGACATGATAACACTCGCT
CAAGTACGCTTCTTGAGTTAAATAAATGTTACCTTGTGGATCTGCGTATGTTCCTCTCAG
TAGTGCCACATCAACGCTAGGGAATGTGTAGTGTAAGTATGTTTCATCGTTGATGGTTAC
TAATGAAACTAAATCATCAGTTGTTCGTGTATTTACTTTACCGCCACCGTATCTAGGATC
AACAGCTGTGTTTAATCCGATTTTAGTAATAACTCCAGGTAATAATTGATTACTCTGACG
ATAATGAGTTGCAATGATACCTTGTGGTAAAAAATAAGCTTCAATGTCATTATTTTTCAT
TGCTTGTGCCGTTTTGGAAGAAGCCGTTAAAATGCTCATAATGACACGTTTAATCATACG
ACGTTCTATAAAATCATCTAAATCCGGTGCGGCACCTAAACTATGGATATCATTCGCTAA
TATAAACGTTAAATCATTGGGCGTATGATATGTGTCATGTTGCGCTAACACAGCACGTAG
AACTTCGGCGGGTAAGTTGGCTACAGCTAATGCTGGTAAACCAATCACATCACCATCCTT
AATGATATGTTGTAAGTCGTGCCATGTGATTTGTTTCAAGCAAGTCACCTCCATCACATT
TGATAAAATATAGCGTTTTTACACTTTGTGTAAACCCTTACAAGAAATATAACATAACGG
CGTTTAAAATCAATTAGAAATATCTTTTTATTCTGATAATAGACACAGTATAGACACATT
TTAATGGTCGATAACAATTGTAATATCAAGGGTTTGTAATGAATTGAATATCATTAAAAT
ACTTATATAAAAATATTGCTCGGAATATAAAAAGTTAAATAGGTTTTGATTTTCAAATAT
GGAATACAAGGCGCCCAATCGAACAAAGTATTTATATTAAAATATGGAAAATCCATCAAT
ATTAAATTAAAATAGTTTTATTATAAAAAGTGAAAGTAGGTAAGTCTATGGAAGGTCTTA
ATCATCGAAGAAATACAGAAAAAGAAGAGACAACACAAACGCAATCAGTTGCACCTAATA
CAGGTGAAGAGGTGATGTCATCAGCAATTACACAATCAACTAAGACGTCCGACATACATA
ATGAATCTATCGATAAACAAATGGAAGACAAAGCGCATGAAACAGCTCAAAATGCAGATT
TAAAAAATGAAGCAAGAAGTTTATTTGATAATGCAACCAAATCAATCGGTAGACTAGCGG
GCAATGATGAAAGCTTAAATCTTAATTTAAAAGATATGTTTTCTGAAGTATTTAAGCCAC
ATACTAAAAACGAAGCAGATGAAATATTTATAGCGGGTACTGCTAAAACTACGCCAGCAA
TTTGTGACATATCAGAAGAATGGGGGAAGCCATGGCTCTTTTCTCGAGTATTCATCGCTT
TCACAGTAACATTTATTGGATTATGGGTCATGGCAGCGATTTTTAATAACACTAACGCCA
TTCCGGGTCTCATTTTTATAGGAGCTTTAACAGTACCATTATCGGGTTTGTTCTTCTTTT
ATGAATCAAATGCGTTTAAAAATATTAGCATTTTTGAAGTTATTATCATGTTCTTTATTG
GCGGCGTATTTTCATTACTAAGTACGATGGTATTATATAGATTTGTCGTTTTTAGTGATC
AATTCGAAAGGTTTGGTTCTTTAACATTTTTCGATGCATTTTTAGTAGGATTAGTTGAAG
AAACTGGAAAAGCGCTCATTATTGTTTATTTCGTCAATAAATTGAAAACAAATAAGATTT
TGAATGGATTATTAATCGGTGCTGCTATTGGTGCAGGGTTCGCAGTTTTTGAATCAGCAG
GTTATATTTTGAATTTCGCTTTAGGGGAAAATGTCCCATTATTAGATATTGTCTTCACAC
GTGCGTGGACTGCGATTGGTGGTCATTTAGTTTGGTCAGCGATTGTTGGTGCTGCAATAG
TTATTGTGAAAGAACAGCATGGCTTTGAATTCAAAGATATTTTTGATAAACGCTTTTTAA
TATTCTTTTTATCAGCCGTTGGTTTACATGGCATTTGGGATACATCTTTAACTATACTTG
GCAGTGATACGTTGAAAATATTTATTTTAATCGTTATTGTGTGGATACTTGTATTCATTT
TAATGGGGGCAGGTTTAAAACAAGTGAATTTACTGCAGAAAGAATTTAAAGAACAACAGA
AAAAAGTAGACGAATAATAATTAAAGCTTATGTTGCGCATATGTTTGTGACATAAGCTAT
TTTTATAATTAGTCTTTAAAAGAGTGGAAGTGGAATACTTTTTTGGAGTTAAAAAAGTGT
TTCACGTTAAACAAATAGTGACAATTAGGTTTATATAAAATGAACATGATTCACTGAAAG
TATGTAATAATCATTTTATTGAAATTCATCAAACAGAAATTAATACAATCATATAAGCAA
ATTAAACCACGCCATAATCATATTGAATGACTTCGGCGTGGTTTTTATAGTTGAAGCAGG
GCTGAGACATAAATCAATGTCCCACACTCTCTTATCGTTCAATCGTTGTTCGATAATCGA
TTAAATAGATACCTTCAGGTGTTACTTTATAATTTTTAACCTTAGAGTTAGCAGCGACTA
TTTGATCGTTGTAAGCAATATAACTGTTTGGTACATCTCGACTTGATAATTTAATAATAT
CATTAGAAATATTGTGACGTTCCTTAACATCTACAGTGTGATTCAATTGATTAATTAAAG
CATCAACGTTGCTATTATTGTAGTCTCCTTTATTAATAGCACCATCTTTTTTATATGCTT
GATTAAAGAAATAGCCTGTATCTCCACGAGGAATCGTTCCGAAACTATACATCGTTGCAT
CCCATGCAGAACGGTCTGTTAAGTAACCTTCTATGTCATCAACACTTTTAATGTCGATTT
CAATATTAGCTTTTTTAGCATCTGATTGTAATACTTGCGCAATTTTCGATAGCTCTGGAC
GACCGTCATACGTAATTAACTTAATTTTTAAAGGGTGTTCTTTTGTATAACCATCTTTAG
CTAATAACGTTTTTGCTTGTTCGATATTTTGTTTGGTTAACTTAGGTTCTTTAATATATG
GAATTTTATCATTAAATGGACTCGTTGCAGGTTTCGCGTAACCTTGATAAATATGATCTG
CAATACCTTGTCTATCAATGATATGATCTAATGCTTCACGAACGGATTTAGTCATTTTTT
TATTAGTATGATTATACATAATTAAAGAAGTTCTAAATCCAGATTCTTTTGACACTTTTA
AATTTTGATTGTTTTCTATGTCTTGAACTTTATTAACTGGGACATCAGTTATTAAATCAT
CTTTTTGAGATTCTAAATTTCTGACGCGATTATTGCCGTCTTCTTGGTACGTCACAGTAA
TATGATCAAGTTTCGGTTTACCTTGCCAATAGTCCTTAAAATTCGACAATGATATTTTTC
GAGATTGCTTATAATCTTTTATTTGGTAAGGGCCTGTACCAACAGGAGTTTGATTAACAT
CTGATTTAGCATCTGTATCATAAATTGCCATAAAAGGATTAGCTAATTCAGATACAAGTT
CAGGGTAAGCGGAGCTGGTTTTAATTGTCAGTTTTTGACCTTTAGCGGTAATTGATGATA
TTGGTAATGAATATTTGACCAAGTCGCTTTTTTTCATGCTATTTTCAAGGCTAGATTTCA
CTTTTTCTGCAGTCAATTTTTGACCGTTTTGAAATTTAATATTATCTTTTAATTCTATAT
CTAACGTTGTATCATTTGGTTGATGATACGATTTCACTAATACTTTTTCTATTTTTCCTT
GATCATTTGTTTTAAATAATGATTCTGCAGCACCAATCTTAACTGGTACATCTGTTTCAT
AAGGTGCAATAGACTTTGTTTTTAACGGTAACGAAATATTTAAGTCTTTGCCAGATGAAT
GCATTGAGCCACATCCTGATAACACTAATACTGCAGAAAATATAGTTGCTAGTCTTTTAA
ACTTCATTTCATTAACACTCTCTTTCTAATTACTATGTAAAACCCAATAATTAATATTTT
AAAACTTTATTTTGTTAAAGTAAAATGTTGTTCAAGTTTAGTAATTATCAAAGTTCAATT
AATTGTAGTAATTATGCTTTTTAAAAATAAATATTAGAAATGAAGTTAGCGACATGTATA
GTGATTCACGATAAACATATATACCTAAGTATTGAGCAGCTGCTGTAGTACTACAGCTTG
GTTATGTTTAGTATCTTTTGCTGCATATAACAATAGAACATGATTATGCTGATTTACAAT
ATCCTTTAATTTTTCAAAAGCATCTTTTTGTGCATCCTGATCACGTAATTCTTTTTCGTA
TTTTTCTTTAAAAGCTCCAAAAAGTTTAGGATCATGTTGGAACCATTGTCGCAACTCAGT
AGAAGGGGCAATGTCTTTTAACCAATAATCTAGGTTTGCAGTTCTTTTCGAAATACCTCT
TGGCCAGACTCTATCGACTAGGATACGAATAGCGTCGGTATTATCTTTATTGTCATAAAT
CCGTCCAATATCTACGGTCATCTTGTGAACTCCTTTCTTATGAAATTCAGTGAGCATACG
TCAATGCATGTTGGGGTGGGACGACGAAATAAATTTTGCGAAAATATCATTTCTGTCCAA
CTCCCAATTAAAAAACAGCCATGACAAAGTAAAGTCATAGCTGTTTTTGTATAGATGTCA
TTTATTTTTACGTTTAGTTAAATACTTCAAACCAATTGCAAAGACCGTGTACCCGGCTAT
GGTTTGTATCAATGTTTTAATTAAATTATTATTTTTAACAATAATATTTGCAGTAACAAT
ACTTACGAAATATAATGCAAATACTTTTACGTAACGTTGATTAAGTTTCATATGAGCACT
AAACCTCTTTTCTCAGTTATACTGCAACGCTTAGTCTTGGAATAAATGTTTCGTAGTGTA
CGCGATCCATATCGTAATTTAAAGATTTAAGTGCTTCGATCATAGATTGTAAGAATTTTG
TACCACCACAGATATAAATTTCAGGTTTATTTGCTAAAAATACTTGTAATTCTTCAGCGC
CAATATAGCCTTGTTTATCTTTTAAGTGAGTATATAACTTAGCGTTGTCATGATGGCTTG
CGATACTGTTGAAGTTGTCTTTGAAAGGTAAATGTTGTTCATTTTCAGCAACTTGAACCA
TCTGTGTATCTAAACCTTTGGCAGAGGCAGCTTCATACATTGCTACTAAAGGTGTGACGC
CAATACCTGAACCTAAGAAAAGTTGTGGTTCAGTCGTATTCTCTAATACGAATCCACCTA
CAGGCGCAGCTAGATTAATCGTATCGCCTTCTTTAATCTCATCGTGTAAAATTGTTGAAA
CTTCGCCTTCATGTTCTGTTGTGACATCACGTTTAACGCCAAAAGTTAAATGGTTTTTAT
CACCTGATACGATAGAATAGTGACGTTTAGCTCTATATGGAAGTTTATCACTAGAAACAT
CAACTGTGATGTATTGGCCTGGTGTAAATTCACTAAAGTCATATTCTTCAGTTTCAACTG
TAAATGATTTAATGTCTTCAGATTCTTGTTTAATATTGGTAATTTTGAATGGTTTAAAAC
CAATCCACATCATTTGATCATAAATTTCTTTTTCAATTTGGATGAACACATCCGCAATAA
CGCCATATGCTTTCGCCCAAGCTTGAATGACAGGGTCATTTTCTTCTAATCCTGTCACGT
CTTGAATGGCTTTTAATAAATTTTCCCCCACAATTGGATAATGTTCAGCATAAACTTGTA
GTGCGCAGTGTTTATATGCAACTGGCATAATGACTGGTTTAATAATACTTAAATTATCGA
TGTTAACAGCTGCAGCCATTACTGCTTGTGCTAATGCTGAAGATTGCATGCCTCTTTTTT
GGTTCGTTTGATTAAACATATTTAAAAGTTCAGGATGTGCCTTAAACATTTTCGGATAAA
AAGTTGACGTAATTTCTGTTCCTTTTTCTTTAAGCAATGGCACCGTTTGTTTGATTATGT
CTTTCTCTTGTTCTGTAAGCATGATACTCCTCCTTTAATCTGTCTATTTTGATTATTCTA
CTAAAAATTTCGATATTCAATTAATTGGTTTGAGAAAATATAAATAAAATGGCAAATTTG
ACAATTGTATGACATTTTTAATTTTTTAAATACTTATCAATAAGCATTGTGTACAATTGT
CTGTTTTTACACCGACGATTGCGCGCATTTATTTGACTAATTCAAAAAACATTGTTGTTT
TCTTAGAAAAAAGTAAACATGATAATAAAAATGTGAAAGTGTAAATAATCACTGGCGAAG
TACGAAGACTAAAGACGTCTAAGATGTAATCGTATACAAATTAAAAAGGTGTAAAAATTA
AAATAAAATGTGAAATAAATCACAATTTAATATTGACCCAGTACTTAATGCATGTTACAT
TTTATATGTGAAATAAATCACAAACTTAAAAGCGGATGACACATGACCTTTTAAGTTATG
CGTTGAAAATAAAAGAGATGTTTATTTGCTTTTGTATCGTCAATAAGCAGCATTAAACTA
ACATATTTGAAACTACATGTATGTTAGTGAATTAATCATAAGGGAGTTTTTGTAATGAAC
AAATTTAAAGGGAACAAAGTTGTATTAATAGGTAATGGTGCAGTAGGTTCAAGCTACGCA
TTTTCATTAGTGAACCAAAGCATTGTTGATGAATTAGTCATCATTGATTTAGACACTGAA
AAAGTTCGAGGAGATGTTATGGATTTAAAACATGCCACACCATATTCTCCAACAACAGTT
CGTGTGAAAGCTGGCGAATACAGTGATTGTCATGATGCGGATCTAGTTGTCATCTGTGCT
GGTGCTGCACAAAAACCTGGAGAAACACGTTTAGATTTAGTATCTAAAAACTTGAAAATA
TTTAAATCAATTGTTGGTGAAGTAATGGCATCAAAATTTGATGGTATTTTCTTGGTAGCT
ACAAATCCTGTTGATATTTTAGCGTATGCAACATGGAAATTCTCTGGTTTACCTAAAGAA
CGTGTTATAGGTTCTGGTACAATTTTAGACTCTGCACGCTTTAGATTATTGTTAAGCGAA
GCGTTCGATGTTGCGCCACGTAGCGTCGATGCTCAAATTATTGGTGAACATGGTGACACT
GAATTACCAGTATGGTCACACGCTAATATTGCGGGTCAACCTTTGAAGACATTACTTGAA
CAACGTCCTGAGGGCAAAGCGCAAATTGAACAAATTTTTGTTCAAACACGTGATGCAGCA
TATGACATTATTAAAGCTAAAGGTGCCACTTATTATGGTGTTGCAATGGGATTAGCTAGA
ATTACTGAAGCGATTTTCAGAAATGAAGATGCCGTATTGACTGTATCAGCATTATTAGAA
GGCGAATATGATGAAGAAGATGTTTATATTGGTGTTCCAGCAGTCATCAATAGAAACGGT
ATTCGCAACGTCGTAGAAATCCCATTAAACGACGAAGAACAAAGCAAGTTCGCACATTCA
GCTAAAACATTAAAAGATATTATGGCTGAAGCAGAAGAACTTAAATAACTTTTTATAAAA
TCTATACCATTCCAAAAATTGTAAAACCTTACCCCAAAAAATTGTATAAAGGGCTATTTG
ATACAACTATATGTGTCGAGTAGCCCTATTTTTAATGTAGTGAAAGTCGTTGTTGAAATT
AAATTCAAATCTGGCACTTAAGCTTTAATCATAGCATTAAGATGATTGTCTAGCAGAGGC
GATTTGCGGGCTTACTACAGTACATGATGAACTTAATGCTTCAAATGTAACATTAAAAAT
AAAAGCAACGATGTCACTTCTTACTTCGTACATCGTTGCCATTAGTTCTGTTGATATTTC
GGTTAGTCTTAATCCCCGAGCAATTCTTCAATTTCATTTTTGATAACTGTAACGTGAGGC
CCATAAATTACTTGCACACCAGTGCCTTGCTGGATTACACCTTTGGCACCAGTACTTTCG
AGTAATACTTTATCGACTTTGTCATTTTGATGAAGTGTGACGCGTAGTCTCGTTGCACAA
CAGTCAACGATTTCAATGTTATCTTCGCCTCCCAAACCAGCAACAATAGTTTGTGCTCTT
TCAGTAGCCTCAACTTGTTGTGCTGCAACTTTATCTTCACGACCAGGTGTTTTGAAATTA
AATTTCGTAATTAAGAATCTGAAAACGATGTAATACAAACAGAACCACACAATTCCAATA
GGTATGACGTATAGGTAGTTTGTTTTACTATTACCTTGTAGCACACCAAAAAGTAAGAAA
TCGATAAAGCCTCCACTGAAGGTTTGACCAATTGTAATGTTGAAAATGTCTGCCATCATA
AATGCTAATCCATCAAAGAAGGCATGGATTACATAAAGAATAGGTGCGACAAACAGGAAA
CTAAACTCTAAAGGTTCGGTAATACCTGTTAAAAATGAAGTGAGTGCAGCGGATAACATT
AAACCGCCGACAACTTTTTTATGTTCAGGTTTAGCTGTGTGATAAATTGCAAGTGCGGCA
CCACATAAGCCGAACATCATCGTAATAAAACGGCCTGACATAAAGCGTGACACACCTGAA
TAATACTTCGTCACATCTGGATCACCAAGTTGAGCAAAGAAGATGTTCTGCGTACCTTGA
ACTAAGTGCCCTTTGACTTCTAAAGTACCACCAAGTGCCGTCTGCCAAAACGGTAAGTAA
AAAATATGATGTAAACCGAGTGGACCTAACAATCTTAAGATGAAGCCATAAACAAAAGTA
CCGATGGCACCTGTTTTCGTTACAAATCCACCAACATGATAAATGCCGGCTTGTATGCTT
GGCCAAATGAAAAACATCAATACACCTAAAAAGATTGCGGCAAATGCTGTGACAATAGGG
ACAAATCTAGAGCCACCAAAGAAACCTAAATACGGTGGTAATACCACTTTGTGATATTTG
TTGTGAAGTATTGCGGTCATAATACCTGTGATAATCCCGCCAAAAACACCGGTTTCAACC
GTTTGTATACCGAGCACCATGCCTTGTCCATTTTGTGCAAGCTGATCTTTTGCCAATGTG
CCCGTGATAGTTAATAAGCCATTCATAGTTGCGTTCATAATTAAGAAACCGAGCAGTGCA
GCTAAACCTGCAGTACCTTTATCGCTTCTAGATAATCCGATTGCGACACCAATTGCAAAG
ATGACTGGTAAATTTTGGAAAACAATACTACCTGCAGCTGACATTAATGTAAAAATATTT
TGTAATAAGGTAATATCTAAAATAGGGTATGCTTTAACGGTGTTTGGATTACTTAATGCA
CCACCGATACCCAACAATAGACCTGCAGCTGGTAAGATTGCGATAGGTAACATAAAGGAC
TTGCCGAACTGCTGTGCTTTTTCAAATAAAGATTTCATCAACATCCCTCCTAATTATTCT
CAATATAGCTTTTGAGAAATTTAATATCAATATATATTCTGTGGATGAAAATATTTTTCA
TAAAAATTGTTTGAATCATGTAACAATCATATAAATTGTTGTTTATATTGTTGTGAAAAT
GAGTTGACAAAAGTCGTATAGATCTGTAGACATCCTATTTTTTAGCGAGGTAGGGTGACA
AAGCATATCGGATAAATTTATAAACCATAAAATAGATAAATAGTGTTTGTATCCAAAACT
ATGAGAAAGTTAAAACTATTTTTCAAAATAAACATGATTCACCACATAAATAAATATACA
TAAGCTATCGATAACAACTTAAGAAAGGTGGATATATAAATGAAAAGAAAGATTGTTATG
GATTGTGATCCAGGACACGATGATGCAATAGCATTAATTTTAGCGGGGGCAATTGACAGT
CCACTAGAGATATTAGCTGTAACCACAGTCGCAGGTAATCAATCAGTTGACAAGAATACG
ACAAACGCCTTGAACGTATTGGATATTATGGGACGCCAAGATATAGCAGTAGCGAAAGGT
GCGGATAGGCCGTTAATTAAACCAGCTGCCTTTGCTTCTGAAATACATGGGGAATCTGGA
TTAGATGGTCCGAAACTACCGTCGACACCATCACGTCAAGCAGTTGCAATGCCAGCATCA
GATGTGATTATTAACAAAGTGATGACGAGTGATACACCTGTAACAATTGTAGCGACAGGT
CCTCTTACGAATTTAGCAACGGCATTGATTCGTGAACCAAGAATCGCTGAGCATATTGAA
TCAATTACTTTGATGGGTGGTGGTACATTTGGAAATTGGACGCCTACAGCAGAATTCAAT
ATTTGGGTAGATGCTGAAGCAGCGAAGCGTGTTTTTGAAAGTGGGATTACTATAAATGTG
TTTGGTTTAGATGTAACACATCAAGTTTTAGCCGACGATCACGTGATTGAACGCTTTGAA
AGTATCAATAATCCTGTTGCGCAGTTCGTCGTAGAATTATTGCAATTCTTTAAGAAAACA
TACAAGACTCACTTTAATATGGACGGTGGTCCAATACATGATGCTTGTACAATTTTGTAT
TTGTTACAACCAGAATTGTTTACAATGGTACCCGTTAATATCGATATTGAACATCAAAGT
CCACTAACTTATGGCACTATGGCTGTCGATTTAAATCATGTTACAGGTAAGCCTGCTAAT
GCTTATTTTGCTACAGCAGTTGATGTTGAAGAAGTGTGGAACTTGATAGATCATAAGTTA
CGTACATACGAATAATAATACTTAATTAAATAGATACAGTTAGCCCTAAGGTGCCTGATT
TAAGCGTCCTTAGGGTTTTTGTATTGGATTACAATGGTCATGACAATTTGATAATGATTG
AGATATGTATGTTAAAAATGCTTCAAAAAACACAAAATACAAAAATATATGCAAAAATTT
CAATTGCTTTATTTTAAAAGATTAAAATCACAAAAAATATAGATATAATTGAAATGTTGT
TAAAACATCACAATGATGTACATGCTCATTTTGAAAATATGTGTTCAAAGTGTGTACATC
GGTGTGACGATTGATGATAAATTGAGCTCAGATGCTCAAAGGAGGATCGAACATGAACGG
GGATAATCAGCAAATACTCAGAGAAATTGTATTGAATCCTACTATTCATGGTAAAGAACT
TGAATCGATATTTGGTTTGTCTCGTAGACAACTTGGATATCGCATTCAAAAAATCAATTT
GTGGCTTGAACAAGAGGGTTATCCAAAACTTGAAAGAACAAGCCAAGGGAATTTTATTGT
AAGTTCTGAAATCATGACGTTATTCAAGCGAGATGTATCAGAGCAGCAAATGTTAAACGG
CAACAATGTCATTTTTAGCATAGAAACACGTCGTTATTATTTAATGCTCATGCTTTTTAG
TAAGGAAAACGCAATGTCTCTAAACCATTTTTCAATTGATTTACAAGTCAGTAAAAATAC
TGTCATTCACGATATAAATCATGTGAAAGAGCAATTGGAAAATCATGGTTTGTCACTTAA
GTATTCTCGAAAACATGGTTATGAAATTGTTGGTGATGAATTTGAAGTTCGCCGTTTCTT
CATTAAGTTGATTGATCAAAGGTTGAATCATGATATTACTAAAAGTGAAGTTTTAAAGGC
GCTCAACTTAACATTCGAAGATATCGCATATCAAAAAGACAAGATCAAACAGGTAGAACA
ATTTTTGAAGAGTCGCTTTATAGACAAATCACTTAGTTCATTGCCTTATGTCCTTTGTGT
GATTCGTAGACGAATTCAAAGTGGTCATGTGATTAATCCATTAAATATTAATTATCAGTA
TTTGAGGGATACGAAAGAATATCAAGCAACGGAGATTATGACGCAACATGAGCCGGATTT
GCCAGAAGCGGAAAAGTTATATTTGACATTACACTTACTTTCAACAAGTGTGCAATGGAC
TGATTTGCAGGAATCAGATAACATATCGAATTTAACGATGGCCATCGCTCAAATGATTCA
CCATTTTGAACAAATCACTTTTATTAACATTGAAGATAAGGAGAAATTATCACAGCAACT
CTTGTTACATTTAACGCCTGCTTTTTATAGGATTAAATATAACTTAACGGATCGTGATGA
ATTAATAAATCCTTTACAAGGAAATTATCAATCCTTATTTCATATGGTGAAACAATCATG
TCAATCGTTAACTGAATATTTCGGAAAATCATTGCCTGATAATGAAATAGCATATTTAAC
CATGTTGTTCGGAGGTAGTTTGAGACGTCAAGATGAAAACTTCGATGGCAAGATAAAAGC
TATTATCGTGTGTACACAAGGCACGTCAGTATCGCAAATGATGTTATACGAGTTGCGAAA
CTTATTTCCAGAAATTATTTTCTTAGATGCGATTTCACTTAGAACATTTGAAAACTACAC
ATTAGATTATGACATCGTCTTTTCACCAATGTTTGTCTTAACACATAAAAAATTATTTAT
CACAAAAGTAGCTTTATCTGAAAATGAGCAACGAAAGTTACGTAAAGAAGTGATGAAGTA
CATTAATAAGGAATCGGCTGACATTGATAAGGAAATAAACAAGTTAATGGCATTAATTGA
ACGCACAACGACAGTTAATGACATTACAGAACTACGTGATGGTTTAGAAGATTTTATTGC
GAATTATAATTCAATTTCAACTATTAATGGATCGATTGTCACACAAAATAAGACATTAGA
TTTAGCTGACTTGATACCAGCAAGGCACGTGAAAAGAATACATCATGTTGAAAATATTGA
TGAAGCTATTGCTAAAGCAAGTGATGTGTTAGTTGCTAATCATTTTATTGATATTAAATA
TATTCATGAGATGCAACAGGCATTTGATGATTCGTATATGGTTATCATGCAAAATATTGC
TATTCCACATGCATATTCTGAAAAGCATGTACATAAAACAGCGATGAGTATGTTGATATT
ACAAGAACCAATATACATGTCAGATGGCACAGCAATCCATATTATTGTACCTATTGCTGC
TGTTGATAAAGTGACACACTTAAGAGCGTTACTACAATTGAGAGATGTGGCGCAAGACAA
TGACGCAATTAAGCGCATCATACAAAGTCGCAAAAATTCTGATGTTAATGAGATTTTAAA
AAATTATTCAAATAAAGAAGCGAGGGAAAATGGATGGGACAGCAATTAGTGCATAAAGAA
AATATAATGCTCAATTTGTCGGCAACTGATAAAGAATCCGTATTGTCACAAATGTCAGAT
GTGTTATTTCAAAATGGGTTCGTGAAGTCAACGTTTAAAGATGCAGTCATCGACAGAGAA
AAAGAGTTTGCTACTGGTTTACCAACGCATCTGTGTTCGGTCGCTATACCGCATACAGAT
GTCGAACATATTAACCATAGAACGATAGGTGTGGCTGTTCTAGAAAAAGAAGTGCCGTTT
ATTGAAATGGGAACACTTGATCAACAGACAGAAGTGAAAATCGTTTTTATGTTAGCAATG
GATAAAGTAGATGATCAACTTAAGCTGTTACAACAGTTGATGCAAATTTTTCAAAGTGAA
GAAAAATTGGAGCAGATTCTGCGAACGAAAGATGAAACAATTTTAGCAACACTAATCAAT
GATTATTTGGAATATAACTAAAAATTAATTGGAGGAATTGAAAATGAAACAAGTATTAGT
AGCGTGTGGTGCAGGTATTGCAACGTCAACAGTAGTAAATAATGCAATTGAGGAAATGGC
AAAGGAACACAATATTAAAGTAGATATTAAACAAATCAAAATTACAGAAGTTGGACCTTA
TGAAGACACTGCAGATTTATTAGTTACAACTGCAATGACAAAGAAAGAATATAAATTCCC
AGTTATCAACGCACGTAATTTCTTAACTGGTATTGGTATTGAAGAAACAAAACAACAAAT
CTTAACAGAGTTACAAAAATAACTGAATTGATATGTAATGTGGGTCAATAACATATAAAT
ATATGCAAATTGCATATAAATGACTATCACGACAAATGATTGTTGATGACATAGAAACGC
AGTGACTGTAATTCAAAGGGATTGCAGTCGAATGTAGCAAGGGTTGTCGTTGAAATGACT
GTAACGTCAAATGTAATCACAATCGGAAAGTATCGTGACAATGCATATATAACAGGGAGG
GTTTAAATATGAGTTACTTCACTGATTTTGTAAGGGGATTTTTAGATTTAGGTGCAACTG
TTATTTTACCGGTTGTCATATTCTTGCTTGGCCTATTCTTTAGGCAGAAAATTGGAGCGG
CATTTAGGTCTGGTTTAACAATAGGTGTGGCTTTTGTAGGGATTTTCTTAGTCATCGATT
TATTAGTTAAAAATTTAGGGCCAGCAGCACAAGCGATGGTTAAAAATTTAGGCGTCAGTC
TGAATGTGATTGATGTAGGTTGGCCAGCAACATCATCTATCGCGTGGGCATCATCTGTCG
CAGCATTTATTATTCCACTCGGAATCATAGTTAACGTTGTATTGCTAGTAACTAAAGTGA
CAAAGACGATGAATGTAGATATTTGGAATTTTTGGCATTATACGTTTACAGCAGCAATGG
TTTATGCCGTATCAGGCAGTATTTGGCAAGCGTTATTAGCAGCAGTTATTTTCCAAGTTA
TCTGTTTGAAAGTAGCAGATTGGACAGCACCGATGATGAGTGAGTTCTTTGATTTACCAG
GTGTATCGATTGCTACAGGAAGTACAATTTCTTATGCACCAGGTATTTACTTAGTTAAAT
TGCTACAAAGAGTACCCGGTCTGAATAAGTTAGATGCTGATCCTGAAACAATTCAAAAAC
GTTTTGGCGCATTTGGAGAGTCTATCTTTGTCGGATTAATTTTAGGTTTAGGTATTGGTG
TGTTAGCAGGTTACAAACCTGGAGACATCATTAATTTAGGAATGTCAATGGCTGCAGTAA
TGGTATTAATGCCTAGAATGGTAAAAATCTTAATGGAAGGTTTAATGCCAGTTTCAGAGT
CTGCAAGAACATGGCTAAATAAACGTTTTGGCGAACATGAAATTTATATTGGATTGGATG
CGGCTGTAGCATTAGGTCATCCAGCGGTTATTTCGACAGCATTAATTTTAGTACCTATCA
CTGTTTTATTAGCCGTTATTTTACCAGGAAACCAAGTACTACCTTTTGGTGACTTAGCAA
CTATACCATTTGTTGTCGCGTTTATTGTTGGTGCAGCAAGAGGAAACATTATTCATTCTG
TCATTGTGGGTACGATTATGATTGCAATTTCACTATATATTGCAACAGACGTAGCACCTA
TTTTCACAGATATGGCGAAAGGTACGAATGTACAAATGCCAAAAGGTTCATCTGAAATTT
CAAGTATTGATCAAGGTGGTAATATCGTTAACTATCTTATCTTTAAACTATTTAGTCTAT
TCAATTAAAAATCGAGGTGTTTGTGGTGAAAGCTTTAGTAAAAACAAGAGAAGGACATGG
CAACTTAGAACTTCTTGATAAAGAAGTTGCAACACCGCTAGATGATAAAGTAAAGATTAA
AGTACATTATGCAGGAATTTGTGGCACAGATATTCATACTTATGAAGGTCATTATAAAGT
TAATTTTCCAGTGACATTAGGTCATGAATTTTCTGGTGAAATCGTTGAAGTTGGAGCAGA
CGTTAAAGATTTTAAAGTTGGTGACCGTGTCACTTCTGAAACGACATTCTATGTTTGTAA
TGAGTGTGAATACTGTGAATCAAAAGACTATAATTTATGCAACCATCGAAAAGGTATTGG
AACACAAGTTGATGGCGCATTTACTAATTATGTCATTGCACGTGAAGAAAGTTTGCATCA
TATTCCAGATGAAGTATCGTATCAGTCTGCAGCTATGACAGAACCATTAGCATGTGCACA
TCATGGCGTTTCTAAGATTCAAGTGAACTCTGGCGATGTAGCAGTTGTAATGGGACCTGG
GCCAATCGGATTACTTGTAGCACAAGTGTTAAAAAGTAAAGGCGCAACTGTTGTGGTAAC
TGGATTGGACAATGACAAAGTCAGATTAGATAAAGCAGAAGCATTGCACATGGATTATGT
AGTCAATTTACAACAAACAGACTTAAAAACGTATATCAATGGAATTACAGACGGTTACGG
AGCAGATGTTGTTGTTGAATGTTCAGGTGCAGTTCCAGCAGCACGACAAGGTTTGGATAT
TTTACGTAAAAAAGGTTTCTACAGTCAAATAGGTATTTTTAAGGATGCTGAAATTCCATT
TGATATGGAAAAAGTGATTCAAAAAGAAATAACAGTTGTTGGTAGTAGAAGTCAAAAGCC
AGCAGATTGGGAACCTTCATTGCAACTTATGGCGGATGGTTTAGTAAATGCTGAAGCTTT
GGTGACAAAAATATATGATATTTCGAAATGGGACGAGGCGTATCAACATTTAAAATCTGG
CGAAGGTATTAAAGCATTACTTAAGCCGCTCGATTTAGATGAAAATGAAGGAGAGAATTA
ATATGGTAGAATCAATGCTAACTTTTATGCTTGGGCCATTGAGACAAATCACTGATTTTT
ATATGGAACATTTACTCGTAAGTAATTCTATCGTCATTGCAGGTTATTTTGCGACAGGTA
TTTTTAAAAAGAAAAAAGTTGTGAATTAAATCAAATTTGAGGTGATTTACAAGTGAAAGC
TTTGAAATTATATGGCGTGGAAGATTTACGGTATGAGGATAATGAAAAGCCAGTCATTGA
AAGTGCGAATGACGTTATTGTTAAAGTACGAGCGACTGGCATATGTGGTTCAGACACGTC
ACGATACAAAAAAATGGGGCCATACATTAAAGGTATGCCATTTGGTCATGAATTTTCAGG
TGTTGTAGATGCCATTGGAAGTGATGTTACGCATGTTAATGTAGGCGACAAAGTGACAGG
TTGCCCAGCAATACCTTGTTATCAATGCGAGTATTGTTTAAAAGGTGAATATGCACGATG
TGAAAAGTTGTTCGTCATTGGCTCATATGAACCTGGATCGTTCGCGGAATATGTCAAATT
GCCAGCGCAAAATGTTTTAAAGGTACCAGACAATGTTGATTACATTGAAGCAGCAATGGT
TGAGCCATCAGCCGTTGTTGCGCATGGGTTTTATAAATCGAATATACAACCTGGTATGAC
TGTTGCAGTAATGGGGTGTGGCAGTATAGGATTGTTAGCTATTCAATGGGCACGAATATT
TGGTGCTGCGCATATCATCGCTATAGATATAGATGCGCATAAACTAGATATTGCAACATC
ATTGGGCGCACATCAAACAATTAATTCAAAAGAAGAAAATCTTGAGAAATTCATCGAAAA
TCATTACGCCAATCAAATCGATTTAGCTATAGAATCATCAGGTGCTAAAGTTACGATTGG
TCAAATATTGACGCTACCGAAAAAAGGTGGCGAGGTGGTATTACTCGGAATACCATATGA
TGATATTGAGATTGATCGCGTTCATTTTGAAAAAATTCTGCGTAACGAGTTGACAGTATG
TGGCTCTTGGAACTGTTTGTCCAGTAATTTTCCGGGGAAAGAGTGGACGGCAACCTTACA
TTATATGAAGACGAAAGATATTAATGTAAAGCCTATTATTTCTCATTTTTTACCGTTAGA
AAAAGGCCCGGAGACATTTGATAAATTAGTTAACAAGAAAGAACGATTTGATAAAGTCAT
GTTTACGATTTATTAGTATGCACCTTTGAGGACGAAAACGCTGGTATAGTTATAGCTATG
AAAGTACGAATGCCGTCTGGTCTACAGATACTATCGAAATAATTCATCTTCGAATATACG
TTGCTAAATAACCGGTTTACTTGTGTGAAATATGCTTGTGAATCGGTTGTTTTGCATTTT
GTATACTTAAAATGAGATGGCAATATTTGATGATTTTTAGAGTGAAAATCAAGTACAGCT
ACTTAATAAGATAAATTTATTATAATATATGGTAAAATGATGGCAGTAATAATGAATTTG
AAAAAGAGTAAACATTAATACCTTTAACAATTTAATATCGTCAGTGTTAATGATTAACTG
CATGGCAAAACAACTTAGAATGGTCAGTTACAAAAATACATTTTTATAAAAAATTATCAC
ACTATTGTGACAACTACCTTTGACTTAATAAAAGAGGCAAGTGAGCAATAGGTTAGGCTT
ATGTGCGGGCATAGGTCAGTAATGTATAAATGGAAATGATGTAATGACAGAATGGAGGAC
AACATGATTTATGCAGGTATTTTAGCAGGAGGTATTGGTTCGAGAATGGGAAACGTGCCA
TTACCAAAACAATTTTTAGATATTGATAATAAACCGATTTTAATCCATACAATTGAGAAG
TTCATTTTAGTGAGTGAATTTAATGAGATTATTATCGCAACGCCAGCACAGTGGATTTCC
CATACACAGGATATTTTAAAAAAATATAACATTACAGATCAACGTGTCAAAGTAGTTGCA
GGTGGTACGGATCGAAACGAAACAATTATGAACATTATCGACCATATTCGCAATGTAAAT
GGAATTAATAATGATGATGTGATTGTAACTCATGATGCCGTAAGACCATTTTTAACTCAA
CGTATTATTAAAGAGAACATTGAAGTAGCAGCCAAATATGGTGCAGTAGATACAGTCATT
GAAGCAATTGATACGATTGTAATGTCTAAAGATAAACAGAACATACACAGTATCCCTGTA
AGGAATGAAATGTATCAAGGCCAAACACCACAATCATTTAATATTAAATTATTACAAGAT
AGTTATCGCGCCTTAAGTAGTGCACAAAAAGAAATCTTATCAGATGCATGTAAAATCATT
GTCGAATCTGGACATGCAGTTAAATTGGTACGTGGAGAACTCTACAACATTAAAGTGACA
ACACCGTATGATTTAAAAGTAGCAAATGCCATTATTCAAGGTGATATTGCCGATGATTAA
TCAAGTATATCAACTCGTTGCACCGAGACAGTTCGACGTCACATATAATAATGTTGATAT
TTATGGTAATCATGTCATCGTAAGACCTTTATACTTGTCTATTTGTGCAGCTGATCAAAG
GTATTACACAGGTCGAAGAGATGAAAATGTACTGCGCAAAAAATTACCAATGTCATTAGT
TCATGAAGCTGTTGGTGAAGTTGTATTTGATAGTAAAGGGGTATTTGAAAAAGGTACGAA
AGTAGTAATGGTACCGAATACACCTACAGAGCAACATCATATTATTGCGGAGAATTACTT
AGCCTCTAGTTATTTTAGATCTAGTGGTTATGATGGTTTTATGCAAGACTACGTTGTGAT
GGCACATGATCGTATCGTTCCGCTGCCTAATGACATTGATTTGAGTACGATTTCATACAC
AGAGTTAGTGTCAGTAAGTTATCATGCTATACAACGATTTGAACGTAAATCTATACCTTT
GAAAACCAGCTTTGGTATTTGGGGTGATGGTAACTTAGGTTATATTACTGCTATTTTGCT
ACGTAAGTTGTACCCAGAAGCTAAAATTTATGTATTTGGTAAGACAGACTATAAATTAAG
TCATTTTTCATTTGTAGATGACATCTTTACAGTAAATCAAATACCAGATGATCTTAAAAT
TGATCATGCATTTGAATGTGTTGGAGGTAAAGGAAGTCAAGTTGCACTTCAACAAATAGT
TGAACATATTTCACCAGAAGGCAGTATTGCTTTGTTAGGCGTAAGTGAATTACCCGTGGA
AGTGAATACACGATTAGTACTTGAAAAAGGATTAACATTGATTGGTAGTAGTCGAAGCGG
CTCTAAAGATTTTGAGCAAGTTGTTGATTTATATCGTAAGTACCCAGACATTGTTGAAAA
GTTAGCATTATTAAAAGGACATGAAATTAATGTATGTACGATGCAAGATATCGTCCAAGC
GTTTGAAATGGATTTATCGACATCTTGGGGAAAAACAGTATTGAAATGGACGATTTAATA
AACCGATGGGGGAATAACAATGACAAAAACGAAACAAGCAATACATATTGATAACATATA
CTGGGAACGTGTTCAGTTATATATTGAAGGACATAGTGAAGGCGTAGATTTAACATCAGG
ACAATTTGTTCTGAGGAATTTAACCGAAACAAAAACATTAGAAGCAAATGAAATGAAAAT
AGACGGTAATACATTTATATGTAGATTCAACGTCGCAATATTAGACGATGGGTATTATTT
ACCAATGGATAAATATTTATTTGTTTATCATGACCAGTTAGAGTATATTGGACAACTTAA
TCCAAATATTATTGATCAAGCTTATGCGGCATTAAATGAAGAGCAAATTGAAGAATACAA
TGAGCTGACTACACAAAATGGAAAAGCAAACTATGTGTTAGCCAACGAAGCTAAAGTTTT
CCGCAAAGGTGGCGTATCACAACATACGGTTTATACCATTACTCCAGAAATAGCAAGTGA
CGTTAACGAATTTGTATTTGATATTGAAATCACCTTACCTCAAGAGAAATCAGGGGTCAT
TGCGACAAGCGCACACTGGCTTCATAAACAAGGCCATAAAGCTTCATTTGAAAGTAGAAG
TTTCTTATTTAAAGCTATTTTTAATATTACAAAGTTACTACATATTAAAAGAAGCAAAAC
AATATTATTCACATCAGATTCGCGTCCGAATTTATCAGGGAATTTCAAGTATGTATATGA
TGAGTTGCTACGCCAAAAAGTAGATTTTGATTACGATATTCAAACAGTATTTAAGGCGAA
TATTACGGATAGACGTAAATGGAGAGACAAGTTTAGATTGCCATATTTACTTGGTAAGGC
CGATTATATTTTTGTCGATGATTTCCATCCATTAATTTATACGGTTCGCTTTAGACCATC
ACAAGAAATTATTCAAGTGTGGCATGCCGTTGGTGCTTTTAAAACAGTTGGCTTTAGTCG
TACAGGTAAAAAAGGTGGTCCGTTTATCGATTCATTAAACCATCGTAGTTACACGAAAGC
ATATGTTTCATCAGAAACCGATATTCCATTTTATGCTGAAGCATTTGGAATTAGAGAAGA
AAATGTTGTACCAACAGGTGTACCACGTACTGATGTACTATTTGATGAAGCTTATGCAAC
ACAAATTAAACAAGAGATGGAAGATGAATTGCCAATTATAAAAGGTAAGAAAGTTATTCT
ATTCGCACCGACATTTAGAGGTAATGGTCACGGTACGGCACATTATCCATTTTTTAAAAT
TGATTTCGAACGTTTAGCAAGATACTGTGAAAAAAATAATGCGGTTGTATTATTTAAAAT
GCATCCATTTGTAAAAAATAGACTCAATATTTCACGTGAACATAGACAATACTTTATCGA
TGTATCAGATTATCGTGAAGTCAATGATATTCTCTTTGTTACAGACTTGTTGATTAGTGA
TTATTCATCTTTAATATATGAATATGCAGTATTTAAAAAGCCAATGATTTTCTATGCATT
TGACTTAGAAGATTATATTACGACGCGTGATTTCTATGAACCATATGAATCATTTGTTCC
AGGTAAAATTGTACAATCCTTTGATGCATTAATGGATGCTTTGGACAATGAAGATTATGA
GGTTGAAAAAGTTGTGCCATTCTTAGATAAACATTTTAAATATCAAGATGGTCGCTCAAG
TGAACGTTTAGTCAAAGATTTGTTTAGACGCTAATGTTGGCATATATTACTTGCCATGCA
AATGAGTCATAAGGCATAGTTTTCAAGAAGGGTTCTGACAATGAAGTGAGTAACATGTCA
TGATGAGAAGCAGGACTACACAATGAGAATAACCTTTTAATTTTTCATGCATAAGGCGAT
TCAATCAAAAGCAATCACCTTCCAATTGAATTGTCATTTTGTAAAATAAAATAATCAATC
CAATCGTTATCTAATTCATAAATGTGTAAACACATACGTTATGAATGGATAACGATTTTT
TGTTATGTTAAAGTGGTACATTAATCATGTATTTCGTATGATAATTAACGACAAGTGTAA
TGGTTAAATGTATTTTATGATGAAATGCTATAATAGGCATGGTTACAATGAGCTTGCTCA
TACGTATTAATATAATTACAAAAACACGTCGGAGGTACGACATGATTAAAACTACAATTA
AAAAATTGATAGAACACAGTATATATACGACTTTTAAATTACTATCAAAATTGCCAAACA
AGAATCTAATTTATTTTGAAAGTTTTCATGGTAAACAATACAGCGACAACCCCAAAGCAT
TATATGAATACTTAACTGAACATAGCGATGCCCAATTAATATGGGGTGTGAAAAAAGGAT
ATGAACACATATTCCAACAGCACAATGTACCATATGTTACAAAGTTTTCAATGAAATGGT
TTTTAGCGATGCCAAGAGCGAAAGCGTGGATGATTAACACACGCACACCAGATTGGTTAT
ATAAATCACCGCGAACGACGTACATACAAACATGGCATGGCACGCCATTGAAAAAGATTG
GTTTGGATATTAGTAACGTTAAAATGCTAGGAACAAATACTCAAAATTACCAAGATGGCT
TTAAAAAAGAAAGCCAACGTTGGGATTATCTAGTGTCACCTAATCCATATTCGACATCGA
TATTTCAACATGCATTTCATGTTAGTCGAGATAAGATTTTGGAAACAGGTTATCCAAGAA
ATGATAAATTATCACATAAACGCAATGATACTGAATATATTAACGGTATTAAGACAAGAT
TAAATATTCCATTAGATAAAAAAGTGATTATGTATGCGCCAACTTGGCGTGACGATGAAG
CGATTCGAGAAGGTTCATATCAATTTAATGTTAACTTTGATATAGAAGCTTTGCGTCAAG
CGCTGGATGATGATTATGTCATTTTATTACGCATGCATTATTTAGTTGTGACACGTATTG
ATGAACATGATGATTTTGTGAAAGACGTTTCAGATTATGAAGACATTTCGGATTTATACT
TGATCAGCGATGCGTTAGTTACCGACTACTCATCTGTCATGTTCGACTTCGGTGTATTAA
AGCGTCCGCAAATTTTCTATGCGTATGACTTAGATAAATACGGCGATGAGCTTAGAGGTT
TTTACATGGATTATAAAAAAGAGTTGCCAGGTCCAATTGTTGAAAATCAAACAGCACTCA
TTGATGCATTAAAACAAATCGATGAGACTGCAAATGAGTATATTGAAGCACGAACGGTAT
TTTATCAGAAATTCTGTTCATTAGAAGATGGACACGCGTCACAACGAATTTGCCAAACGA
TTTTTAAGTGATAACTTAAAAACAATAAAAAATTATAAATTAATTAGTTAAGTGATATAA
ATAATAAACGAAATGTTTGCTTGTATGTTATTATTTGTGTATGAAAACGTCTGATATAAT
GTAATATAGGTTTAAACAAAATATGCTAAAATATAAGCAAAATATGTATAATTTTAAGTA
ATACACAGACATTTAGAGTTTTGATTTTAAAATGAGTTTTCAATTGAAAAATGCAACGAA
ATTTAAATAATTAAATATAGATATAGTTGAATGGAGGAAGTATTTTATGAAATACGCTGG
TATTCTAGCTGGAGGTATAGGCTCAAGAATGGGTAACGTACCTTTACCTAAACAATTTTT
AGATTTAGACAACAAACCGATTTTAATCCATACATTAGAAAAATTTATTTTAATTAATGA
TTTTGAAAAAATTATTATCGCGACGCCACAACAATGGATGACGCATACGAAAGATACACT
TAGAAAATTCAAAATTTCTGATGAAAGAATTGAAGTCATTCAAGGTGGTAGCGATCGTAA
CGATACAATTATGAATATCGTTAAACATATTGAATCAACAAATGGTATTAACGATGACGA
TGTCATTGTGACACATGATGCAGTTAGACCATTTTTAACGCACCGTATTATTAAAGAAAA
TATTCAAGCTGCTTTAGAGTACGGTGCAGTAGATACAGTGATTGATGCTATAGATACGAT
TGTTACATCTAAAGATAATCAAACGATTGATGCAATTCCAGTGCGTAATGAAATGTACCA
AGGTCAAACACCTCAATCGTTTAATATTAATTTATTAAAAGAAAGCTATGCACAGTTGAG
TGATGAGCAAAAGAGTATTTTATCTGATGCTTGTAAGATTATTGTAGAAACAAACAAACC
GGTTCGACTTGTAAAAGGTGAGTTATATAACATTAAAGTAACAACACCTTACGATTTAAA
AGTAGCGAATGCTATTATTCGAGGTGGTATTGCCGATGATTAATCAAGTATATCAATTAG
TTGCACCTAGACAATTTGAAGTTACGTATAACAACGTAGATATTTACAGTGACTATGTCA
TTGTACGTCCTTTATATATGTCAATTTGTGCTGCCGATCAAAGATATTATACTGGTAGCC
GTGATGAGAATGTCTTATCTCAGAAATTGCCAATGTCTTTAATTCATGAAGGTGTTGGTG
AGGTCGTATTTGACAGTAAAGGTGTGTTTAATAAAGGTACAAAAGTAGTTATGGTACCGA
ATACGCCGACAGAAAAAGACGATGTCATTGCTGAAAACTATTTAAAATCGAGCTACTTCA
GATCAAGTGGACATGATGGGTTTATGCAAGATTTTGTGTTGCTAAATCATGATAGAGCTG
TACCACTACCTGATGATATTGATTTAAGTATTATTTCATATACAGAGCTTGTAACAGTAA
GTTTGCATGCTATTCGTCGTTTTGAAAAGAAATCTATTTCAAATAAAAATACATTTGGTA
TTTGGGGTGATGGTAACTTAGGTTACATTACAGCCATTTTATTACGTAAATTATATCCAG
AGTCTAAAATATATGTCTTTGGTAAAACAGATTATAAATTGAGTCACTTCTCATTTGTTG
ATGATGTCTTCTTTATTAATAAAATACCTGAAGGCTTAACATTTGATCATGCATTTGAGT
GCGTTGGTGGGCGTGGTAGCCAATCAGCAATAAATCAAATGATTGATTATATTTCACCAG
AAGGAAGCATTGCACTGTTAGGTGTAAGTGAGTTCCCAGTAGAAGTTAATACACGTCTAG
TATTGGAAAAAGGACTAACGTTGATTGGTAGTAGTCGAAGTGGTTCAAAAGATTTCCAAG
ATGTTGTAGACTTATACATTCAATACCCAGATATTGTAGATAAATTAGCGTTGTTAAAAG
GTCAAGAATTTGAAATTGCAACAATTAATGATCTTACAGAAGCTTTTGAAGCAGACCTGT
CTACATCTTGGGGTAAAACAGTATTAAAATGGATTATGTAAATAGAAAAGGATGAATTAA
CGTTGGTTAAAAGTAAGATATATATAGATAAAATCTATTGGGAACGTGTTCAGTTATTCG
TTGAAGGACATAGTGAAAACCTAGATTTAGAAGATAGTAATTTTGTATTAAGAAATTTAA
CTGAGACACGTACAATGAAGGCGAATGATGTCAAAATAGATGGGAATCAATTCGTTTGTC
GTTTCAATGTAGCTATCTTAGATAATGGTTATTACTTACCTGAAGATAAGTACTTATTAG
TGAATGAGCAAGAACTTGATTATATTGCACAGTTAAACCCAGATGTGATTAATGATGCAT
ATCAAAATCTAAAGCCAGAACAAGAAGAAGAATACAACGAATTAGAAACACAAAATGGTA
AAATCAATTTCTTATTGCAGACTTACCTAAAAGAATTTAGAAAAGGCGGCATTTCAAAGA
AAACGGTTTATACTGTTACACCTGAAATTTCTAGCGATGTTAATGAATTTGTCCTTGATG
TTGTTGTAACGACTCCGGAAGTTAAAAGTATTTATATCGTTCGTAAATATAAAGAATTAC
GTAAGTATTTCCGCAAACAATCATTTAATACAAGACAATTTATTTTTAAAGCGATATTTA
ATACGACGAAATTTTTCCACTTGAAAAAAGGGAATACGGTGTTGTTCACATCAGACTCTA
GACCAACGATGTCTGGAAACTTTGAATACATCTATAACGAAATGTTACGTCAAAATTTAG
ATAAAAAGTATGATATTCACACTGTTTTTAAAGCGAATATTACAGATAGACGTGGCATCA
TCGACAAGTTTAGATTGCCATATTTACTTGGGAAGGCAGACTACATCTTTGTTGATGACT
TTCACCCATTGATTTATACAGTGCGTTTTAGACGTTCTCAAGAAGTTATTCAAGTATGGC
ATGCCGTTGGTGCCTTTAAAACAGTTGGCTTTAGTCGTACTGGTAAAAAGGGTGGACCAT
TTATTGATTCATTAAATCATCGTAGCTATACAAAAGCTTATGTATCATCTGAAACCGATA
TTCCATTCTACGCTGAAGCATTTGGTATTAAAGAGAAAAATGTAGTGCCTACAGGTGTTC
CACGTACTGATGTACTATTTGATGAAGCTTATGCGACACAGATCAAACAAGAGATGGAAG
ATGAATTACCAATTATTAAAGGTAAGAAAGTCATTCTTTTCGCACCAACATTTAGAGGTA
GTGGTCATGGTACAGCACATTACCCATTTTTCAAAATTGATTTCGAACGTTTAGCAAGAT
ATTGCGAAAAAAATAACGCGGTTGTATTATTTAAAATGCATCCATTTGTGAAAAATAGAC
TTAATATTGCAGACAAACATAAACAATATTTTGTTGACGTTTCTGACTTTAGAGAAGTTA
ATGATATACTGTTCATAACAGATTTATTAATTAGTGACTATTCATCTTTAATATATGAAT
ATGCAGTATTTAAAAAGCCAATGATTTTCTATGCATTTGATTTAGAAGATTATATTACGA
CGCGTGATTTTTATGAGCCATATGAATCATTTGTTCCAGGTAAAATTGTGCAATCATTTG
ACGCATTAATGGACGCCTTGGACAATGAAGATTATGAAGGAGAAAAAGTCATTCCATTCT
TAGATAAACATTTTAAATATCAAGATGGTCGATCAAGTGAGCGTTTAGTCAGAAATTTAT
TTGGTAGCTAAGTTTATATAGTAGTCAAAGTGGGAGAGGTATAATGATGAAATTTTCAGT
AATAGTTCCAACATACAATTCAGAAAAGTATATAACAGAATTACTTAATAGCCTTGCGAA
ACAAGATTTTCCGAAAACTGAATTTGAAGTGGTTGTAGTTGATGACTGTTCAACAGATCA
AACGTTACAAATAGTTGAAAAGTATCGTAATAAATTGAACTTGAAAGTAAGTCAACTCGA
AACAAATTCTGGTGGTCCAGGTAAACCTAGAAATGTGGCGTTAAAACAAGCAGAAGGTGA
ATTTGTATTATTTGTGGACTCCGATGACTATATAAACAAAGAGACTTTAAAGGATGCAGC
AGCATTTATTGATGAACATCACTCAGATGTTTTATTGATTAAAATGAAAGGTGTTAATGG
TCGTGGTGTACCACAATCTATGTTTAAAGAAACAGCACCTGAAGTTACTTTGTTAAATTC
AAGAATTATCTATACTTTAAGCCCGACTAAAATCTATAGAACAGCATTACTAAAAGATAA
TGACATATATTTTCCAGAAGAATTAAAGAGTGCAGAAGATCAATTATTTACAATGAAAGC
ATATTTGAATGCAAATCGAATCAGTGTGTTAAGTGATAAAGCGTATTATTATGCTACAAA
GCGTGAAGGTGAACATATGAGTAGTGCGTATGTTTCACCTGAAGACTTTTACGAAGTCAT
GAGATTGATTGCTGTAGAAATATTAAATGCAGATTTAGAAGAAGCCCATAAAGATCAAAT
CTTAGCAGAATTTTTAAATCGTCATTTTAGTTTTTCTCGTACAAATGGCTTCTCACTTAA
AGTTAAACTAGAAGAGCAACCACAATGGATTAATGCTCTAGGAAACTTTATACAAGCAGT
TCCAGAACGTGTAGATGCATTGGTGATGAGTAAATTACGACCATTGTTGCACTACGCGAG
AGCGAAAGATATAGACAACTATAGAACTGTAGAAGAAAGTTACCGTCAAGGTCAATACTA
CCGTTTTGATATTGTAGATGGTAAATTAAACATTCAATTCAATGAAGGCGAACCATACTT
TGAAGGCATTGATATCGCTAAGCCAAAAGTGAAAATGACAGCATTTAAATTTGATAATCA
TAAAATTGTTACAGAGCTAACGCTAAATGAATTTATGATTGGTGAAGGACATTATGATGT
CAGACTTAAATTACATTCACGAAACAAGAAGCATACAATGTATGTACCTTTAAGTGTCAA
TGCGAATAAACAATATCGTTTTAACATTATGTTAGAAGATATTAAAGCGTATTTACCTAA
AGAAAAAATTTGGGATGTTTTCTTAGAAGTCCAAATAGGTACGGAAGTATTTGAAGTGCG
TGTTGGTAATCAACGTAATAAATATGCTTATACTGCAGAAACAAGTGCATTAATTCATTT
AAATAATGATTTTTATAGATTAACACCGTATTTCACAAAAGACTTTAATAACATTTCGTT
ATACTTTACAGCTATTACATTAACGGATTCAATCTCAATGAAGTTAAAAGGTAAAAACAA
AATCATTTTAACTGGTCTGGATCGTGGTTATGTATTTGAAGAAGGTATGGCTAGTGTCGT
GCTAAAAGACGACATCATTATGGGAATGTTAAGCCAAACGTCAGAAAACGAAGTGGAAAT
CTTACTTAGTAAAGATATTAAGAAGCGAGACTTCAAAAATATTGTTAAGTTAAACACTGC
ACATATGACTTACTCGCTAAAATAAATAATAAAGAGGCTGGGGCATTAAGTTCTTAGGCA
ATGTAAAAAAGCTGATTTCTATTAATTATTTGATAGAAATCAGCTTTTTTGATATGCATT
TTATAATGTACAGCTCGTTGAGCTGCTATTTTCCTTATATTAAGTGCCATTAATACAAAA
CCTATGGCACTAGCTTCTACTTTTGTACCATCAATAAAAATTGAATTATCATCAATAAGA
TTTTGCTTTAAACATTGGCTATGGAACTGAATAAATAAAGATTCAATTAACGCATCAGTG
TTAGGATTCACTCTAAAACGATTAATAGTTTTATAAGAAGGTGTTTGATTTTGAGCTAAC
CACATCATTCGAATACTGTCATGAAGTAATTTTTCTATTCTACGACCAGAAAATACAGAT
TGAGTATATGCATATAAGATAATTTTTAACATCATTTTTGGATGATAGGATGTTGCGCCA
CGATGATGTCTGAATTCATCAAATTCACTATCAGGTATCGTTTCAACAATTTCATTAACA
TATCGCGAAATATCATTTTGAGGAATTCTAACAGAAGTTTCTATTGGTAGTGTAAGTTGG
GCAAAGTGTCTTATTTTTTTTTAGTATTTCAAAGTAAAATTACATGTTAATACGTAGTAT
TAATGGCGAGACTCCTGAGGGAGCAGTGCCAGTCGAAGACAGGGGCCCCAACACAGAAGC
TGACATATAGTCAGCTTACAACAATGTGCCGGTTGGGGTGGCTGAGACGGCACCCTAGGA
AGGGACCCGTCATCAAAAATTCTATTTATAGAATTTTACAGTAATGTGCCAGACGGGCAA
AGCGAAGCCATTCAATACGAAGTATTGTATAAATAGAGAACAGCAGTAAGATATTTTCTA
ATTGAAAATTATCTTACTGCTGTTTTTTAGGGATTTATATCCCAGCCTCGTTTTATTTTG
CTATTTATGAAATGATTATGACATTTCCCTGATTTTCATTTTCAAATACATTAAATTGTA
TACACTGGAAATGAGGAGGTCGTCTATAATGATAAATAAAAATGATATAGTAGCAGATGT
AGTAACAGATTATCCGAAAGCAGCAGATATTTTTAGAAGCGTAGGTATAGACTTTTGCTG
TGGTGGACAAGTAAGTATAGAAGCAGCATCCTTAGAAAAGAAAAATGTAGATTTGAACGA
ATTATTACAGCGTCTCAACGACGTTGAACAAACGAATACACCAGGTTCGCTTAACCCTAA
ATTTTTAAATGTTTCGTCACTTATTCAATATATTCAAGCAGCATATCATGAACCTCTTAG
AGAAGAATTTAAAAATTTAACACCTTATGTGACGAAATTATCGAAAGTACATGGACCTAA
TCATCCATATTTAGTCGAGTTAAAAGAAACATATGATACATTTAAAAATGGCATGTTAGA
GCATATGCAAAAAGAAGATGATGTTGATTTTCCAAAACTAATTAAATATGAACAAGGTGA
AGTAGTAGACGATATTAATACAGTGATTGATGATTTAGTATCTGATCACATTGCAACGGG
ACAATTGTTAGTGAAAATGAGCGATTTAGCATCAAGCTATGAACCACCGATAGAGGCATG
TGGTACTTGGCGACTCGTTTATCAGAGATTAAAAGCACTTGAAGTGTTAACACATGAGCA
TGTTCATTTAGAGAATCATGTTTTATTTAAAAAAGTATCATAAATAACGCGATTAGAAAC
TGTTGGCAAAGTAATGTCAGCAGTTTTTCGCTATACTTAACAGAAATTTAGTGACATGAT
ATTCATTATTTTGAAAAGGAAAATTGTTAACTTAGCATAAGAATTGATATGAAATTTTAA
TGGTATAGGTAATTAAATAGTATCGTGTTTTTTTAATAATTTATTCATGAATTTTACATG
CACTATTATGATAAAATAAACATAATTATAATTCACTGAGGTGCTATCGTGCTATCGCTA
ACAATGTTATTACTTGAGCGTGTAGGTTTAATTATTATTTTGGCCTATGTGTTGATGAAT
ATTCCATATTTTAAAAACTTAATGAATCGTCGACGTACATGGAAAGCACGTTGGCAATTA
TGTATTATTTTCAGTTTGTTTGCCTTAATGTCTAATTTAACTGGTATCGTCATCGATCAT
CAACATAGTTTGTCAGGAAGTGTGTACTTCCGTTTAGATGATGATGTATCTTTAGCTAAC
ACACGTGTATTAACGATAGGTGTCGCAGGATTAGTTGGTGGCCCTTTTGTAGGTCTATTT
GTTGGCGTTATTTCAGGTATTTTCAGAGTGTATATGGGTGGGGCGGATGCACAAGTTTAT
CTTATCTCATCTATATTTATCGGTATAATTGCTGGTTATTTTGGCTTACAAGCTCAAAGA
CGCAAGCGTTACCCGAGTATTGCGAAAAGTGCCATGATTGGAATTGTTATGGAAATGATT
CAAATGTTGAGCATTTTAACATTTTCCCACGACAAAGCATATGCGGTTGACCTCATATCA
TTAATTGCATTACCAATGATTATTGTTAATAGCGTTGGTACGGCGATTTTTATGTCTATT
ATCATTTCAACATTAAAGCAAGAGGAGCAAATGAAGGCTGTTCAAACACATGATGTACTG
CAATTGATGAACCAGACATTGCCGTATTTTAAAGAAGGATTGAATAGAGAATCGGCACAG
CAAATTGCGATGATTATTAAAAATTTAATGAAAGTATCTGCCGTAGCAATTACAAGCAAA
AATGAAATCTTATCGCATGTAGGTGCAGGTAGTGATCATCACATACCAACAAATGAAATA
TTAACAAGTCTGTCTAAAGATGTATTGAAATCAGGGAAGTTGAAAGAAGTTCATACTAAA
GAAGAGATTGGTTGTAGTCATCCGAATTGCCCGCTTAGAGCAGCTATCGTGATACCACTT
GAGATGCATGGTTCTATCGTCGGTACATTGAAGATGTATTTTACAAACCCTAATGATTTA
ACTTTTGTGGAACGTCAACTTGCAGAAGGATTGGCAAATATTTTTAGTAGCCAAATTGAA
CTTGGTGAAGCCGAAACGCAAAGTAAGTTATTGAAAGATGCTGAGATTAAGTCATTACAG
GCACAAGTGAGTCCACATTTTTTCTTCAATTCAATTAACACGATTTCAGCTTTAGTTAGA
ATAAATAGCGAAAAGGCACGAGAGTTACTATTAGAATTGAGTTATTTTTTCAGAGCGAAT
TTACAAGGCTCAAAGCAACATACGATTACTTTAGATAAAGAGTTAAGTCAAGTGCGTGCA
TACTTATCACTCGAACAAGCACGTTACCCAGGAAGATTTAATATCAATATTAATGTTGAA
GACAAATATCGCGATGTGCTTGTACCACCATTTTTAATTCAAATTTTAGTTGAAAATGCC
ATCAAACATGCGTTTACGAATCGAAAGCAAGGTAACGATATTGACGTGTCAGTGATTAAA
GAAACTGCAACACATGTACGTATTATTGTACAAGATAATGGTCAGGGTATTTCTAAAGAT
AAAATGCATTTGTTGGGAGAAACATCTGTAGAATCAGAATCTGGAACTGGTAGTGCTTTA
GAAAATTTAAACTTACGCCTAAAAGGATTATTTGGAAAATCCGCAGCATTACAATTTGAA
TCGACATCGAGCGGTACCACTTTTTGGTGTGTACTTCCTTATGAAAGACAAGAGGAGGAA
TAAATATGAAAGCATTAATCATAGATGATGAGCCATTAGCACGTAATGAATTAACATATT
TATTAAATGAAATTGGTGGTTTTGAAGAAATTAATGAGGCAGAAAATGTAAAAGAAACAT
TGGAAGCACTACTGATAAATCAATATGACATTATATTTTTAGATGTCAATTTAATGGATG
AAAATGGGATCGAATTAGGAGCTAAAATTCAAAAGATGAAAGAGCCACCTGCGATTATTT
TTGCAACTGCACATGACCAATACGCAGTACAGGCATTTGAATTAAATGCGACAGACTATA
TTTTGAAACCGTTTGGTCAAAAACGTATTGAACAAGCAGTCAATAAAGTTCGTGCGACTA
AAGCCAAAGATGATAATAGCGCAAATGCAATTGCGAATGATATGTCGGCGAATTTTGATC
AAAGTTTACCTGTTGAAATTGACGATAAAATTCACATGTTAAAGCAACAAAATATTATTG
GGATTGGCACACATAATGGTATTACAACCATACATACAACGAATCATAAATACGAAACAA
CAGAGCCATTGAATCGTTATGAAAAACGATTGAATCCCACTTATTTTATACGTATTCATC
GTTCATATATTATTAACACTAAACACATTAAAGAAGTGCAACAATGGTTTAACTACACTT
ATATGGTAATATTGACAAATGGTGTCAAGATGCAAGTTGGACGTTCATTTATGAAAGATT
TTAAAGCGTCGATAGGATTACTTTAACAGTAATCCTTTTTTTTATGCATTTTACCTATGA
TATTTTGTATTTCGGACTAAAATTCACGCAAATCGAAGTGAGCCATCTATACTTTAGTTA
AATCAAACGTAGGAGGCAATGGTCGTGAAACAACAAAAAGACGCATCAAAACCAGCACAC
TTTTTTCACCAAGTCATTGTAATTGCTTTAGTACTCTTTGTATCGAAAATAATTGAATCA
TTTATGCCAATTCCTATGCCTGCATCAGTAATCGGTTTAGTATTATTATTTGTATTATTA
TGTACTGGTGCTGTTAAGTTAGGCGAAGTCGAAAAAGTAGGAACGACACTAACAAATAAC
ATTGGCTTACTCTTCGTACCAGCCGGTATCTCAGTTGTTAACTCTTTAGGTGTCATTAGC
CAAGCACCATTTTTAATCATTGGACTAATAATCGTCTCAACAATACTATTACTTATTTGT
ACTGGCTATGTCACACAAATTATTATGAAAGTTACTTCGAGATCTAAAGGTGACAAAGTC
ACAAAAAAGATCAAAATAGAGGAGGCACAAGCTCATGATTAACCACTTAGCACTAAACAC
ACCATACTTCGGAATACTGTTATCCGTTATACCATTTTTCTTAGCGACCATATTATTTGA
AAAAACAAATCGTTTCTTCTTATTCGCACCGCTATTTGTCAGTATGGTATTTGGTGTGGC
CTTCCTCTATTTAACAGGCATTCCGTATAAGACTTACAAAATAGGTGGAGACATTATTTA
CTTCTTCTTAGAACCAGCAACAATCTGTTTTGCGATTCCGTTATATAAAAAGCGTGAAGT
GCTTGTTAAACATTGGCATCGTATCATCGGAGGTATTGGTATCGGTACAGTTGTAGCGTT
ATTAATTATTTTAACTTTTGCGAAGTTAGCACAATTTGCCAATGATGTTATTTTATCAAT
GTTACCTCAAGCAGCAACTACAGCGATTGCGTTACCAGTATCAGCTGGTATCGGTGGTAT
AAAAGAATTAACATCATTAGCAGTTATTTTAAATGGTGTCATTATTTATGCCCTAGGTAA
TAAATTCTTGAAGCTTTTCCGAATTACTAACCCTATTGCCCGAGGATTAGCACTTGGAAC
AAGTGGTCACACATTAGGTGTAGCACCAGCCAAAGAATTAGGACCTGTAGAAGAATCAAT
GGCAAGTATAGCTTTAGTGTTAGTTGGTGTAGTTGTTGTAGCAGTTGTGCCTGTCTTTGT
AGCAATATTCTTCTAAAACGAAAAACCTAAGCAAGATAATAGCAATTTGAGCTATTGTTA
TTATCGTAAAAAAACGTCTATACTCCGGTTTATAACTGGAATATAGACGTTTTTATGTAT
GTATTACTTTTTACTAGGTTTTATGGTATTTAGGCGTTCGTTTTATGTATTGCGGCTTTT
GAAAAATGATATAATGAATTAATTTAACTAAGAATTAAAATGTAAGTTATATCATTTGTG
AAATTTCAATTAAATATTTTTCGACAAATTCTTGAAATTACTTAATGTCATCAACACTTT
ATAAAAAAACGGCGTATGCTTATATGTAAGAATGCAATTAAGAGGAGATTTTATAAATGA
GTATGCAAAGTTCATATAAACGTTTAGTTAAAGTGCTACTAACGATTTTAGTGATTGTGT
TTTCAATTCTACTAGTAGGTGGTTGGTATATTTTTAAAAATGAAGCACCTCGTCCAACAA
AGATAGTAGATCAACAAGGTCATACGCTTGTTACAAAAGGCGAGCTAATCAGTGGGCAAG
CGATATATGAGAAATATGGGTTAACAGATTATGGCTCCTACCTGGGCAATGGTTCCTACT
TAGGCCCAGATTATACAGCAGAGGCATTACATCATTACCTGATTGGTATGCGTAAATATT
ATGCACAAGATATTTATCATAAGCAACTTCATAAATTAAATCATGCAGAGTTAGCCGTAG
TTAAAGATAAAGTGATGAAAGAAATACGGATTAATCGTTATTCTGAAAAAGAAAATCAAC
TTGTATTAACGCCAGGACAAGTATACGGTCTAAAATATTTGCAAGATTATTATAAAAAAG
AGTTTGTTAATAACCCTAAACAAGTAGGATTAAATGAAAATATGATTAAACAGTTTCAAA
ATGATGATTATATGGTCGCAGGAAATAAAGTTGAACATTTAAGTCAATTCTTTTTCTGGG
GTGCTTGGTTATCATCAACAGATAGACTTGGAAAAACATTTTCATATACAAATAATTGGC
CATACGATGTGGATGCAGGAAATACGTTGCCTAGTGCAGGAATTTTATGGACTGCTATAT
CTGTAACATTACTGATTGCAGGCTTGGCATTCATTATATATATTCAAAAGCGTTATGAAT
TTGACATGAAGCCGACGTATGAGTCGGAACGGGAACTACCAAAGATTGAAGTAGATAGTA
AAATCACTGATAGTCAGCGAAAAGTTGGGAAATATTTAGTCGTTGTCATGTTACTATTTT
TGGTTCAAATATTATTAGGCGAATTACTGGCACATTATTATGTAGAGAATAAATTTTTTG
GTATAGAAATACAAAGGCTCTTTCCATTTAATATTGCGAAGACATGGCATGTGCAATTAG
TTATTTTCTGGGTTGCTACGACTTGGTTAGCAGCAGGAATATACATTGTACCTAAAGTAT
TGGGCAAAGAACCAAAGAAACAAGGCGTATTAGTAGATATCTTGTTTTGGGCCTTAATCA
TAGTTGTGATGGGCAGCATGATTGGAGAATGGGGTCATATTTTAGGTTGGATTGATTCTC
ATTGGTGGCTATTCGGGCACTTTGGTTGGGAATATATAGAATTAGGTAAATTTTGGCAAA
TATTATTTATAGTAGGTATGGCCTTATGGGTTATCATTCTTTGTCGAGGGTTTTTACCAG
CTATTCGCAACAAAGTACAAGCGAATCATGATAAACGTCACTTATTGACGCTATTGTTTG
TTGGAGCAATTGCAATTCCGTTATTTTATCTTGCATCATTATTTATAATGCCGAATTCAC
ATGTGACGTTTGCAGATTACTGGCGATGGTGGATTGTTCACTTATGGGTTGAAGGTATAT
TTGAAGCATTTGCCGTAGTGTTGATTGGTTTCTTAATGGTTAATATGAAATTAACTACCA
TTGAAACGACGATTCGTGCATTATATTTTCAATTAATCCTATTACTAGGTACAGGTATTG
TTGGTATGGGTCATCATTACTATTGGCAAGGTGATCATTCCATATGGCTTGCACTGGGTT
CTTGTTTTTCAGCATTAGAAGTCGTGCCACTTTGTTTATTAATTTGGGAAGCATACACAC
ACTATCGCTTATATAAGAAAAGTGACATCGCTTTTCCTTACAAAGGTACATTTATTTTTC
TTGCTTCAACAGGATTGTGGAATGCAATTGGTGCTGGAGCATTAGGCTTTTTAATTAACA
CACCAGCAGTTAACTACTTTGAACATGGTACGCAATGGACTGCAGCACATGCCCATGGTT
CTATGGCTGGCGTGTATGGTATGTTCTCAATTTCAATTGCGTTGTATGTTTTTAAAAATA
TTACTAAAAAAGAATTTTGGACACCGAAAGTTGAAAAATGGATTAAAATATCATGTTGGG
CTTTAAATGTTGGCTTGGCAGGTATGGTGTTCATTACATTAATGCCAGTAGGTTATATCC
AACTTAAAGATGCATTAGAACATGGTTATTGGCATTCAAGACTAACGTCATTTTATGAAC
AACCACTTGTAAAAGCAATCATGTGGGGTAGAATGCCTTGGGACATTATATTCACAGTAG
GTGTCATTATATTAGTAGTTATTTTTATAAGGGGATACAGACACTTAAAACCAAAATACA
GAGTATAGATCATCATATTACTGAGTGATCTTAGTGTGTTTTAACGTTTGAGACGAAGAG
ATATTATACAATAGGATTCAAACTATAGGTTCTTAGATTATGTAAATATAAAGAACAGTA
AAAAGTAATTTTCTGATTGAAAATGTACTTCTCACTGTTTTTAAAGAAATTATGTCCTAT
AAAACGTCTATACTCCGGTTGATAACTGGAATATAGACGTTTTGATGTATGTATTACTTT
TTACTAGGAATATAAAACTGTGCATGACGATAATGAAATACGATGTCAGACGAATCAAAG
GGTTTGCCAGTCATTGTATAAAAAGTCTGGTGGTAACGTAAACATGGTTCACCTGTAGAC
AATTGTAGTAATGAAGCTTCACTTGAAGTGAGTTGATCTACATTAAAGAAAATATCTGAA
AAACCAATACGAAGTTTCATGTTTGATTCTAAATAATCGAAGATAGAGCCCTTAGCAATA
TCATCATTTAAATATTTCACGATTTCTTTATGATAATAAGAATATTCGATACATAAAACA
TCATCGTCCACGAATCTTAATCGCTCTAAATAGTAGACGGTATCATCTGCATTTAATTGG
AGCTCATCTTGTACAGATTTAGGTGGCGTTGCAATCTCCTTAAAAACAAGTACCTTACTT
GTCATTCGATGTTCGCCTAAACTTTTAGAAAAACCATTGGTCTTAAAAACATTGATACGA
TTGGCATCTGCAATATTTCTCACATAAATACCACTGCCTTGTGCTTGATAGATCAAACCA
TCTTGTTCCAATAAGCCTAATGCTTTAATGATAGTACTCTTACTTACTTGATAACGTTCT
TTTAATTGCGTCACGCTTGGCAATTTATCACCGGGTTTGAAATTAGATTGATGTATAAAC
GCATTAAGTTGCTTAGCAATATGTTCATACTTTAACAATATTCTGTCCTCGTTTCACTTT
GTCTGTAATTATTATAGCACAAAATATTATAATTGTATCGGCGTTTACAAATTGAACCGG
TACAATTATAATTATGATAAGTCATATATTTCCATTCTATTATCAAGTTGAGGGGGTAAT
ACTTATGGGCAATAAATATAAAGATTATGCTCAAGACATCCTTACAGCTGTAGGGGGTGT
CGAAAATATTGTTAATGTTTCGTATGATACGGTACGCATGACCATTCATATGCATCATGC
AATTCCTTCTACTGCTAATGAAGTAACACAAATAGATGGCGTGGCGTCAGTTGATGAAAA
TGAAACACAGTTAGTTATCGTATTTAATGAAGAAGTAAAATATGTATATCAACAATTACA
ATTGTTAATGGACGACGCCAAGCATCAAGAAGATACGAATCATGATGCTGTGGATACTCA
AGAAACAGAACAGAAAGCGCAAGTAAAAGTAACAACACCAATTTTAGTGAAAGCACCAAT
CGCTGGTCGTCGTATTTTACTTAAAGAAGTAAGAGATTCAATTTTTAGAGAGAAAATGGT
AGGCGAAGGCTTGGCAATCAAAGCTCATGAAGAATCCAAAGTAACCGCACCGTTCAATGG
CTTAGTATCTATGATTGTACCAACTAAGCATGCAGTTGGTATTCAATCAGAAGACGGTGT
GGACATAGTCATTCATATTGGCGTGAATACAGTTGACTTAGAAGGTAAAGGATTCAAGTG
CTTTGTAAAGCAAAATGATCGTGTTGAAGCTGGGCAAACGTTGTTGCAATTCGACCAGCA
ATATATACAACAACAAGGCTACAATGCTGACGTTATTGTCGTTATTAGCAACTCTGCCGA
TTTAGGAAAAGTAGAACTGACAATGAATGAAATCATTACGACTGAAGATGTTATTTTTAA
AATATTTAAAAACTAGGAGTGTGTTGTAATAATGACAAATTTACCGCAAAATTTTATGTG
GGGTGGCGCTCTTGCCGCAAATCAATTTGAAGGTGGATATGATAAAGGTGGTAAAGGGTT
AAGTGTAATTGATGTTATGACGAGTGGTGCACATGGCAAAGCACGTCAGATTACAGAATC
TATAGATCCAAATCACTATTATCCAAATCATGAAGGTATTGATTTTTATCATCGCTATAA
GGAAGATATTGCCTTGTTTAAAGAAATGGGATTGAAATGTTTACGTACGTCGATTGCGTG
GACACGTATCTTTCCGAATGGGGATGAAGATGTGCCAAATGAAGAAGGACTTGCCTTTTA
TGATCGTATCTTTGATGAATTAATTGCACAAGGTATTGAACCTGTTGTGACGTTATCACA
TTTTGAGATGCCACTTCATTTAGCAAAACATTATGGTGGATTTAGAAATAGAGAAGTTGT
CGATTATTTTGTGCATTTTGCGCGTGTTGTATTTGAAAGATATAAAGATAAAGTGACATA
TTGGATGACGTTTAATGAAATTAATAATCAGATGGACACATCAAATCCTATATTTTTATG
GACGAATTCTGGGGTAGCATTAACAGAAAATGATAATCCCGAAGAAGTCTTGTATCAAGT
AGCACATCATGAACTTTTAGCCAGTGCTTTAGCGGTTCGTCTTGGTAAAGAGATTAATCC
GAAATTTAAGATTGGAACAATGATTTCACATGTACCCATTTATCCATATTCGTGTCATCC
GAAAGATATGATGGAAGCACAAATTGCGAATCGCTTACGTTTCTTTTTCCCGGATGTTCA
AGTAAGAGGTTATTATCCAAGCTATGCTAAAAAAATGTTGGCACGAAAAGGATATGATGT
TGGATGGCAAGAAGGGGACGACAGTATTTTACAGCAGGGCACGGTTGATTATATTGGCTT
TAGTTATTACATGTCTACGGCTGTAAAACATGATGTTGATACTACAGTTGAAAACAACAT
CGTCAACGGTGGTTTGAATCATTCTGTGGAGAATCCGCATATCGCAACGAGTGATTGGGG
TTGGGCGATTGATCCAGATGGCTTAAGATATACATTGAATGTGTTATATGATCGTTATCA
GTTGCCACTTTTTATTGTGGAAAATGGTTTTGGTGCAGTTGATGAAGTGGTAGATGGACA
TATTCATGATGATTATCGCATTGAATATTTAAAAGCACATATTACAGCAGCGATAGAAGC
AGTTGATCAAGATGGTGTAGATTTAATCGGTTATACACCGTGGGGAATCATTGATATTGT
TTCATTTACAACTGGTGAAATGAAGAAACGCTATGGTTTAATATATGTTGATCGAGATAA
TGATGGTCATGGCACGATGGAACGCTTGAAAAAAGATTCGTTCTATTGGTATCAACAAGT
GATAGCATCAAATGGAGATAAATTATAAAGATACGTTATAAGTATTTTAGGGTTAGAGCC
CGAGACATAAATTAATATAATAGGACCTAAAGTGTTATATTGGCGGGCCCCAACACAGAA
GCTGGCGAAAATACAGCTTACAATAATGTGCGAGTTGGAAGGCCTCCAACACAGAGAACT
TCGAAAAGAAATTCTACAGGCAATGCAAGTTGGCGGGGCCCCAACATAGAGAAATTGGAA
CACCAATTTCAACAGGCAATGAAAGTTGGGGAAGGACAGAAATAAATTTTGCGAAAATAA
CATTTTTGTCCTAATCCCGTGATGTTAAAATTTTAAGAAAAAAATAATGCCACTAACTAA
GTATGTATAGTGTTAATGTTTGAGTGTTTATAAAAGTCTTTAACCAAAATTGATGACCTA
CTAATCAACGATAACGATATTGTTAAGTAGATGATTAGTGTCACAAAGAAATTAAAGTAG
CAGTCAAACATAGATACAAAGTACAGTTAGTGGCATTATATTTAGTGGTCTTTTTTAGCG
ACAAAAGTAATATAATTCATATCTTTACGCAGTCTAGTCATCGTTTTAAACATTTTACAA
AACATTGGTCGATTTTCTTTTTTTAAAGCATTGTTGATAATCTTTAAAGTTCCAACAATA
CCTTCGTCATAAATTAAACCTTTTGGTGTCATTAAACTCATTGGACCAGTATGATAATGT
ACATGATTAAAACCAGCTTGATAATATAAATCTAACCAGCCAAGTTTCGTCTGCGGTGAG
ACATTGACATTAATTGCTGCAGATAATGATTTAACTACATGTGTGGCATGTGATTCATTA
ACGATGACAATATCATGTGTTAACAAGATACCCCCAGGCTTTAAGACTCGGTAGTACTCG
CGTAATGCTTTTTCCTTTATGGCGATGGGTAACATTGCTTCATTTAAAACGATATCGAAT
TGATTGTCATCAAAGGGCAATTTAACAGCATTCGCTTGTTGAACTTGAATATATGATTCA
AGACCTGCTGCTGAGATATTTTCTTGTGCTTTTTCTAATGCTTTCTTATTTATATCAACG
CCTTGAATGTGACAGCCATATGTATGAGCTAGATAAATAGATGTCGTACACATATTACAT
GCCACTTCTAACACTTGTTTATCTTGTGAAAATGCCCCTTGTTGTATTAACCAATCTGTT
GCTGCTTTACCACCGGGGCGTAGACGAGTTTTTCCTAATTTAGCTAAAAATGTATGGCCA
GCTTCTTTGGACATAGCATAACCTCCTGTTAATTGATAATTATTATCATTAATATAGCAT
ATTTATATGCGATAATTTGGAAGTTAAAAAGATTACAAAAAATTGTCACTTCATTTATAA
CTAAACATGAGTCATCAAGCATAGGTTTAGTGGAAAATTATTTCTAATAGATGATGTTTT
ATAAAGATAAAAAAGCACAGCCATGATATACGAATGTTGCATGTTATATGCTAAACCTTC
ATATCATAGCTGTGTTTGATTCATTTAAACTTGATTTACTTCTTCTAGTAGAGGAATAGA
TGCTTGCGCGCCGTGTTTTTGTACAGTGAGGGAGCTCGCTTTATTACCAAAATCAATAGC
ATCTGCTAAGTTATCTTGCGACTTGTTTAAGCGACTGACAAATGCACCAATAAATGTGTC
GCCTGCAGCAGTTGTATCAATCGCATTTACTTTATAAGCTTCGATGTGTTGGCTTTGATT
TTTAGTAGCAAAATATGTACCTTGCTTACCTAACGTAATCAAAACAGTCTTAATGCCTAA
AGATAAAAAGTAATTAGCATTGTCTTTCATAGATTGTTCATTAGTTACTTTAATCCCAGA
TAACAATTCGGCTTCTGTTTCGTTTGGCACAATAATATCGATTAGTGACAATAATTCATT
AGGTAATGCTTTCGCTGGTGCAGGATTTAATACAGTCGTCACACCATGTGCCTTGGCAAT
TTCAAATGCAGATATAATAGCCGGGATGGGTACTTCTAATTGTGCAACGACAAAGTCTGC
ATTGATTATAGCGTCTTTTGCGTTAATAACATCTTCAGGTGTCATCGTCATATTCGCACC
ACCATAAACATAGATGGTGTTTTGTCCTTCTGCATTCACAGTGATAAAGGCTTGGCCCGT
TTTTGCTTCAGTTGTTTTGATAATATATGATGTATCAATATGAGCCGCTTTAAAATCTTC
TAAGATGAAATCAGCAACGCCATCAGTGCCAATTTTAGTAATAAATGTTGTGTCTGCTTG
CATGCGTGCAGTGGCAATAGCCTGGTTGGCACCTTTACCTCCGCCGAATGCTTTTTGTGC
TTCTTCAACATGTAATGTTTCGCCTGGTTGCGCATATCTTTCAACTGTTAAAAATTGATC
GACATTCGTTGAACCTAAAATAACAACTTTGTTGGTCATGTGTATGCTCCTTTCAAGTTA
TAATTTTTAAAAAGTAACATTCGATTCTAATGCAATATTAGAGTAGGGCGTTGTTTCACC
AGTACGAATATTACCTTTATTTAATGGGTGAGCTAAGTTACTTTTCATTTCTTCGTGAGG
AATGAAAATGATTTCGATTTCCGATGAAATCAATTGTTTAATTTGTTGCAATTGTGTAGG
GTTATGTTCTTTTATTTCTTCTGCTAAGTATATTTTTTGGATTTCCATTTCTTCTAATAC
TGTAGCTAAGACATCAATAAAGCGTGGTAAGTTTTTAGTGACAGCTAGGTCGATACGGCG
ATGATCATTTGGAATTGGCATGCCAGCGTCATTAATTGTTAATAGGTCAAAATGACCAAT
TGTCGCGATTGCTTTTGAAATATGTTCATTTAAAATAGCTGATTTTTTCATGACATCTAC
ACTCCTTATTTTATAAATACTGTAACAGAAGCGGCTACTAAAATGAGTACTAAGCCGATG
ATTGTAATAACCATTTCTTTTGATGTTTTATGTTGTTTTAAGAAATAAATACCAGTTAAT
GTAGCAAGCACAACGGATGTTTGAGAAAGAATAAATCCAGTTGCTAAACCATTCATATTA
GGTTGTGCTGAAATAAGATATGTTAAGGCACCAAATGCAAAGAAGAAACCTGAAATAATT
TGTAACCACGTAATTTTATTACGAAATGGATTCTCTGCTTTTATATTCATAAAGCCATAA
ATGACTGCAACAATTACCATACCCATTGCTTGAGGTAAAAAGGCAGTTAGGCCATCAATA
GAAGTTGCTTGTGGTGCGGCTGAATATAACCAGTATCCAAATTCACCAATTAACAGAAGA
ATCACTGCACGACGTAAATTTTTGGCGTTACTTGCTTCTTTGCGTTCACTCCAAACTGTC
ATACGCGCACCAATTAAAATAACGATTAATGCTGTAAAACCAATGATTTTATGACCAATG
CCCGGCCAATTTCCTAATGCAAAGACACCCCATAAAGATGCGCCTAATAATTGGAATGCT
GTTGTGACAGGCATTGCACGAGATGAACCGACTAATTCGAACGCTTTAAATGTAATGATT
TGTCCGAATCCCCATCCTGCACCTGATAATAAGGCGAATAGTAAATTTGTTCCAGTAGGT
AAGCCACTTGATGTGATTACGGCTAAAATAATAGCGAAGATTAACGTACCTACAGTAGCA
CCGATAATTTGATGTACAGGTTTACCACCAAACTTTGAAGCGACTGTTGGGAAGAAGCCC
CAGCCAATTAAGGGGCCTAACCCGATAAGTAATGCAACAATGCTCATGTTATACACCTCA
CGATTTGTTTTTAGTAAAACGTTTTACCAGTGCCATCGTACCATTTTTATTTGTAAAATG
CATGCGTTTTCATAAAAACTGAAAACGTTTAAATCATATTTAAAAATTCATACATTATTA
TTTTAATTTCTTAGTGAAATAATTATGATTAAAAACCCTCAGCATTAAAGCAACGCTAAG
GGCATAACAATGATGAGTATATTTCGGAAGATACGTAGTTAGTTTGAAAGATGATAGCCA
GTTGTTGCACGAATTTTTAAAGTCGTTGGTAATTCAATCATATCAATGGATTTATCTAAG
TGCTGTAATCGTTGAAGTAATAAGGTTAAAGATGTTTTGCCAATATCAGTTATAGGTTGT
GCTACAGTAGTTAAAGGTGGCGTGACATACGCGGCATAATCAATGTCGTCATAACCTATT
AATGAGATATCTTTCGGGATACTGATGCCATGTTCAATTAATCCTCTTAAAATACCGATA
GCGAGTTCATCGTTAATAGCGAAGATTGCAGTGGCAGATTGAACCATGATGTCATCAACA
ATGGTTAGCCCACCGCGCTTAGATAATTCAGTATGGACGATTTGTGGTTCGGGCAATTGA
TTCGTGCGCAAAGTATCAACAAATCCAGCGACACGAGTCGACATATTCGCCATCATGTCA
TATGGTGCAACAATCATCATATTGTTGTGACCGAGTTCTATTAAATGTTGTGCTGCAAGT
TGTCCGCCTTGATATTCATTTGTCCGAACAAAATCCGTATAGCCTTGATGGTCATTTTGA
TCCAGTACGACATAAGGTACATGATGCTTCTTTAGATAGTTATTTAGGGCGTCCGGGGAT
GAAATGTATTGTGCAATAATTAATCCGTCAATACCTCGATCAATTAAATGTTTAATATTG
TCATACAAATCAGTTGCTGTAGATGTTAAAAAGCATAAATCAACATCAGATGGTTTGTGA
TCATGAATACTTTGCATCAGTGCTGAGAAAAACGGATTTGTTAAGCTAGGTAAAATGACG
CCAATAGTTTGAATTTTACTGCCGCGCAATTGTTTTGCATGTTTGTTAGGGGCATAGCCT
AAACGTTCTGAAACAGCATGTACGTTTTTTATCGTTGTTGAGGAAAAACGACTATCATTA
TGATTTAAAATATGTGACACCGTAGTAACTGATACACCAGCTTCTCTAGCAACATCTTTA
ATTGACACTTTTTTCATATTATATTCCTTCTCTTTATTGTGTAATTAATCATACAGTTAT
ATACCCGATTATTATATTCATCATATCATGATAAGCATTTGATGACATATGAAGAGGTGC
ATGACTTTTATTGTCTACAAACAGACGCCTATAGTATGCGATTAAGGTTGAGGCGAGAGA
ATATATTATTAAGGTTAAATAACTTTTAATGATTATGATAACAAGAATTTTAAAATGTTT
ATTGTGATGAAAAATACAAAAGTCATTATTTTAAAGAATAAAATATTTGTTTTTGAAAAA
AGTATTAAAAAACATAACGAAATGATGTATATTGAACTATGTGATTGAAAAAATTTTTAA
TTAAGGCTTGTTAAAAATTAAGAGAGGATGTTTTTAAATGCAATTCAAATTAAAAGAAGA
AGAGATTATTAGTTTTTTAGAATTGAAATATCCAGAAAAAGAGTTCGAATATGGTCGTTT
GTTAGTTGGACAACATAAGCGAGATGATTTAGATGTTTATTACTTTGGTGATACGTTTTT
AATGTGCACGATTATTTCATTCAAGACATTTGAAATTAAAGAAACAGTAGAATTATCATA
TGATGCTGTTAATCGTATTGTGTTAAAAGATGGATGATTATTTAGAAAAATGAGAATAGA
AACAATGCAAAAAGTGTTAAAATACGGTACATCTAAATTAATGTTAACTGATTTTCAAAA
GGATAATTATAATAAATATATTCAAGGTCAGAAACAACGCGTGATATTTGAAAATGGCCA
TTTTGTCTAATTGATAGTGAATAATAATTAGAGTAAGCGAAGAACAATAAAAAATGTTCT
TCGCTTATTTTTATAGAAATTGATGCGTATCATTTTAAAGTGATACAGATATTTCGAAAC
ATAATTCTTCTATTATATTTAAGATTTAACTGTTTTTGGAATGATCATGTATGCAGATAA
TGAGCCGAGTATCATTAATACAATGCTGACGATAAATGTTACAGTTGCAGCTACACTTGG
TGCATAGTTTAGTTGTAACATACTGAAAACTGTAGTACTTAGTGCTATACCAAAGGCGCC
ACCTAGTGTGCCACTCATTTTATATAATCCTGTAGCTAAACCAACTTTTTCATTAGGCAT
ACTGAAAATTGCAATTGTAAGGCCGGGTGTTGCCACTAAACCATTTCCAATTGCGCAAAT
GACAAACCCAGTAACAACAGCAATGATATATTGTGATGGTTGAAGTGATGTCATGCTAAT
AATAGTGATGCCGATGACAGGGAACAACGGACCAATGATGAGCATCAATTTGCCACCGAA
ACGTAATGTTGCTTTTTCACCTAAACGAATCATCGCAACTGCCACAATGGCATATGGCAA
TGTAACAAGTCCAGATTGCGCAGCTGATAAACCAAGGTGTGTTTGAGCATATATGAAAAA
GACCACTGTTACGCCCAGACCACTATTTAAAACAAAGTTATTTAAAAATGCACCAATGAA
CGGACGGTTGCGTAATACTGAGAAATCAATAAAAGGTACTTCATGTCGACGTTCGATGAT
GATGAATATCAACGTAGTGATGATAAAAATGCTCAGACAAATGAATGAAAATGTACTAAA
CCAACCTTGTTCGAATCCTTGTGTTAACAATAATGTAAAGCTACCAATCATAACAGCGAA
AATAGACATACCTTTGTAATCGAATGGATGACGATGGCTATGTTGACTTACTTTTTCAGG
TGTGCCTTTTAGAAGCAATATGGCAATGAAAGCAATGACTATACTAATGATGAAATTCGT
TTGCCATCCAAAATTTGTGGCGATTAAACCGCCGATAACACCAGCTAGGCCGATGCCACC
AACAGTACTAATCATTAGATAACTAATCGCTCGTCTTAAATGATCTCCTTTAAATTGATT
ATTTAAAACGCCAACTGTTGAAGGTAACAAGATAGCTGCTGATAGACCTTGTAAAATTCT
ACCGATGATGAGCAGTGCAGTGATGTCCGATATAATTAATAGAAGAGATGCAAACATACT
GATTATGAGACCCATGTATGTCATTCTCAGTTGTCCTATTTTATCAGCAATATCACCTGC
AGCCACCATGAAGATACCTGTGGCGAAGGAAGTTAAACTAATAGATAAATTTAACACGGC
AGGAGAGGTTTGATACGTTTGACCAACGAGAGGTCCTATATTAATAAATGATTGTGCAAA
CAACCAATATGTTAATGCAGACAACATAATCGCAATAATAATATTACTGCATGGTGAAGA
TTGTGTGTTATTCACAGATGTCACTCCTTGTAAAAATTAAATATAGAAAGTCATGAGATG
AAGTGAACGGATGTATAGATGATCGTTCACTCACACATAAGTCATGATTTCCTTACATAT
CATACCACAGTTATTGAGAATGAATATCAATTAATTGCTTGTATGATTGATTTTTTATAG
TATGTTTAAGTGAAACAGCTTTATTTGAAAGTGATTAAAGTAAATGAAGGTACAGAGGAG
TGAGAACAATGTGCACAGGATTCACAATACAAACTTTAAATAATCAAGTACTTCTTGGAC
GCACGATGGATTATGATTATCCATTAGATGGTTCGCCAGCAGTGACGCCTAGAAATTATC
GTTGGACATCTCGCACTGGCACGACAGGCCAAACGCAATATGGCTTTATTGGTACAGGAA
CAGATATGGAAGGTTTTATTTATGGTGATGGTGTTAATGAACATGGCGTTGCCATTTCAA
CACAATATTTCCGAGGTTATAGTTCATATGGATCAACACACAAAGCGGACGCGATGAATA
TTACGCAAAATGAAATTGTGACATGGATTTTGGGATATACAACAAGCATTGAAGATATGA
AACAACAAGCATCCCAAATACATGTTGTAGCTGTATATTTAAATGATATCGGTGAAGTTC
CGCCATTGCATTATCATGTTTCCGATGCAACTGGACATTCAGTCGAAGTTTCATTTAAAG
AGGGTGAAGTGGTTATAAAAGATAACCCTATTGGTGTCTTAACAAATCATCCAGACTTAA
ATTGGCATTATAGTAATTTAAGACAATATATCAATATTTCTCCTTATCCAACAACAGCAA
ATTTATTGGAAGGTGTAACGATTGAACCTTTAGGCAATGAAGCAGGTACATTTGGATTGC
CAGGTGGATTTACTTCAACTGAGCGCTTTGTGAGAATGGCATTTATGAAAGCAAACATTG
CTCAAAACAATGATAAAGAAATGGATTTAATGAATGCATTTTATTTATTAGATGCGGTAA
ATATACCGATTGGAATTGTACGTCCGCATGATGCTGACAATCACTATACGATGTATCAGA
CCGTAATAAATTTAACTACAAGAACGTTATATATTAAGTATTATGGCAGCAATGAAATAG
TAGCATTAAAGCTCACAGATGATTTAATTAATAGAAAAGATATGACGATTTTTAAGCCTG
AGAAGCATATCACTATTAGAAAGTTGAATGACAATCAATAGCGATTGATAATGGAATTTG
GTTGATATGATTTGATGGATGATTACTATCATACATTAGCGTTGAACCGCGAACATGGAC
GAATGATTAGTTGTTAATTTTGAAAATTTATAAAAGGTTAAACGAATGCAGTGAGAGATG
TCATTTTAATATCAATGTATGGCTATTTTGTAATGACAATGTAATGAGTTTAGTAAAACA
TTTCGGGAATATTAAATAGTTGGAAAATGAGAATTAAATCCTTTACTCAGTTGTCTAATT
CTTTTAGTATGTGCAGTACAGTTTAATTGAGAACTAACTTTAACTTTAATGGAGGATGTT
TTATACATGAAAAAATTAACAGCAGCAGCGATTGCAACGATGGGCTTCGCTACATTTACA
ATGGCGCATCAAGCAGATGCAGCAGAAACGACAAACACCCAACAAGCACATACACAAATG
TCAACACAATCACAAGACGTATCTTATGGTACTTATTATACAATTGATTCTAATGGGGAT
TATCATCACACACCTGATGGTAACTGGAATCAAGCAATGTTTGATAATAAAGAATATAGC
TATACATTCGTAGATGCACAAGGACATACGCATTATTTTTATAACTGTTATCCAAAAAAT
GCAAATGCCAATGGAAGCGGTCAAACATATGTGAATCCAGCAACAGCAGGAGATAACAAT
GACTACACAGCGAGTCAAAGCCAACAACACATTAATCAATATGGTTATCAATCAAATGTA
GGCCCAGACGCGAGCTATTATTCACATAGTAACAACAACCAAGCGTATAACAGTCATAAT
GGTAATGGAAAGGTTAATTACCCTAATGGCACATCTAATCAAAATGGCGGTTCAGCAAGT
AAAGCGACAGCTAGTGGTCATGCGAAAGACGCAAGCTGGTTAACAAGTCGTAAACAACTA
CAACCATATGGACAATATCACGGTGGTGGTGCGCATTACGGTGTCGACTATGCAATGCCT
GAAAATTCACCAGTTTACTCATTAACTGATGGTACAGTAGTACAAGCAGGTTGGAGTAAC
TATGGTGGTGGTAATCAAGTAACGATTAAAGAAGCGAACAGTAATAACTACCAATGGTAT
ATGCATAATAATCGTTTAACTGTTTCAGCTGGTGATAAAGTCAAAGCTGGTGACCAAATT
GCATATTCAGGTAGTACGGGTAATTCAACAGCACCTCACGTACACTTCCAACGTATGTCT
GGTGGTATCGGTAATCAATATGCAGTAGACCCAACGTCATACTTACAAAGTAGATAATAC
AGTAAATCCCAAGTTACGATATCATACGCAACTTGGGATTTTTTTCGTTTTAATAATAGG
TATAAGCCCATTGCTTGTCCTCTAAAACATGTTGATAAAAAGGATCTTGGCCAATTAACT
TGATATCATCTGCAAGTGCTTCAACTTCATCTAAATGATGGGTAGTTAATATAATTAAAC
ATTTAGATTTCATAATGTTAAGTAGTTGGTGGATGTCATGTCTAGATTTTAAATCAATAC
CAACTGTCGGTTCATCTAAAATGAGAATTCGAGGTTGACCTAGTAAACCTACTAATATAT
TAATTTTACGTTTATTCCCACCAGACAATGTAGATACTTTGGCAGACGTATCATCAAAGT
TTAATTGCTGTAAATATTCGTTGATAGTTGTATCGTTAATTGGATTTTTACAAAGTGATT
TAAAAAATTTAATGTTTTCAGCCACTGTCATGTGTTCAAATAACGCAATGTCTTGTGGCA
CATAACCGATGTGATTTTGTATTTGTCTTTGATTCCATTTTTCGCCGAAATAGTTGATAG
TTCCATCATTAGCTTTTTCAATACCAGCAATCATACGAAGTAATGTTGATTTTCCAGCGC
CATTATCACCAAGTAATACGGTTAAACGATTACTATCAAAGGACATGGTTAAATGATTGA
AAATCTGTTTGTTACGGTAACGCTTTGAAAGGTTATTAATTTCTATCATCAGTTACGCTC
CTTTACATGAAAATGGTCAAGTATACGATACCCATAGCAAGTGCATATATAAATGTCATG
AATAATCGATGACTTATTGTTTGAATATGGAATAAGATAAAGACGATACCTATCTCATAA
ATCAATATAAGTAACAGTGATTTTAAGTAAAATATTAAGCTGAATGGTTGAGACAAATAT
AGACTAACTGCCAATAGTACCAACAATAACAAGATCGTATGTGTCATTACATAAGTACTA
TATAGTTTGAAACGGCTTAAATGATATTGTGATAATCGTTGCAATGCTGCTTGTTGGTTT
AAACGATAATGAAGTACTACTTGAACAGCGCTAACAAATAAAATCACCGCAAAGATTAAG
CTAATTGAAATAGAGTGTTGTGCTTGTTTAGTAAGCGACACAAATTTGATTTTAGATTCA
GGTGTATGTTTATGATAGGACTTGTTGATAGCATCGATGGATTGATGCTGTTTCATATCC
TCAAGGTGTTCATAAATAATGTTAGGAATTTGCTGTTCATATAATGAACTACTAACAATT
TCTACAGCAATACCACCTATAAAGTCATCTCTACCATATAACTGTATCGTTTCTTTTAAA
CGGTTCTCTTTTAATTTTTGAGAGAAACCTTTAGGAATTTGCATACTTAAAATAGCTTCC
TTTTTAGTAACATCATCTTCAATATAGCTTTCATCTTCATCGACTTTTTTAATAGTTACA
TAGTCAGATTGTTTAATTTTATTGACGAATGATTTTGATGCAGTGGTTTGGTCTAAATCT
TGAATGGTAATCGGTATTTTGAAGTTGTCATGTGCTACACGGTAACCCATACCAATAAGT
ACGAGTGCGATGACAATGGTTGTTACGAGCAAGATGTATTGTAACCATTGCTTGAACACA
ACAAGTTGTATATAAGGCTTCATTGACGATACCTCCAAACCAATACAGCTAAATTAATTA
TCAAAAGTGCGATGAAGCTAAGATAGAAACTAGGGTGCAGTTCTAAAATGTAGTTGTTTA
AAATAATTTCTAACAATTGATTTGTTACAACTGCGAACGGTTGAATATTGAAAACGCCAT
TTGCTATATGTTGTAAAAAAATCGTAGGTATTGTTAAACCAGATAACACTAGGATGACAA
TAGCTAATATGACTTTACTAATACTATTCAACAAGCCTGTTGTTAAAAGTTCGATGAGTA
ATAACCACAGTATTAAAAAGGTAACATAATAGCTTAAATGAATGGCTAACGTTGGCCAAT
TATATAATTCAAAGGTATTCGGAATACTGAACATAATCCAAACTACACCAACGATACTCC
ATAACATAGTATAAAACCATGTAATCAACGCACGAATGATTAACAAACGCTCTTTAGAAA
AATGAAACATTTTCAATCGCGCTTTCAATACAGTATCTTGATTCATTTTCAAAACTGTAA
ATAAAGATAGTGCAAAGATGAATACCGTTGTTAAAAATCCTGTAATTGCATAATAACTGC
CCGTATCGTATAAATGAATCGGTTCTAAGTTAAATGCACCTGAACGGTTTAATCCTGTAA
TCAGCAAATCAGTCATAACATTGATACTGTCAGAATGTGATGCTTTCGGTGCTAAGTCTT
GAAAAGCTAAGATGCCACCCATTGATCGCATAAGACGTTGGTAAACAGAATCTGTTAGCT
GAGATAGCACGACACTTTTCATGGATTGTTGATCATATGTATATACTGAAATTGGTAGTT
CGCCTTGTTTATAAAATGCCTTGGTCATACCTTTATCAAAAACAAAGTAGCCTTGAAGTT
TCTGCTGTTTTAGCAAAGTATGTGCTTGCTTATCATCATATGCTTTAATGCTCACATTTT
TTCCTAGGTTACTCCCTTTACCAATAGAGTTTAAGATTAATTTCGTTTCACTTGATTGAT
CTTTATCTACGACACCTATATTAAAATGATTGTCATCTTCTGTTGCATGTTGGATCGTCG
TTAATGTAATAAGGAGTGCCACTAATATAAATAGTAAATAGATAATCAAATACCACTTTT
TCAATAAAAAAGAGTGGTAGATGCGAAACAAATGTATTGTTTTCATTTAACCACTCCTCC
AATGATAAGATTGAAAGGCAAGATGACCTTCCAATCTTATTTTTATATTTTAGTTATTTA
GATGCCTTTTTTAAAATTGACTCAAACATTTTGCCGCCATTTTTTTCGATTTCTTTTTCA
AGTTTTTCACGGTCTTTTGAAGATAGACTATTGAAATCTTTCGCACCACTATCATCAAAA
TCAATATCTGCTTTCAATTTTGTGCTAGATTTTAAAATGAAATTAATTGGTTCTTCAGCA
TATTTGATGCCGATATTTAACGTAGATTTCTGAGTGTTATTTTTTACGTCAGAATCTATA
TTATTTTCAAAAGTGAATTCATTTTCGTCGCTATATTTATCTAATGCGACAGTGATTTTA
CCTTTATCTTGACGTTTTGTGCCATCTACTTTTTCTTGGTTATCTAATTTGATTTTTGAT
TCATCATATTCTGTCTTTTTACCAAATTCGTATTTATCACTGTATTTATTGTCTTTTTCC
TTAGAAGATACGCCTTTAATTGTATATTTCGCTTCAGCATACGTGTATTTATCTTGATCG
AAATCAAGTGCGTAATCTAGTTTTAACTTATCGTCTTCTAAAGTATTAGTACCTTTGATT
TTAGTTTTATTATTTTCTTTGTCTGTAATAGTAATTTCTCGTTTTACAATCGTATGTTTT
TCGGTATAAATTTTAGATTGAATTTTAGCAAATTCATCCTTTTTAGTTTCTTTGACATCG
TCAATTGCTTTTTTGATGTCTTTTTCAAAGTCTTTTGTAGCACCTTGTTCTTCCATTAAT
TTTTTAAGGTCTTTATCCTTTTTAGCTTCTTCTAATACAGCTAATGTAATTTTTTTAGTG
TCAGCTCTGCTAAGTGTTAACGTGACAGGTCTAACTTTGTACTTTTCACCATTAACCTTA
ATTTCTTCTTTTTTACCTTTATCAAAATTATCGTCATCTAATTTGTCGACAATAAGTTCG
GAATATTTTTCGGCAATTTTGCTGTAGTCACTTTGTTGTGCTTGAGCATTACTAAAAAGA
GTATTTAAATTTAGTTGTTGGTTTGTAATACCATTTTCTTTTGCTGTTTCTTCATCTTCA
CCTGTAAGTTTTGAATAAGTTGATAATAAATCAGAATTATTAACACTATATTTCCCTTTA
AATAATGGTGATTCGAAATAATGCTTATCTTTATCTGCAGCTAACTGGAATTTCCCTAAT
GCAGAGTCTGCGATTGTTGGTTCAAGATTAATCATTGATTTCTCTTTTTTAGGATCATGT
CCATATGACATTTTAATTTTCGAAGCATTAACAACAGATTTAGGAATACCAAGCCCCTTA
ACAATTTCATCTGATGCATCTGCGCTTAATTCTAATGAAGATAAAAACGAATTATCTTTC
ATCTTTTCTTGGAACTTCACTTCATTTTCAAAACGGTCATTAAAATAATCTTTATACATT
TTTGCAGTATGTTGTTCGCTTTTTAAGTATGTATTTTTCGGTGTGTTTGCAAAAAATGCA
TAAACTCCCCATGCGATTCCACCTATTAATAATAAGACAATAATAATAGGAATTATAATT
TTTAACTTTTTAGACATTTTGCTTCCTCCCAATTATTTATGAGTTAATCATATCAGAACA
ATACATTTTATTAAATGGTTTATTTTAAATTTTGTTTAAATTAATAGAATTTTAGTTATA
ATAATGTTTAATAAGTTATTGAAAATCTAATAAACTACAAAAAATAGTTTGATTACATAA
TGATTCTTGAAAAATGTCGGTTAACTTTATAAGAAGCATTTTTTGGCGAAGAAGATTTAT
TTAACTTATTGAAAATATTGAAGCTATATTGGGGGGATTATGTATTTATGGAATTGAAAG
TCGATGATTTTGTAAGGAATATAAAAAGACCATACTTGACTGTATTGGGAGTATTTGTAG
TTGCAGTTTCATTATTTTTTGACGCGATTATGTTTTTCTACGCTAAACTATATGATAAAT
TGCCTATGTATTTACTGGTGTTTATGGCCTTTACAGCTGTAATTTTGATTATGATGTACA
TACAAGAGAAAAATGAAAATTACAAAGTTGAAAAAAGATATGTGGTTAGATATCTCACAC
TTAACGTTATTGTGGGATATACTTTGCCATTGCTTTTTGTATCTATTTACGTTTTTGGTG
TAGTCGGTTTTGGATTTGATGTTTTCAATTATTGTCTAGGTATTATCTTGATGTTATTTA
TTTCTTGGTTAGGTTTATTTTTATTTTATAAAAACGAATTTGATAGTGAAAATCCTAATC
CTGCAGTTAATGCCATAGCAATTATTATAAAATTATTTGCTTTTGGAGGAATATTTTATA
TAAGTCTAATAGTTCCTGTAACACAGCAAGAAGAGATTTTTATAGGGTTAAGTATATTCA
TCAATATAATTGTTGATGCTCTACTTGTTAGGTCATATTTTAATTACGCGTTATACAAGA
GTATTAAGAAAGATATCGAAAATGAAGGTAAGACAATGTAAAGGAAAGACTTAAAAAATA
ATAGGAGTCTAACCATGATAATTTTTATTTTAATAACAATATTTGCTATTTATTATATAG
CTATGATTGCTAGTTTGTTTAAAAGTGAAGGTTTTTCAATAATAGGTTTAATATTAGATG
TTGTTATAATGGGGACGTTGATTTTTTACTATTTTATAGGCGCTCGCTTTGTTGATAATG
ATTTAAGCAACTTTTTAATGTTTATGGATACTGGATCATATATTTTTATGTACTTTGCAA
TTAAGTGTTTATGGGTGAAACCAAAGGTAGTAAATTATTTGATTGCAAAAGAATTGGGTG
AATCTAAAGAGGTCATTGAAGAGCAGGAATTAGATTTACAGACATCAAAGATAAGAGGTA
TCTACTTTTTCATTATTTCAGTAGTGATGTTAATTATCACTAAATTAAGAATGCAACCTG
AGTTACAGGCAGAATGCTATATCGATGAATCCTGTATTTATTTTTGTTGGTGTTATAATC
ATTTTAATTTGGCTAGTACTGGATATATATCGCAAGAAAAAATACGGCATATTCTTATTC
AAGACGATAGTGCCATTAGTTGTTACGATTTGGATTATTATAGCTACAATTATACTTTCG
TAAATGATTTTTATTAATGGGGAATGTAGAGAACGTTTCTTTGTAATTTTATAATCGAAT
AACATACAAAATAAAGCGACCAATTTTGCAGTGTTACGAATTGTAAACTGCGAACTGGTC
GCTTTTTATTGATGTCATGATTAATTTAATGGATGTAATTATATGATGAAACTTCTGAAG
CAGAGATGGTTCTTGATGAAACGATATATTCACCAATCCAGTTCATTTCTGAAATTAGAA
TACTTCCATCAATATTAACTTTCTCAACGTAGGCTACATGACCAAATGGACCGTTTACTG
TTTGTAAAATTGATCCTCGTGTTGGGTGTCTATCTACTTTGAAGCCATTGCTTGAAGCTT
GGCCTGCCCAGTTTTTAGCATCTCCCCAAAATGTACTAATCGTGTGTCCATCTTTGGCAC
GTTTATCAAAGACATACCATGTACATTGTCCAGCAGTATATAAGTTGTTCTTACTTGTGA
TAAGAGGCTGATCAATGATTTTACCGTTACCTAATGCTAAAGGTTTACCGTCAGCAGTCT
TTGCTTTGTCATTAAATTCGGCGATTTGTAATTCGTCATACAATTCGTCTAAATCGATGC
CTGTAATAAGCCCTTTGTTATCTTTTGAAAAAGCGTTATTTAATTCATCGTCATTGTCTT
CGACATTCGGTATTGCTGGTGTCAAAGGATTGCTTGGTGACGTTTGAGGCGGTGTGTGTG
AATCAATTGCGTCATTAATGTGCGTATACTGACCACTTAATGAAGAATGGTACTGATTGT
TGTTAAGATCACGTTGATTTGCGTGTTGATCATTGTCGTTTGTACGTGACTGATTTTGAT
GATTGTTGTTTGGCGCGTTGTTTTTGTCATAAGTATAAGTATACGCGCCGGTGTCTTTAT
TCACTTTGAACTGTGCGTTTGGGTGTGCTTTCTTTGCTTCTTCTAATGTTTTGCTATCAT
TCGTGTATGCTTGAGCCGAGTTAGGCGACATACTAAATAAAGTAAGAGTTGTCATCGTCA
GTAAAATTGTTTTCTTCATAATAACCATTTAATCCTTTATGTATTTAATTTAATTTTAGT
ATACACATTTATATTACAAAAATGAATGGTTAATTAAAAATATATGGGTATATTCAATAT
ATTTATTTAAAAAAAGCTAAAAATACTTAAAAAACTATATACATATACTAATAATTTATA
TATTATTTGAGTAAGGAGCACTTTTTCAAAAAATAGTGTCCCTAAAAAGTTTTGATAAAC
TTAAAATATTCAGGAGGTTTCTAGTTATGGCAATGATTAAGATGAGTCCAGAGGAAATCA
GAGCAAAATCGCAATCTTACGGGCAAGGTTCAGACCAAATCCGTCAAATTTTATCTGATT
TAACACGTGCACAAGGTGAAATTGCAGCGAACTGGGAAGGTCAAGCTTTCAGCCGTTTCG
AAGAGCAATTCCAACAACTTAGTCCTAAAGTAGAAAAATTTGCACAATTATTAGAAGAAA
TTAAACAACAATTGAATAGCACTGCTGATGCCGTTCAAGAGCAAGACCAACAACTTTCTA
ATAATTTCGGTTTGCAATAAGCATTCTGAAATTGGTAAAGTCACATTTTCTAATGTGGCT
TTGCTTATCATTTTTTAAGAAAACAACTGAAAGGAAATAAGCATGAAAAAGAAAAATTGG
ATTTATGCATTAATTGTCACTTTAATTATTATAATTGCCATAGTTAGTATGATATTTTTT
GTTCAAACAAAATATGGAGATCAATCAGAAAAAGGATCCCAAAGTGTAAGTAATAAAAAT
AATAAAATACATATCGCAATTGTTAACGAGGATCAACCAACGACATATAACGGTAAAAAG
GTTGAGCTGGGTCAAGCATTTATTAAAAGGTTAGCAAATGAGAAAAACTATAAATTTGAA
ACAGTAACAAGAAACGTTGCTGAGTCTGGTTTGAAAAATGGCGGATACCAAGTCATGATT
GTTATCCCAGAAAACTTTTCAAAATTGGCAATGCAATTAGACGCTAAAACACCATCGAAA
ATATCACTACAGTATAAAACAGCTGTAGGACAAAAAGAAGAAGTAGCTAAAAACACAGAA
AAAGTTGTAAGTAATGTACTTAACGACTTTAACAAAAACTTAGTCGAAATTTATTTAACA
AGCATCATTGATAATTTACATAATGCACAAAAAAATGTTGGCGCTATTATGACGCGTGAA
CATGGTGTGAATAGTAAATTCTCGAATTACTTATTAAATCCAATTAACGACTTCCCGGAA
TTATTTACAGATACGCTTGTAAATTCAATTTCTGCAAACAAAGATATTACAAAATGGTTC
CAAACATACAATAAATCATTATTGAGTGCGAATTCAGATACGTTCAGAGTGAACACAGAT
TATAATGTTTCGACTTTAATTGAAAAACAAAATTCATTATTTGACGAGCACAATACAGCG
ATGGATAAAATGTTACAAGATTATAAATCGCAAAAAGATAGCGTGGAACTTGATAACTAT
ATCAATGCATTAAAACAGATGGACAGCCAAATTGATCAACAATCAAGTATGCAAGATACA
GGTAAAGAAGAATATAAACAAACTGTTAAAGAAAACTTAGATAAATTAAGAGAAATCATT
CAATCACAAGAGTCACCATTTTCAAAAGGTATGATTGAAGACTATCGTAAGCAATTAACA
GAATCACTACAAGATGAGCTTGCAAATAACAAAGACTTACAAGATGCGCTAAATAGCATT
AAGATGAACAATGCTCAATTCGCTGAAAACTTAGAGAAACAACTTCATGATGATATTGTC
AAAGAACCTGATACAGATACAACATTTATCTATAACATGTCTAAACAAGACTTTGTAGCT
GCAGGCTTAAATGAGAATGAAGCTAATAAATACGAAGCAATTGTCAAAGAAGCAAAACGT
TATAAAAACGAATATAATTTGAAAAAACCGTTAGCAGAACACATTAATTTAACAGATTAC
GATAACCAAGTTGCGCAAGACACAAGTAGTTTGATTAATGATGGTGTCAAAGTGCAACGT
ACTGAAACGATTAAAAGTAATGATATTAATCAATTAACTGTTGCAACAGATCCTCATTTT
AATTTTGAAGGTGACATTAAAATTAATGGAAAAAAATATGACATTAAGGATCAAAGTGTT
CAACTCGATACATCTAACAAGGAATATAAAGTTGAAGTCAATGGCGTTGCTAAATTGAAA
AAGGATGCTGAGAAAGATTTCTTAAAAGATAAAACAATGCATTTACAATTGTTATTTGGA
CAAGCAAATCGTCAAGATGAACCAAATGATAAGAAAGCAACGAGTGTTGTGGACGTAACA
TTGAATCATAACCTTGATGGTCGCTTATCGAAAGATGCATTAAGCCAGCAATTGAGTGCA
TTATCTAGGTTTGATGCACATTATAAAATGTACACAGATACAAAAGGCAGAGAAGATAAA
CCATTCGACAACAAACGTTTAATTGATATGATGGTTGACCAAGTTATCAATGACATGGAA
AGTTTCAAAGACGATAAAGTAGCTGTGTTACATCAAATTGATTCAATGGAAGAAAACTCA
GACAAACTGATTGATGACATTTTAAATAACAAAAAGAATACAACCAAAAATAAAGAAGAT
ATTTCTAAGCTGATTGATCAGTTAGAAAACGTTAAAAAGACATTTGCTGAAGAGCCACAA
GAACCAAAAATTGATAAAGGCAAAAATGATGAATTTAATACGATGTCTTCAAATTTAGAT
AAAGAAATTAGTAGAATTTCTGAAAAGAGTACGCAATTGCTATCAGATACACAAGAATCA
AAATCAATTGCAGATTCTGTTAGTGGCCAATTAAATCAAGTCGACAATAATGTTAATAAG
CTACATGCGACAGGTCGAGCATTAGGCGTAAGAGCGAATGACTTGAACCGTCAAATGGCT
AAAAACGATAAAGATAATGAGTTGTTCGCTAAAGAATTTAAAAAAGTATTACAAAATTCT
AAAGATGGCGACAGACAAAACCAAGCATTAAAAGCATTTATGAGTAATCCGGTTCAAAAG
AAAAACTTAGAAAATGTTTTAGCTAATAATGGTAATACAGACGTGATTTCACCGACATTA
TTCGTATTATTGATGTATTTACTATCAATGATTACAGCATATATTTTCTATAGTTATGAA
CGTGCCAAAGGTCAAATGAATTTCATTAAAGATGATTATAGTAGTAAAAACCATCTTTGG
AATAATGTCATTACGTCAGGTGTTATTGGTACAACTGGTTTGGTAGAAGGATTAATTGTT
GGTTTAATTGCAATGAATAAGTTCCATGTATTAGCTGGCTATAGAGCGAAATTCATCTTA
ATGGTGATTTTAACTATGATGGTCTTTGTACTTATTAATACGTATTTACTAAGACAGGTA
AAATCTATCGGTATGTTCTTAATGATTGCTGCATTGGGTCTATACTTTGTAGCTATGAAT
AATTTGAAAGCGGCTGGACAAGGTGTGACTAATAAAATTTCACCATTGTCTTATATCGAT
AACATGTTCTTCAATTATTTAAATGCAGAGCATCCTATAGGCTTGGCGCTAGTAATATTA
ACAGTACTTGTGATTATTGGCTTTGTACTGAACATGTTTATAAAACACTTTAAGAAAGAG
AGATTAATCTAATGTTGATGAATAGCGTGATTGCTTTAACTTTTTTAACAGCATCTAGCA
ATAATGGCGGACTTAATATTGACGTGCAACAAGAAGAGGAAAAGCGAATCAATAATGATT
TAAATCAATATGATACAACGCTATTTAATAAAGACAGCAAAGCGGTTAATGATGCGATTG
CTAAGCAGAAAAAAGAACGACAACAACAAATAAAAAATGATATGTTTCAAAATCAAGCGA
GTCACTCGACTCGCTTGAATGAAACTAAAAAAGTGTTATTTTCCAAATCTAACTTAGAAA
AGACTTCGGAGAGTGATAAAAGCCCCTATATTCAAAACAAGCAGGAGAAAAAAATATTCC
CGTACATTTTGATGTCTGTAGGGGCTTTTTTGACTTTAGGATTTGTCATTTTTTCAATTC
ATAAAGGGAGACGAACGAAAAATGAATCAGCACGTAAAAGTAACATTTGATTTTACTAAT
TATAATTACGGCACATATGACTTAGCAGTACCAGCATATTTACCGATAAAAAACTTAATA
GCTTTAGTATTGGATAGTTTGGACATTTCAATATTTGATGTCAATACACAAATTAAAGTG
ATGACGAAAGGTCAATTACTTGTTGAAAATGATCGACTCATTGATTATCAAATCGCTGAT
GGAGATATTTTGAAGTTACTATAGGAGGAAAAATAGATGGTTAAAAATCATAACCCTAAA
AATGAAATGCAAGATATGTTAACGCCTTTAGATGCTGAAGAAGCAGCTAAAACAAAATTA
CGCTTAGATATGAGAGAGATTCCTAAGTCTTCAATTAAACCAGAACATTTTCATTTAATG
TACTTATTAGAACAACATTCTCCATATTTTATAGATGCTGAATTAACTGAACTACGTGAC
AGTTTCCAAATACATTATGACATTAATGACAATCATACACCTTTTGATAATATTAAATCA
TTTACTAAAAATGAAAAATTACGTTACTTACTCAATATCAAAAATTTAGAAGAAGTAAAT
CGTACACGCTACACATTTGTGTTGGCACCAGATGAATTATTTTTCACAAGAGATGGATTA
CCAATTGCTAAAACAAGAGGGTTACAAAATGTTGTTGATCCATTACCTGTGTCAGAAGCT
GAATTTTTAACAAGATATAAAGCACTGGTTATCTGTGCATTCAATGAGAAACAATCATTT
GATGCTTTAGTTGAAGGAAACTTAGAACTACATAAAGGAACGCCATTTGAAACTAAAGTT
ATTGAAGCGGCAACGTTAGATTTACTAACGGCATTTTTAGATGAACAGTATCAGAAACAA
GAACAAGATTATAGTCAAAATTATGCATATGTACGCAAAGTAGGACATACCGTTTTCAAA
TGGGTTGCTATCGGTATGACAACGTTAAGTGTTTTATTAATTGCATTCTTAGCCTTTTTA
TATTTTTCAGTAATGAAGCATAATGAGCGCATTGAAAAAGGATACCAAGCATTTGTAAAG
GATGATTATACGCAAGTACTAAATACGTATGATGATTTAGATGGTAAAAAATTAGATAAA
GAAGCACTTTACATTTATGCCAAAAGTTATATCCAAACAAATAAACAAGGTTTAGAAAAA
GATAAGAAAGAAAATTTACTTAATAACGTGACACCAAATTCAAACAAAGACTACTTATTA
TATTGGATGGAATTAGGACAAGGACATCTTGATGAAGCGATTAATATAGCCACTTATTTA
GATGATAACGATATTACAAAGTTAGCGTTGATTAATAAATTAAATGAGATTAAAAATAAC
GGAGATTTATCGAATGATAAACGTTCTGAAGAAACGAAAAAGTATAACGATAAATTGCAA
GATATTTTAGACAAAGAAAAACAAGTTAAAGATGAAAAAGCGAAATCTGAAGAAGAGAAA
GCAAAAGCAAAAGATGAGAAATTAAAGCAACAAGAAGAGAACGAAAAGAAACAAAAAGAA
CAAGCACAAAAAGATAAAGAAAAACGCCAAGAAGCTGAAAGAAAAAAATAGTATAGGACT
GAGGCAAAGACAATGCATAAATTGATTATAAAATATAACAAACAATTGAAGATGCTCAAT
TTGCGAGATGGTAAGACATATACTATTAGCGAAGACGAGCGTGCAGATATTACGTTGAAA
TCGTTAGGCGAAGTCATTCATTTAGAACAAAATAATCAAGGTACTTGGCAAGCGAATCAT
ACTTCTATTAATAAGGTACTTGTTAGAAAAGGTGACCTTGATGACATTACATTACAGCTT
TATACAGAAGCTGATTATGCATCATTTGCGTATCCTTCAATTCAAGATACGATGACAATT
GGACCAAATGCGTATGATGATATGGTTATTCAAAGCTTGATGAATGCCATCATTATTAAA
GATTTTCAATCAATACAAGAATCACAATACGTACGCATTGTGCACGATAAAAATACAGAT
GTGTATATTAACTATGAACTACAAGAGCAACTAACGAACAAAGCTTACATTGGTGATCAT
ATTTATGTTGAAGGGATATGGCTCGAAGTACAAGCTGATGGTTTAAATGTATTGAGTCAG
AATACAGTGGCATCGTCATTAATTCGCTTAACACAAGAGATGCCACATGCACAGGCAGAT
GATTACAATACGTACCATCGTTCGCCAAGGATTATTCACCGTGAACCGACCGATGATATT
AAGATTGAAAGACCGCCACAGCCAATACAGAAGAACAATACAGTGATATGGCGTTCCATT
ATACCGCCATTAGTAATGATTGCTTTAACTGTTGTCATCTTTTTAGTGAGACCAATTGGT
ATTTATATTTTAATGATGATTGGTATGAGTACAGTAACGATAGTATTTGGTATTACAACG
TATTTCTCTGAAAAGAAAAAGTATAACAAAGATGTTGAAAAACGAGAGAAAGATTACAAA
GCTTATTTGGATAATAAATCTAAAGAAATTAATAAAGCGATTAAAGCACAACGTTTTAGT
TTGAATTACCATTATCCAACGGTTGCTGAAATTAAAGATATCGTTGAAACGAAAGCACCA
AGAATATATGAAAAAACATCGCATCATCACGATTTTTTACATTATAAGTTAGGTATTGCG
AATGTAGAAAAGTCATTCAAATTAGATTACCAAGAAGAAGAATTTAACCAACGTCGTGAT
GAACTATTCGACGATGCTAAAGAATTGTATGAATTTTACACAGATGTAGAACAAGCACCA
TTAATCAATGATTTAAATCATGGGCCAATTGCATATATTGGTGCACGACATCTCATTTTA
GAAGAATTGGAGAAAATGCTAATCCAATTGTCAACGTTCCATAGTTATCACGATTTAGAG
TTTCTATTTGTGACACGTGAAGATGAAGTTGAAACATTGAAATGGGCACGTTGGTTGCCA
CATATGACATTGAGAGGTCAAAACATTAGAGGGTTTGTTTACAATCAACGAACGCGTGAC
CAAATTTTAACGTCAATTTATAGCATGATCAAAGAACGTATCCAAGCTGTGCGTGAACGC
AGCAGAAGTAATGAGCAAATTATTTTCACACCGCAATTAGTGTTTGTCATTACAGATATG
TCATTAATTATTGATCATGTCATTTTAGAATATGTAAACCAAGATTTATCAGAATATGGT
ATTTCATTAATCTTTGTTGAAGATGTGATTGAAAGTTTGCCAGAGCATGTAGATACCATT
ATTGATATCAAGTCTCGTACTGAAGGCGAACTGATTACGAAAGAAAAAGAATTAGTTCAA
TTGAAATTTACACCTGAAAATATTGATAACGTCGATAAAGAATATATCGCGCGACGTTTG
GCGAATTTGATACACGTCGAACATTTGAAAAATGCAATTCCTGATAGTATTACATTTTTA
GAGATGTATAACGTGAAAGAAGTAGATCAGCTTGATGTGGTTAATCGATGGAGACAAAAC
GAAACATACAAAACGATGGCAGTACCTTTAGGTGTAAGAGGTAAAGATGATATTTTATCA
TTGAACTTACATGAAAAAGCACACGGGCCACATGGTTTAGTTGCTGGTACCACTGGTTCA
GGGAAATCTGAGATTATCCAATCATACATTTTATCTTTAGCTATTAATTTTCACCCTCAT
GAAGTTGCGTTCCTATTGATTGACTATAAAGGTGGGGGCATGGCGAACTTATTTAAAGAT
TTAGTCCATTTAGTTGGTACGATTACAAACTTAGATGGCGATGAAGCGATGCGTGCCTTA
ACATCAATCAAAGCCGAATTGAGAAAACGTCAGCGTTTATTCGGAGAGCATGATGTTAAC
CATATTAATCAATACCATAAGTTATTTAAAGAAGGTGTTGCGACAGAACCAATGCCACAT
TTATTCATTATTTCCGATGAGTTTGCCGAATTAAAATCAGAGCAACCTGATTTTATGAAA
GAACTTGTATCAACGGCACGTATTGGACGTTCGTTAGGTATTCATTTAATACTTGCGACA
CAAAAACCATCGGGTGTTGTTGATGACCAAATTTGGTCTAACTCTAAATTTAAATTGGCA
TTAAAAGTACAAGATAGACAAGACAGTAATGAAATTTTAAAAACACCAGATGCAGCAGAC
ATTACATTACCAGGTCGTGCGTATTTACAAGTTGGTAATAATGAAATTTATGAATTGTTC
CAATCTGCATGGAGTGGAGCAACATATGACATCGAAGGCGATAAATTAGAAGTTGAAGAT
AAGACGATTTACATGATTAATGACTATGGTCAACTTCAAGCAATCAACAAAGACTTGAGT
GGACTTGAAGATGAAGAAACGAAAGAAAATCAAACTGAGTTAGAAGCGGTTATCGATCAT
ATCGAATCTATTACAACGAGATTAGAAATTGAAGAAGTTAAGCGTCCATGGTTACCACCA
TTGCCAGAAAATGTATATCAAGAAGATTTAGTAGAAACAGATTTCAGAAAATTATGGTCA
GATGATGCAAAAGAAGTGGAATTAACATTAGGACTTAAAGACGTACCAGAAGAACAATAT
CAAGGGCCTATGGTATTACAATTGAAAAAAGCTGGTCACATCGCGTTAATCGGAAGTCCA
GGATATGGTAGAACAACGTTCTTACACAACATTATTTTCGATGTTGCAAGACACCATCGT
CCTGATCAAGCACACATGTACTTGTTCGATTTCGGTACCAATGGTTTGATGCCAGTCACA
GACATACCACATGTCGCTGATTACTTTACAGTAGATCAAGAAGACAAGATTGCGAAGGCG
ATACGTATATTTAATGATGAAATTGATCGGCGTAAGAAGATTTTAAGTCAGTATCGTGTC
ACTAGTATTTCTGAATATCGAAAATTAACTGGTGAAACAATTCCGCATGTCTTTATTCTT
ATTGATAACTTTGACGCAGTAAAAGATTCACCTTTCCAAGAAGTTTTTGAAAATATGATG
ATTAAAATGACACGTGAAGGGCTAGCATTAGACATGCAAGTAACCTTAACCGCCTCAAGA
GCTAACGCTATGAAAACACCAATGTACATTAATATGAAAACGCGTATCGCCATGTTTTTA
TATGATAAATCAGAGGTGTCGAACGTAGTAGGACAGCAAAAATTTGCGGTTAAAGATGTA
GTGGGTCGAGCATTGTTAAGTAGTGATGACAACGTATCATTCCATATTGGCCAACCATTT
AAACATGATGAGACCAAATCATATAATGATCAAATTAATGATGAAGTATCGGCGATGACA
GAATTTTATAAAGGTGAAACACCAAGTGATATTCCTATGATGCCAGATGAAATTAAATAT
GAAGATTACAGAGAATCATTAAGCTTACCGGATATAGTTGCCAATGGTGCTTTACCAATT
GGATTAGATTATGAAGGTGTTACACTACAAAAAATTAAATTAACTGAACCAGCAATGATT
TCATCAGAAAATCCGAGAGAAATTGCGCATATTGCTGAAATTATGATGAAAGAAATTGAC
ATATTAAATGAAAAATATGCGATTTGTATCGCAGACTCAAGTGGAGAGTTTAAAGCTTAT
AGGCATCAAGTGGCTAACTTTGCCGAAGAAAGAGAAGACATTAAAGCGATTCATCAACTA
ATGATTGAAGACTTAAAACAAAGAGAAATGGACGGTCCGTTTGAAAAAGATTCACTTTAC
ATTATCAATGATTTTAAAACATTTATTGATTGCACGTATATTCCGGAAGATGATGTTAAA
AAACTTATTACAAAAGGACCAGAACTTGGCTTGAACATTTTATTTGTCGGCATTCATAAA
GAATTAATAGATGCTTATGATAAACAGATTGATGTTGCACGTAAAATGATTAACCAATTT
AGTATAGGTATTCGTATTTCAGACCAACAATTCTTTAAATTTAGATTTATTCAACGAGAA
CCTGTTATTAAAGAAAACGAAGCATATATGGTCGCAAACCAAGCTTATCAAAAGATTAGA
TGGTTTAAATAGCAATGAATTAAATAGGAGGGAGGTATGTTATGAATTTTAATGATATTG
AAACAATGGTTAAGTCGAAATTTAAAGATATAAAAAAGCATGCTGAAGAGATTGCGCATG
AAATTGAAGTTCGTTCTGGATATTTAAGAAAAGCTGAACAATATAAGCGATTAGAATTTA
ATTTGAGTTTTGCGCTAGATGATATTGAAAGCACAGCAAAGGACGTACAAACTGCAAAAT
CTAGTGCTAATAAGGACAGTGTAACTGTTAAGGGAAAGGCGCCCAATACGTTATATATTG
AAAAAAGAAATTTGATGAAACAAAAGCTTGAAATGTTGGGTGAAGATATCGATAAAAATA
AAGAATCCCTCCAAAAAGCTAAGGAAATTGCTGGCGAAAAGGCAAGTGAATATTTTAATA
AAGCAATGAATTAATATTGAGGTGAAGATATGGGTGGATATAAAGGTATTAAAGCAGATG
GTGGCAAGGTTGATCAAGCGAAACAATTAGCGGCAAAAACAGCTAAAGATATTGAAGCAT
GTCAAAAGCAAACGCAACAGCTCGCTGAGTATATCGAAGGTAGTGATTGGGAAGGACAGT
TCGCCAATAAGGTGAAAGATGTGTTACTCATTATGGCAAAGTTTCAAGAAGAATTAGTAC
AACCGATGGCTGACCATCAAAAAGCAATTGATAACTTAAGTCAAAATCTAGCGAAATACG
ATACATTATCAATTAAGCAAGGGCTTGATAGGGTGAACCCATGATGAAAGATGTTAAGCG
AATAGATTATTTTTCTTACGAAGAATTAACAATTTTAGGTGGTAGTAAATTGCCTCTCGT
AAATTTTGAATTGTTTGATCCATCAAATTTTGAAGAAGCTAAAGCTGCTTTAATTGAAAA
GGAATTAGTAACAGAGAATGACAAGTTAACTGATGCAGGTTTTAAAGTGGCTACATTAGT
AAGAGAGTATATTAGCGCAATTGTAAATATTCGAATTAATGATATGTATTTTGCACCATT
TAGCTATGAAAAAGATGAATATATTTTGTTAAGCCGGTTTAAAAATAATGGGTTTCAAAT
ACGAATTATAAATAAAGACATTGCATGGTGGTCGATTGTACAATCATATCCTTTATTAAT
GAGACAAGAAAAGTCCAATGATTGGGACTTTAAACAAATTGACGATGAAACATTGGAGAA
CTTAAATAATGAAAGTATCGATACGATTGGGCGTGTGTTAGAAATTGAAATATACAATCA
TCAAGGTGACCCTCAACAAAGTTTATATAACATTTATGAACAAAATGATTTGCTACTCAT
TCGATACCCATTAAAAGATAAAGTACTGAATGTTCATATTGGCGTCATTAATACATTTAT
ACGAGAATTATTTGGATTCAATACTGATGAAAATCATATTAATAAAGCAGAGGAGTAATG
ACGTTGAGTGGAAAAATTAGTGTTAAAGCTGAAACGATTGCACATGTTGTAAAAGAATTG
GAAAGCATTAGTCAAAAGTATGATGAAATAGCTCAAAACTTTGGGAAAATAGCGCAATTA
AATTACTACAGTAGTGAAAAAGCTGCACATTCTATGGAAAATGGCTATAGTAGTGCTGCA
ACAGTCATTAGTGGTCTCAAAGGTCCATTGAGTACACTCGGTGGTGGCGTCATGAATTCA
GCACAAAAATTCTTTGAAGCAGATGAACATTGGGGTACGGAATTTGCCAAGCTTTACTAT
AATATTGAGGGATAGGTGCATGACATGACAAAAGATATTGAATATCTAACAGCTGATTAT
GACAATGAAAAGTCATCTATCCAAAGTGTAATAGATGCAATAGAGGGTCAAGACTTCTTA
GATGTAGATACAACAATGGATGATGCGGTAAGTGATGTCAGTTCTTTAGACGAAGATGGC
GCAATATCATTAACAAGTAGTGTAGTAGGTCCACAAGGATCTAAATTAATGGGGTATTAT
CAAAATGAGCTATATGATTATGCATCTCAATTAGATTCGAAAATGAAAGAAATTATTGAC
ACGCCATTTATAGAAGATATAGATAAAGCATTCAAAGGTATAACGAATGTTAAATTGGAA
AATATATTAATAAAAAATGGCGGAGGTCATGGTAGAGATACCTATGGGGCTTCTGGGAAA
ATTGCAAAGGGAGATGCCAAGAAAAGTGACAGCGATGTTTATAGCATCGATGAAATATTA
AAATCGGATCAAGAATTTGTAAAAGTAATTGATCAGCATTACAAAGAAATGAAAAAAGAA
GATAAGAAATTATCTAAGAGTGATTTTGAAAAAATGATGACTCAGGGTGCTTCTTGTGAT
TACATGACAGTAGCTGAAGCGGAAGAGATAGAGGAGCAAAAGAAAAAAGAATTGGCAGTT
GATATTTTAGCGGGTGTCGGAATTATAGCTTTAACTATAGTCAACCCTGTCGCAGGTGCA
GTAGCAGCAGGTGCATATACCGCTTATTCAGCAGCCAATGCAGCCACAGGAAAAAATATT
ATAACTGGAAGAAAGCTATCTAAAGAAGAACGAATCATGGAAGGACTTTCGCTTATTCCA
TTGCCAGGTATGGGCTTCCTCAAAGGTGCTGGGAAAAGTTTAATGAAATTAGGCTTCAAA
GGCGGAGAAAAATTTGCAGTTAAAACAGGATTGCAAAAGACAATGCAACAAGCAGTTAGT
CGTATTTCACCTAAAATGGGAATGATGAAAAACAGTGTGTTGAATCAATCTCGTAACTTT
GCTCAAAATACTCATGTTGGACAAATGCTGAGTAACATGCGTGGTCAAGCAACTTATACT
GTTCAACAAAGTAGAAATTGGATTGGACAACAAGCACAAAATGTCAAACGAATAGTGAAT
AATGGACTTGATAAAGAATTTGTAATTCCATCTAAACAACAGCTTGCATCGGCGGGAATA
GGCGGTATAAACTTTGCTGAAACAACTACTTTGAGAAACATGGGTCAAAACATGAAACGT
GCTGTTACACCACAAAATCACGTGACACATGGTCCAAAAGATAGTATGGTGAGAAGTGAA
GGCAAACATAGTGTAAGTAGCCATGAAATTAATTCATCAAAATATGTTGAATCACCAAAC
TACACCAAGGTTAAATATGGAGAGCAATATGCAAGACTTAGACCTAAGAAACTAAAGGCG
AATATTGAATATACAACGCCTAATGGTCACATATATCGGACTGATCATAAAGGGCGCATA
AAAGAAGTTTATGTAGACAATCTCTCTCTAAAAGATGGAGATCGTAATAACTATGCACAA
AAAACTGTAGGTGGAGAGGATAGATTACCAGACGATGATGGAGGTCATTTAATTGCTAGA
ATGTTTGGTGGGTCAAAAGACATAGATAACCTTGTGGCACAAAGTAAATTTATCAACCGT
TCATTTAAGGAAAATGGACAATGGTATAATATTGAGAAAGAGTGGAAAAATGCTATTAAT
TCTGGAAAGGAAGTAAAAAATATTAAAATGGAAGTTAAATATAGTGGTAATAGTAAAAGA
CCAACCGAATTTTTGGTTGAATATATAGTTAATGGAAAAGAAATATCGAAGTCAATAAAA
AATATATAGGAGCGATAACATGACTTTTGAAGAAAATTTAAGTAAAATGTACAATGAAAT
TGCAAATGAGATCAGTGGGATGATACCAGTAGAGTGGGAAAAGGTATATACAATTGCTTA
TGTAGATGATGAAGGTGGAGAGGTCGTTTTTAATTATACTAAACCTGGAAGTGAAGAATT
GAATTATTATTCAGATATTCCTAAAGATTGCAATGTCTCAAAAGATTTATTTAAGAATTC
ATGGTATAAAGTTTATCGAATGTTTGATGAGTTAAGAGAAGTTTTTAAAAAAGAAGATTT
AGAACCGTGGACATCATGTGAATTTGACTTTACAAGAGAGGGGAATTTGAAAGTATCATT
TGATTATATAGATTGGATTAAATTAGGTTTTGGCCCATCTGGAAAGGAAAACTACTATAT
GTATAAAAAGTTTGGTGTTTTACCAGAAATGGAATATGAAATGGAAGAAATTCGAGAAGT
AGAGAAATATGTTAAAGAACAAGAAGAGTAATTCGATAATAGACAATCTTAATGTAAGAC
TAAACAATAAAGCTTTGTTTAGTCTTTTTTGGCGGTTAAGTAAAAAGCAATAGAGAATAT
AAAGTTGATACTCATCAAATAATAATATAAAGGTAATTTTAGGTTTTCATACTTTTAATC
GAAAAGAATCTAAGTATATAGCTTTAAATACGTAATATGCTATTACAAAATCAATGTATA
GGAGATAGATATGACTACTAAGGAAAATATAGACATTCTTCGAAAGCCAGGTGCACAAGC
CTTAAGTTTAGCATCATTATTTATGATACTTTTTTCATGTCTAACTTTCTTTTTTGGTTT
AGATTATAAAAGGTTTCCAAATTATTTAAAGATAACGACAATTATAGAATTAATAATTAT
CATAATTAGTTTACTTCAATGGATTAGATTTATAGATTTCGAAAAGGAAAGCGCACAGAA
ATATAAAAAAATATATGCCCGATTTTTAGTTGTTATAAATGTGCTAACTACTATCACTGC
AGTATTTGCAACATGTAACCTTTATTATTTTGTTGCTGTACAAAATCATTATGACCTATT
CAATTATTGGTTGATGGGTACGATTTCAATCATAATTAGTTATTTGTTATTAGTAATTGG
CGGAATGTTCACGTTATTAAAATTACCTAAAGTAACAAAACGTTGGGGTGGTAAAACTAA
AACCCATTTTGGTTTATTATTAACTGCGTTGAGCGCATTTATATATATTGAAAGAATTAT
CGAATATATATTGGTGCCCAATGTCGTAGAATCCAAGTTTGTCATAATGGTAAGTATCAT
TATTATTGCTTGTACACAATTTGTAGCCTTTCAATTTATTATGCAATACAGTAGATTCTA
TATTTTTGAATTAAACACAGAAGATGATGACTAAATGATTTTGTAAATTACTATTGGAGT
ATACTTATATAAAAAATCAACTTCAACGTATATCACCATATTATTTTATACTCAATGATG
TGAATGGATTTAAATGGATCGATATTAAAGTAAAAGTTATGGAATATTGAGGTGCGAATA
TGGAGTTCTTATTATTAATTGTCGTAGCTGGACTGTATTATATTATATATTTAACTGCTG
TGATGTATTCTGAAAAAATAGTAGTATTGCCTATAATCATCTATGCCATTGTGTTTGTAG
TAATTGGTATCACTTATATTTTTATAGGTGACAGCTATGATCAGTTAACAAATTTCAATG
TGATTTTGTATATGGGGAGTTTGTTTTATGCATGGATGGCTTTTAGAAATCTTTGGAACA
GACCACTATTACTAAAATATAAGAACATTACAGATAGTTCAAGTGGAATAGTTAATAAAT
CTGAATACAATTCAGTTGAAAGCTTACGTATAAACATTGAAATAGCTAAGTATAAAGGGA
TTATTTCTTTGATAGTAGCTATAGTACTAACGGTATTAATGACATTAAAGTCAACACCTC
AAATCACTGCAGAAACACGTGACTTAAGTATCTCATTTTTCATACTCGGCTTATTTATCA
TTATAATATTTGCAGTTTGGGATTTGATTATTAGAGTTAGAAAGGGAACGTTTGCTTTTG
TTGTAATAAGGCCAATATTATTTAGTTGCTGGTTATTTATTTTGAATATGATTTTATCAA
GATTATTATAATGATAAGAAGTTGAATAAATTGTAATGTGAAAAATCATTGAGAATTTCA
ATTATTGTAACAATAGTTTCAGTTATTTTAGTTTCATTAGTTTATTTAGGTTTAAAATGA
GTAATATTATTTTGAAGAAGCATTAATCCACGTAGAAGTGTTATTTAATGCTTTTTATTT
AACGGTAATGAAAATATAGGGGCGATAACATGACTTTCGATGAAAAACTAAGTGAAATGT
ACAATAAAATTGCAAATGAGATTAGTGGGATGATACCTGTAGAGTGGGAAAAGGTATATG
CAATGGCTTATATAAATGAAAGAAATGGAGAAGTTTTCTACAATTATACTGAGCCAAGCA
GTGATGAATTGTTTTACTATACGAGCGTGTTAAATAAATATAATATACCAAGATCAGAAT
TTATGGACTCAGTATATGAATTATATAAGCAATTTGATAATTTAAGAGAATTGTTTATAG
AAGAAGGACTCGAACCATGGACATCATGCGAATTCGACTTTACAAGCGAGGGTAAATTAA
ACGTATCTTTTGATTATATTGATTGGGCGAATTCAGAGTTTGGACAAATGGGAAGAGAAC
ATTATTACATGTATAAAAAATTTGGAATTTGGCCTGAAAAAGAATATGCCATAAATTGGG
TTGAAAAAATAAAAGATTATGTTAAAGAGCAAGAAGAAGCTGAACTATAGGGGAGATAAC
ATGACTTTCGAAGAAAAATTAAGTCATATGTACAACGAGATTGCGAATGAGATTAGCAGT
ATGATACCTGTAGAGTGGGAGAATGTATATACAATTGCCTACGTAACTGACCAAGCTGGG
GAAGTCATTTTTAATTATACTAAACCAGGTAGTGATGAATTGAATTATTATTCAGATATA
CCTAAAGATTGTAATGTCTCTAAAGATATTTTTAAGAATTCATGGTTGAAAGTTTATCGA
ATGTTTGATGAGTTAAGAGAAACTTTTAAAAAAGAAGGGCTAGAACCATGGACATCATGT
GAATTTGATTTTACAAGAGAAGGTAAATTGAATGTATCATTTGATTATATAGATTGGGTT
AGATTAGGTTTTGGACCATTAGCAAAAGAAAATTATTATATGTATAAAAAATTTGGAGTT
ATGCCAGAAATGAAATATGAAATTAATAAAGTTAAAGAAATCGAACAATATATTAAAGAG
CAAGAAGAAGCTGAAATATAGGGGAGATAACATGACTTTCGAAGAAAAACTAAGTGAAAT
GTATAACGAGATTGCGAATAAAATTAGCAGCATGATACCAGTAGAGTGGGAAAAAGTATA
TGCAATGGCATATATCGATGAAGAATGTGGAGAAGTGTTTTACAATTATACTGAACCAAG
AAGTGATGAATTATTTTACTATACAAGTGTGATAAAGAAGTATAATTTATTGAAATCAAG
CTTTATGGATTCAGTATATGAGTTGCATGATCAATTTGAGGAACTAAGAGAGATATTTAT
AGAAGAAGGTCTTGAACCATGGACATCATGCGAATTCGACTTTACAAGCGAGGGTAAATT
AAACGTATCTTTTGATTATATTGATTGGACTAAATTAGAATTTGGTCAAATAGCAAAAGA
AAATTATTATATGTACAAAAAATTTAGAATTTTACCAGAAACGGAATATGAAATTAATAA
AGTTAAAGAAATCGAGCAATATATTAAAGAGCAAGAAGAAGAATAGACAATCTTAATGTG
AGACTAAACAATAAAGCTTTGTTTAGTCTTTTTTGGCGGTTAAGTAAAAAGCAATAGATA
CCGTATAGTTGATGCTCATCAAATAATAATATAAAGATAATTTTAGGTTTTCATACTTTT
AATCGAAAAGAATCTAAGTACTTATAGCTTTAAATACGTAATATGCTATTTGAAAAATAA
TGTATAGGAGATAGATATGATTACTAAAGAAAATATTGATACTCTTCGAAAGCCAGGTGC
ACAAGCCTTAAGTTTAATATCATTGTTTTTGATACTTTTTTCATGTCTGACTTTCTTTTT
TGGTTTAGATTATGAAAGGTTTCCCAATTATTTAAAGATAACGACAATAATAGAATTAAT
AATTATCATAATTAGTTTACTTCAATGGATTAGATTTATAGATTTCGAAAAGGAAAGCGC
ACAGAAATATAAAAAAATATATGCCCGATTTTTAGTTGTTATAAATGTGTTAACTACTAT
CACTGTAGTATTTGCACTGTGTAACCTGTATTATTTTGCAGCTGTACAAAACCATTATGA
TTTATTCAATTATTGGTTAATGGGTACGATTTCAATCATAATTAGCTATTTATTATTAGT
AATTGGCGGAATGTTCACGTTATTAAAATTACCTAAAGTAACAAAACGTTGGGGTGGTAA
AACTAAAACACATTTCGGTTTATTATTAACTGCGTTGAGCTCATTTATATATATTGAAAA
AATTATCGAATATATATTGATTCCTAATGTCGTAGAATCCAAGTTTGTCATAATGGTAAG
TATCATTATTATTGCTTGTACACAATTTGTGGCATTTCAATTTATTATGCAATACAGTAG
ATTCTATATTTTTGAATTAAACAAAGAAGATGATGACTAAATAATTTTATAAATTACTGT
TGGAGTATACTTATATAAAAAATCAACTTCAACACATTATTTTACTCAATGATGTGAAAG
AATTTGAGTGGATTGATATTAATGGGATTTGATTATTAGAATTAGAAAAGGAACGCTTGC
TTTTGTTGTAATAAGTCTAATAGTTTTCAGTTGTTGGTTATTTATTCTGAATATGATTTT
ATCAAGATTATTATAATTGTATTACATATAGTTGTTGGTAAATTTTTATTTACGAAATGG
TAAAAAAGTATATACTATTAATATCTTTTTTACTATAATTATAAATAGTTAAATAAATTG
AAAGACAAAATAATGAGTAGGAGTTTTAGGGCTATTATTTACAAATAATATAATACTGCA
AAGACTCGAAATTATTTAGAATTCCACTTATCGTAACAATAGTTGCAGTTATTTTAGTTC
CATTAGTGTATTTAGGTTTAAAATGAGTAATATTAATTTGAAGAAGCATTAAGCGACGTA
GAGGTGTTGTTTAGTGCTTTTTATTTAACGGAAATGAAACCAATATCTATTTTGAAAATA
TAGGGGCGATAACATGACTTTCGAAGAAAAACTAAGTGAAATATACAACAAGATTGCGAA
TGAGATCAGTGGGATGATACCAGTAGAGTGGGAAAAAGTATATACAATAGCCTATGTAAA
TGATAGAGGTGGAGAGGTCGTTTTTAATTATACTAAACCAGGTAGCGATGAATTGAATTA
TTACACGAATATATCTAGAGATTATAATGTTTCGGAAGAAATATTTGATGATTTATGGAT
GAATCTGTATTACTTGTTTAAGAATTTAAGGAATTTATTTAAAACAGAAGGACATGAACC
ATGGACATCATGCGAATTTGACTTTACAAGCGAAGGTAAATTAAACGTATCTTTTGATTA
TGTCGATTGGATTAAATTAAGTTTAGGTCCGTTAGCTAGAGAAAATTACTATATGTATAA
AAAATTTGGGGTTATACCAGAAATGGAATATGAAATGGAAGAAATTAAAGAAATCGTGCA
ATATATTAAAGAGCAAGATGAAGCTGAAATATAGGGGCGATAATATGACTTTCGAAGAAA
AACTAAGTCAAATGTACAATGAAATTGCAAATGAAATCAGTGAAATGATACCAGTAGAGT
GGGAAAAAGTATATACAATTGCTTATGTAGATGATGAAGGTGGAGAAGTCGTTTTTAATT
ATACTAAACCAGGTAGTGATGAATTGAATTATTACACATATATCCCTAGAGAGTATAATG
TCTCTGAAAAAGTATTTTATGATTTGTGGACGGATTTATATAGATTGTTTAAGAAGTTAA
GAGATTTATTTAAAGAAGATTTAGAACCATGGACATCATGTGAATTTGATTTTACAAGTG
AAGGTAAATTAAACGTATCTTTTGATTATATTGATTGGGTGAATTCAGAATTTGGACCAA
TGGGAAGAGAAGATTATTACATGTATAAAAAGTTTGGAATTTGGCCCGAAAAAGAATATG
CCATAAATAGGGTTAAAAAAATAGAAGATTATATTAAAGAACAAGAAGAAACTGAACTAT
AGGGGAGATAATATGACTTTCGAAGAAAAACTAAGTCAAATGTATAACGAGATTGCGAAT
GAGATTAGTGGGATGATACCGGTAGAATGGGAAAAGGTATATGCAATGGCTTATGTAAAT
GAAAGAAGCGGAGAAGTGTTCTACAATTATACTGAACCAAGAAGTGATAAATTAGTTTAC
TATACGAGCGTGTTAAATAAATATAATATATCAAGATCAGAATTTATGGACTCAGTATAT
GAATTATATAAGCAATTTGATAAACTAAGAGATTTATTTAAAGAAGAAGGACTTGAACCA
TGGACATCATGTGAATTTGACTTTACAAGAGACGGCAAATTGAATGTTTCATTTGATTAT
ATTGATTGGGCGAATTCAGAGTTTGATCAATTAGGCCGTGAAAATTATTATATGTATAAA
AAATTTGGAGTTATACCAGAAATGGAATACGAAATGGAAGAAATTAAAGAAATCGAGCAA
TATATTAAAGAGCAAGAAGAAGCTGAACTATAGGGGAGATAACATGACTTTCGAAGAAAA
ATTAAGTGAAATGTACAATGAAATTGCAAATGAGATCAGCAGTATGATACCGGTAGAATG
GGAAAAGGTATATACAATTGCCTACCTAGATGATGAAGGTGGAGAAGTCGTTTTTAATTA
TACAAAACCAGGTAGCGATGAATTGAATTATTACACGGATATATCTAGAGATTATAATAT
TTCAGAAGAAATATTTGATGATTTATGGATGAATCTTTATTACTTGTTTATGAATTTAAG
GGATTTATTTAAAAAAGAAGATTTAGAACCATGGACATCATGTGAATTTGACTTTACAAG
AGAGGGGAATTTGAAAGTATCTTTTGATTATATTGATTGGATTAAATTAGGTTTTGGACC
ATCAGGAAAGGAAAACTATTATATGTACAAAAAGTTTGGTGTTTTACCAGAAACGGAATA
TGAAATTAATAAAGTTAAAGAAGTAGAGAAGTATGTTAAAGAGCAAGAGTAGCATATATG
TTATAGAAGGCTGTGCAAAACCAACCTCGTTTTACATTTGACTCAAAGAAGAAGGTAAAC
GATAAGATTATTTGCAACTTAAAAAGTCTATTAGCTTCTCGGTATCCATACATCATATGT
ATAAATGAGTTTAACTAATTAATAAATCACGATATAAATTTAAAATTGCCATTAATTGAA
AAGGTTATTGTAGTGTATTTTATAAAGTTGATGCACATCGACTTATTTTTTAAAACTTAT
ATCAAAAAAATATGAGAAAAGTATATACTATTAAAATGTTTTTTACTATAATTATAAATA
GTTAAATATTTGGAGATTAAATAAATATATAGGAGGCAATTTTTAGAGATACATAGCAAT
GTAAAGGTATCAAATAGTTATTGCATAATTTATTATGATGACATAATTTTCAGTAGATAG
TTGTAAATTAACACTGGAATAGATGTTTATATTAAACAGACTTTAATATCATAATTAATC
AAAATCTTGCGTCAAACATTTAAACGAATTTTAAGTTGATAACAATTGGCTAAACATTGT
TCAAACATCACAATGATAAAGAATATTATCAGTATTGTAGTGTGTGGAAAATGACAGCCA
TCTAAGGAGAAAAATGATGAAAAGAATGTTGGTAGTATTTTTAATGTTAGCAATTGTATT
GGCAGGTTGTTCTAATAAAGGTGAAAAGTATCAAAAAGATATTGATAAAGTGTACAAAGA
ACAGAATCAAATGAATAAAATTGCCTCGAAAGTACAAAACACTATTAAAACAGACATTAA
ACAAGAAGACAGTAATACACATGTTTATAAAGATGGTAAAGTCATTGTTATTGGTATTCA
ATTGTATAAAGATCGTGAAAAAATGTATTATTTCGCATATGAAATAAAAGATGGTAAGGC
AGAAATCAATAGAGAAATAGATCCAATTAAGTATATGAAAGACCATAAAGCAGATTATGA
AGATGAAAATGTAGAAGTGGAAAAGATTAATGTATGCTTTCTTTAAAACTTTTAACCAGT
TTCAAAAAGTAAATGAGCTTTAGCGACAATAATTTTTAAAATAAACACGATATAAATTTA
AACATTTATATATAAGAACACAAACGTAAGTTTGTAAATAATAATAAAGGAGTAAGACAA
TGGAAAAATCGATCAAAATAATGACAATAATAGGAATTGTTGTTCAGGGTTTAGCAACGG
TATTTAGTTTACTATTTATGGTTTTAGCAGCATCAGGTGTAATGACTACAGATGTGTCAA
CAACAGTTAATGGTGAGGTTGACCCAGTTGATGCAGAAACAGCAGCAGCAATTTTCACTG
TATTATTCTTATTCCTATTTATATTTGGAATCATTTCAATTATTTTAGGTGCAATCGGTA
TGTTTAAAGCATCTAAAAACAAAAAAATGAGTGGTATATTGTTGATTATTGGAGCTGTAA
TAAGTGGTAACATAATTACATTTGCTTTATGGTTAGTCAGTGGTATTAAACTACTTACTA
ATAACAAGCCTAAAGATCAAATAAGCGACTTATCATAAACATCGTATATTGAAATTTCAA
GATTTCTTAAGTAATTATATTTCTGTTAGGTTTTAACAAATTAACCGATTAAATAAAGTG
CTCTCTTAGAAGTAGATTTTCAGTCAATAACTGCTTTTAAGAGAGTATTTTGTATTTGAT
AATAAGCATGCCATCGGACAAAAAGCATTGACGAACTTTAAAAAAATACGTTAGACAATG
CACTTCTAAATATTAAAGGCATCGACTAACGCATTGTTCAAATAGAGTTAATTATTTTTA
TAAAATTGATGATGATCATTCAAGTAAGCATAGAATAAACCTATAATGAGACCGCCTCCG
ATATAGTTACCGATAAAAGCGGCAGCAATATTCGAAATAGCTGGTATGGAGTGCAATGTA
TCAACTTGATAAATTAAACCACCCATAAATAAGCAACTGTTGTAAACTACGTGTTCATAA
CCCATAAAGGCGAATATGGTAACACCGAACATCATGACAAACATTTTTGCGAGTACATCG
TCAATTTGCATGGCAATAACTAATGAAATATTGATAAAGAAATTGGCGAATATCGCTTTC
ATTAATATACTTACAAAACCAGTAGACAACGTTTTATGCTCAATAACTGCTGATAACTGA
TTTAACATATCTGGCGTCATTACATTTGAAAAACGCATGAAACTAAATAAAATAGCAGCA
CCTAAAATATTTCCTGCAAAGCACAATAAAAATATTTTCAATACTCTAGTCGGTTTAATT
ACTTTATAATACAGGCCTACAGTAAAGTACATGAAGTTACTGGTTAGTAGTTCGGAGTTT
GTAAATAAAATGAGTACTAACGCAAAACTGAATGTAATGGCGCTGGCCATATTCACAATG
CCTGGCGGTAAATCTGGTTCGTGTGTTGCTTTAACTGATAGCACGAAGACCGTAATAATA
CCGATAATAAATCCTGCCATCATAGCGCGTAATAAATAACGTTTTAAATAAACGCTTTGT
AATATATCTTTCGTTCTTATCGTTTCGACTACGTTATTTACCCAGTCGTCCCCATAAAAT
ATTTTATCCCATTTAATATGTTTCTCCTTCACAATGACATCCTCACTTTTCATTTGTTAA
TCAGAGTATACTATGAATCGCCTTATTTGTGAATAATTTCACAAAATTAATTTTAAAAAC
TAATATTTTTGAATAACAGCTAGGATTTTTTAACAAATCATTTATTTTAAAATAATTAAT
CGTCAGTTAGTATCAATGAATAAATACAGATTTTCATGCAAAAAAACCTAGTAATGATGC
GACGATCATTACTAGGAGATTATGCATCTATTAAGTTGTCGCTTGTTTCGGACGACGTAT
AACTACATCGATGATGAAACCTATGATTGCCAAAAGAATGAATGGTACAAGCCAAGCTAA
ATCGATATCTGCTAAAGGTAACATCATAAACCATTTCAAAATAACACCTTGTAATAAGTT
GAAACTATTTAGTATTTGTAAAATTGAAATAATCAATGTAATAACAGTTGCGAGTCGATA
GGCCCAACTGAATCTGAATGTGCTAAACATGTTAGCAAATGATATCAGTACAAGTGCAAT
AGACACGGGATATATTAATGTCAACAATGGTACAGCAATTTTTAAAATCATTTCTAAACC
AAGTGTTGTAAATAAAAATCCTATGATAGAGAAAACAAGTGCGAATATTTTATAAGAAAA
CTTAGGCACGTGTTTCTTAGTAAATGTTGCACAAGCGTTGACGAGTCCTATACATGTTGT
TAGGCATGCAAGAATAACCGTCATTCCAAATACGAGGTTACCGAACGAACCAAATACGCG
TAATGAATTGTACGTCAATATATCAGTACCATCTTTAAAGTTTCCTGGAGCTGTTGACGC
ACCTACATATGCCAACGCAAAGTAAATCATACCAAGTAATATGGCTGCAATAAGACCTGA
AAAGCAGACATATTTTAATATTTTCATGCGATCTGTGAGGCCTTTAAACTTATAGCCATT
GACAATGACTACGGAAAAAGCTAATGCTGCAACGAGATCCATTGTAAAATAGCCTTCCAA
ACTTCCTGCAATGAAAGGATGTGTTATATATTTATCCTTAGGTGCACTTAGTGCAGATTC
AGGGTTGAAAATGACAGCAATGCTTAATAGAGCGACCATTAATAGTAATAACGGTGTTAA
TAATTTTCCTAAATGATCAACGATTTTCGATGGATTTAAACTAATCCAATAAACGATAGC
AAAAAAGATTGCTGCGAATATAATTAAAGTCCATTGGTTATGTACTGGTAAAATGTGTCT
TGTGCCAATTTCATACGCGACATTTGCAGCACGTGGAATACCGTAAAATGCCCCGATAGA
CATGTAAATGACGACAGCGAAAATAAACCCGAACCATGGATGTATACGATTGCCTACACT
TTCAACACCTTCATCATAAAATGCGACAACGATAACAGTAATAAAGGGTAGTAAAATGCC
AGTAAGGGCAAAGCCAAACATGCCAATCCACATATTTTGACCCGCTGTATGGCCGAGCAT
GGGCGGGAATATTAAATTTCCGGCTCCAAAAAATAGTGAAAATAACATGAGGCCCGAAAT
AATAACTTGTTTTTTCAATGTAATTTCCTTCCTAAAACTAGATATTCATAATAATTTAAA
AAATCTGAAAAATAAAAACGTACTTACTTTATCTTTAAATGACAATACTATGATTCTATT
ATTTTATAAAAAAGATTGCAATAATAACGTCTTGCTATTATTGGATAATGACAATTAAAG
TGTCGTTTTTATGAATTAAAATAGGTGAAAGTAAGTTGGAAATACGTTGGAGCGTTGTGA
TTTTTATGAGAAATTGTATGAGTGAGGACTGCTATTTATAAAAGGTAAACTATGGATGGG
TTTATGGTTGTTCCAATAGGTAAATAAGAGATAGCACACTGTACACATAATGATACGTGG
ATGAGTTAATATGTCTGATAGAAAGGCCTAGTCACTCAAATGAATTTAAGTTTATTACGT
GATAAATCACAAATCTCTCTCATGTGATAGGTCTCCCATTAAATCATGCTTATATGAAAT
GTTCACATATTTGTTAGCTTTTCAAGAAATAATATTAAATATCTTTTCATAGTATAGCAA
TATTAAATAAATGCATTTATAATTTTAACTGTATTTTAAATATTAATCATGAGGTGATAA
GATGAATAAAATTTCAAAGTATATTGCAATAGCATCATTATCGGTAGCGGTTACAGTTTC
AGCACCACAAACGACAAATTCTACAGCGTTTGCCAAAAGTTCTGCTGAAGTTCAACAAAC
GCAACAAGCTTCTATACCAGCATCACAAAAGGTGAATCTTGGTAATCAAAATATTATGGC
AGTGGCTTGGTATCAAAATTCAGCTGAAGCAAAAGCATTATATTTACAAGGTTATAACAG
TGCAAAGACTCAGTTAGATAAAGAGATTAAAAAGAATAAAGGTAAACATAAGTTAGCTAT
TGCTTTGGATTTAGATGAAACAGTTTTAGATAATTCTCCATATCAAGGCTATGCATCAAT
ACATAATAAACCTTTCCCGGAAGGTTGGCATGAATGGGTACAAGCTGCTAAAGCTAAACC
TGTCTATGGCGCAAAAGAATTCTTGAAATATGCTGACAAAAAAGGTGTCGATATCTACTA
TATTTCTGATAGAGATAAAGAAAAAGATTTAAAGGCAACACAAAAGAACTTAAAACAACA
AGGTATCCCTCAAGCTAAGAAGAGTCATATTTTACTAAAAGGTAAACATGATAAGAGTAA
AGAATCACGCAGACAAATAGTTCAAAAGGATCATAAACTTGTCATGCTATTTGGAGATAA
TTTATTAGACTTTACAGATCCAAAAGAAGCTACAGCTGAATCTCGTGAAGCATTAATTGA
AAAACATAAAGACGATTTCGGTAAGAAATATATCATTTTCCCTAACCCAATGTATGGTAG
TTGGGAAGCTACAATTTACAACAATAACTATAAAGCAAGTGACAAAGCAAAAGATAAATT
ACGTAAAAATGCTATTAAGCAATTCGATCCTAAAACAGGCGAAGTTAAATAATATATGAA
TTGGACGTCTACATGTACTTAAAGGTATATGTAGGCGTTTTTAAATTGATCCTTAATTTT
AAATGTACCGTACAAAAATAATAGACAATTAATTGCATTTTCCATAAATTTGCTTTTAAT
ATAAAAAGTTCGGGTATAATGAAGGATAAGTGTATGTATAACATTACAGAGCGCAACACG
ACGTACGTGCATCTAAGAATATAAACAATGTTTAAATCATAGTAGTAGGGAGAGAAATGC
ATGTTTTTAGCTTGGAATGAAATACGGCGCAACAAATTGAAGTTTGGACTAATTATTGGT
GTGTTAACGATGATTAGTTACTTGCTATTTTTATTATCTGGATTGGCGAATGGTCTTATC
AATATGAATAAAGAAGGCATTGATAAGTGGCAAGCAGATGCCATTGTTCTAAATAAAGAT
GCCAATCAAACTGTGCAACAATCTGTTTTTAACAAGAAAGATATTGAAAATAAATACAAG
AAGCAAGCTACTTTGAAGCAAACAGGTGAAATTGTCTCTAATGGCCATCAAAAAGACAAT
GTTTTAGTGTTCGGTGTTGAAAAGTCATCATTTTTAGTTCCGAGATTAATAGAAGGGCAT
AAAGCGACTAAAGATAATGAAGTGTTAGCTGATGAAACACTTAAAAATAAAGGATTTAAA
ATTGGTGACACATTATCACTATCTCAATCAGATGAAAAATTGCATATCGTAGGTTTTACA
GAAAGTGCAAAATATAATGCGTCACCAGTCATTTTCACGAATGACGCTACCATTGCCAAA
ATCAATCCTAGATTGACTGGAGATAAAATCAATGCAGTTGTTGTACGTGATACAAATTGG
AAAGACAAAAAATTAAACCAAGAGCTTGAAGCGGTAAGTATTAATGACTTTATTGAAAAT
TTACCAGGTTATAAACCACAGAACTTAACATTAAACTTTATGATTTCATTCTTATTTGTC
ATTTCAGCTACAGTTATAGGCATTTTCTTATATGTCATGACATTACAAAAAACAAGTTTA
TTTGGCATATTAAAGGCTCAAGGATTTACGAATGGCTATTTAGCGAACGTAGTTATTTCG
CAGACGCTCATATTAGCATTATTTGGTACGGCATTTGGTTTACTGTTAACAGGCGTTACA
GGTGCATTTTTACCTGATGCAGTACCTGTCAAATTCGATGTACAAACATTACTCTTTTTT
GCAATTGTGTTAATGATTTTCTCTTTATTAGGAAGTTTTTTCCCCTTTTTAAAAAAAAAA
AAAAAAAATCCGTTAAAGGCGATTGGGTAGGAGGTGTAGCAAATGTTGAAATTTGAAAAT
GTAACAAAGTCATTTAAAGATGGGAATCGTAACATTGAAGCGGTTAAAGATACAAATTTT
GAGATAAATAAAGGTGATATTATAGCATTGGTTGGACCTTCTGGCTCTGGTAAAAGTACA
TTTCTAACTATGGCAGGTGCTTTACAAACGCCGACATCTGGGCACATTTTAATCAATAAC
CAAGATATTACGACAATGAAGCAAAAAGCATTGGCAAAAGTTAGAATGTCTGAGATAGGT
TTTATTTTACAAGCTACAAACCTTGTGCCATTTTTAACGGTAAAGCAACAATTTACATTA
TTGAAAAAGAAAAATAAGAATGTTATGTCTAATGAAGACTATCAGCAACTTATGTCACAA
TTAGGGCTAACATCATTGCTTAATAAGTTACCTTCAGAAATTTCAGGTGGTCAGAAACAA
CGTGTGGCCATAGCCAAAGCGTTATATACGAATCCGTCGATTATTTTAGCGGATGAACCT
ACCGCGGCGTTAGATACTGAAAATGCGATTGAAGTCATTAAAATTCTACGTGATCAAGCC
AAACAAAGAAAGAAAGCATGTATTATTGTTACACATGATGAACGACTTAAAGCATATTGT
GATCGTTCATATCATATGAAAGATGGCGTCCTTAATCTTGAAAATGAAACAGTAGAATAG
TTTTATTAAGCCGGTACATCATGTGCCGGTATTTTTATGTTTATGTATTATTTGAATAAA
CTTTCACATTCAATTAATAATAATTATTATCGAAAATTAGAAATATTCCGTGAAATATAA
TATTTTTTGTAGTAAAATGGCCTCTAAGTATTCAATATTTAAATATGGGGATTGAATATA
AAATTATCGTAATGGGGGTCAATGGTTATGGATTTATTGATAGGTACTTTATTTTTATTT
TTGGTCTTAGTGATTTTTACATTATTTACATATAAAGCGCCTAATGGTATGCGCGCCATG
GGAGCATTAGCTAATGCAGCAATCGCAACATTTTTAGTAGAAGCATTTAATAAATATGTT
GGTGGCGAAGTATTCGGTATTAAATTTTTAGAAGAGCTAGGAGACGCTGCGGGAGGTCTA
GGTGGTGTCGCTGCCGCTGGATTAACAGCATTAGCTATCGGGGTGTCACCAGTATATGCA
TTAGTTATAGCAGCCGCGTGCGGTGGTATGGATTTATTACCAGGTTTCTTTGCGGGTTAT
ATGATTGGATATGTGATGAAATATACAGAGAAATATGTGCCGGATGGTGTCGACTTAATT
GGATCGATTGTCATCTTAGCGCCATTAGCTCGTCTTATTGCAGTATTATTAACGCCAGTA
GTGAATAGTACATTGATTAGAATTGGTGATATTATCCAAAGTAGTACGAATACGAATCCA
ATTATCATGGGTATCATTTTAGGTGGTATTATCACGGTTGTCGGCACAGCGCCATTGAGT
TCAATGGCATTGACAGCTTTGTTAGGTTTAACGGGTGTACCTATGGCTATTGGTGCCATG
GCAGCATTTAGTTCGGCATTTATGAATGGGACGCTATTCCATCGCTTAAAATTAGGTGAT
CGTAAGTCTACGATTGCAGTAAGTATTGAACCTTTATCACAAGCAGATATTGTATCAGCC
AATCCAATTCCAATCTATATTACAAATTTCTTTGGTGGTGCGATTGCTGGTTTAATTATT
GCTATGTCAGGTTTAATTAACGATGCGACAGGTACAGCTACACCGATTGCAGGATTTTTA
GTTATGTTTGGATTTAATCATCCGACGACAATTGTGATTTATGGTGTAGTAATGGCGATT
GTAGGTGCGCTTGCAGGTTATCTTGGTTCAATCGTATTTAAAAAATATCCAATTGTTACT
AAGCAAGACATGATTAATCGAGGTGCAGTAGACGCATAACATCATCATATTGAATAGTAA
AAACAAATAAAACATAGTAACGTGATTCAGTCGATGTAAAAGTCGATAATGAGTCACGTT
TTTTTATAGAAAATATAAGACATAAAAATGTCATAATTTATAGTCGACAAATATCATACT
GTATAAACATTTATCATTTTCTCAAGTGCCTTTTACGCGATGGAATGAACTTACTTTTTA
CGAAATTATGCGTATTTTATAAACAAATATCATTGATATAACGGTAAATGTAAGCGTTTA
CAACAGAAATAACTGCATGCTACGATATTTTTGTAAATTCACTGATTCAATTATTTTAAG
TCAATATGAGGAGGGATGTTATGAGCGATTCTGAGAAAGAAATTTTAAAAAGAATTAAAG
ATAATCCGTTTATTTCACAACGTGAACTTGCTGAGGCAATTGGATTATCTAGACCCAGCG
TAGCAAACATTATTTCAGGATTAATACAAAAGGAATATGTTATGGGAAAGGCATATGTTT
TAAATGAAGATTATCCTATTGTTTGTATTGGCGCAGCGAATGTAGATCGTAAGTTTTATG
TGCATAAAGATTTAGTTGCAGAAACATCAAATCCTGTAACGTCAACACGCTCTATTGGTG
GCGTAGCAAGAAATATTGCTGAGAACTTAGGTAGGCTTGGCGAAACGGTCGCTTTTTTAT
CTGCTAGTGGACAAGATAGTGAATGGGAAATGATTAAACGATTGTCCACACCATTTATGA
ATTTGGATCATGTTCAACAATTTGAAAATGCGAGTACAGGTTCATATACAGCTTTAATTA
GTAAAGAAGGCGACATGACATATGGCTTAGCAGATATGGAAGTGTTTGACTACATTACGC
CTGAATTTTTAATTAAGCGTTCACACTTATTGAAAAAGGCTAAGTGCATTATTGTCGATT
TGAATTTAGGCAAAGAGGCATTAAACTTCTTATGTGCCTATACCACGAAACATCAAATCA
AATTAGTTATCACCACGGTTTCTTCCCCAAAAATGAAAAATATGCCTGATTCATTACATG
CTATTGATTGGATTATCACGAATAAAGATGAAACAGAAACATACTTAAATTTAAAAATAG
AATCTACTGATGATTTAAAAATAGCTGCTAAACGCTGGAATGATTTAGGTGTTAAAAATG
TTATTGTGACAAATGGTGTGAAAGAACTCATTTATCGAAGTGGTGAGGAAGAAATCATCA
AGTCAGTTATGCCATCAAATAGTGTGAAAGATGTTACAGGTGCAGGTGATTCATTCTGTG
CTGCAGTAGTGTATAGCTGGTTAAATGGGATGCCTACTGAAGATATATTAATTGCTGGTA
TGGTTAACGCAAAGAAAACGATAGAAACGAAATATACAGTTAGGCAAAACCTAGATCAAC
AGCAACTTTATCACGATATGGAGGATTATAAAAATGGCAAATTTACAAAAGTATATTGAA
TATTCTCGAGAAGTTCAGCAAGCACGGGAGAACAATCAACCGATTGTAGCATTAGAATCA
ACAATTATTTCGCATGGTATGCCGTACCCACAAAATGTTGAAATGGCAACAACAGTAGAG
CAAATTATCAGGAATAATGGTGCCATTCCAGCAACCATAGCCATTATAGATGGCAAAATT
AAAATTGGTTTAGAAAGTGAAGATTTAGAAATACTTGCAACTAATAAAGACGTTGCTAAA
GTGTCTAGAAGGGATTTAGCAGAAATTGTTGCTATGCAGCGTATTGGTGCTACTACTGTA
GCGACGACGATGATATGTGCTGCAATGGCTGGTATTCAATTTTTTGTTACTGGAGGTATT
GGGGGTGTCCATAAAGGTGCAGAACATACGATGGACATTTCAGCAGACTTAGAAGAACTG
TCTAAAACAAATGTCACTGTTATCTGTGCAGGTGCCAAATCAATTTTAGACTTACCTAAG
ACAATGGAGTATTTAGAAACAAAAGGCGTTCCAGTTATTGGATATCAAACGAATGAATTG
CCAGCATTCTTCACTCGCGAAAGCGGTATTAAGTTAACAAGTTCGGTTGAAACGCCAGAA
CGACTTGCTGACATTCATTTAACAAAACAGCAGTTAAATCTTGAAGGTGGCATTGTTGTT
GCTAATCCAATTCCATATGAGCATGCCTTATCAAAAGCATATATTGAGGCAATCATAAAT
GAAGCTGTTGTTGAAGCCGAAAACCAAGGTATTAAAGGTAAGGACGCCACACCGTTCTTG
TTAGGGAAAATTGTAGAAAAAACGAATGGTAAAAGTTTAGCAGCAAATATAAAACTTGTT
GAAAACAATGCGGCGTTGGGTGCTAAAATTGCTGTCGCTGTTAATAAATTATTGTAGGTG
ATGATACATGAATATTTTATTCGCTATCACAGGGATAGCATTTGCACTATTTGTTGCGTT
TTTATTCAGTTTTGATCGTAAAAACATAGACTTCAAAAAGACGTTAATAATGATATTTAT
TCAAGTGTTGATTGTGTTATTTATGATGAACACAACGATTGGTTTAACAATCTTAACTGC
ATTAGGTTCATTTTTTGAAGGGTTAATAAATGTTAGTAAAGCAGGTATAAACTTTGTTTT
TGGAGATATACAAAATAAAAATGGCTTTACATTCTTTTTAAATGTGTTGCTGCCATTAGT
GTTCATTTCTGTATTAATAGGCATTTTTAATTATATTAAGGTATTACCATTTATTATCAA
ATATGTAGGTATTGCTATTAATAAAATAACGAGAATGGGGCGTTTAGAAAGTTACTTTGC
TATTTCGACAGCGATGTTTGGACAGCCAGAAGTTTATTTAACTATAAAAGACATTATACC
AAAGTTGTCTAGAGCAAAATTATATACAATTGCGACATCTGGTATGAGTGCTGTTAGTAT
GGCAATGTTGGGTTCATATATGCAGATGATTGAGCCTAAGTTCGTAGTTACAGCAGTAAT
GTTAAATATTTTTAGTGCGCTTATCATCGCCAGTGTAATCAATCCCTATAAATCTGATGA
TACTGATGTTGAAATTGATAACTTAACGAAATCCACAGAAACTAAAACATTGAATGGAAA
AACAGGAAAACCTAAGAAAGTTGCCTTTTTCCAAATGATTGGTGATAGTGCAATGGATGG
GTTTAAAATCGCTGTTGTAGTAGCCGTAATGTTGTTAGCATTTATTTCACTAATGGAAGC
AATTAATATCATGTTTGGTAGTGTTGGTTTGAACTTTAAACAGCTTATTGGCTATGTGTT
TGCACCAATCGCATTCTTAATGGGGATTCCATGGAGCGAAGCTGTTCCAGCTGGCTCTTT
AATGGCGACTAAATTAATTACAAATGAGTTTGTAGCAATGCTTGATTTTAAAAATGTCCT
GGGTGATGTATCTGCTCGAACACAAGGTATCATTTCAGTTTACTTAGTAAGCTTCGCTAA
TTTTGGTACGGTTGGTATCATCGTAGGTTCAATTAAAGGCATTAGTGATAAACAAGGAGA
AAAAGTTGCATCCTTTGCAATGAGGCTGTTACTTGGTTCAACTCTAGCTTCAATCATTTC
AGGATCAATCATTGGCCTAGTATTGTAAATTAATCGAAGTATCTAAATTAAATTTATAAC
AACATCAAAACCCCATCACCAAGTTGGCGCAACAGCGCATCATAACTTAGTGATGGGGTT
TTATCATAACAATCTACTTTTTCGTAGCCGTTTTTGAAATGTATGTTGATGGTTTATCTT
TTTCAAAAATTGTTAATCCCGTTATATCTTTTTTATGTTTTGAAGGGACAATGAAGCTAA
GTATATAAGCAAAGACAAAAGCAACTGTAAATGAAATGGTAGATACATAGAAAGGTGAGT
TACCTTTGCCAACACCATTATAGACATAAGCAAAGATGATACCCAATATTAATCCACAAA
TAACACCGAATGTGTTCGTACGTTTAGTGAAAATACCAACTGCAAATACACCAGCCAATG
GAACGCCGAATAATCCAGTTACAAACAAGAATAAATCCCATAAGTCATTTGAATTAGAAG
CAATTAAGTATAGTGACATTCCAAAACCGAAAATACCTGCAATGATAATAATGAAACGCG
CAAAGTTAACTTCGTGTCGCTCGCTACCTTTTCCGAAGAAGCGTTGCTTAATGTCGATTG
AAATACAAGCAGATATAGAATTTAAACTAGATGAAATGGTAGACTGTGTAGCTGCGAAAA
TGGCAGCAATAAGTAATCCTGCTACAAATGGTGGCATCTCAGTCAAAATGAAATATGGCA
CTACAGATGATGTATTGAAGCCTTTTGGTAAAACAGCTTCATGTGCATAAAATGAATACA
ACATTGTACCCATACCATAAAATAAAGGTGCTGAAATTAAAGCTAGGATACCATTTGTCC
ATAACGATTTATTTGTTTCTTTTAAACTATCAGAAGCTTGATAACGCTGCACGACGTCTT
GACTCGCCGTGTATTGATACAAATTGTTGAAAATATTTCCTAGGAAAATAATTGGAATGG
CAGCTGCTGCAGTATTCAGTTTCCAATTGTCTGCACTAATTAATTTTTTGTGCTCAATCG
CATCTGCAAAGACAGTGCCAAAACCGCCATTAATGTTCATAACACCTAGAATAATGATAA
CTAAAGCGCCGCCTAATAAAATGACGCCTTGAATGAAATCACTCCAAACCACACCTTCGA
ATCCACCTAAAAATGTATATAAAATACATAGTAAACCAACGAGTGATGCAACGATATAAG
GATTCATGTCTGATACAGATGTAATCGCTAATGTTGGTAAGTAGATAACGATTGCTACAC
GCCCTAGATGATAAACTACAAATAGTAAAGAGCCAATGACACGAATGCTAGGTCCGAAAC
GTGCTTCTAGATATTCATATGCAGATGTTACCTTTAACTTTTTAAAGAATGGAACATAGA
AATAAATGAGTAATGGAATAATTGCTACGATAGCGATGTTACCTGCAATATATGACCAAT
CTGTTAAAAATGCTTTCTCTGGTGTAGACATAAACGTAATTGCACTTAATGTAGTTGCAT
AAATTGAAAACCCAACTACCCAAGATGGCAAGCGACCACTTGCGGTAAAGAAACTATTCG
TACTTTGGCTCGCGCGCTTGGTAAAATAAACGCCAATGAACAACATAGCTAGTAGATAAA
TGATAACGGCAACCCAGTTCAGTGTGCCAAATCCAACTTCTTTCATGGACAACATCCCCT
TTACAATGTATTGATTCTTTGATGTCTATAAATCGTATTTTGCAATGAGTTGATCTAATG
TTTGTCGATGTGCTTCGTTAAAAGGTTTGAATGGACGTTTCGGTAATCCTGCATCAATGC
CACGATGACGTAATATTTCTTTCAATGTTGGATAAATCCCCATTGATAACACTGTTTCGA
TAATGTCGTTTGAATCATGTTGTAGTTGGTAAGCTTCTTGAATTTGACCTTGTCTTGCTA
AGTCGAAGATTTTTCTAGCGCGGCGACCATTAACGTTATATGTAGAACCAATTGCACCAT
CTACGCCAGAAATCGTAGCTTGAACTAACATTTCATCAAAGCCAGATAAGATTAATTTGT
CTGGGAATGCTTTTCTAATACGTTCGAGTAGGAAGAAGTTCGGCGCTGTATATTTAACAC
CAACAATTTTTTCGTGATTAAATAGCTCGCTGAATTGTTCAATAGAAATATTCACACCTG
TTAAATCTGGTATTGCATAAATAATCATATTGTTCTGTGTTGCTTCGATAATATCGAAAT
AGTAATCTCTAATTTCTTCAAAAGTAAATGGATAGTAGAATGGTGTTACGGCAGAAAGTG
CATCATAACCGAGTTCTGTGGCATATTTTCCAAGTTCAATGGCTTCATTTAAATCTAACG
AACCTACTTGAGCAATCAATTTCACCTTATCCCCAACTGCCTCTTTGGCAACCTTGAAAA
CTTGCTTCTTCTGCTCTGTATTTAATAAAAAGTTTTCGCCTGAGCTGCCATTTACATAAA
GACCGTCTAATTCTTCAGTTTCAATGGCATTTTGAGCAATTTGTTTAAGTCCTTGTTCAT
TTACTTGACCATTTTCATCAAAAGGAACGAGTAACGCTGCATATAAACCTTTTAAATCTT
TGTTCATTATGAAGTCCCTCCAAAAAATCATTTGATAATATAGTTTACAGCTATAATTGT
AAACGCTATCATAAAATGTAACAATATCTTTTTGAAAATTGTAGTTATATTTATGTATAA
TTAATGAAAATATTTTTCAAAATCAATAGAAATGGAGTGAGTAAGGTGTATTACATCGCA
ATCGATATTGGAGGCACTCAAATTAAATCGGCAGTTATTGATAAGCAATTGAATATGTTT
GACTATCAACAAATACCAACGCCGGACAATAAAAGTGAGCTTATTACTGACAAAGTATAT
GAGATTGTAACAGGATATATGAAGCAATATCATTTGATCCAACCTGTCATAGGTATTTCA
TCAGCAGGCGTTGTTGATGAACAAAAAGGCGAAATTGTATACGCAGGGCCAACCATTCCG
AATTATAAAGGTACTAATTTTAAGCGATTATTAAAATCCCTGTCTCCTTATGTCAAAGTA
AAAAATGATGTAAACGCTGCATTACTAGGCGAATTGAAATTACATCAATATCAAGCAGAA
CGGATCTTTTGTATGACGCTTGGTACAGGCATTGGGGGTGCGTACAAAAATAATCAAGGC
CATATTGATAATGGTGAACTTCATAAGGCAAATGAAGTTGGGTATTTATTGTATCGTCCA
ACTGAAAATACAACGTTTGAGCAACGTGCTGCAACGAGTGCATTGAAAAAGCGCATGATT
GACGGAGGATTTACGAGAAGCACACATGTGCCAGTATTGTTTGAAGCAGCTGAAGAAGGT
GATGATATTGCAAAACAAATATTGAATGAGTGGGCAGAAGATGTAGCAGAAGGGATTGCC
CAAATACAAGTCATGTATGATCCAGGTCTTATATTAATTGGTGGCGGTATATCTGAACAA
GGAGACAATCTCATTAAATATATCGAGCCGAAAGTTGCACACTATTTACCAAAAGACTAT
GTTTATGCACCGATACAAACGACTAAGAGTAAAAATGATGCAGCATTATATGGCTGTTTG
CAATGATGGTTGAAAGAAGGAGTCATTCTAAAATAGAATTTGAAACCGATAAGAGAGATG
AGAGCTGTTGTTAGTTCCACACATCACACTCTATCTAGGACCAATCTAAACTATATCAAC
CAACAGTGTGACACGGGCATATTAAATTGAAGACGCTTGAAAGTATAGTTCTCAAAAATG
TAAAAAAGTATTTGGCATTGAAATTAAAAAAGCACCTAGCAACTTGTTGGGACAATCACG
ATGATTGTTTACAGTTGCAGGTGGATTTGAATATACTACTAGTTATTTGTTGTCTAGGAT
AATAGATTTAGTATGTTGATAAGTTTGACTCAGATTTGTATTTTCTAATAAATGATAACT
CACGATATCGATTAAAAAGAGTGTCGCAATTTGTGTGTTGATAAATTGATGGTCGGTATT
ACGCGATTGATCCGTTGTTAAAAGTACTAAATCTGCACAATCTGTAAGTTTACTACCTTC
GAAATTTGTGATGGCAACGACATATGCACCATGAGATTTGGCGACTTCCGCTGCTGAAAT
TAATTCCGAAGTATTACCACTATTTGACATAGCAATAAACATGTCCGAATGAGATAGTAG
AGATGCCGATATTTTCATTAAATGTGAATCGGTAGTAACATTACCTTTTAGCCCCATACG
AATCATACGATAATAAAATTCAGTCGCTGATAAACCAGAGCTACCTAGTCCAGCAAAGAG
TATATGTCGACTTGATTGAAGTTTGTCGATAAAGGTTTGGATAATGTCGTTATCAATAAA
TTCACCAGTTTGTTGAATGATTTGTTGATGATATTTATGAATTCTTTGAATGATTGGGCT
ATTTTCAATAACTGTCTCTGTCATTTCTTGTTGAATATTAAATTTTAAATCTTGGAAATT
CTCATAATCCAGCTTATGACTAAAGCGTGTCATCGTTGCTGGTGATGTACCAATCGCATG
GGCTAAGGAGTTAATCGTTGAAAAGGCATCGCTATAACCATTTTGTCTTATATAATTGAC
GATGCGTTTATCAGTTTTTGTAAATAAATGTTGATAACGTTGAACACGATTCTCAAATTT
CATTGTGTCACCCCTTCATCTTAATGATTACTATTATATATGAAAAATATTTTCAAGATA
GTAAAAAGCATTGATAAAAATTATCTTAATGATATATTGTAAATGACTTTACGTGAAAAA
ACGACTTATGGAGTGAGGAATAATGTTACCACATGGATTAATAGTATCTTGTCAGGCACT
ACCAGATGAACCATTACATTCATCTTTTATTATGTCGAAAATGGCATTAGCTGCGTATGA
AGGTGGTGCTGTTGGTATTCGCGCAAATACTAAGGAAGACATTTTAGCAATTAAAGAAAC
GGTAGATTTACCAGTTATTGGCATTGTGAAACGTGACTATGATCACTCAGATGTTTTCAT
TACTGCAACGTCAAAAGAAGTTGATGAACTGATAGAAAGCCAATGTGAAGTCATTGCATT
GGATGCAACGTTACAGCAACGTCCGAAAGAAACGTTAGACGAATTAGTGACATATATTAG
AACACATGCACCTAACGTTGAAATCATGGCTGATATCGCGACCGTTGAAGAAGCTAAAAA
TGCGGCACGACTTGGCTTTGATTATATTGGCACGACGTTACATGGTTATACTAGTTATAC
GCAAGGACAATTACTTTATCAAAATGACTTCCAATTTCTAAAAGATGTACTACAAAGTGT
TGATGCAAAAGTTATTGCGGAAGGTAATGTCATTACACCGGATATGTATAAACGCGTGAT
GGACTTAGGCGTTCATTGTTCAGTCGTTGGTGGTGCGATAACACGACCAAAAGAAATTAC
GAAACGTTTTGTTCAAGTTATGGAAGATTAAATGATAACGATAAAAAACGAGATGACCAT
CATTAATTAAAGGTACCTAATTATCTTAGGTGGCTGAATGAATGTAATGGGTTCATCTCG
TTTTGTTTGTTTATGATAGTGATTTTATTTTCAATTTGAATTATCCAAAAATAAGTAAAG
CGACGGGGATGGTGATTAATAGCGACAATGCCACGCGTAAAAACCAAATGATGATGAGTT
TCCAGACAGGTATTTTAATTTCAGTTGCTAGTATACATGGCACTAATGCTGAGAAAAAGA
TAATGGCTGATACGCTTACTACACCGACGACAAATTTAGTACTCATTGCAGCTTTAGTTA
CTAACAAAGATGGTAAAAACATTTCTACAATAGAAATCGCTGAAGCTTTTGCAAGTACAG
CCTGATCAGCAATTGGGAAAATATAAATAAATGGATAGAATATATAGCCAAGCCAATCAA
TGAATGGTGTATAGTTCGCTACAATCAGTCCTAAAAAACCAATCGATAATATAGAAGGCA
AAATACCAACAGTCATTTCTAAACCGTCTTTCAAATTGTCCCAAACGTTCTTCACGAGGG
AAGGTGTTAATGCATTTTGTTTCATCGCCTCTGCATATGCAGTTTTCAGTCTGCTTCCTT
CAATAGCAACTTCTTGTTCTCCTTCTTGTCCGTTATAATATTCTGTTGATTCATTGGTGA
TTGGCGGTAGCCATGCAGTAATTGCAGTCACGACAAATGTGATGACTAAAGTTATCCAAA
AGTATAAATTCCAATGCGGCATTAATCCTAAAGTTTTAGCAACGATAATCATAAAAGTTG
CTGAAACTGTTGAAAAGCCAGTCGCAATAATCGTGGCTTCTCGTTTGTTGTACATCCCTT
GCTTATAGACACGATTAGTAATCAATAATCCTAAGGAATAACTGCCGACAAACGAAGCCA
CTGCATCGACAGCGGATTTTCCTGGTGTTTTAAAAATAGGTCTCATAATAGGCTCCATAT
AAACACCGACAAATTCTAATAAGCCATAGCCTACTAATAAAGAAAGCGCAATTGCACCTA
CTGGAATTAAGATACTTAATGGCATCATTAATTTTTCAAACAAAAACGGACCATAGTTAG
CTTTAAATAGTATTGATGGACCGATTTTAAATACATACATTATACCGATTATTGCACCTG
CAACTTTAAATAATGTAATGACCAAGTTTGTGATTGAAGTCATAAAAGTACGTCTCACTA
TTGGTAACGCTGTACCAATTAAAATCATAATCAGTGCAACATAGGGCATAAGTGGACCTA
TGATTGAGCGAATGGCTAGATGAACATGATCGACGAAAATAGTGTTGTTACCATTAATCG
TAAAAGGAATAAAGAAACATAGTATGCCCACTAAACTATAGACAAAAAAACGCCATGCAC
TTGGTTGTTGTGCATTAGAATGATATTGATTCATTAAAGCAACCCCTTTGTTTAAATGAA
TACACAAAACTGTATGATGCATCTTCCCCTTAATGAGATGAATCATTGTTTTAATTTAGA
AAAATCTGAAAACTTACTATAATTGTATAGTTTGAATTATTTTCATACCAATACAAATTA
ACTAATTATATATAGATTGAAACTATATTACTTAATAAAATATTTATCTTAAATGTTGTT
GTGTTGATTCAACGCCACAATTAAAAGTGATTACAAATTATTTGAGGATACAGATATTTG
TAAATGATTAGTATCGATTTAATATCGTATTATTAAATTTTTATTAATTTTGTAGTCTTA
ATCAAAAAATAATATATGTCATGTTATATTGAAGGTGCAGTTGTTTTTCATTCTCAAGAG
GGGGTCAAAAAAATACTTTTGAGGTGATTATATGTTAAGAGGACAAGAAGAAAGAAAGTA
TAGTATTAGAAAGTATTCAATAGGCGTGGTGTCAGTGTTAGCGGCTACAATGTTTGTTGT
GACATCACATGAAGCACAAGCCTCGGAAAAAACACCAACGACTAATGCAGCGGCACAAAA
AGAAACACTAAATCAACCGGGAGAACAAGGGAATGCCATAACGTCACATCAAATGCAGTC
AGGAAAGCAATTAGACGATATGCATAAAGAGAATGGTAAAAGTGGAACAGTGACAGAAGG
TAAAGATACGCTTCAATCATCGAAGCATCAATCAACACAAAATAGTAAAACAATCAGAAC
GCAAAATGATAATCAAGTAAAGCAAGATTCTGAACGACAAGGTTCTAGACAGTCACACCA
AAATAACGCGATTAACAAAACTGAACGCCAAAATGACCAGGTTCAAAACACCCATCATGC
TGAACGTAATGGATCACAATCGACAACGTCACAATCGAATGATGTTGATAAATCACAACC
ATCCATTCCGGCACAAAAGGTAATACCAAATCATGATAAAGCAGCACCAACTTCAACAAC
ACCCCCATCTAATGATAAAACTGCACCTAAATCAACAAAAACACAAGATGCAACCACGGA
CAAGCATCCAAATCAACAAGATACACATCAACCCGCGCATCAAATCATAGATGCAAAGCA
AGATGATACTGTTCGCCAAAGTGAACAGAAACCACAAGTTGGCGATTTAAGTAAACATAT
CGATGGTCAAAATTCCCCAGAGAAACCGACAGATAAAAATACTGATAATAAACAACTAAT
CAAAGATGCGCTTCAAGCGCCTAAAACACGTTCGACTACAAATGCAGCAGCAGATGCTAA
AAAGGTTCGACCACTTAAAGCGAATCAAGTACAACCACTTAACAAATATCCAGTTGTTTT
TGTACATGGATTTTTAGGATTAGTAGGCGATAATGCACCTGCTTTATACCCAAATTATTG
GGGTGGGAATAAATTTAAAGTTATCGAAGAATTGAGAAAGCAAGGCTATAATGTACATCA
AGCAAGTGTTAGTGCATTTGGTAGCAACTATGATCGTGCTGTAGAACTTTATTATTACAT
CAAAGGTGGTCGCGTAGATTATGGTGCAGCACATGCAGCTAAATACGGACATGAGCGCTA
TGGTAAGACATATAAAGGAATCATGCCTAATTGGGAACCTGGTAAAAAGGTACATCTTGT
AGGGCATAGTATGGGTGGTCAAACAATTCGTTTAATGGAAGAGTTTTTAAGAAATGGTAA
CAAAGAAGAAATTGCCTATCATAAAGCGCATGGTGGAGAAATATCACCATTATTCACTGG
TGGTCATGACAATATGGTTGCATCAATCACAACATTAGCAACACCACATAATGGTTCACA
AGCAGCTGATAAGTTTGGAAATACAGAAGCTGTTAGAAAAATCATGTTCGCTTTAAATCG
ATTTATGGGTAACAAGTATTCGAATATCGATTTAGGATTAACGCAATGGGGCTTTAAACA
ATTACCAAATGAGAGTTACATTGACTATATAAAACGCGTTAGTAAAAGCAAAATTTGGAC
ATCAGACGACAATGCTGCCTATGATTTAACGTTAGATGGCTCTGCAAAATTGAACAACAT
GACAAGTATGAATCCAAATATTACGTACACGACTTATACAGGTGTATCATCTCATACTGG
TCCATTAGGTTATGAAAATCCTGATTTAGGTACATTTTTCTTAATGGATACAACGAGTAG
AATTATTGGTCATGATGCAAGAGAAGAATGGCGTAAAAATGATGGTGTCGTGCCAGTGAT
TTCGTCATTACATCCGTCCAATCAACCATTTGTTAATGTTACGAATGATGAACCTGCCAC
ACGAAGAGGTATCTGGCAAGTTAAACCAATCATACAAGGATGGGATCATGTCGATTTTAT
CGGTGTAGATTTCCTAGATTTCAAGCGTAAAGGTGCAGAACTCGCCAACTTCTATACAGG
TATTATAAATGACTTGTTGCGTGTTGAAGCAACTGAAGGTAAAGGTACACAATTGAAAGC
AAGTTAAATTCATTTTCGTAATTTAATATGCTATGCATTTCGTGCTACTAACATGGCACA
GCAGATATAAGTAACATCACAGTGTTGAATTTAAAAATAGTAAAGTGAAATAAAGCGCCT
GTCTCATTAGCGAAAACTAAAGGGACAGGCGTATCTGTTTATGAGCTTAATAAATTGTAT
GAATAATATGGTTGATTGAATAACTGTTTATCATGATGATAAATTGAGTTTTTAAAAATA
ATGGTATATTACACCATTGTTATAGCGTTTAAGAAATCAACAACTTTACGATAAATAGTG
ATTGCTTCGTCATTAGGTCTACGATCAAAATCATGCTCGTTTTTATTCACGCGTTCAAAT
GTTGAATGTGGAACATGATTCATGATATGTTCGCTTTCCTCAACGGGAACATCATAATCG
CCATTACAATGCGCAACGAAAACAGGTGGAAGTGTTTTAAGTTCATTTGGTGAGATGTTG
TATTTTGAATCGGTATAATCAGCAATATTAATCATATTTATCCATTTACCTGTGCCACGT
GCATAAACGTAGATTAAAAAACGTTGTGCGATTTGATCTTGAACAACCGGTGTTGGTGAA
GTGAGTTGTGCAATCATTGTTTCGTTTACGCTTTGAGCTATTTTAGCGTAATAGCTATTA
GTTGTTTTAAAAGGTTCAGTGTTGATGCGACTATAACCATAAAAATCAATAACACCATCA
ATATCTCTGTCTCGTGCAATTAATAGACTTAAATATGCACCTGATGATCTGCCAAAGGTA
AAAATAGGGCAATTAGAATATTGTGATTGAATCGCATCGAATGATGCGTAGACATCCTCA
ATAATGCAATCGAGACTTACTTCTGGTAATAAGCGATAACTTAGTTGAATTAAATCGTAA
TGTTCCGTAAGGATATCGATATACTGTGGGGATAAATCGTTAGCTTTACCGAACATTAAT
CCACCACCGTGGATATAGACAATAGCGCCTTTTGTTGGTTGATTTTTTGCTTTAATAATT
GTGTAGGGTAATTCAAATGCATCTTTAGTAATTACTTTATCTTTAATTTCAGTCACGACT
ATACAGACTCCTTATTTTTGAAATTGATGTCATTATAACACTGTATTAAATTTCCATGAA
AAATAGTCTTAAGACGATGAGTCATGATAATTCTGTTCCAATTGACGTAAAGCGTCACGG
GTATGCTTCTTTAGACCTTCCCCATAATCCATCATTTTAACAATATCTTTAAAAGCAGCA
TGTGGAATGGCTAAATCTTCTAAATCTGCCATAGAAAATTCAAGATTGATATCATGTGGT
CGGTGTTCAGCAAGTTTATGCACAAAGTCAGGTTCTGTGACAAAAGGCGAAGACATGCCG
ACCATATCTGCATGTTGTAAAGCATCTAAAGCAGACTCTGGAGAATTAATCCCGCCACTT
GCAATTAAAGGGATACGACCTGCTAAATGTTCATAGACAATTTGGTTAACTGGCCGACCG
AAATGTTCACCTGGTGTACGAGACGTATTTTGATAAATATGTCGACCCCAGCTAGCGATT
GCTAAATATTGGATGTTTGAAACGTCCATGACCCAATCGATTAATTGATTGAACTCGTCA
ATGGTATATCCTAAATCACTACCTCTGGTTTCTTCTGGCGTTGCTCGAAATCCTAAAATA
AAATTGTCAGGTGCTTCTTTATCAATCACTTCTTGTACCGCACGCATAACTTCTAAACAT
AATCTTGCACGATTTTTTAATGAGTCGGCACTGTAATGGTCTGTACGTTTATTCGAAAAA
GTTGAGAAAAATGTTTGAATCAGCAAACGTTGTGCAATCGAAATTTCCACACCATCAAAC
CCTGCTTTAATCGCGCGTAATGTAGCATCGTGATACTGCTGAATGATACTATTGATTTTC
TCATGAGACATGGCGATAACATCGTGTTCAATCGGTGAATGCAACGTCATAGGGCTTGGT
CCATACACCTTTCCAAAATTTAAAATTGCTTGATTTGAAAAACGACCAGCATGCGCTAGC
TGAATAATAGCGAGGCTACCATGTTGTTTCATCGTAGATGCCATGTTAGTTAATCCAGGG
ATACAAGCATCATGGTCAATATTAAAGCCGTATTCAAACAATTGACCATAAGGTTCAATG
TAAGCAGCGCCGGTGACTTGCATACCAGCTGAATTAGAGCGACGTGCAGCATAAGCCAAG
TCTGCCTTTGTAATATAGCCTTCTTTTGTTGATGCGTTTACGGTCATTGGTGATAATACA
AAGCGATTCGAAATTTTGATGCCATTAGGTAAGTGGATTGATTGTAAAAGTGGTTTGTAT
CGGTACATACTATGATTCCTTTTCTATTCAATATTGTTTTCAAAGTACCATGGAAAGAAT
GAATAATCAATGATGAACAGTCTTGATAGAATAGAATTGGTACATGGAAAACATTTTTAA
AATTAAAATTAAACTAATGAATGGCATTTGTAGGTCTGAAAATATGAATATGAAAAAGAA
AAATAAAAGCGAAAAGATATAAAAGTTAATTGAAAAACGTTATCATATACGTGGGTATAT
GAAGAGGGAATGGTATTAAGAACGTTAAAATGTTATGTCGGTTTGACATGACAGGATAAG
TTTGGAGATGACGGATTGGTTAAATTAAGCGTATTAGACTATGCCTTAATAGATGAAGGT
AAGGATGCACAAAAGGCGTTGCAGGATTCAGTGACACTTGCAAAATTAGCAGATCGACTT
GGCTTTAAGCGAATTTGGTTTACGGAACATCATAATGTACCAGCGTTTGCGTGTAGTAGT
CCAGAACTTTTTGATGATGCATACATTGGCGCAGACAAATCACATATGAGTTGGCTCTGG
TGGTGTGATGTTGCCGCACTATCGACCTTATAAAATTGCTGAGCATTTTAGAATGATGGC
AGCGTTATATCCAAATCGTATTGATTTAGGTATTGGTAATAATCCCGGTACTACTATGGT
AAAGCAAGCTTTAGATGGAATAAATCCTACATATGATAGTTACGATGAATCGATTTCGTT
ATTACGTGATTATCTTACAATAAAGGATAAACCAAGTGCGCATACGTTAGGTGTCCAACC
ACACATTGATCATTTTCCAGAAATGTGGTTATTAAGTAGTAGCGCAACATCTGCCAAAAT
AGCTGCCGAACTAGGTATAGGGCTTTCTGTTGGAACATTTTTGCTACCAGATATAAATGC
GATACATGCAGCGAAGGATAACATTGATATTTACAAAAAACATTTCCAAGCATCAACGAT
TAAAATGGACGCAAAGGTGATGGCATCTGTATTTGTCATTGTAGCTGATAATGAAGCGGA
AGTAGCAGCATTGCAACATGCCTTAGATGTTTGGTTATTAGGTAAATTACAATTTGCAGA
ATTTGAACATTTTCCATCGGTAGACACAGCACAAAAGTATAAGCTTAATGATCGAGACAA
AGAGGTGATTCAAGCACATCAAGCACGCATCATTGCAGGTACACAAGAACAGGTTAAAGC
ACAATTAGATGATTTCATTGCTACGTTTGAAGTTGATGAGGTGTTAGTAGCACCGCTTAT
TCCAGGCATTGAACAGCGTTGTAAAACATTAAAATTACTCGCAGAAATCTATTTGTAGCA
TTTTAAATAGAAGAGAAAGGATGAAGATAAGATGAAAAAGTTAGCCAATTATTTATGGGT
AGAAAAAGTAGGAGATTTGTATGTGTTTAGTATGACACCTGAATTGCAAGATGATATTGG
GACAGTAGGTTATGTTGAATTCGTAAGTCCAGATGAAGTTAAAGTGGATGATGAAATTGT
GAGTATCGAAGCATCGAAAACGGTCATTGATGTGCAAACGCCATTGTCAGGAACGATTAT
TGAGCGAAATACAAAAGCGGAAGAAGAACCGACAATTTTAAATTCTGAAAAACCAGAAGA
AAATTGGTTGTTCAAATTGGATGATGTCGATAAAGAAGCATTCCTGGCATTACCGGAGGC
TTAAATGGAAACATTAAAATCAAATAAAGCGAGACTTGAATATTTAATCAATGATATGCG
TCGAGAGAGAAATGACAATGACGTATTGGTAATGCCATCTTCATTTGAAGATTTGTGGGA
ATTATATCGAGGCTTAGCAAATGTCAGACCGGCATTACCTGTAAGTGATGAATATTTAGC
TGTACAAGATGCTATGTTAAGTGATTTGAATCGTCAACATGTTACGGATTTGAAGGATTT
GAAGCCGATTAAAGGTGACAATATCTTTGTTTGGCAAGGTGATATCACGACGTTAAAAAT
CGATGCTATTGTTAATGCTGCAAATAGTCGTTTTCTAGGATGTATGCAAGCTAATCATGA
CTGCATTGATAATATTATTCATACAAAAGCGGGTGTTCAAGTTCGACTTGATTGTGCAGA
GATTATTCGACAACAAGGGCGCAATGAAGGTGTAGGTAAAGCCAAAATAACACGTGGATA
TAATTTGCCAGCAAAGTATATAATTCATACGGTTGGTCCGCAAATACGTCGATTGCCTGT
TTCAAAGATGAATCAGGACTTGTTAGCTAAATGCTATTTGAGTTGTCTTAAGCTTGCTGA
TCAACATAGTTTAAATCATGTCGCTTTTTGCTGTATATCTACAGGTGTATTTGCTTTTCC
TCAAGATGAAGCAGCAGAAATTGCTATTCGAACAGTAGAAAGCTATCTCAAAGAAACAAA
TTCAACATTGAAAGTCGTGTTCAATGTATTTACAGATAAGGATTTACAACTGTATAAGGA
GGCATTGAACCGTGATGCAGAGTAGTAAATGGAATGCAATGTCTCTTTTAATGGATGACA
AGACAAAGCAGGCTGAAGTATTGCGTACTGCGATTGATGAAGCAGATGCGATAGTGATTG
GAATTGGTGCAGGCATGTCTGCATCTGACGGATTTACATATGTAGGAGAGCGTTTTACGG
AAAATTTCCCAGATTTCATTGAAAAATATCGCTTTTTTGATATGTTGCAAGCGAGTTTAC
ATCCTTATGGCAGTTGGCAAGAGTATTGGGCATTTGAGAGTCGTTTTATTACATTAAACT
ATTTAGATCAACCTGTAGGTCAGTCTTATCTCGCATTAAAATCCTTAGTGGAAGGTAAAC
AGTACCATATCATAACTACGAATGCAGACAATGCTTTCGATGCTGCTGAATATGATATGA
CTCATGTATTTCATATACAAGGGGAGTATATACTGCAACAGTGTAGTCAGCATTGTCATG
CTCAAACGTATCGCAATGATGATTTAATTCGTAAAATGGTTGTTGCGCAACAAGATATGC
TTATACCTTGGGAGATGATTCCAAGATGTCCAAAATGTGATGCCCCAATGGAAGTGAATA
AACGTAAAGCGGAAGTTGGCATGGTTGAAGATGCTGAATTTCATGCGCAACTACAACGTT
ATAATGCTTTTCTAGAGCAACATCAAGATGATAAAGTGTTGTATTTGGAAATTGGAATTG
GTTATACTACACCACAATTTGTGAAGCATCCTTTTCAGCGTATGACACGTAAAAATGAAA
ATGCCCTTTATATGACGATGAATAAAAAAGCATATCGCATTCCGAATTCAATTCAAGAAC
GTACCATACATTTGACTGATGATATCTCAACATTGATTACAGTAGCACTCCGGAACGACA
GCACAACGAAAAATAACAACATTGGAGAGACAGAAGATGTACTTAATAGAACCGATTAGA
AATGGAGAATATATTACTGATGGTGCGATTGCACTCGCTATGCAAGTTTATGTTAACCAG
AATATCTTTTTAGATGAAGATATTTTATTTCCTTATTATTGTGATCCAAAAGTGGAAATT
GGACGTTTTCAAAATACTGCTATAGAAGTGAATCAAGATTATATAGATAAACACAGTATT
CAAGTAGTTCGCCGAGATACTGGTGGTGGCGCTGTGTATGTTGATAAAGGTGCCGTTAAT
ATGTGTTGTATTTTAGAACAAGACACTTCAATTTATGGTGATTTTCAACGATTTTATCAA
CCAGCTATAAAGGCGTTGCATGCATTAGGTGCGACAGATGTGATACAAAGCGGTAGAAAT
GATTTAACATTGAATGGTAAAAAAGTGTCAGGCGCCGCAATGACATTAATGAACAATCGT
ATTTATGGCGGTTATTCGCTATTACTTGATGTTAATTATGAAGCAATGGATAAAGTGTTA
AAGCCTAATCGCAAAAAGATTGCATCGAAAGGGATTAAATCTGTGCGTGCACGTGTTGGT
CATCTTAGAGAAGCACTGGATGAAAAGTATCGTGATATAACCATTGAAGAATTTAAAAAT
TTAATGGTGACGCAGATTTTGGGAATCGATGACATTAAAGAGGCAAAACGATACGAATTA
TCTGATGAAGATTGGGAATCGATTGAAGAATTGGCGAGTAAAAAGTATAAAAATTGGGAT
TGGAATTATGGGAAGTCACCCAAATATGAATATAATCGAAGTGAAAGATTATCATCAGGT
ACTGTAGATATTACCATTTCTGTTGAACAAAATCGTATTGCAGATTGTAGAATTTTTGGT
GATTTCTTTGGACAAGGTGACATAAAAGATGTGGAACAAGCATTACAAGGAACAAAAATG
ACAAGAGAAGATTTAACGCATCAGTTAAAGCAATTAGACATCGTTTATTATTTTGGTAAT
GTTACGGTGGAATCATTGGTTGAGATGATTTTAAGTTAATTTTGTTTAGGCGTTAATGTC
GCACCCTCGTTAAACATTATTTAATATAATACAAAAACACCGTCCATAAGTAAGTGGCTT
TCCTCTTGATAAAAGGGGCATTCACTCAATATGTGACGGTGTTTTATATTTTTACGTTAG
CACTATTGCTGTGGCTTTTGACGACCTTTTAATAAAATTGCTGTCGCACCTACGATAATA
ATAAATAGAATCGCACCAAATAATCCCATATATTTTACTGCGTTACCGAACACGATACCG
ACAGCTAAAAAGTCTGTATCTGAGAAAGTTGTTGCAGCACCACCTAATTCGCCTAAAAAT
GGCAAGAATAATAATGGTAAAAACGTTATTAGGATACCATTTAGAGCGGCGCCAGCAACA
GCACCTTTAATACCGCCTCTTGCATTACCGAATACAGCAGCCGTTGCACCTAAGAAGAAG
TGTGCAACTACGCCAGGTAAAATGACGACGCCACCAAATAAGAATAAGATAAACATACCG
ATGACACCTGTAATAAAGCTGACAAAGAATCCAATTAGTACTGCATTTTGTGCATAAGGG
AACACAATAGGGCAGTCTAATGCAGGTTTAGAATTTGGTACAAGCTTTTCAGAAATGCCT
TTAAATGCTGGGACGATTTCAGCTAAGATTAAGCGAACGCCCGTTAAAATAATGAATACA
CCAGCAGCAAATGTCACGCCTTGAATTAATGAAAAGACAATAAAGTTTTGACCATCACTA
ATAGATTCGTGTACATAACTAACGCCCGCAAATAAGCATGCGATGAAGTAAAGTAATGCC
ATCGTAATCGAGATACTAATTGTACTTTCTCGCAAGAAACTTAATCCTTTTGGAAATTTA
ATCTCTTCCGTTGATTTAGACTTACCTTTGAATAATTGACCTACAGCACCTGCGGCAAAG
TAACTGATTGAGCCGAAATGACCTAACGCTACTTGATCATTCCCTGTAATTTTTCGCATC
GTAGGTTGGAGTAATGCAGGTAAGACTGCCATGATTAATCCTAATACGAGTGCGCCGATA
ACAATCGTTAGCCAGCCTTTAATATGACTGACTGTTAAAATGATTGCTAAAAACGCAGCC
ATGTAAAATGTATGATGACCTGTTAAAAAGATATATTTTAAATTAGTGAAGCGGGTAATT
AAAATATTAACAATCATGCCACAGACCATGATGAGTGCAGCTGTTGTTCCAAAATCTTTT
AAGGCTAGTGAGACGATAGCTTCGTTATTAGGTACGATACCTTGCACACCGAATGCGTGT
TGGAATATTTTGCCGAATGGCTCAAGAGATCGAACGACGACATCAGCACCTGCACTTAAA
ATTAAGAAGCCTAATATCGTTTTAATGGTTCCTGAAGTGATTGTTGCGGCAGGTTTTTTC
TGAACGATTAAACCTATAAAGGCAATCAGTGCAACAAGAATGGCTGGTTGACTTAAAATA
TCGACTATAAAATTAAGGATTGCTTGCATAGGTCGTACCTCCTTTAAATCATGTTAAGTT
GTTGTAATTTTTCTGCGAGCTTTTGTTGTAATTCAGCTTTGTCTAAAATATTATCAAGAA
CTAAGACATCCCCTAGACGTTCGGCATTTTCAGCTAAATCTCTACCACAAATAAACAAGT
CAGCCATCTCTGGACTTGCTGTCATAATGTCACTATGTTCAACTTCGATATCAGATGGTG
CATTAAGTTGCCTAAGTGCTTCTTGTGCGTTCATTTCTACCATAAAACTACTTCCTAAAC
CGTGGCCACATACTACTAAAATTTTCATATTAATCATGCTCCTTTAAAATGTTTTTAATG
TCTTGTGCGTTTGTTGCAGTTAATAGTTGCTGGACTGTTTGGTTATCGCCCAGTACGGTT
GCTAAATTTTGTAATACAGATAAGTGTGAATGATTGTCGATGGCACTCAATACAAAAATG
AGTGATGCGTAGTGATCTTCATCACAAAATGCCACATGTTGATTCAACTTTAATAGACTT
AAACCAACTTGATGTACGTCATTGTTTGGTCTTGCATGTGCAATTGCAATTTCAGGTGCG
ATAACGATATAAGGTCCAAGCTCATTAACGCTATCAATCATTGCTTGAACATAGCCTTGT
TCAATAATTTGTTCTTGTAGTAATGGCTGAGAAGCTATAGTTATAGCTTCAGTCCAATCA
TTTACTTGTTCTTTTACAATGATGCGTGTTGTTGACAAAATGTCTAATGACACGTTATTA
AGCCTCCTTTGTCATAGTTAAAGCAATGTGTTGTTTAATTTTAAAAATATTCCCATCTAA
GAAATCTTGTCGATATAAGTCGTTGCTTAAGCATTCGCTTAACTGTTCCAATGCCTTTAA
ATGTGCATTGGGGTGGTCTGTTGCTAATGTAATTACAAGGTGAACGGGATCGTTAGCTTT
ACTACCAAAAATAATCCCTTCAGTGAAATAAGTTAGTGTGAAACCTACACCATTCTGTAC
ATAATCAGTACCAGCGTGAATAAGTGCAATATGTGGACTAATGACCATATATGACCCGAA
TTGTTCTAATTGTTTTAAAATTGCAGCTGTATAATTTGAATTGACAATGCCATCATTGAT
TAAAGGTTGCACAGCCACTGTAATTGCCGATTCAATTGATAATGGTTGTTTATTTATTAT
GATGCGATGTTCAGGCAATAAATCTGCGAGTGACTTGCCATCAGTTGCCATTTTCATGAC
TCGTTGTTCTCTTGAGTCATTGATAATTTGATTCAATTTTTGACGAGATTGCTGGTTGAT
AAATGGATCGACATGAATAACTGGTACAGCTGAGATTTCACAAGGTACTGTTGAAATGAC
ATAATCAATGTTATCTTGCAATAATCGACTTTCTTCCAATTGATAAATGGAGTAGGCATC
CCAAATGTGAAACTCAGGATACAGATGATTTAGTTTTGATTTTAAAAGTTGCGACGTGCC
TATACCAGAACCACATAGTAAGACAACCTTAATCATTGATTGTTTATGTGTTGCAACACG
CTCTATACTTGATGCGAAATGAATTGTAATGTATGTTAATTCATCTTCGTTGAAGCGAAT
AGCAGCATCTTGTTCAATTGGGCTAATATGCTTGCTAACGGCTTCAATGATTTGAGGATA
GCGACGCATAACTTCTTGCCTCAAAGGATTAGGTTGTAGCATATCGTATTTAATACGATG
TATAGCTGGTTTGATATGTGTGATCAGACTGGTATGCAACTTGTTGTCTTTTGACATGTC
AATGCCTAATTCTTGGCTAACACAAGTGATCAATTCATGTATATTTTGCGATAAATCATG
GTATTCAAAGGTAATTGAAGATGCTGTATGTTCGGTCATTTTAGAGCCTAGTAAATGTAA
CGTGATAAAGATAATTTCAGACTCTGGAAATGTGACATTACAACTGCGTTCTAAGTTTTC
TATCAGTTTTGAAGCAATAGCATACTGATTAGTATGTCGCCATTTATCAATTTCATTGAT
AGGTATATCGAACGAAAAATTTTCATTTAAACGCTGAATGGCAATGAGTATATGATAGAT
TAAGCCATCGATAGCCGACTGAACTAATTGATAATTTTCACTATTTAATGTCTTAATAAT
GGCACGGCGAACCAATGCGATAGATTCTGAATTAAAGATATCAGCCTCTATAAAAGGTGC
AGCTTGTTTCATATATTGATGTATAAAGTGTGCATACGCTTTACGATAATGATCTTCCTC
ACCAATAATATTGAATCCTTTATTGTGGACATAATTTAACTTTAAATGGTATTGATCTAG
TTGGGCTTGAATCATTTTAATATCATCTGCAATTGTCCGACGCGAAACATTAACATCTTG
TGCAAGTTGCTTTGTTGAAACAGGATCAGTTGTTTCGAATAACTTTAAAGCGATATGTGT
GAGTCGCTCATCTTTTGAAAAATGAATTTGATTCGTTAGATTGTGCTCTAATTCATTTAA
TATCGTTGTGTTAGCTGTTGTTACTTTGATGCCTGCAGCTTTATTACGGCTGACTTGGTA
ATGATAAGTTTCAGCATATTGCTCAATATATGCTATATCATATTGAATGGTACGAGGTGA
TACACCAAGTTGATTAGCAATGGTATTGATTGGAATAAACGTTTGCTCATGAATTAAAAG
ATACAAAATTTCGATTTGTCTATAACTTAACAACGTAATATCCTCCTGTTTGTAATTGTA
AGCGATTTCTTAAAAACGTAGATATGCAATCTCTTTCATATTTTAATCCGAAAAATTGCA
TATCAAAATGTTTATGGCGCAAGATTTTATAGGAACTTTTAAAATAAATTAGATTTTCAT
GTTGACAATTTAAAAATGTCGCAGTATATTTAGTTAGACATCTAACGAAATGGTGGTGCA
ATAAATGGAATTCACTTATTCGTATTTATTTAGAATGATTAGTCATGAGATGAAACAAAA
GGCTGATCAAAAGTTAGAGCAATTTGATATTACAAATGAGCAAGGTCATACGTTAGGTTA
TCTTTATGCACATCAACAAGATGGACTGACACAAAATGATATTGCTAAAGCATTACAACG
AACAGGTCCAACTGTCAGTAATTTATTAAGGAACCTTGAACGTAAAAAGTTGATTTATCG
CTATGTCGATGCACAAGATACGAGAAGAAAGAATATAGGACTGACTACCTCTGGGATTAA
ACTTGTAGAAGCATTCACTTCGATATTTGATGAAATGGAGCAAACACTCGTATCGCAGTT
ATCTGAAGAAGAAAATGAACAAATGAAAGCAAACTTAACGAAAATGTTATCTAGTTTACA
ATAAATGGTAAGCGTGACTGGTAGAAATCAGTCACTTTATCTTTAATGTTATAGTTAGAT
ATCTAATTGTTAGTGAGCTAATTATTGAAAAAGACAAGGAGTATTGAACAATGAAAGACG
AACAATTATATTATTTTGAGAAATCGCCAGTATTTAAAGCGATGATGCATTTCTCATTGC
CAATGATGATAGGGACTTTATTAAGCGTTATTTATGGCATATTAAATATTTACTTTATAG
GATTTTTAGAAGATAGCCACATGATTTCTGCTATCTCACTAACACTGCCAGTATTTGCTA
TCTTAATGGGGTTGGGTAATTTATTTGGCGTTGGTGCAGGAACTTATATTTCACGTTTAT
TAGGTGCGAAAGACTATAGTAAGAGTAAATTTGTAAGTAGTTTCTCTATTTATGGTGGTA
TTGCACTAGGACTTATCGTAATTTTAGTTGCTTTACCATTCAGTGATCAAATCGCAGCAA
TTTTAGGGGCTAGAGGTGAAACGTTAGCTTTAACAAGTAATTATTTGAAAGTAATGTTTT
TAAGTGCGCCTTTTGTAATTTTATTCTTCATATTAGAACAATTTGCACGTGCAATTGGGG
CACCAATGATTTCTATGATTGGTATGCTAGCTAGTGTAGGCTTAAATATTATTTTAGATC
CAATTTTAATTTTTGGTTTTGATTTAAACGTTGTTGGTGCAGCTTTGGGTACTGCAATCA
GTAATGTTGCTGCTGCTCTGTTCTTTATCGTTTATTTTATGAAAAATAGTGACGTTGTGT
CAGTTAATATTAAACTTGCGAAACCTAATAAAGAAATGCTTTCTGAAATCTTTAAAATAG
GTATTCCTGCATTTTTAATGAGTATCTTAATGGGATTCACAGGATTAGTTTTAAATTTAT
TTTTAGCACATTATGGAAACTTCGTGATTGCAAGTTATGGTATCTCATTTAGACTTGTGC
AATTTCCAGAACTTATTATCATGGGATTATGTGAAGGTGTTGTACCATTAATTGCATATA
ACTTTATGTCAAATAAAGGTCGTATGAAAGACGTTATCAAAGCAGTTATCATGTCTATCG
GCGTTATCTTTGTTGTATGTATGATTGCTGTATTTACAATTGGTCATCATATGGTCGGAC
TATTTACTACTGATCAAGCCATCGTTGAGATGGCGACATTTATTTTGAAAGTAACAATGA
CATCATTATTATTAAATGGTATAGGTTTCTTGTTTACTGGTATGCTTCAAGCAACTGGTC
AAGGTCGCGGTGCTACAATTATGGCCATTTTACAAGGTGTGGTTATCATTCCAGTACTAT
TTATTATGAATGCTTTGTTTGGACTAACAGGTGTCATTTGGTCATTATTAATTGCTGAGT
CACTTTGTGCTTTAGCAGCAATGTTAATCGTCTATTTATTACGTGATCGTTTGACAGTTG
ATACATCTGAATTAATAGAAGGTTAAATATTTCGTACACTTCTGGCTGAGTATATTTCGG
TCGGAAGTGTATTTTTCAAATAAAAAATAAATATATGATACGATTATGAAAAAATAAAGT
GAGAATGGCATATGTATAAATCTAAAATACTGTTGAAATATATTTTTAGTGAAGAATCAG
AAGTTAAAGATTTAACTGAAGAAAAATATAATCAAGATTACGAAGCATTAACATTTAGCT
TTAAAGAGGAAACATATCAAAGTAGGTTAGCTAAGAAAACACCGACTAAAGCAGGGTATT
TTGTTACATGTTGGACAAAAGACGAGAACAATTGTAATCAACCATACTCAAAAGAGGCAT
TTGCAGATTACTTAATGATTATAGTTATTGATGAAGAATTAAGCGGTTATTTTTTATTTC
CTAGGGAATTATTGATAGAAAAAGGTATCTTAACTACATTTGAACATAAAGGTAAGATGG
CTTTTAGAGTTTATCCTAAGTGGTGTAATCAATTGAATAAAAGAGCAGAGCAAACACAAA
AGTGGCAATGTAAATATTTTTTGAATACTAATTAAAAAGTCATATGGTTGAACTTATAAG
AGATGAATATATCATCTTTCGATAAGATAACCATATGACTTTATTTTTTATCATTTAATG
ATGAACGGTTTCTTGTCCTACTTTATTCCAAGTGAGGATAAAGCTCAACATTGCAAACAC
ACTGATTGCTGTTAATAAAATAAAACCGACATCCCATCCGAATTTATCAACTACAGCACC
TAAGACGATGTTGGCCATTACAGCACCAAACAGATAACCAAATAATCCTGTTAATCCAGC
TGCTGTGCCAGCTGCTTTTTTAGGTACATAATCTAATGCTTGTAAACCAATTAACATAAC
TGGTCCATATATTAAGAAACCAATGGCAATTAATGAGACATTGTCTAACCAAGCATTGCC
TGGAGGATTTAACCAATAAATTAATACAAATACTGTGACACCTAACATAAAGAAGAAACC
TGCAGGTCCACGACGACCTTTGAATAATTTATCAGAAATGTAACCACATAATAATGTACC
AGGAATTCCAGCCCATTCGTATAAGAAGTATGCCCAACCTGATGCTTTTAAGTCGAAATG
TTTTTCTTCACTTAAGTAGACTGGCGCCCAATCAAGTACACCATAACGCACGAAATAAAC
AAATATATTTGCAAAGGCAATTGCCCATACCCATTTATTGTTCAGTACATATTTAAATAA
AATTTCTTTTGTAGTTAATTCTGTTTCTAATGTTTTCTTATCGCTTGTAGCAAAGTCATT
TTTATAAATTTCGATTGGAGGTAAACCTTGAGATTGAGGTGTGTCTCTAATCAATACGTA
TGAAATTGCGGCAATGATAAGTGCTAAGAGTGCAGGGTAAATGAATACACCTTCGAAACC
TTTTAAATAACCAAAGTTGATAAATGCTGTTGTTGTAATACCCCAAGCAGCAATAGGTGC
CATAATACCTCCACCAACATTATGCGCAACGTTCCAAAGGGCAGTCTTACTTCCGCGTTC
ACTTACACTAAACCAGTGAACGAGAACACGGCCTGAAGGTGGCCAGCCCATACCTTGAAA
CCATCCATTTAAGAATAATAGGACAAACATAATACCGATACCTGATGTAAAGAACGGTAC
AAATCCCATTAACAAATTGACGATAGCAGTGAGTACTAATCCAAGAACTAAGAATATCCG
AGCATTGCTCCGATCACTTACAGTACCCATAAAGAACTTACTAAATCCATATGCGATGGA
AACAGCAGAAAGTGCAAAACCTAGTTCCGCTTTTGTAAAACCTTGCTCTTGCAATGCCGG
CATCGCTAATGAAAAGTTTTTACGTAATAAATAGTACCCAGCGTAACCGATGAAAATACC
AAGAAATACTTGGAGACGTAATCGTTTATAGGTATCATCTATCTGATTTTCTGGCAAAGG
CTTAATATGCTTTGCAGGTTTAAGAAAATTCATAAAATCCTCCTTAATATGTATTTATAT
GCATTTTGTGCGATAAACTTATATTAGACATGTATGAAAGCGTTGTCAATATACTTTTGT
GAAATCTTGAAGATTTAGTTTTTGAAGTATTTTATAAACGTTTAGAAAAAATAAATTGCC
ACACATAAATTTATAATTATGCAATTATTATGGCGTTTTACATACTAGCTGTGTATCTAC
GAATGAGTGCAAACATATTTTTATTTGCAGAAAAGGGGTAAATGGCATATAACTATCTTT
TTTATGTAAGTTGGTATAAAATTTATACTAATAGGAGGGATAGTATGAATATAGTAGGGC
ATCATCACATATCCATGTATACAAAAGATGCAAAACGTAATAAGGATTTTTACACAAATG
TCCTTGGATTACGATTGGTTGAAAAGTCGGTTAATCAAGACAATCCTTCAATGTATCATT
TGTTTTATGGGGACGAAGTAGGTACAGCCGGAACAATTTTAAGCTTTTTTGAAATTCCCA
ATGCGGGTCATAAGCAGCCAGGTACTGAAACGATTTATCGATTTTCATTATTAGTACCAA
ATCAAGCGGCACTTCATTATTTTGAAAAACGTCTTGAGAATAATGGTATTAAGTCTGAAC
ATTTGTACTATCTTGGACAAGAAGGTGTTGTTTTTAAAGATGAAGACGACTTAGAAATCA
TACTGCTTGTTAATGATAGTTTTGAAGTACCACATCAATGGCAACATAACGCTTATAGTG
AAATACCTCAAGCATATCAAATTTTAGGAATAGGGCCAGTAGAATTAAGAGTTAGAAATG
CAGCGCGTACGGTAGAATTTTTGGAAAATGTCTTAGGTTATCGCAAAAGAGATAATAAAT
CATTCGATGTGCTGACATTAGCACCACAAGGTTTATATTCGGATTTTGTAGTTATTGAGC
AACAGGGACAACGTGAAAGACCTGGACGAGGTTATATCCATCATATTGCAGTTAATACAC
CACAAATGAGTGACTTAGATGTAATTTACAAGAAATTACAACAACAACCACAAAGTAATT
CGGGTATAATTGATCGCTATTTCTTTAAATCATTATACTATCGCCATAATTCAATTATGT
ATGAATTTGCGACTGAAGCGCCTGGATTTACTATTGATACACCTGTTGAACAATTAGGAA
GTCAATTGAACTTGCCCGACTTTTTAGAAGCAGAACGTGAACAAATTGAAAGTAAGTTAC
ACGAAATATAAAGGAGAATGTTTAATGGCAAAATTAGAAATGAATAAAAATACGCCTCTT
GAGTTTGGTTTGTATTCCTTAGGTGATCATTTATTGAATCCATTTAAAGGTGAAAAAGTT
AGTTATGAGCAACGTATTAATGAAATTATTGAAGCAAGTAAATTAGCAGATGAAGCGGGT
ATTGATGTTTTTGCAGTTGGTGAAAGTCATCAGGAGCATTTTACAACACAGGCACATACG
GTTGTGTTAGGTGCAATTGCCCAAGCGACAAAGCATATTAAAGTTTCAAGTTCTTCAACG
ATTATTAGTGCAACAGATCCTGTAAGAGTATTTGAAGACTTCGCGACATTAGATTTGATT
TCTCATGGTAGAGCCGAAATTGTGGCTGGTAGAGCATCAAGAACAGGTATTTTTGATTTG
TTTGGCTATGATTTAAAAGACTATGATGAATTGTTTGAAGAAAAATTAGGTTTACTTTTA
GAGTTAAATAAAACTGAACGTATTACTTGGTCTGGAAAATATCGTCCAGAACTTAGAAAT
ATGAAAATATTCCCAAGACCAATCGATAATACATTGCCAATATGGCGTGCTGTTGGTGGT
CCACCTGCAAGTGCTATCAAAGCGGGGAAACAAGGTGTGCCAATGATGATTACAACCCTT
GGTGGCCCAGCAATGAACTTTAAAGATTCTATAGATGCTTATCGTCAAGCAGCAACTGAA
GCAGGTTTCGATGCTTCGCCCAAGTCTTTACCAGTAAGTACAGCGAGTCTGTTTTATACA
GCTGAAACAACTCAGGATGCTATGAGAGAATTTTATCCACATTTGAATACAGGGATGTCA
TTTATTCGTGGCGTTGGTTATCCGAAACAGCAATTTGCTAATTCACCAGATTATAGAGAA
GCGCTAATGGTTGGAAGCCCGCAACAAATTATTGAAAAGATATTGTATCAACACGAGTTG
TATGGTCATCAACGTTTTATGGCACAGCTTGATTTTGGCGGTGTGCCATTTGAAAATGTA
ATGAAGAATATAGAGTTAATTGGCAACGACATTATACCGGCGATTAAAAAGCATTTATCA
AAATAGGAGGGGCGTCATCATGAATATTGTATTATTGTCAGGTTCCACAGTAGGTTCTAA
AACGAGAATTGCTATGGATGATTTAAAAAATGAACTAGAAGTCATCAATGAGGGACACCA
AATAGAATTGATGGATTTACGAGATCTCGAATTAGAATTTAGTGTTGGAAAGAATTATCT
AGATACTACAGGAGATGTATATAAATTAACGACGTCTTTAATGCAGGCTGATGTGATTTT
TATTGGTTTTCCAATTTTTCAAGCTTCCATCCCTGGTGCTTTGAAAAATGTGTTTGATTT
ACTTCCAGTCAATGCGTTTCGTGATAAGGTAATAGGACTTGTAGCGACAGCAGGTTCTAG
TAAACATTATTTAATTCCTGAAATGCATTTAAAACCAATATTGAGTTACATGAAAGCACA
TACGATGCAAACGTATGTATTTATTGAAGAGAAAGATTTTTCAAATCAACAAATTGTCAA
TGATGATGTTGTATTTCGTTTGAAAGCGTTGGCACAATCCACAATGCGAACTGCTAAAGT
ACAACAACAAGTGCTTGAAGAAGAAAACAACCAATACGACTTTTAAAGTATAAAAATAAG
ACGCTCGGCACACTATATTTGTAAGTGTTTGAGCGTCTTTTTATATTAACTATATAGCCA
GTGAACGACGATAAAGGCAAGTGATGACAAGCATATTGAGGTAATAATGATTGTCATAAG
CGGTTTAAGTGCGCGATTTTTAAGATCTTTAAAAGCAACATTTAACCCTAAAGCAACCAT
GGCCATTAATAAGCAAATTGTTGATACGGTATTTAAAATATTTAGCAATGCTGATGGAAT
AGTTACATATGTATTCACTAAGGCCATAATGACAAATCCAATTAAAAAGTATGGAATGCT
TATTCGACCCTTGCTAGATGATTCTGATGAACGGAAACGCATAATTAAAATAAGTACGAT
GGTTAATGGAATCAGTAAGAATACTCTACCAAGTTTACCAAGAAGTGCGATTTTAAGTGC
ATCACTACCACCAAAGCCACCAGCTAAGACAACGTGTGCAATTTCATGAAGACTAACGCC
GGACCAAGCGCCATAAACATTTGTCGTCATTGAAAAGATAGCGTAGATAGCTGTATATAT
AAGTGAAAATATCGTACCAATCAATGCGATGATACCGATACTAATAGCTGTATCCTTTTC
ACGTGATTTGAATATTGGAGCTACTGCAGCAATAGCGGCAGCACCACAAACGCCTGTACC
TACACCTAGTAATAATGCGATGTTTTTGTCACCATGCAACAGTTTGTTGACAAAGAGCAT
CATTACAATACTGAAAATAACGACACCTACATCGATGGCTAATAGTCTACTACCTTGACC
GATAATATCGAATATATTGAGTTTAAGTCCATATAGGATGATTGCAAATCTTAATAAATA
TTTAGATGAAAACGTAATACCTGAGCTATATTGTTCAGGATATCCTCTAAAGTGACGATA
TAGAATAGCGATTAATATCGCGATAGTTAATGCGCCAACCTTATCTAAGATTGGCAATTT
AGCTGCTAAAAAGCTAAATAATGCGACTATAAATGTTAATGATAGTCCAATCATAAAATG
CTTATTTTTCAATGATGCCATGAGCAGTGCCTCCTTTAATAGCATTTTAGCACTGTTTTG
TCGTATTTTTAAATATAAATTTGGAATGAATAATAAAATGGTATTTAAATTGAGTTGTGT
GATACGGAATAGGGTGATGTGTAAGAAGCGCTACATAATAAATCATTAGTGGGTCTTTAT
CAATTCTATTTCACTCCCTTAGTTGATAGAAAACAAATTTAATATGCAAGGTGAAATAAC
AATATGTTATTATAGTGATAATTTACAGAATTATATGAAAAATGAATGAGGATGTGATGG
TATGTTTGGAATGAAAGTGAATGAACTAATAAGATTAAAAATTTTAGAGGCCCATGACAC
AGAGGCGCTTTTCAATTTAGTCAATCGTTCAAGAGATTCACTTAGGGAATGGTTACCTTG
GGTAGATGCAACTGAGCAGCCATCAGATACGCATGCGTTTATTAAAAGAGGACTTTTGCA
ATTTGCTGATGGTAATGGATTTCAGTGTGGTATTTGGTATGAGGGAACGCTAGTTGGTGT
CATAGGTTTACATGAAATTAATCACATGCACAGAAAAACTTCATTAGGGTATTATTTAGA
TAAACAATATGAGGGTCATGGGATTATGACGCAAGCAGTTGAGGCATTGATAAAGTATTG
CTTCGAAGAGATTGACTTAAACCGAATTGAGATTAGTGCCGCAGTTAATAATGAAAAAAG
CCAAGCTATTCCTGAAAGACTGGGATTTACTAGAGAAGGTATGTTACGTGACAATGAATT
ACTAAATGGTATTTATTCATCGAGTTACATCTATAGTTTATTAAAATCAGAATATAATGA
AGGATGATAAATCAGACTACAAAAGAGTAATGACTTACATATAAGTGTTACTCTTTTATT
TATTTTCAAACTAAAAAGGTTGTTGACAGTATTATTTTATAACAATATAATGATTTTGAT
AATTATTATCAACTAGATAATGTTCGTGGGAGGATGCCTTAAAATCATCATTTTAAGAGC
CACGTATTATCTTGGCATTTAGGGAGTGTGAGATAGTACGAATGAGGGCATGTCTATGTG
GATAATAGAATTTCTATAATGAGGTGTCAAAATGAAAAAGTTAACAACGCTATTACTAGC
ATCAACGTTATTAATTGCTGCATGTGGGAACGACGATAGTAAGAAGGATGATTCAAAGAC
ATCGAAAAAAGATGATGGTGTTAAAGCAGAATTAAAACAAGCAACAAAAGCATATGATAA
ATATACTGATGAACAGTTAAATGAATTTTTAAAAGGTACAGAAAAATTTGTTAAAGCGAT
TGAAAATAATGATATGGCCCAAGCAAAAGCGTTATATCCAAAAGTTCGCATGTATTATGA
ACGCTCTGAACCAGTTGCAGAAGCATTTGGAGATTTAGATCCTAAAATTGATGCACGTCT
TGCAGATATGAAAGAAGAGAAAAAGGAAAAAGAATGGTCAGGATATCATAAGATTGAAAA
AGCATTATACGAAGATAAGAAAATTGATGATATGACTAAAAAAGATGCACAACAATTATT
GAAAGATGCAAAAGAATTGCATGCCAAAGCTGATACATTAGATATCACACCAAAATTAAT
GTTGCAAGGTTCTGTTGACCTATTAAATGAAGTTGCAACTTCTAAAATCACAGGTGAAGA
AGAAATTTATTCACATACAGATTTATATGATTTTAAAGCGAACGTTGAAGGCGCACAAAA
AATTTATGACTTATTTAAACCTATTTTAGAGAAAAAAGATAAAAAATTAAGTGATGATAT
TCAAATGAACTTCGATAAAGTGAATCAATTATTGGATAAGTATAAAGATAACAACGGCGG
TTATGAGTCATTTGAAAAAGTATCTAAGAAAGACCGTAAAGCATTTGCGGATGCTGTTAA
TGCATTAGGAGAGCCACTAAGTAAAATGGCTGTGATTACTGAATGACAAATTATGAACAA
GTTAACGATAGTACGCAATTTTCAAGACGTACATTTTTGAAAATGTTAGGTATTGGCGGT
GCCGGTGTTGCAATTGGCGCAAGTGGTGTTGGTAGCATGTGGTCTTTCAAATCAATGTTC
AATACACCAGAAGATCCGGAAAAAGATGCGTATGAATTTTATGGTAAAGTGCAACCAGGC
ATTACCACACCAACGCAAAAAACATGCAATTTCGTTGCGTTAGATTTGAAGTCAAAAGAT
AGAGATGCAATTAAGGCAATGTTTAAAAAGTGGACGCTTATGGCTGATCGTATGATGGAT
GGTGATACAGTTGGCAAGACGAGTAACAATCCTTTAATGCCACCAGTAGATACCGGTGAA
TCGATAGGATTAGGTGCAAGCAAGTTAACGATTACCTTTGGGATTAGTAAGTCTTTGATG
AAGAAAATTGGGTTATCTAGTAAAATTCCCGATGCCTTTAAAGATTTACCGCATTTTCCG
AATGATCAGTTAATAGACGATTACAGCGATGGTGATATTATGATTCAAGCATGCTCAAAT
GATTCGCAAGTATCCTTTCATGCGGTTCATAATTTAGTTCGTCCATTTCGAGATATTGTT
AAGGTACGTTGGGCGCAATCTGGTTTTATCTCTGCTAAAGGTAAGGAAACACCTAGAAAT
TTAATGGCATTTAAAGATGGAACAATTAATCCTAGAAAGAGTAATCAACTTAAAGATTAT
GTGTTTATTGATGACGGATGGGCGAAACATGGAACTTATTGTGTTGTCAGACGTATTCAA
ATACACATTGAAACGTGGGATCGTACTGCACTGGAAGAACAAGAGGCTACATTTGGTCGC
AAGCGACATAGTGGTGCACCGTTAACAGGTGGGAAAGAGTTTGATGAAATTGACTTAAAA
GCGAAAGATAGTCATGGCGAGTATATTATTGATAAAGATGCCCATACGAGACTAGCGAAA
GAAGCAAATACGTCAATTTTACGTAGAGCCTTTAATTATGTTGATGGTACGGATGACCGC
ACAGGTAACTTTGAAACAGGCTTGTTGTTCATTGCTTTTCAAAAAGCGACCCAACAATTT
ATCGATATTCAAAACAATTTAGGTAGTAATGATAAGTTAAATGAATATATTACACATAGA
GGTTCTGCTTCATTTATAGTATTACCAGGTGTTAGTAAGGGAGGATACCTTGGTGAAACA
TTATTTGACTAAAATTATAGCAATGCTAATTACTGCTGCTATGGTGTGTAACTTTGGGTT
ATTGAAAAGTCAGGCAGCAGAACAACAAAGTATTAGTGATGTATATAGTGTGATAACGGA
TTCGAAATCTGCACTTTCTAATAATTCGATATCGAATGACAATAAGCAGAAAGCAATTGA
GCAAGTGGTAAGTGCAGTTAAGAAATTATCGCTTGAAGATAATAGCGAAGGTAATGCTGT
CAAATCAAATGTGAGAAAGCTTGAAGATGCAAAAGCGAATGATAATCAAAAAGATACACT
TTCGCAATTAACGAAGTCATTAATTGCTTATGAAGAGAAATTGGCTAGTAAAGATGCGGG
TTCTAAAATTAAACTATTACAACAGCAAGTCGATGCCAAAGATGCTGCGATGACAAAAGC
GATTAAAGACAAAAATAAAGCGGAATTAGAATCTTTGAACAATAGTTTGAATCAGATTTG
GACTAGTAATGAAACAGTGATTCGCAATTATGACGTAAATCAATATGGACAAATTGAAGT
CGCATTATTACAACTTAGAATTGCAATTCATAAGTCACCATTAGATACGGCAAAAGTGTC
ACATGCTTGGACAACTTTTAAATCAAATATTGATCATGTCGATAAAAAAAGTGGTACGTC
TGCAAATGATCAATACCATGTATCACAATTAAATGATGAGTTAGAGAAGGCGATTAAAGC
TATCGACAACAATCAATTGTCGGATGCTGATGCTGCGCTTACACATTTTATAGAAATTTG
GCCGTATGTTGAAGGGCAAATTCAAACTAAAGACGGTGCTTTGTATACGAAAATTGAAGA
TAAAATACCATATTATCAAAGTGTATTAGACGAACATAATAAAGCACATGTGAAAGATGG
CTTAGTAGAATTAAATAACCAAATTAAAGAGGTTGTTGGCCATAGTTATAGCTTCGTCGA
TGTGATGATTATCTTTTTACGTGAAGGACTAGAAGTGTTATTAATTGTAATGACATTGAC
TACTATGACGCGTAATGTCAAAGATAAGAAGGGTACTGCAAGTGTAATTGGTGGTGCAAT
TGCCGGACTTGTATTGAGTATCGTTTTAGCAATTACATTCGTAGAAACACTAGGGAATAG
CGGTATGCTTCGTGAGAGTATGGAAGCGGGATTAGGTATCGTTGCGGTCATATTAATGTT
TATCGTTGGTGTTTGGATGCATAAACGTTCGAATGCGAAACGCTGGAATGATATGATTAA
AAATATGTATGCCAATGCGATTAGTAATGGTAATTTGGTATTGTTAGCGACGATTGGTTT
AATATCTGTGTTGCGTGAAGGTGTTGAGGTTATCATTTTCTATATGGGAATGATAGGCGA
ATTAGCGACCAAAGATTTTGTCATAGGTATCGCCTTGGCCATCGTGATATTAATTGTCTT
TGCGCTATTATTTAGATTTATCGTCAGATTGATACCTATATTTTATATATTTAGAGTATT
GTCGATCTTTATTTTTATTATGGGATTCAAAATGCTTGGCGTAAGTATTCAAAAATTACA
ATTATTAGGTGTGATGCCAAGACATGTTATTGAAGGATTCCCAACGATTAACTGGTTGGG
CTTCTATCCAAGTTATGAACCATTAATAGCACAAGCTGCCTATATTATGGTAGTTGCTAT
CTTAATCTTTAAATTTAAAAAATAAAAAACAGGCCGAGTGCCTGTTTTTTTGTTGCTGTA
TGGCGGATTATCGTAGCATTGCAGATATCGCGGCATTGTTGGTTCTCGTTGCATTGCAGA
GATGTAGATATCACGGTTTAATCCGATGCTGTATTCTGATTAACGCAATGTTAGTTAGCT
GCAGTATTGATATAATCTGAGGTGCTACATTGTTCTTTTATTGGCTATTGTGATGTTGTT
GCATTGTAAGTATTGCAGTATTGATTCGTATAAGGTCATTGCGTTGGTGGTTCACCGCGG
CATGTGAATTTAACGATGAACATACTGAACTCAAAGAGCAATATGAGTGGCAATGTGAGT
AATATATTTAATGTTATGTCTGGTGGTGCAATGATACTCGCCAGCACAAAGCAAGCAAAA
TAAATATATTTACGATAATGTTTCAAAGAATATGTATCTATAAGACCGAATTTTGCAAGA
CCCATAAATAATATTGGTAATTGAAATAGAATGCCAAATGTAAATAACCAACGTATGAGT
TCAATCAAATATGCTTTAAAGCCAATGACAGGCGAAATGTTTAAAGTTAATGATAATTTT
AACGCGAATTGAATGATCATTGGAAAGCCAACATAAAATGCAAAAGCGACGCCAGCACAG
AATAATAACACGCTGAAAAAACTATATTTATAAATAAATTGACGTTCATTATTATGTAAT
CCAGGCGCAATGAATGCCCACAATTGATAAAACATGACTGGTGAAATGAAACAAAACGCG
ATGAAAAATATAATCATCACGTATATTTGGATCATTTCTGTGAATGAAAATGCATGTAAG
GACACATGTGCACGGGTAATATACGTTATGAATGGTGTCATCCACCAAAATGATGAAACA
TATACGACGATGACCGTAATGCCGAACGACAATAAAATTTTTACTAACCGTTGGCGTAGT
TCGCTAAAGTGAACCATTAATGTATCATCAGTACTATTGCTCTCGCTGTTGCTTCGATTC
CTTACTGGGTGTATCGTGAGACTCTTTATCTAAATCTTCTGTTGCAGATTTAAATTCTTT
TAAAGTAGAACCGATAGCACGACCAAATTGTGGTAATTTTTTCGGACCAAAAATAATTAA
AGCGATAATGCTAATGACGACAAGACTTGTTGGGCCTGTGATGCCTAAAATAAAAGTGTT
AGTTATCATGATAATCAACCTCACTCATAAGTAGTATATAGTATTTACTTTATACCGAAC
GATAATGATTATCAACAATATTTTATATAATAATTAAAATATTGCTATAAACACATTTTA
CTGAGGTATTAATTCTGAAATGATAGCTTGTTCTTTCAAGTCGATATAAGTACAAGTACC
AGCTTGAATATCGATATGCCATTTATAAATACCAGCTTCAGCCATTTCATCACAAAATGT
TTCGAAATCTGTTTGTCCTTGTTGATGTCTAGTTAATACATCTTGAACGATAGATTGATT
TGAACTTGGAGCGACAGGATGATTACTTTTTACAGATGAAGTAACAATATCATCTTCTGA
TTGATGTACGTATGTTGCAGTGCCATCTTGAATATTAACAATATTGTACGTCATACCCAT
ATCCTTAAATGCTTTGAATAGTTTTGGAAAATCGACACCAGTATATTGTTGATGTGCTTG
TTGGATTTCAGATAATGTAAATGCCATAATAGTCTCCTTTGAATGGTTTGATTTAGTGAA
AATGCGTGCATCATACTAAAATTAGAATGCTGTTAATTATGCAGGAAGGTGTAACGAATG
TAAACAATTATGACTTGTAGGCGTTGAGGTGTTTGTTTCAAAATGTCATACATAGGTGGA
CATTTATATTTTTTTGTGTCTTTTTGACAAATATAGTTGTCAAAAAGACAAATATCATTT
ACAGTAGGATTAAGGAGTTGATGCGATGTGCGTAATCGATTGAAAGAGTTACGAGCACGA
GATGGCTTAAATCAAACGCAGCTTGCCAAACTAGCTGGTGTTTCAAGACAAACCATTTCT
CTAATTGAGCGAAACAATTTTATGCCATCAGTATTAACGGCAATAAAGATTGCTCGTATC
TTCAATGAAACGGTGGAAACTATTTTTATTATTGAGGAGGATGAGGCATGAAAATACTAA
GATATATCGGATATCTTTTACTGGGTGGACTTGTAGGAGGTATCATAGGTGGAATTTTAG
GTAACTTTGATGGATTGGGTATTGAGAACTTGACGTTTGCGACATATAACAATGTCGTTG
TAATATCGATTGTTGCGACTATTATTATCATATTGGTAGAAGCCATTGTTTTGATGAATC
AAAAACGTGCATTGAAGTATAAGCGACTTGTAGATGAAGAGGTAGATATCGATGCAACAG
ATCAATATGAGTTGCTTGCGAATCGTTATGTTTTAAATGGAAGTATATTAAGTATTCTGC
AGACAGTTATTGCTTTTTTAGTATTGCTTATTTTTGTGGTAGGGCATGCTGAAGCAGATG
CAATACTATTCTTTTTAATACCATTTTTTGCTAGTGCTATTTTCAATACACAATTTACGC
TGTTTAATAGAAGATTTGATGATAGAATGCCAAAAATTGCAGATAAGAATTACACTGAAA
AGCGATTGGAAATATTGGATGAAGGTGAACGCCATATAGAATTAATTGCATTATTTAAAA
CATATGCGATCAACTTATCCATATTGATACTAGCCATTATTTTTATAGGGTCTTATTCAA
TTGCTACAGGAATTAATCAAAGCTTTAGTTTGCTACTTATCATTGCTATTTTCATATATA
ACGCCTTTAGTTATTTATTGAAGAGAAGACGTTTTTATTAAAATTAAACAAAGAGGAGCA
TGGATATGACAACATTGTTAAACGTAGATCGTGTGAACAAACAATACAAAGATTCGGAAT
TTAAATTACAAGATGCATCTTTAACGATTGCTACTAATGAGACAGTAGGATTAATCGGGA
AAAATGGCTCAGGTAAATCGACATTAATTAATATTCTAGTAGGTAATCGACATAAAGATA
ACGGTAGTATCACATTTTTTGGGGAAGAGCATGCTGCGGGTGATGTCGAATATAAAGAAC
ACATAGGTGTTGTGTTTGATGATTTGAGAGTACCTAATAAATTGACTATTAAAGATATAG
ATAAAGTATTTCAATCTATTTATACGACTTGGAATAGTCAAAAATTCTTTGATTTAATCA
AATATTTCGAGTTGCCACTACAAACTAAAATTAAAACTTTTTCAAGAGGGATGCGAATGA
AGATAGCTTTGACGATTGCGCTTTCTCATGATGTGAAGCTATTGATCTTAGATGAAGCAA
CTGCGGGTATGGATGTTTCTGGACGAGAAGAAGTAATGGAACTATTAGAAGATTTTGTCG
CGCAAGGTGGAGGCATCTTAATATCATCGCATATTTCTGAAGATATAGAACAATTAGCGG
ATAAATTAGTGTTTATGAAAGATGGACGAATGATTTTAACTGAACAGAAAGATATACTTT
TAGCACAATATGGAATTGTTACGACAGAAGATAAAGATGTTGAAATTCCTAAGCATTTAA
TTATAGCTTCTAGATTGTCAAAGGGGAAATATCAAATTTTAGTTAAAGATTATGCAGAAA
TTGAAAATGCAGAACCTTTAAAACACATTGATGACGCTACGAAAATCATAATGCGAGGTG
AAGTATAATGAAAGGTATGTTCCTAAGTAGTTTTTATGCAACGAGAAAGCAAACATATAT
TTATTTTATAGTCGCTATCATAGCTGCGGGATACTTTGCAGTGTTTAATCCGTTGATGAG
TTCGGCAATGGCTGGGGTTATGTTAATCACACCTATTACTGATAATATTAAACATGAAAA
AGACTCAAGATGGATGTATTATGTATCTACTTTACCGGTTAAACGTAGTGATTATATTAA
GTCATACTTTGCCTTTTATTTAATCTTATTCGGTGCAAGTTTAATGATTGGATTAGTTGT
GACTACGATCGTGACCCAAAGTGTGATGATTGGTATTATGTCAGGTTTAATGAGTTTTGG
TATCATAGGGGCATACTCTATCATTTTCCCATTGACATTTAAATTTGGCGCTGAAAACTC
TAATGTCATTATGATATTTGCATCTATACTACTACTTTTTTCTTTCGTGGTCTTTTTCTT
TATATATGGTATGGTTAGTGGTGCATCTGCATTAGAATTTGAAAAAATTAGCACTGAAGG
ATGGCTAGTTGTCATAGCATATGCGGTCATTGGTATAGTTATAACGAGCGTTTCTTATAT
ATTGTCTATTAAAATTTTTAACAAACAAGAACTATAATCAATATTCTTGGTGTGAAGCTA
GTCATTGAAATAATATTTAGGGAGTGGGACAGAAATGATATTTTCGCAAAATTTATTTCG
TCGTCCCACCCCGGCAAGGTTGACTAGAATTGAAAAAAGCTTGTTACAAGCGCATTTTCG
TTCAGTCAACTACTGCCAATATAACTTTGTAGAGCATTGAACATTGATTTATGTCTCAGG
CTCTTTTTGGTGTTGTGGAATGAAATGCGGGATGATAGGTTGAGGTGACATCTCTATATC
ATATCATTTGTTTTTAGAAGATTAGGTTGTGTGGGAATTGTATCCTTTTATAGTGAGGAT
TAACGTGTATATATTATTGAGTATGTTGCTGAAATTTATTTGTGTGTATCAATTGATGAT
GGTATATGCCAATGATTTCCTTGGAAATATAAAAACTCGATCATGTATCATAACTGATGA
TTGTCTCAAAAGTATACTGTGAAGCACAATATTTTTGGATGCAGTTCAAATACATTGATC
GAGATTAATGTTATCTATTCATCACTTTGACGTAGACGTTGATTTTTAAAATAGATGAGC
ATGATGCAGAAAGTCGCAACGGATACCGAGATAATCATTACTTGGTCATGCCCTTTAAAG
ATAAGGCTGATGATATATGATACTACAAGTATGCCTAGTGAAGAAGAAATATATTTTGCG
TTTGTCAGTTCATTATGGAAATAAGGCGTGATTAACCATAATCCAATATAGAATATTAAA
ACACTGATATACATCATATTAATTTCAAACAAGTCATTTAGTTTATTGTTATTACTAAAA
ACAATTGCGGCATTAATCACACCTAAAGCGATATTGATTAATAAATGCGTATACGATAAA
CGAAAACCGATAGATGACAATTTATGATTGATGTAATTTTCAGTAATGATCCAATAAACA
CCGAAAAGACTAATTAAAATCATAAATTGGAATATATAAATGTAACTAAAATGATCAATG
CTAAATGATGACGAAGCTAAACCAACCAGTACCTCGCCAAAGATAATAATTGTTAGTAAC
GAAAAACGTTCTACTAAATGCATCATATTAACAGGTGATAATACAAGATATTTCTGAAAT
GGAATAAGTCCTGTCGCTGCAATGAATACGCCTAAAAATCCAGGGATGTAATGGATACTT
TGTGGTAGTACTAATGATAGAAATGATAAAAATGAAATCACAAAGGCTACGGTCGCAAAA
GCTTGACATGTACGCTTATCGCCATAATCTAATCCTGTACGTATATGTAATAAATACTGT
AATCCGATACTTAAATACATAATTGCCACGCATAAGAAGAATGGGAAGAATGTCTTTTCA
AAGTCCGGATATAGGCTGTTAGATAGGAAGACCATGATAAACATATTAAACATCATAAAC
GAGACGTCTTTGAATGTAACTTGACCAAATCGATTTGTAAAAAATGTTTGATGAGACCAC
ATTAACCATAAGAACAAACTCATGACGATGTATTTGAAAAATAAATCAGCTGAAATGGAA
CCATTTTGTGTTGTTAAAATCACATGTGCAATTTTTTGAATGGCATAGACGAAAATTAAA
TCAAAGAACAACTCATGGAATCCTGCACGCTTTTCAGCTAAATGTTTTGGTGTTAATGCA
TTAACCATAAAATTTTAACTCCTTTAATATGTGTAATTAATTTACTAAGTATACTATTTA
TTTTTTCTAGTGAATAGGGGCAGATTTGGCGATGAAGTGGAAGGAGAGGTGACTGCAAGG
TAATTGCGGAATTAACAATCATCAGCGATTTAATATTTGACTAGAGACGTCATGGTTTGA
AAAAGTAGATGGTGAAATTGATGGTGAAACAAGCTGTGAATAGCGATGCAATGATAGATA
GTATTTAATTAGAGTCATTACGCGAAATGATTAATGATAATTTGTGGTAAATCAAAGCAT
AATTTTGTACTATAGATGAGGATGATAGAGCATATTTAAGAGTGTGAAATGTTAAAGTGA
AACCGTTTACGTTCCCGATTGCCCAAACAAATTACATCATTGTATAATATGATTTGTTAA
ATGCATAACAAGAATGAAAATGTAACATACGTAGCAATTGGTTTCATAAATTGGATGTTA
GTGGCGTATTGGTTCATTAGACGTATTAGTAATAAAATTGTATATATCATAAGGAGATGA
ATATGACATGACGAGAGTCGTATTAGCAGCAGCATACAGGACACCTATTGGCGTTTTTGG
AGGTGCGTTTAAAGACGTGCCAGCCTATGATTTAGGTGCGACTTTAATAGAACATATTAT
TAAAGAGACGGGTTTGAATCCAAGTGAGATTAATGAAGTCATCATCGGTAACGTACTACA
AGCAGGACAAGGACAAAATCCAGCACGAATTGCTGCTATGAAAGGTGGCTTACCAGAGAC
AGTACCTGCATTTACAGTGAATAAAGTATGTGGTTCTGGGTTAAAGTCGATTCAATTAGC
ATATCAATCTATTGTGACTGGTGAAAATGACATCGTGCTAGCTGGCGGTATGGAGAATAT
GTCTCAATCACCAATGCTTGTCAACAACAGTCGCTTTGGTTTTAAAATGGGACATCAATC
AATGGTTGATAGCATGGTATATGATGGTTTAACAGATGTATTTAATCAATATCATATGGG
TATTACTGCTGAAAATTTAGTAGAGCAATATGGTATTTCAAGAGAAGAACAAGATACATT
TGCTGTAAACTCACAACAAAAAGCAGTACGTGCACAACAAAATGGTGAATTTGATAGTGA
AATAGTTCCAGTATCGATTCCGCAACGTAAAGGTGAACCAATCGTTGTCACTAAGGATGA
AGGTGTACGTGAAAATGTATCAGTTGAAAAATTAAGTCGCTTAAGATCAGCTTTCAAAAA
AGACGGTACAGTTACAGCAGGTAATGCATCAGGAATCAATGATGGTGCTGCGATGATGTT
AGTCATGTCAGAAGACAAAGCTAAAGAATTAAATATCGAACCATTGGCAGTGCTTGATGG
CTTTGGAAGTCATGGTGTAGATCCTTCTATTATGGGTATTGCACCAGTTGGCGCTGTTGA
AAAGGCTTTGAAACGTAGTAAAAAAGAATTAAGCGATATTGATGTATTTGAATTAAATGA
AGCATTTGCAGCACAATCATTAGCTGTAGATCGCGAATTAAAATTACCTCCTGAAAAGGT
GAATGCTAAAGGTGGTGCCATTGCATTAGGACACCCTATTGGTGCATCTGGTGCTAGAGT
ATTAGTGACATTATTGCATCAACTGAATGATGAAGTCGAAACTGGTTTAACATCATTGTG
TATTGGTGGCGGTCAAGCTATCGCTGCAGTTGTATCAAAGTATAAATAATAAGAAAACAG
GTTATCACAACAGTATTAATTACATGTTGGCATAACCTGTTTTTATTTGTTTATGGATTT
ATTGGGTAATATTAGTCATTTGATGGTTTAATTGCAAATGCTCTAACAGGGAACCCAGGT
GCATCTTTTGGTTTAGGGCTGATAGCGTAAATGATGGCGCCACGAGTTGGTAATTGATCT
AAATTAGTTAATAACTCGACTTGGTATTTATCCTGACCAAGAATATAACGTTCGCCAACT
AAATCACCATTTTTTACAACGTCCACAGATGCATCGGTATCGAATGTTTCATGACCAACA
GCTTCAACACGGCGTTCTTCAATTAAGTACTTCAAAGCATCTAATCCCCAACCCGGTGCA
TGTTGTTGTCCGTTCGAATCTTTGTTTTCAAACGTTTCAATATTAGGCCAACGTTTTGAC
CAATCGGTACGAAGTGCAACAAAAGTGCCAGGTTCAATAGTACCATGCTCTTTTTCCCAT
GCTTCTATATGCGCACGTGTTACGATGAAATCATTGTTGTTCGCTACTTCTGTTGAAAAG
TCTAATACAATTAACGGCAATACCAATTCTTTTAAATCAATGTCTTCTAAATAACGTTTG
TTCTCGACAAAGTGGATTGGTGCATCAATGTGAGTACCATATTGCGTTACAATATTCCAA
CGTTGCACATAGAAACCATGATCTTTAACCGTGAATAAAGTTGAAACTTCACCTTTTTCA
AACTCACTAAAACGTGGTATTTCTGGATCAAATGTATGCGTTAAATCAACCCAAGTTGCT
TGTTTTAAAGTATTTAATTGTTGCCATAAAGGATATTGTGTCATAAAATCACCCGTTTTT
AGTTTATTATATGATAAATGCTGCGATTATTCTTGACGTTTAGCTTTAACAGCATTCACA
AGTACAGTCAATGCATCTTTAACTTCTTCTTCTTTTCGCGTTTTCAATCCACAGTCAGGG
TTTACCCAGAATAATGAGCGGTCGATTTGTTGTAGTGAACGATTGATTGCTGTAGTAATT
TCTTCTTTTGTTGGAATACGTGGACTATGAATATCATATACACCTAGACCAATACCTAAA
TCATAATTAATATCTTCAAAGTCTTTAATTAAATCACCATGGCTACGAGATGTTTCAATT
GAAATAACATCAGCATCTAAGTCATGAATAGCATGAATGATTTGACCGAATTGAGAATAA
CACATATGTGTATGGATTTGAGTTTCATCACGAACTGAAGACGTTGCAAGTTTAAATGAT
AAAACAGCATCTTTAAGATATTGTTCGTGATATTCAGAGCGTAATGGTAAGCCTTCACGT
AATGCAGGTTCGTCAACTTGGATAACTTTGATTCCTGCAGCTTCAAGTGCTAATACTTCT
TCGTTGATTGCTAAAGCAATTTGATCTTGAACAACTTTACGTGGTAAATCAACACGTTCA
AATGACCAGTTTAGAATTGTTACAGGTCCAGTTAACATACCTTTAACTGGTTTATCTGTT
AAGCTTTGTGCATAAACTGTTTCATCAACAGTTAAAGGCGCTGTCCATTTTACGTCACCA
TAAATGATTGGTGGTTTTACGGCACGTGAACCATATGATTGCACCCAACCGAATTTAGTT
ACTAAGAAACCTTGTAATTTTTCTCCGAAGAATTCAACCATGTCATTACGTTCAAATTCA
CCGTGAACTAATACATCTAAGCCGATGTCTTCTTGAATTTTAATCCATCGAGCAATTTCA
TTTTTTAAGAATGTTTCATATGCTTCGTCTGTAATGCGTTTGTTTTTCCAATCTGCACGG
TATTTTCGAACTTCTCGGCTTTGTGGGAATGATCCAATAGTTGTTGTTGGTAAATCCGGT
AAGTTCAAACGTTTTTGTTGTTGGTCAATACGTTGCGCGAATGGTGATTGTCTTGAAGTA
CGCACTCTTTCGAAATCATAATCTAAGTTTTTGAATGATTGATTTTGGAAACGCTCATAA
CGTGCTTTTAATTTATCATATTTAACACTATCGTTTTGATTAAATAGGCGACGCAATGCA
TCTAATTCGTCTAATTTTTCAGTTGCAAAGCTTAAGCCTTCGCCAACACTTGTATCTAAT
GTTTCATCATCTAAAGATACTGGAACATGTAATAATGAAGATGATGGTTGAATGACAAGC
TCATTCGTGTGTGCTAACAATTTATCGATTAAGACTTTTTTAGATTCAATGTCACTTGCC
CATACATTACGACCATCAATAATTCCAGCGTATAATGTTTTTGATTTATCAAAATCTCCT
GCTTCAATTTGTTTAAGGTTATAGCCATTATCATGGACAAAGTCTAAACCTAAACCACCA
ACAGGTAAAGAACTTAAGAATTTAAGATGTGCACGTTCGAAGTATGTTTGAATGACTAAT
TTTTTAGCAACACCAGCTTTTTCGAAATAGTCATAAGCTTCACGTGTAATATTTTCATAG
CTTTCACTGTCGTCTGTAACTAAGATTGGCTCATCAACTTGAATGTACTCAGCACCTGCA
TCAATTAATGATTCAAACACTTCTTTATAAAGTGGTAATAACGTTTTAACTTTTTCTTCA
AAAGTTTGGTGACCGCCTTTTGATAATTTAACAAAAGTAATCGGACCAACAATGACAGGG
TGAGCGTTAACGTTTAAAGATTGCGCGTATTTAAAGCGATCTAATAATACGTTGCGACTC
ACTTTAGGTTCAACATTGTCCCATTCAGGTACGATGTAGTGATAGTTAGTGTTAAACCAT
TTTATAAGTGCACTTGCAACATGGTCTTTATTACCGCGAGCAATATCAAATAATAAGTCA
TCATCGATAGTTCTACCTTGGAAACGTTCAGGGATGATATTGAATAATAATGACGTATCT
AAAATATGGTCATATAAAGAGAAATCACCAACTGGGATGCTATCTAAGTGATAGTACTTT
TGTAATAATAAATTTTCTTTATGTAGATCTGTTAATGTTTGATCTAATTCTTCTTTAGAA
ATCTTCTTTGCCCAATAACTTTCGATGGCTTTTTTCCATTCTCTTTTTCTACCTAATCTT
GGGAATCCTAAGTTTGATGTTTTAATTGTTGTCATAATATTACCTCCTTGTGAGCAGTAA
TAGATTTTGAGTATGCTGCAAGTTCTAATGAATCTTCGACATTTTGAAACGGTGTGATAA
TGTATAAACCATTAAAATATTCATGAACAGTATCGATTAAATCCTTTGAAAGCTTAAGAC
TTAGTTCTCGTGTTTTGGCTTTATCATCTTTAACTGCTTCAAATTGTTGTAAAATTTCAT
CTGACATCTTGATTCCTGGCACTTCATTATGCAAAAAGAGTGCGTTTTTGTAACTTACGA
TAGGCATAATGCCTATGAAAAATGGTTTGTTCAAGTGCTTAGTGGCATGGTAAATTTCAA
TGATTTTCTCTTTGCTGTACACGGGTTGTGTTATAAAATAAGACATTCCGCTTTCTATCT
TTTTCTCTAGTCGTTTTACGGCACCATCTAATTTACGAACATTAGGGTTAAAGGCGCCAG
CGATGTTGAAGTGTGTACGTTTCTTCAGCGCATCACCGTCAGTGTTAATACCTTGATTAA
ATCTTAGAGCGAGTTCAGTTAATCCTTTAGAATTAACATCATAGACATTGGTTGCACCTG
GTAAGTGACCAACTTTTGAAGGATCACCAGTTATGGCTAATATTTCGTTAACGCCAATGA
GCGATAATCCAAGTAAATGGGACTGCAAGCCGATTAAGTTTCGGTCTCGACATGTAATAT
GTACGAGTGGTTCAATATTGTAATATTGTTTAATTAAGCTTGCAGCAGCAATGTTGCTAA
TTCTGACAGTTGCCAATGAATTATCTGCGAGTGTTACCGCATCTACATTAGCTTTATCAA
GTTTAGCGATATTTTCAAAAAATCTATCCGTGTCTAAATGTTTCGGTGTATCCAATTCGA
TAATAACGGTTGGACGTTCTTGAACCTTAGATGTTAATGATTGTCTAACTTTATTTTGAG
ATGGATTGAAAAGTGCTTTCGTTGGTATCGGAATCACTTTTTTGTCATTAACAGGTTTAA
GTGTCTGAATAGATTCTTTAATAAATTTGATGTGCTCAGGCGTTGTACCACAGCAACCAC
CAATTAAACGAATACCTTCGCGAATTAGATTTTGAGCAACTTGACCGAAATATTGTGCAT
TGTCACTATACTTAAATTCACTATTTTCAATATCTAATAAGCTGGCATTTGGATAACAAG
ATAAGTATGCGTGCTCTGGTAATTCAATATGTGTGAAAGACTCTTGCATATGGTGCGGGC
CATGATGACAATTGAGTCCCACGATGTTTGCACCACATTGAACGAGTTGTTTTAATCCTT
CATTGATTGCCTGACCATTAACTAAGTAATTTGTGTTTGAAGCGGTTAATTGAGCAATGA
TTGGAATGTCGTATTTCTTTCTCGTTCGTGAAATGACATTTGTTAGCTCTTCTAGGTCGT
AATACGTTTCGAAAAGTAGCGCGTCAACGCCTTCTTCAATTAAGGTGTCTATTTGAATTT
CAGTATGATAAAGAATAGTTTGTAAGCTGATATCCTCTTGTTTGATACCTCTAAACCCAC
CAACTGTGCCTAATATATACGTATCTTTAGTTGCTGCTTTTTTTGCGATGCGAACGGCGG
CTTGATGTATTGCTTTAACTTTATCTTCGAGACCGAATCGTTTTAACTTTTCGAAATTTG
CACCATAAGTATTGGTTTGAATGACATCAGCACCAGCTTCGATATATGAACGATGGATGC
GTTCAACTTTATCTGGATGGCTAAGGTTATATGCTTCTGGGCAGGTGTCTAAACCTTCAG
AGTATAAAATGGTTCCAATAGCGCCATCAGCTACTAAAACATTATCTTTCAATTGTGTGA
GGAATTGACTCATTGAATGCCTCCTTTAATGCGTATTTGATGTCTGCAATGAGTTCATCA
GGATCTTCGAGACCAACGCTTAATCGGAATAGACCGAAAGTGATACCACGTTCTTGTCTC
ACTTTTTCAGGTAGTGCAGCGTGAGACATTGTTGCTGGATGTGAAAGGATCGTTTCAACA
CCGCCCAGACTCACTGAAACGAGTGGTAATGTCAGTGCATCGACAAATTGTTGTGCTTTA
GACTCATCAGCTAAACGAAAGCCAATAACGGCACCGCCATTTTTAGCTTGTTCTAAATGA
GCAGCAGTGAGTCCCGGATAATAAACTTCTGAAATTTCATCTTGCTTTATTAAAAATGAC
ACGATTTTTTGAGCGTTTTCGACAGATTGTTTAAATCTGATTGGAAATGTTTTTAAATGT
TTAGCAAGCGTCCAGCTATCTTGAGCAGATAACATATTGCCTGTACCATTTTGTATTAAA
TAAAGAGCTTCACTAATTGCCTCATTATTAGTAATGACAGCACCAGCAATTAAATCGCTA
TGTCCACTTAAAAATTTTGTAGCACTATGAATGACAATATCAGCGCCAAGTAATAAAGGT
GATTGACCTAACGGTGTCATAAATGTATTGTCCACAGCTACCAGTAGTTCATGCTTTTCG
GCTATTTTAGAAACAGTTTTGATATCAGTAATTTTAAAACAGGGATTCGATGGTGTTTCG
ATATAAATTAATTTTGTGTTTGATTGAATGGCACCCTCGATTTGTTCGAGCTTGGTAGTA
TCTACGGTTGTAAATTCAATATTAAAACGATTCAAAATTTGCTCAGTGAGGCGAAAAGTA
CCGCCATATACATCATCGGGTAAGATGACATGATCACCAGATTTGAAAGTCAAAAGTACT
GCTGAAATAGCAGCAATACCTGATGCAAAAGCAAAAGCGAATTTTCCCTGTTCTAATCGT
GCTAGCTTCTCTTCTAAAAGTTCACGGTTAGGGTTCCCACTTCGTGCATAATCATATTTA
ACATCGCCACCAAGACTTGTTTGATGGAATGTTGAAGAATCATAGAGTGGTGGGTTAGCT
GAATGATATTCCACACCTCTACGCCAATCGAATATCACTTCTGTCTCTTTTGAAAGTGTC
ATACAATCTCTCCAATCTGAGCTTTATCTAATGCTTGGATGATATCGCGTTCGATGTCTT
CATAATTTTCAACGCCTAGTGATAAGCGGATTAAATACTCATCAATGCCACGTTTATCTT
TTTCAGCATCTGGCATATCAACATGTGTTTGTGTGTAAGGGAAGGTCACTAATGTTTCAG
TACCTCCTAAACTTTCTGCAAAAATACAAATGTCTAAATTTTCTAATAATTTAGCGACGC
TATAGGCCTTGTTAAGTCTTAAACTAAGCATGCCAGTTTGCCCGCTATATAGTACTTCGT
CAATTGCTTGAAGTGACTGACATTTTTTAGCAAGTTTTCTTGCGTTTGATTGCGCACGTT
CAATGCGTAAATGCAAAGTTTTAAGTCCACGTAACAACAAATAACTATCTATTGGTGAAA
GTGTTGCGCCAGTCATGTTGTGAAAATCAAACAACTGTTGCGCGAGTGATTCATCTTTGA
CGGTTACGACACCTGCTAGTACATCGTTATGTCCACCAATATATTTCGTAGCTGAATGTA
AGACTATATCAGCACCTTCTGCTAATGGTGTTGAAAGATAAGGTGTTAAAAAAGTATTGT
CGATAATTGACAATAAGCCTTTAGCTTTACAAAGTTGATAGTACGGTTTTACATCAATAG
CAATCATTTGTGGGTTAGATATTGGTTCAATGAATAATGCTACTGTTTTATCAGTGATTT
CTTTTTCAACTTGTTCATAATCTGTAAAATCAACGTACTTAAATTTTATATCGTATTGTT
GCTCGTAAAATTCAAATAATCTAAATGTGCCGCCGTATAAATCGAATGAAACTAAAATTT
CATCGTGTGGTTTAAATAAATTACATATTAATTGAATGGCGGACATTCCACTTGATGTAG
CGAATGAAGCAACACCATGTTCGAGTTTGGCAAAACAGGTTTCAAATGTTGAACGTGTAG
GATTTTTAGTACGTGTGTAATCAAATCCTGTCGATTGTCCTAGTTTTGGATGCTTGTAGG
CAGTAGATAAATGGATTGGATTCGCTATAGCACCGGTTGAATCATCAGTTAATGTGATTT
GGGCTAACTGTGTATCCTTCATATTAAGACCCTCCTGTAAGAAAAAATAAAAAGCTTCCG
TCCTTCGTACCCGAATGAATCGGATAAAAAGGACGAAAGCTTATGTTTCGCGGTACCACC
TTTATTTGTTATTCCATCGCTGAAATAACCTTATTCAGTACGCATTAAAAGTAAATATGC
TTACTGAACAATTATCACAATTAAAGTCAGTAAGTAAGGATATAGTAATGTGATATCCCA
TACTTATTAACAAAAATCGTGCGTAAAGAATCCAGTACGCCATTTAACATCAATGTTAAT
ACTGTATCGCTATAACGGGCGAACCCGTAGACACCTCATATTGGCATCAACACTCCAAGG
CCATTTTCAAACACGCTTTCAAAATCTTCTCTCAGCTACTAAAGACTCTCTGTATAAGCA
GGGTGTGTTTTACTTTCCTCTTTATTGTGTTTACGTTTCATTAAACTGTTATAAGATATT
AATTAGCTTACAGAGTAAAAAAAGATTTGTCAACAATTATTCAGAAAATTTCGATTTAAA
AGTTAATTTGTTTGTGAAATTGTAATTGGTATCTTGAAGTTGAAAAATGAATTATTTTTT
AAATAAAGTGTGGTTAATGGTTGTCTGACTCATTTAGAATACATAAAATATATTTAACTG
TTGTTATCAAATAAAAAGTGATGTGAGTGAATTGTCAAAAAGTGAAGATCAACGTATTAC
TAAAACAAAAGATGAACAAATTAAGCAAATAGATATATCGGATATCAAACCGAATCCGTA
TCAGCCCCGAAAAACTTTCGATGAAAATCATTTAAATGATTTGGCAGATTCAATTAAGCA
ATATGGTATTTTGCAACCAATTGTGCTTAGAAAAACAGTACAAGGCTATTACATTGTAGT
TGGTGAAAGAAGGTTTAGAGCTTCGAAAATTGCTGGTCTAAAATACGTATCAGCGATTAT
CAAAGATTTAACAGATGAAGATATGATGGAACTGGCGGTCATCGAAAATTTACAAAGAGA
AGACTTAAATGCGATTGAAGAAGCTGAAAGTTATCAACGTTTGATGACAGATTTGAAAAT
TACACAACAAGAAGTAGCGAAGCGATTGAGTAAGTCGCGCCCGTATATAGCGAATATGTT
GAGGTTATTACATTTACCGAAAAAGATTGCTGACATGGTAAAAGATGGGCGACTGACAAG
TGCACATGGACGAACGTTATTGGCAATTAAAGATGAACAACAAATGCTTAGGTTAGCGAA
ACGGGTTGTTAAAGAAAAGTGGAGTGTCAGATATTTAGAAAATCATGTTAATGAATTAAA
AAATGTTTCGTCAAAGTCGGAAACAGACAAAGTAGATATAACTAAGCCTAAATTTATAAA
GCAACAAGAACGACAGCTGCGAGAACAGTATGGCGCAAAAGTAGATATATCGATAAAAAA
ATCAGTCGGCAAAATCTCATTTGAGTTTGAATCACAAGATGACTTTGTGAGAATCATTGA
ACAATTAAATCGTAAGTATGGTAAATAGTTACACAATTTTATATAATATCACTTTGTGAA
TCTATAGATATATCGATAGTTATCTATATTCTTTGAAGATGATGCGACTTCAGTAGGTTG
GAAGAATACAACAATATTAATAAAATTATTTGAGACTATATAGAAAGGAGTAACGCTAAT
TATGGATCAAGTTATGAGTATTATTTCATCGCTATTCGAACCATTAACTAAAATTGAAAC
ATATGAAAGTGTCGCTACTAAATTAGCGATGATAATTATATATATTATCGTTGCATTAAT
CGTAATTAAAATACTAGATAAAATGATTGCCCAAGGATTTAAAATACAAAACAAGAGTAA
AAAGGGTAATAAAAAACGTTCCAAAACATTAATATCATTGGTGCAAAATGTTGTTAAATA
TATCGTGTGGTTTATAGTTATCACTACCATTTTAAGTAAATTTGGCATTAGTGTTGAAGG
GGTAATTGCCAGTGCTGGTGTCGTAGGCTTAGCAGTAGGTTTTGGTGCTCAAACTATAGT
TAAAGACGTAATTACAGGATTCTTTATTATATTTGAAAGCCAATTTGATGTAGGTGATTA
TGTTAAGATAAATAACGGTGGTACAACTGTAGCAGAGGGAACAGTTAAATCAATTGGACT
CCGTTCAACACGCATTAATACAATATCTGGGGAACTTACAATCTTGCCAAATAGTAGTAT
GGGTGAAATAACGAATTACTCAATTACGAATGGAACAGCAATTGTTAAAATTCCAGTATC
TGTAGATGAAAATATTGATAATGTTGAGAAGAAATTAAACAAATTATTTACATCTCTGCG
TAGTAAATATTATTTATTTGTAAGTGATCCTGTTGTGATTGGTATTGATGCCTTTGAAGA
TACTAGAGTAATATTAAGGGTTTCAGCAGAAACTATACCAGGTGAAGGTTTCTCTGGTGC
GCGTATTATTCGTAAAGAAGTACAAAAAATGTTTTTACAAGAAGGTATTAAGACACCACA
ACCAATAATGACACCTTTTAATCATAGTGAAAACGGTGTTTAGTAGTTTATAATACATGG
AGGTCATATTTAATGGCGTCAAAATATGGAATAAATGATATAGTAGAAATGAAAAAACAA
CATGCGTGTGGAACCAATCGTTTTAAAATTATTAGAATGGGTGCTGACATTAGAATTAAG
TGTGAAAATTGTCAACGAAGCATTATGATTCCACGTCAAACGTTTGATAAAAAACTAAAA
AAAATCATCGTATCTCAGGATGATACACAAAGATAGGAGAATGATTCATGGCTTTAACAG
CAGGTATCGTTGGCTTACCAAACGTTGGTAAATCAACATTATTTAATGCAATTACAAAGG
CGGGTGCCTTGGCAGCAAACTATCCGTTTGCAACTATAGACCCAAACGTGGGTATTGTAG
AAGTGCCAGATGCAAGACTACTTAAATTAGAAGAAATGGTTCAACCTAAAAAAACATTAC
CTACTACATTTGAATTTACAGATATTGCCGGAATTGTTAAAGGTGCTTCTAAAGGTGAAG
GTTTAGGTAATAAATTCTTATCACATATTAGAGAAGTAGATGCAATTTGTCAGGTTGTTC
GTGCTTTTGACGATGATAATGTAACACATGTAGCTGGTCGAGTTGATCCAATTGATGACA
TCGAAGTTATCAATATGGAATTAGTACTTGCAGACTTAGAATCAGTTGAAAAACGCTTAC
CTAGAATTGAAAAATTGGCACGTCAAAAAGATAAGACTGCTGAAATGGAAGTGCGTATTT
TAACAACTATTAAAGAAGCTTTAGAAAATGGTAAACCCGCTCGTAGTATTGACTTTAATG
AAGAAGATCAAAAATGGGTGAATCAAGCGCAATTACTGACGTCTAAAAAAATGCTTTATA
TCGCTAATGTTGGTGAAGATGAAATTGGTGATGATGATAATGATAAAGTAAAAGCGATTC
GTGAATATGCAGCGCAAGAAGACTCTGAAGTGATTGTTATTAGTGCAAAAATTGAAGAAG
AAATTGCTACATTAGATGATGAAGATAAAGAAATGTTCTTAGAAGATTTAGGTATCGAAG
AACCAGGATTAGATCGATTAATTAGAACAACTTATGAATTATTAGGATTATCAACATATT
TTACTGCTGGTGTGCAAGAAGTACGTGCTTGGACATTTAAACAAGGTATGACTGCACCTC
AATGTGCTGGTATCATTCATACTGATTTTGAACGTGGATTTATCCGTGCCGAAGTAACAA
GTTATGACGACTATGTACAATATGGTGGCGAAAGTGGCGCTAAAGAAGCGGGCAGACAAC
GATTAGAAGGTAAAGAATATATTATGCAAGATGGCGACATCGTTCATTTCAGATTTAATG
TATAAACGATAGAGTGAAGTTAATTAAATAGAATATATGTAGAAGAGGCGGAATCAATTG
TTCGCCTCTTTTAATTATGCTTATAATTTATTAAAAGAATGGAATAATTTTACTCGCGTT
AATAATATCTTGAGTGCTGAAAAATTGTTTGCCTTCGCCAGTATAAGCAGGCTCTAAAAC
AAGATTAGCCTTTGCACAATAAAGCCATTCAGGATGAATGCCACTATTAAGTATCTCTTG
GAATTCTTGAAAATCTTTAGACCAATCAATATTTAAATTCATTCCTTATCACCTCACAGC
TATTATAGAACGCGTGTTCGCTTTTGTGAAGTGTATTTTTAAAAATATCATAGAAAATTT
CAAATGAATTAATGTCAAAAATGATATGAAGAGTAGTTTGAATTATTATTGTAAAAAGTA
ATGGCGCATGATATAATTCTTTATTGTGAGTAATGAAAATTATTCCTTGCTTATCTGTTT
TAAGATTGATAAGCCGTATAGACCACAAGGAGGTGCAAATATAAAATGAGAACATATGAA
GTTATGTACATCGTACGCCCAAACATTGAGGAAGATGCTAAAAAAGCGTTAGTTGAACGT
TTCAACGGTATCTTAGCTACTGAAGGTGCAGAAGTTTTAGAAGCAAAAGACTGGGGTAAA
CGTCGCCTAGCTTATGAAATCAATGATTTCAAAGATGGCTTCTACAACATCGTACGTGTT
AAATCTGATAACAACAAAGCTACTGACGAATTCCAACGTCTAGCTAAAATCAGTGACGAT
ATCATTCGTTACATGGTTATTCGTGAAGACGAAGACAAGTAATAATTAGAGGGGGGCGTT
TAAATGCTAAATAGAGTTGTATTAGTAGGTCGTTTAACGAAAGATCCGGAATACAGAACC
ACTCCCTCAGGTGTGAGTGTAGCGACATTCACTCTTGCAGTAAATCGTACGTTCACGAAT
GCTCAAGGGGAGCGCGAAGCAGATTTTATTAACTGTGTTGTTTTTAGAAGACAAGCAGAT
AATGTAAATAACTATTTATCTAAAGGTAGTTTAGCTGGTGTAGATGGTCGCTTACAATCC
CGTAATTATGAAAATCAAGAAGGTCGTCGTGTGTTTGTTACTGAAGTTGTGTGTGATAGT
GTTCAATTCCTTGAACCTAAAAATGCGCAACAAAATGGTGGCCAACGTCAACAAAATGAA
TTCCAAGATTACGGTCAAGGATTCGGTGGTCAACAATCAGGACAAAACAATTCGTACAAT
AATTCATCAAACACGAAACAATCTGATAATCCATTTGCAAATGCAAACGGACCGATTGAT
ATAAGTGATGATGACTTACCATTCTAATAAAAATTAACGAAATTAAAGCGAAAAAATTAT
CAAAGGAGGCACACAATCATGGCAGGTGGACCAAGAAGAGGCGGACGTCGTCGTAAAAAA
GTATGCTATTTCACAGCAAATGGTATTACACATATCGACTACAAAGACACTGAATTATTA
AAACGTTTTATCTCAGAACGCGGTAAAATTTTACCACGTCGTGTAACTGGTACTTCAGCT
AAATATCAACGTATGTTGACTACAGCTATCAAACGTTCTCGTCATATGGCATTATTACCA
TATGTTAAAGAAGAACAATAATATTTAATATATTATAACCCTCGTAGGCATAGGCTTATG
GGGGATTTTTTTATGCTTTGGGATATAGAAAAGGGACAGAAAAGGGTAAAAAAGAGGAGG
TGAAGTTTTGTGTTTGGGATTTGCACAAAGATATGTTTATATTACAAAAATAATATGAAT
TTAGATGAATAAAAAAAGAGGCAACCGTCAGTAACAGTTAACCTCAAGTGCATTCCGCAG
ATATGCACCGCTATTTATGTATAATATTAATCTGTTTTTAGATAAAAATCAAGGTTATTG
ATAAAGTTCTTTAAACTTCTTAATTTAGGTCTTGCTCGAACGCCTATAATTTTATCATAA
GTCGACTCGCTTATCTTTGATCGTAAAAAATCAAGGTTTTGTTCGAATTGCTTTATAATT
CTTTGGAGTTCTGTTTTAGAATAAGAGAGACCAGAACAAATTAGAATTAATAAAATGAGA
TAATCAATTATTCTGTCGAAATCTAAATTGTGTATATCCATTTTTACTGCTAAATATTCT
TTTAATCTATTACTTGTCTCTCCAGTTTTAAATCTACAGTCATAAAGTACACCATTGTGA
GCTATAGCATTTCTTAAGCCTTTCATACAATCAATGATGTCACCTAGTATATCTTTACTT
TGATCAAATGCTGGGGAGTATAATTTTAGTTGCTTTTGAGCTTCTATATTCAAATTTTGG
GACATGCAACGAGTGAAAAATACCAGATTTCCTAAAGTGAACAATTCAAATACGGCATAT
AGTGGCACGGTTCTATCTTGATGTATGTAATGATAAATGTAAGGTTTTGAATTACAATGT
TCATGGATCATGTCGTAAATATCTCTTCTTAGTCTAGTAGTATTTTTTAAATGCTTTTTA
TATTTTGAGCTACCGGGACTATAACTTTTATAATATGTTAATGATTTTTGAAATAAACTA
TCTAAATCAAAGCCAGAGTTTACACAAACTATTTCTAGCAATCTATTTTTAATAGCCGTT
TCACAGAACATAACGTGTTTATAGAAAAGGCTTTTAATTTCTGTATCAAAACTGTATAAA
GCGTGTAATTCGCTGAATTTTTCAAAATTAAGTTCTTCCTCTTTGTTTAAAAAGAAATTA
TACCCTTTGAATCCATGAAAATAGCCGATGTTTCGTAACTGGATTTTTTCCGTGCTACCA
TTTATTTGGATACCTTTATTGTCTCTTATATGTCTCATTAAACCATCAGTAGTTTTAGGT
GTTTTTCTGTTCATAGTTTTTAACTCCCCAGTCGTTCAAATTTATTCATCATATCTTTCG
CCATCTGATTAGTAACATGTGTGTATATCTCTAGATTTTTTTATAATCTGAATGACCTAC
ATGCTCTTGCATTGCTTTTAAGTTAATTCCTAATTGAGCAAGTGCAGATATATGCGAATG
ATGTATAATGTATGCGTCGTTACAGGTTTCTTAATAGAACTAATCTCAGTTGTCTCTTTG
ATAGTGCCCCCTTTAATAATGTTGCTAATTTTGTTCGAGTCGATAGGGCCACCAGCTGCA
TTTGTGAATATGTAACCTATATTAATAAACTTATCACTATGGATAGTGAGGCCTATAGCC
CTATAGCTGTTACTTGTTCTAGTTGTCTCTTTTACTCCGGATACTCCCGTCATTTTTCAG
TTATCCAATTAATTGTACCATCGATATCTAGCGTTTTATCTTCATGGTTTATATTTTCTC
TCTTTATTGCAAGTAGCTCACCGATACGCATGCCATTAGCAATTTGAAACTGTACCATAG
CTTTTACCATTTTATAATTACGCTTTCTCGTTGGATATTTTTATACTTAATTACATAGTC
GAAACAATCCGGTATTTCTTTCACTACATTATCTTCTAAAGTGTTATTACGTTTAGCTAG
TAACGCATCACTATAGGGATATCTATTTTATCTATTACACATATAACTTTGAATTGCTTA
CTATTTTAAATTAACAAATTCTATTCTCTTAGATTTACTCCAATTGTGTGTAGACGATTT
ATAGTTATTAAATTCAGAGTGGTAGCAAATTAAAGTTAATCAAGAGTTAAGATGAATTTA
ATTCATGAACACGTCTATTATTTTTATAATTGTAGCAAATAAAGCTTTACATCAAGGAGG
TAATTAAATATGTTCAAAAAATATGACTCAAAAAATTCAATCGTATTAAAATCTATTCTA
TCGCTAGGTATCATCTATGGGGGAACATTTGGAATATATCCAAAAGCAGACGCGTCAACA
CAAAATTTCTCAAGTGTACAAGATAAACAATTCCAAAAAGTTGAAGAAGTACCAAATAAT
TCAGAAAAAGCTTTGGTTAAAAAACTGTACGATAGATACAGCCAAAATACAATAAACGGA
AAATCTAATAAATCTAGGAATTGGGTTTATTCAGAGAGACCTTTAAATGAAAATCAAGTT
CGCATACATTTAGAAGGTACATACACAGTTGCTGATAGAGTGTATACACCTAAGAGAAAT
ATTACTCTTAATAAAGAAGTTGTCACTTTAAAAGAATTGGATCATATTATAAGATTTGCT
CATATTTCTTATGGCTTATATATGGGAGAACATTTGCCTAAAGGTAACATCGTCATAAAT
ACAAAGAATGGTGGTAAATATACATTAGAGTCGCATAAAGAGCTACAAAAAGATAGGGAA
AATGTAAAAAATAATACTGATGATATAAAAAATGTAACTTTCGAACTTGTGAAAAGTGTT
AATGACATTGAACAAGTTTGAAATTAAGTTAAATTAGTATATACAGTGTTTTATCGCTAA
TACTTTGAAAGTTAGGTATCTAAAGGTGCCTAGCTTTCTTTGTTATGATTAGCACCATCA
TATAGAAAATTCTTTAATGACGTTTATGCCGAAATCTACAAAAATAATTTCTCTTTTATG
GTTAATCAATATGTTTTTACATTCGACAACCTTAAAATTAACTTCTTTCAATTCAATAAT
AAAGTCTCTATAAAATAACTTAGTTTAAAAAAGATTCGTATCTTTCAGATTCAAATACCA
TTATTTTCTCCTAAGACTTACATTTTAATTACAATTATGTAAGTTGTTTTCAGAGACATC
CTATTTTATATTTTGTCAGAGGTGATCTTTTGAAAACGATTTTAAAAACAATAACATATC
TCGCACTTACTATCATTGGCGCTTATGCTGCTTTATTCATTTTAAAAACAATAGACTCTC
ATGGTATAACAGATCAATTTAACCCATTAGTAAAGGAAGATGATTCTTATGTTAAAACGA
CAGAGGTGTCTACTAGAATGGATGATCAACTCCGAAGTTATAGTCAAAGTGCTTTTAATA
AAGAAGGGAAAGAGACGCAATTAATGTATACTGCTACATTTGATGTTAAACCGCATAGAT
ACTTGAAAATTACACATAAAGGTCATCATGTAGAAACTTTTGAAGAAGTTGAAAAGGAAG
AAGTACCAAAGAAAGCATTAGCCAAATTGAGGCGATAATAACGGGTTTATATTACATGGT
TCATTTTAAAGATGAGTACGAAATGAAGTGACACATGAAGAGTAATTTAAAAAAATTTGT
AATAATTATGAATAGAATTAAAAACAAGGGGTAATACAATCTATATAGCATATAAGCTTT
TGTTATGAGTTTCAAAAAAAGGAAGAGAGAGTGATATTATGAAATTAAAATCATTAGCAG
TGTTATCAATGTCAGCGGTGGTGCTTACTGCATGTGGCAATGATACTCCAAAAGATGAAA
CAAAATCAACAGAGTCAAATACTAATCAAGACACTAATACAACAAAAGATGTTATTGCAT
TAAAAGATGTTAAAACAAGCCCAGAAGATGCTGTGAAAAAAGCTGAAGAAACTTACAAAG
GCCAAAAGTTGAAAGGAATTTCATTTGAAAATTCTAATGGTGAATGGGCTTATAAAGTGA
CGCAACAAAAATCTGGTGAAGAGTCAGAAGTACTTGTTGCTGATAAAAATAAAAAAGTGA
TTAACAAAAAGACTGAAAAAGAAGATACAGTGAATGAAAATGATAACTTTAAATATAGCG
ATGCTATAGATTACAAAAAAGCCATTAAAGAAGGACAAAAAGAATTTGATGGTGATATTA
AAGAATGGTCACTTGAAAAAGATGATGGCAAACTTGTTTACAATATCGATTTGAAAAAAG
GTAATAAAAAACAAGAAGTTACTGTTGATGCTAAAAACGGTAAAGTATTAAAGAGTGAGC
AAGATCACTAAAATATGTCGTAATACTAATGATAATAACATGTCTTAATTCATATTAATT
ATTAAAATACCCTCACAACGCAATGTAATATATCCAGTATAGATTTGAAAGGATATATGC
CTAACGTGTTGTGAGGGTTTAATTGCATCTATTTATCCATGCGAATATCGACTTCTTCTA
AATGTTTCTGATATTCTTTAACCTTACTTTCTAAAAACATTTCATATGGTGCATCAAAGA
AGTCAGCTAAATGCATGGCATCTTTAAATTTAGGTTCATGGTGATGATTCTCCCATTCCC
AAATTTGATGTGCTTCATATTTAGTACCATATTTCTCATTTAATTGTTGTGCTAATTCGT
CAATTTCTAAATTATGTTTAGTTCGTAAGTTATATAAAATATGCATATTCATTGTTCATT
AACCTCGCTTCTTGATTTAAAATTCAAAGATGCTCTAATAATATGTGTATATTCTAGTCC
TATAACATAAAATAATCAAGCTATGAATTCGCCAGAAAAAATAATGTATTTGATATTGCC
GGTACAGAGACTTTAAATAACGATAGCTACATTGAATAAAATTGATATTCAATTACTACT
TTGAAAAATATTTAGATAAAAATAATTTGAATTTGTTTTAGAAAGTCTAATAACGGGTAC
TACTTAGAATAACGCAAAATAAATAGAAAAAGGAGACTGAAAATTATGTTTGGATTTATT
GGAATGTTAATTGTCGGTGGCTTAATTGGATGGGCTGCTGGTGCTATTATGGGTAAAGAT
ATCCCAGGTGGTATTTTAGGTAATATTATCGCAGGTATTATTGGATCATGGTTAGGTGGA
ACATTATTAGGACATTGGGGTCCTGAACTAGGAAGTATTTACATCTTACCAGCTTTAATT
GGTTCAATTATCTTAATTGCACTGGTAACTTTAATTTTAAGAGCTGTTCGTAAAAAATAA
AATATTCAACTTAGGTTGAATTGAAATAAAGATGGCATTCAGTTGTCATCTTTTTTATTT
GCGTGAAAATGGTCAATATGTATTATAATATTTGAAAATGTAGGTAAGATAGGATTGAAA
AGTAATAAATTAACATGAGGAGAGGTTGGAAATAAAAAAGCGAGTATTTGACAAATAAAA
AAAAGGATGACGTTGGGTTGCGCCATCCAGGAGTATTATGTTCATGAATATAAAAGACTG
TGTAGTCATTTAAGAACTACACCCATATAGTAACACATCACTTGATTAAAGGCAATACTA
TTTTTAGAGTCATTAATTTAAAATATGAATTAATTATTTTTTTAGAATAGAATATTGAGA
TTGATATCGAATTAGTAGTCAAAGTGTTATGGTAGATATGAAATACATAAGGTAAGGAGT
AATATTATGACGATTTATTTAGTTAGACATGGCGAATCAAAATCGAATTATGATAATAAA
CATTTTAGATCTTATTTTTGTGGACAATTAGATGTGCCGTTAACGGAAACTGGCACAAAA
AGTGCAGACGATTTATGTGATTATTTTAAAGAGAAACAGATTAAACATGTATATGTTTCA
GACTTATTAAGAACACAGCAAACGTTTGAACATATTTTTCCATATGACATTGCATCAACG
ACTACGCCTTTATTAAGAGAACGTTCACTTGGCGTATTTGAGGGTGAATATAAAGATGAA
ATCAGTGCGAATCCGAAATATGAAAAGTATTTCAATGATCCAAAGTTTAAAGACTTTCGG
CATAGTTTTTCACAAAAAGCGCCTAAAGGAGAAAGTTATGAAGATGTATATCAACGCGTA
GAACATTTTATGAATCATGTTGTCAATGAAGATACACAAAAAGATGATATCGTCATTGTT
GCACATCAAGTTGTCATTCGTTGTTTAATGGTTTATTTTAATAACGTTTCACGGGAAGAA
GCTGTGGATTTAAAAGTTGAAAATTGCAAACCATATATCATTGAATAGAAGTATAGAGGT
TCTGAAAAACTGTGTTTTATAGCGGCCTTCAGAACCTTTTTTGCATTTGGAATTTAATGG
GAATCATTCTTATCAACAGACTTATCACCAATAGCTAATGTGATAATTGCGCTTACGAAC
AAAATAATTGAAGTTATAAATGACGCTAATGTAAAAGGTGTAAATTGTGTGAGCGATAAT
ATCAATGATAAAAAGAACCAAGAGATAGCCCCTAGAAATTGTAAAATAGCAGAAGAAATT
CTAAAACTCATATAATCATATATAGCTAAAACAAGTGAAGGTAATGCGACTAATACCATT
ATAATGATGTTGAGGGTGAATAAATATGGCTGTTCAAAAGTTACTGTGTTTGGTCCTGTT
GGATGCATTGCTGCTAAGAACAAGCAAACAATCGTCGATAAAATTGCTAAAATAATAAAA
GTAATTCGAACTTTCATCATGACCATCCTTTGTTTATAGAGTCAATATAAGTATGGAATA
TGTTAGGGATATAGTCAAATGCGTCAACTAATGGGGATTTTAGGATGGATAGAGAATTTA
AAACCAATAAAAAACAGGCTGGGACATAAATCAATGTTCTATGCTCTACGAAGTTATATT
GGCAGTAGTTGACTGAACGAAAATGCGCTTGTAACAAGCTTTTTTCAATTCTAGTCAACC
TTGCCGGGGTGGGACGACGAAATAAATTTTGCGAAAATATCATTTCTGTCCCACTCCCAA
AATGGTATGGTATTGGTTAAAATGTATTGTCTCAAAGATTAGTCACTTTTAAAGATAAAG
AATTGTCATGAATTAAAGCTCATGTAATGATGTGTTACATGTCGCAATAATGGCATTCAG
TTATTTATCGATAACATCACTCTTGATACCTTTAGATTTTAAGAAATCTTTAATTTTATC
TTGTTGCTTTTTATTAACATCACCGGCATATTTTGTTGGCACATCGACAACATTGATTTT
ATTTTGCGGTTGATAGCTAAGCTTTTCAATATCTTCATCAACATTGGCGATTGTACTATT
TAAAGCTTTGAAGTAATTCATCATTAATTCAACGGGTTTCTTATATTCTTTAGGAATATT
GTTTTCAGTGACAAATTTCTTGAAATGCAAATCATTTTTAACAGCTAAGTTAGATAAGTG
ACTAAGTGTTTCTGCTTGTTTTTCAGTCACTTTTGTTTGACTGTCAATTTGTTTATCTAG
TTTATGTTGCATTATATATTTGTTATCAAGTATATCGCTATTTACAGACAAATACTTTTC
TATAGCTTGCTTCATCTCTGCATCACTAATATCACTATTTTTCTTATCTGAGTTAAAGAT
ATCTTTTGTTTCTAATTTTTTAGCGCTTTTAGGTGCATGGATGCCAGTACTTGTGTGATG
ATCTTCGTTATCAGATTGATCGGACGCGCAACCTGTAAGAATTAATGTCGATGCTAAAAA
TGTACTTAGTAGTAATCTCTTTTTCATAATGTAATATAACTCCTTAGTTTATCTTTAATT
GAAAAAATATGTATTCATGCTAATAGAGTAACGTTGAATTAGTGTGGAATGTCACGATGA
CCTTGCAATGACCATAGACGTAAATGATTACGTGCATGAGTTGCTTTTTCTATCAATAAT
GCGTCGCTTGAAACGTTGTTAAGGATAGCATTATCTATAAATAACTGCATAATTGGTTGT
ACTAATTTAGACGTAGGTATCGTACGTAAAAGCATAATGATTTCATTCACATACTTTTCC
TTCTCAATATCATTTTTCATATTGATTTGTTTGCAAGAGGTACATACTTTAAGCATTATC
GCACATCTCGCTGTATATATTAAGTTTATCATAACATGATTTTATGTCAGGATAAAAAAA
TAACAGCATCTTAACAAATGTAAGATACTGTCAATGAAACTGTGAAAACTTTAGTTTCTG
ATAATATAGTCAAAGGCATTTAATGCTGCATTTGCACCTGCGCCCATTGAAATAATAATT
TGTTTGTTCTTCTGATCTGTGACATCACCAGCTGCGAATATACCAGGAACATTCGTATTA
TTGTTACGATCAATAACAATTTCACCACGTTCGTTTAATTCAACAGCATCTTTTAACCAT
GATGTGTTTGGAAGTAAACCAATTTGAACAAAGATACCATCTAAGTTAAGTAGATGTTCT
TCGCCGGTGCTCATGTCTTCGTAACGTATACCTGTAACATGGTCTTCTCCGACAACTTCA
GTAGTTTTGGCATTTGTTTTGATATCAACATTTGATAAAGAACGTAAACGATCTTGTAAC
ACGTTGTCTGCTTTTAATTCGCTAGCGAATTCGAATAATGTAACATGATTAACGATACCA
GCAAGGTCAATTGCTGCTTCAACCCCAGAGTTACCGCCACCGATAACTGCTACGTCTTTA
TTTTCAAATAGAGGTCCGTCACAGTGAGGGCAGAATGCAACACCTTTATTAATCAATTGC
TCTTCACCTGGAATGTTTAGCTTACGCCAACCTGCACCAGTAGCGATAATGACTGTTTTA
CTTTCTAAGATAGCACCGTTTTCTAATGTAACTTTAATTGCTTCGTCAGTCTTTTCGATA
TCTGTAGCACGTATACCTGTCATTGCATCAATGTCATATTGATCAATGTGCGCTGCTAAG
TTAGAAGAAAATTCAGAACCAGTTGTTTCTTTAACAGTAATGAAGTTCTCAATACCAGCA
GTATCATTAACTTGGCCACCGATACGATCAGCAACTATACCAGTACGTAAACCTTTACGT
GCTGTGTAAATCGCTGCACTACCACTAGCAGGACCACCACCAACGATTAAGACATCATAA
GGTTCTTTATTTTCAAACTCAGATGCATCTGCCGTACTGCCTAGTTTCGAAAGAATATCT
TGGATTGTCATACGACCATTGCCAAATTCTTCGCCATTTAAAAAGACAGCAGGGACTGCC
ATGATGTTTTCAGATTCTTCACGGAACACTGCACCATCAATCATAGAATGCGTGATGTTA
GGGTTGATCACACTCATTAAGTTAAGTGCTTGAACGACATCAGGACATTTTTGACACGTT
AAACTAATGAATGTTTCAAAATGGAATGAACCTTCTAAGTTTTTAATTTGGTCAATGATT
GACTGTTTTTCTTTAGGTGCACGACCACTAACCTGTAAAATTGCTAAAACAAGTGAGTTA
AACTCGTGACCTAATGGAATACCTGCAAATGTTACACCTGTTTCTTCGCCAGGACGATTG
ACTGAGAAACTTGGTGTACGTTTTAAAGACTTTTCAGAAAGTGAAAGTCTAGGTGACATA
TCAGAAATTTCTGTTAATAATTCTTTGAGTTCCTTAGATTTATCATCTGAACCAAGGCTG
GCAACGAATTCAACGTTGCCCTCCATTAGTTCTAATAGTTGTTTAAGTTGTTGTTTTAAA
TCAGCATTAAGCATGGTTGTAATGCCTCCTTAGATTTTACCTACTAAATCTAAACCAGGT
TGCAATGTTTTAGCGCCTTCTTCCCATTTAGCTGGGCATACTTCGCCAGGGTTTTTACGA
ACATATTGAGCTGCTTTGATTTTGTGAGCTAATGTACTAGCGTCACGGCCAATTCCGTCA
GCGTTAATTTCAGATGCTTGTACAACACCGTCTGGGTCGATAATGAATGTACCACGTTGA
GCTAAACCAGTAGCTTCATCTAATACATCAAAATTATGAGTGATTGTTTGTGATGGGTCA
CCAATCATAGTGTAAGTGATTTTACTAATTGCATCTGAATGGTCATGCCATGCTTTGTGT
ACGAAGTGAGTATCAGTTGATACTGAGAATACATTTACGCCTAATTTTTGTAATTCTTCA
TATTGGTTTTGTAAGTCTTCTAATTCAGTTGGACAAACGAATGAGAAGTCAGCAGGATAG
AAGCATACTACGCTCCAAGAACCTTTTAAATCTTCTTGTGTAACTTCTTTAAATTGATCT
TTTTTTGGATCGAAAGCTTGCGCTGTAAATGGTAAGATTTCTTTGTTAATTAATGACATA
AATATCTTCCTCCTAAGAATTTAAGTATGAATTAGAACTATCAATTGATTGTGCTTAATT
ATAATAATTCTAATCTCTTAGTTAGCATTATTACATTTTGATCCAGAATAGTCAACTGGA
TAACTTTGTAAAGTGAATGATTACTTTTAAAATAAAGAAAGATAATATAAAGTGCTTTGA
TAATGGATTTTGTAGTCGATGATTTAAAAGGTTGTGTCTATATTTAATATCTTGATTTTA
ATGTAAAAAATGTAAAAAAAGAAGATTTGTATTCTCAACTAAGTCAACCTTATTGATAAT
GGTGTGAGAATATTTGTTCGAGATGGATGAAGGTAATGCGTGAGAAACTGGATTTTTTAA
GTGCGAGACAATATTTTCGAAAGTTCGATTATTAACTTATAAGCAAATAATTGCTATAAA
AAAGTTTGGACGTGTACAATTGCAATATGAAGATTTTTAATTAACTGTAAAGTATCGAGG
AGTGGATAACGTGTCAGATCATGTATATAATCTTGTGAAAAAGCATCATTCTGTTAGAAA
ATTTAAGAATAAACCTTTAAGTGAAGACGTTGTTAAGAAATTGGTAGAAGCTGGACAAAG
CGCTTCGACGTCAAGTTTCCTACAAGCATACTCAATTATTGGTATCGACGATGAGAAGAT
TAAAGAAAATTTACGAGAAGTTTCTGGTCAACCTTATGTTGTAGAAAATGGCTATTTATT
CGTCTTTGTTATTGATTATTATCGTCATCATTTAGTTGATCAACATGCTGAAACTGATAT
GGAAAATGCATATGGTTCAACGGAAGGTTTGCTAGTAGGTGCAATCGATGCAGCATTAGT
TGCCGAAAATATTGCGGTAACTGCTGAAGATATGGGGTATGGCATTGTCTTTTTAGGATC
ATTAAGAAATGATGTTGAACGAGTTCGAGAAATTTTAGACTTACCTGACTATGTCTTCCC
GGTATTTGGTATGGCAGTAGGGGAACCCGCAGATGACGAAAATGGTGCAGCCAAGCCACG
ATTACCATTTGACCATGTCTTCCATCATAATAAGTATCATGCTGATAAGGAAACACAGTA
TGCACAAATGGCAGATTACGATCAGACAATCAGTGAGTACTATGATCAACGTACAAACGG
GAATCGCAAAGAAACATGGTCGCAGCAAATTGAGATGTTCCTAGGAAACAAAGCAAGATT
AGATATGTTAGAACAATTGCAAAAATCAGGCTTAATACAGCGATAGCAAGACACCAAAAT
AACCCGCCCCCTCTAGCTTAAAATGATAAGTATAGCTAGAGGGGGCGGGTATTTCTTGCA
ATGAATTAGTGTGAAGTTAATGCAGCATTATCATTTGATTCGAAAGTATCTTTGTCCCAA
TGTTTAGTTAACTTGGAGGTACCTGTACCAGCTAGCATTGAATCGTTCACGTTTAATGCT
GTTCTACCCATGTCAATCAAGGGTTCAACGGAGATGAGCACGCCGGCTAAAGCGACTGGC
AAGTTTAACGTTGACAACACCAATATGGATGCAAATGTAGCCCCGCCACCGACGCCAGCA
ACGCCGAATGAACTAATAATCACGACAGCGATTAACGTTACAATAAATTGTAAATCAATT
TCTACATTAGCGACGGGTGCGACCATAATTGCAAGCATGGCAGGATAAATGCCTGCACAA
CCATTTTGTCCAATCGACAATCCAAATGTCGCAGCGAAATTGGCAATACCCTCTGGCACG
CCTAGACGTCTTGTTTGTGTTTGTACATTCAGTGGTAAAGCACCTGCGCTTGAGCGTGAT
GTGAATGCAAAGATTAATACTTCCAAAGTCTTTTTAATATAGCGAATAGGGCTAATGCCT
AACAGGCTTAAAATAATTAAGTGAATGATATACATCGTAATTAATGCAGCGTACGATGCG
ATTAAGAATTTTCCTAAAGTCCAAATGGCGCCAAAGTCACTTGTCGATAACGTGTTGGCC
ATAATTGCTAATACACCGTATGGCGTTAAACGTAAGACGAACGTCACAATCGCCATTACT
AGTGAATAGATAGCGTCAATCGCACGCTTAAGCAATTCACCATGATCAGGTTGTTTGCGT
GCTACGCGTAAATAAGCAAATCCTATAAACGAAGCAAATATCACGACAGCAATAGTGGAA
GTTGCACGTTGTCCAGTGAAATCTAAGAATGGATTTTTAGGCAATAATTCCAAAATTTGT
TGTGGTAACGTATGTGCTGTTAAATCCTTTGCTTGTTTAGCAATTTCGCTTCCACGTGCT
TGTTCAGCGTTGCCAAGATTAATTGTTGATGCGTCTAAACCAAACACCAAGGCATACACA
ACTCCTACAATCGCAGCAATCGTGACAGTGCCGATTAAAAAGATAAAAATGAGACTACCA
ATTTTAGCAAACTTTTCTCCGATTTGAATTTTAGTGAATGCAGCGACAATAGAAATGAAA
ATTAAAGGCATCACAATCATTTGCAACAGAGCAACGTAACCTTGTCCGACAATGTTGAAC
CAGTCACTTGTTGATGTAATAACATTAGAATGTGTGCCATAGGCAAGATGTAGTAACACG
CCAAATACAATGCCGATACCTAAAGCTGTAAACACACGTTTCGCAAAAGATATATGTTTA
CGAGCCATCATGTGCAATATTACGATGAAAATCACCAATACAATAATATTAATCAGTGTA
AGAAAAGCATTCATGAACGTCACTCCTCAAATTTTTGAATATAATTCCGACTAGTATGCT
AAGAATAATATTAATTTTAAAATATTTCAAGAGGGCATTTGCAATTAAATGTAAACATGA
TGAAATTCGACCGTTGGCATAAGGGAATTTGTAAACAAATCGTTTTGAATTCAGTAGAGA
AAGGTGAAAAGGGTTAATAGCGTTGTGAGCTAGTCGATTAAAGTTAATATTTGAAAATGA
AGCAAGGTATTAAATGCAATAAATTAAATAAGTTGTCATTACAGTGTTAATACTAGAAAT
GATTTTAACGGGAAAAAAGTGATGAATATTTGGAAAAGATATATATCGTGCACTGTCATG
AGAGATAAGATTTGAGAAAACAAATGTATCCTTGAATCGAGATGTGGCTATGGCGGTTTG
ATAAAAATTGCTAACCTCATATTTATTGAATGAAAAGATAATAAATGATCAACCTGGAAA
AGACGCTTCGAACAAACACGTTGTAAAAAATTCTGTCGAATCAAAATTAGCATCTTTTGA
GGGTTCGTGTGTGCAGGTGGTAGTTCAAAAGCTACCGTAAACAAATATTTTTGTTTGAGC
AAAAAGGCGTTTGTAGTAAATGTGAATATGAGTGTGCACTTGTGCGATTCTTCAGTTACT
AACAAAGCCAAACATTTAAATTGAATGGGCTTATTAAGATGAATCTATTTAGGAGTACAC
AGAAGCCATCCCTTTTAAAAGTAACATACTACAAAAATTTATTCAAAATTCAATATTAAT
CATAATGAATAATTAAAAAACCTGAAACAAATTAGTTTGATATGCTCTCTTCAAAGTAGA
TATTGAAAGGAGTATATCAGCTTGTTTCAGGTTTTATGAATTGAGTATTAAATTTGAAAA
TAAATTACAGTTCTATAGGTTTATAAAAGATCAGATTTAAATCATAGCTATATATTACTG
AGTCTTAAACTTGTGTTCAAATCACAAGTTTACAGGTTGAATAAACGTGCGAAGAAACCT
TTTTTCTCTTCTTGAGGTTTAGGTTCTGCCATTTCAGCCTGTGAAGCTTTGCTGTCATTT
TCTGCTTTCGCTTCCAATGAATCGTTCGAAGTAGCTTGTTTAGAAGCTTCTGCATGGGCT
TCTGCTACTTGTTGTTCAGCATCATGTTGCGCTTCTGCATCTACTGTAGCTTCTTTATTT
GAAGTCTCAGCTGCTTTGTCATTTTTAGACTGCTCAACGCTGGCTTTTTCTATTGCTTCA
GTTGCAGAAATTTGATCCTCTTTATCTACTTTAGTAGCGGTGCCATCGCCTGCATTTTCT
GCTTTAGTATCCGTCTTGGCGTCTGTTGATGTATTCACTCCAGCAACTTTTGAATCTTTG
CTGTCAGCTTTATCTTCAGTAACAGCATAACTTTCAACTTTATTTGTTGATTCAGCTAAT
ACTTTTGCTTGAGATGCTTGTGCTTCTTGGATAGCCTCTTGTGATGTTTGGATGGCTTTT
AAGGATTCGCTATTTGAATCGATTTTAGTTGTAAGTTGATTTTGAAGTTCTTTTAATTCT
TGTTGTTGCTGATGTACTTGATTCATCATTTGACCAAGTAGGTGACGTTCTTCGCGCATT
TTCTGGATTTCTAGACGTAAATCTTCTACTAGTTGAGCGACATTTTGATTAGTAGGTAAG
TTTTTGTCATCGTTTTTGACAATGACTTGCAGGAAGTCTTTTTCTTTTTCTAATTCATCA
AACGCTAGATCATAACTATTTGTTTGTTTTACTTTGTCGGCAATGTCTTTGAAAAGCTCG
ATATCTTCTTCTTTGAAATCAGTTGCTTCACGACCACGATATTCAGTCTTGCTTAGTTGG
TAACCACGTTCTTCTAAATGTTGAACAATTTTACGGACTTGCTTCTCACTTAGTTCTACG
CGTTGTGCAAATTCTTTAGTTAACATACTTTAAAGTCCTTTCTGCATATACTTTATGTAT
ACTGACGTTTGTCTACGGGCAGTGAAACGTCAGTCTTGCTTCATACATAGTTTAAACGTT
ATTGTTAGTGATTTCAAGTTTGTTTAAAATGGTTTACGTAAATCCATTTCTTCTAATAAA
GCATAAATAATTTCACGTGCGATACCATTGGCAAATACATACTTCAAAATATAATTAGAT
TTAACACTTGTACCGTAGATATCCTTTGTCAGTTTAATATTCTTCTTTAAAAATAGGTCG
ACTTTTTTAGTGTGACCATCATTAGTTGGATGAATGTAATCAATTTCAGTTTGTCTTTCA
AATTGATGTTCGTATAAAAACTGTCTACGGTGTTCAATAATGAGCCCATTATTTTGTGTT
AAATCTGCAGGTTCTTTAGGGACTTCCATCATTAAAAAGTTAATACTTCTAGAATGAACA
AGGTTTGATAATAAGTTTAGTTCATGTTCAATTTGATGTAATGTTTGTGTCATTAACTCA
TCATGGTTGGGTAGGTCTTTTGCGAATAAATAAATTAAAAATGCTGAATTGGTTGTGGCT
TCATAATGTGCAGTTGCTAGACTGACAACAACATCGTTTTCTAAGCCTACTATAAAGACA
TAATCGTTTTCAGTTTTGTTGTTTTCTAATGAGCGTTTGATGATACGTTTATCTTCAGTT
AAAGATAAATTTAACTTAGTATCGTAAAGTTTAAGTGCTTCGTTGTAATGTGGATCTTTG
ACAGATTGAATGGTTTTAAATTCCATAAGAACACCTCCCCAATTTAAATAATATTATAGC
ATAATCGCCTGCTGTAAAAGACTGTTCATAAACTTTTAAATGGTATAAAAAACTGTACTA
TCTTAAATTAGACAGTACAGTAATCTCATTTTGAATTCAGTGTGATAACTAAGCTTTGGG
ACCTTTAGATGCTTCGGCAAAATGTGTAATATCAACTTCTTCATAAGCTGAATTATTTTC
CAGTACTTCTTGGTGAGATGAACGATCGCGAACGCCAACAACTAACATGTTATCGTCTAA
AATAAGTTGTTTATATTTTTCTAATTCATCAGGCGTTAAATTGTATCGTGATAAAACGGC
GTGCTCACCGTCTTCCCCAGTTAACAGTTTAGTCATTCTATCACTAAATGTTCCACTTGT
TGAGATAAGTGAGATTTCAGAGTCGTGTAAGTCATTTAGGTGTAATTTACTTTTACTAAT
AATTGTTAGCTCTGATTCTAAATAACCTTCAGATTTCTTTTGATTGATTACGTTGTATAA
TTCGCCAGTGTCATTTACTACAGTAATATCTGCCATAGTTGTCGCCCCTTTAAAAATTTG
TTTATTTAATCTTTTACCCTTCTTATTATAAAGTAAAACCCTTACATTATTAAGTTATAA
GTCTTCATTCGCATTAAACGTCTCTGTACATTTATAAAACTATTAAAAGATTACCTAAGC
AGTTATTGAAAAAATGCCGAAAATTTGCTATTATCGTTAAATAATTTACATAAACTCATA
TAATCTAAAGAATATGGCTTTAGAAGTTTCTACCATGTTGCCTTGAACGACATGACTATG
AGTAACAACACAATACTAGGAGTAGCTTCAGCCATTAAATTGTAACCATGATGGGTGATT
TATATCATTTTATATGATGGTCACAGTTTATTTGATGAAACTTCTTTTACATTGATTGCA
TGACCAATACGTGATGCATGTTCGTTCACTCATAAACCCTGAAACTATTATTTAGTTTGG
GGATTTTTTTGTATCTAGCACCAATTTAAGAGCAAAATGTTTCACACAAATCTGAGGAGG
TTTTAAGAGTGGAGTTACTAGGACAAAAAGTAAAGGAAGACGGCGTTGTCATTGATGAGA
AGATTTTAAAAGTCGATGGATTTTTAAATCATCAAATTGATGCAAAGTTAATGAATGAAG
TTGGTCGCACTTTTTACGAGCAATTTAAAGATAAAGGGATTACTAAAATCTTAACCATTG
AAGCTTCCGGTATCGCACCAGCAATCATGGCTGCACTGCATTTTGATGTGCCATGTTTAT
TTGCGAAAAAAGCAAAACCTAGCACTTTGACGGATGGTTATTATGAAACATCTATTCATT
CATTTACTAAAAATAAAACAAGTACGGTCATTGTTTCAAAAGAATTTTTATCAGAAGAAG
ATACTGTACTTATCATCGATGACTTTTTAGCAAATGGTGATGCTTCATTAGGGTTATACG
ATATCGCACAGCAAGCGAATGCTAAGACAGCTGGTATTGGTATTGTTGTTGAAAAGAGTT
TTCAAAATGGACATCAACGTTTAGAAGAAGCAGGTTTAACAGTTTCTTCTCTCTGCAAGG
TTGCTTCACTAGAAGGAAATAAAGTGACATTGGTGGGAGAAGAATAATGAAAAATTTAAT
CCTAAGTGTTCAACATCTTTTAGCTATGTACGCAGGTGCCATCTTAGTTCCAATCATTGT
TGGTACAAGTTTGAAGTTTACACCTGAACAAATCGCTTACTTAGTTACAGTAGATATATT
TATGTGTGGGGTTGCCACATTTTTACAAGCCAATAAAGTAACGGGAACAGGATTACCGAT
CGTTCTTGGATGTACATTCACGGCTGTTGCGCCCATGATTTTAATTGGTCAAACGAAAGG
AATAGATGTACTTTACGGTTCGCTATTTTTATCAGGGATATTAGTTATTATCATCGCGCC
ATTCTTTTCCCATCTTGTAAAATTCTTCCCACCAGTAGTAACGGGTAGTGTTGTTACTAT
CATTGGTATCAATTTAATGCCAGTAGCAATGAATTACTTAGCTGGAGGTCAAGGTGCAAA
GGACTATGGAGATGTTAAGAACATTTTGTTAGGTTTAATGACATTAATCATTATTCTTGT
TTTACAAAGATTCACAACTGGATTTATTAAGAGTATTGCCATATTAATTGGACTCGTTTT
AGGAACGATAGGTGCTGGCTTACTTGGGATGGTCGATATTAATCAAGTCAATCATGCCGG
TTGGTTAGGCATCCCAGTGCCGTTTAGATTCTCAGGATTTAGCTTTGATGTGACATCGAC
GTTAGTGTTCTTTATTGTAGCTATCGTTAGTTTAATTGAGTCGACAGGTGTCTATCATGC
GTTAAGTGAAATTACCGGTAAGAAGTTAGAAAGAAAAGATTTTCGTAAAGGTTATACTGC
GGAAGGTCTAGCGATAGTGTTAGGTTCTATATTCAATTCATTTCCGTATACAGCCTATTC
GCAAAATGTAGGACTTGTTTCTTTATCCGGCGCTAAGAAAAACAATGTTATATACGGCAT
GGTCGTGTTATTACTTATATGTGGTTGTATACCTAAGCTTGGCGCATTAGCAAATATCAT
ACCGCTACCTGTGTTAGGCGGTGCGATGATAGCTATGTTTGGCATGGTAATGGCATATGG
TGTTAGTATATTAGGACATATCGATTTTAAAAATCAAAATAATTTATTAATTATCGCTGT
ATCAGTAGGATTAGGTACTGGTATAAGCGCTGTACCACAAGCATTTAAAGGTTTAGGTGA
ACAATTTGCATGGTTGACTCAAAACGGAATTGTTTTAGGCGCAATCTCTGCAATTATTCT
TAATTTCTTTTTTAATGGAATAAAGTATAAACAAACGGAAGAAAATGTGAAATAATATAA
CTAATTAATTTGAAAAATGGAGGCTGTTTTTAATGTGGGAAAGTAAATTTGCAAAAGAAT
CATTAACGTTTGATGATGTGTTATTAATTCCAGCACAATCTGATATTTTACCGAAAGACG
TTGATTTAAGCGTACAATTATCAGACAAAGTTAAATTAAATATTCCAGTTATTTCTGCTG
GTATGGATACTGTAACTGAATCTAAAATGGCGATTGCTATGGCTCGTCAAGGTGGTTTAG
GTGTTATTCATAAAAATATGGGCGTTGAAGAACAAGCGGACGAAGTTCAAAAAGTAAAAC
GCTCAGAAAATGGTGTCATTTCAAACCCATTTTTCTTAACACCAGAAGAAAGTGTTTATG
AAGCGGAAGCATTAATGGGTAAATACCGTATTTCAGGTGTACCAATTGTTGATAATAAAG
AAGATCGCAACTTAGTAGGTATTTTAACAAACCGCGACTTACGTTTTATTGAAGACTTCT
CAATTAAAATTGTAGATGTAATGACGCAAGAAAATTTAATTACAGCTCCAGTGAATACAA
CACTTGAAGAAGCAGAAAAAATTCTCCAAAAACATAAGATTGAAAAGTTACCATTAGTTA
AAGACGGACGTCTAGAAGGTCTTATTACTATTAAAGATATTGAAAAAGTTATCGAATTCC
CTAATGCAGCAAAAGATGAACATGGTCGTCTACTTGTAGCCGCAGCAATCGGTATTTCAA
AAGACACTGATATTCGTGCTCAAAAATTAGTCGAAGCAGGTGTGGATGTCTTAGTTATCG
ATACAGCACATGGTCACTCTAAAGGCGTTATCGATCAAGTGAAACATATTAAGAAGACTT
ACCCAGAAATCACATTAGTAGCAGGTAACGTAGCAACTGCAGAAGCAACAAAGGATTTAT
TTGAAGCGGGTGCAGATATTGTTAAAGTTGGTATTGGCCCAGGTTCAATTTGTACGACAC
GTGTTGTAGCAGGTGTTGGTGTACCACAAATTACAGCAATTTATGATTGTGCAACTGAAG
CACGCAAACATGGTAAAGCTATCATTGCTGATGGCGGTATTAAATTCTCAGGAGATATCA
TTAAAGCATTAGCTGCTGGTGGACATGCGGTTATGTTAGGCAGCTTATTAGCAGGTACTG
AAGAAAGTCCAGGCGCAACAGAAATTTTCCAAGGTAGACAATATAAAGTATACCGCGGTA
TGGGTTCTTTAGGTGCGATGGAAAAAGGTTCAAATGACCGTTACTTCCAAGAGGACAAAG
CGCCTAAGAAATTTGTTCCTGAAGGTATCGAAGGACGTACGGCATATAAAGGTGCGTTAC
AAGATACAATTTACCAATTAATGGGCGGTGTGCGTGCTGGTATGGGTTATACTGGTTCAC
ACGATTTAAGAGAATTACGCGAAGAAGCACAATTTACACGTATGGGCCCTGCTGGTTTAG
CAGAAAGCCATCCACATAATATTCAAATTACGAAAGAATCACCGAACTACTCATTCTAAT
TAAGATAAAGGAGAACGACAAATATGGAAATGGCAAAAGAACAAGAGTTAATCCTTGTCT
TAGACTTTGGTAGCCAATACAACCAATTAATTACACGCCGAATTCGTGAAATGGGCGTTT
ATAGTGAATTACACGATCATGAAATTTCAATTGAAGAAATTAAGAAAATGAATCCAAAAG
GTATCATCTTATCAGGTGGTCCAAATTCAGTTTATGAAGAAGGTTCATTTACAATTGATC
CGGAAATATATAATTTAGGAATTCCAGTACTTGGTATTTGTTACGGCATGCAATTAACTA
CTAAATTATTAGGTGGTAAAGTTGAACGTGCCAATGAACGTGAATACGGTAAAGCAATCA
TTAATGCGAAGTCAGATGAGTTATTCGCTGGCTTACCAGCAGAACAAACAGTTTGGATGA
GTCATTCTGATAAAGTTATTGAAATTCCAGAAGGCTTTGAAGTTATCGCTGATAGCCCAA
GCACAGACTATGCAGCAATCGAAGATAAGAAACGTCGCATTTATGGTGTTCAATTCCATC
CAGAAGTACGTCATACAGAATATGGTAATGATTTATTAAATAATTTTGTCCGTCGTGTTT
GTGATTGTAAAGGTCAATGGACAATGGAAAACTTTATCGAAATCGAAATTGAAAAGATTC
GTCAACGCGTAGGAGACCGTCGTGTATTATGTGCAATGAGTGGCGGCGTAGATTCATCTG
TTGTAGCTGTACTATTGCATAAAGCAATTGGTGATCAACTAACATGTATCTTTGTAGACC
ATGGCTTACTTCGTAAAGGTGAAGGCGACATGGTTATGGAGCAATTCGGTGAAGGTTTCA
ACATGAATATTATTCGTGTTAATGCGAAAGATCGCTTTATGAATAAATTAAAAGGTGTTT
CAGATCCTGAACAAAAACGTAAAATCATTGGTAATGAATTTGTATATGTGTTTGATGATG
AAGCATCAAAACTCAAAGGTGTAGACTTCCTTGCGCAAGGAACACTATATACAGACGTCA
TCGAATCAGGTACTAAGACAGCACAAACAATCAAATCACACCACAATGTTGGTGGATTAC
CAGAAGACATGGAATTCGAATTAATCGAACCAATCAATACATTGTTTAAAGATGAAGTAC
GTAAATTAGGTATTGAACTAGGTATTCCAGAACATTTAGTGTGGAGACAACCATTCCCAG
GACCTGGTCTTGGTATTCGTGTACTTGGAGAAATTACTGAAGATAAACTAGAAATCGTTA
GAGAATCAGACGCGATTTTACGCCAAGTGATTAGAGAAGAAGGTCTTGAAAGAGAAATTT
GGCAATACTTCACAGTGTTACCAAACATTCAATCAGTAGGTGTTATGGGAGACTACCGTA
CGTATGATCACACAGTAGGTATTCGTGCAGTAACATCTATCGACGGCATGACAAGTGACT
TTGCACGCATCGATTGGGAAGTCTTACAAAAGATTTCAAGTCGTATCGTAAACGAAGTAG
ACCACGTTAACCGCGTAGTTTATGACATTACATCAAAACCACCAAGCACAATTGAGTGGG
AATAATTATATATAATAAAACCACCTGTTTACACGGGTGGTTTTTAATTTGAGTAGTTGG
AAAATTACAATAAGGACGGAAAAGGGGTAAGGTGTTCTAAGTTTGCGTTTTAATTCATCA
ATAAGGCAATTTTCCGTGTTTATTTTTATATAAAATTTCATATTGTTTAGGATCTTCTTG
TTTTAAATCATAAATTATAGTTTCGTCTACTATTTTTTCTAATTCAAGTGTATTAAAGCT
CCAGTCATTTGTTGTTATTATAAATATTTTTTGGACTGGGTTGTTATTTATATGATTAAT
TAGCCTAGGAGTATCTGTTTCTATTATTAGAGCAGATTCTACAGGATAGTAAATAGCAAA
GTCTCCGTGATAAATTGTGTTTCTTTCATAGAGGTTAACCTCTAAGGTTAAATTACTCAA
TTTGAAGATTGTGTTTTGAGTTATATTTTTAGGAATAATTCGATTATCTACTATTTGTTT
TAGGTTGCCTATTGAACGAGTGTGTATCGTCCCTTTTGTGTAATCGGAATTATTTAAAGC
TCTTAAAACAGTTGTTAATTTATACTCGTTAATATAACCCTTTACTAAAGCCATCCGTTT
ATCGCTACCTATAAAATCTTTCAGTTTTTTGTTGTGCATAATATTTTATCCTTTCCATTA
GTTGATTGTTTTCATTTGTTCAAATCTCTATCTATTTACTCGGATACAGGGCTGTGTATT
TGAAGAGTAATATTATGATTGGAATAACCAACGCGTTCCGTATTCGTTTTGAGTGACTCA
GCTAGCTACGATAATAGTGACATGTGGCTTATAACACATTGTGTAATTTATTGTGTGTTT
TGTGATGTCTATATTGGTTGCAGATTGTTGTATATTTCACTTAAAGGGCATTTATATAAA
AAAAGAGGCCAGATGACGTATCATCTGACCTTCAGCTAAAACGCTGAGAACATGTCATTC
TTCAAGAGAATGAAGCCGGAATGGTTACCGGGAATTTGTAAATCAATTATATCAGATGTA
ATATTACAATTCAATTAGAAAAGAACTTTATCTTTAATTGCTTTTCGATTTCATTCATGT
CATCTTCTGAAATTATTATCGTTCCAGTAGGATCAGAATCATTTATTTTGCTTATACGTC
TTTTGCTTATTGTTGTAATTGCTGATATATTAACGTATGTATCTTTCCCTTTGTGCTTGG
AATAAACACCTATCACTCTATACAGTTCATTAGCTTTTTGATTTAAGTTAGACAAAAGCT
TTTTATCTTCTGTGCTAAGTTTAATGTCAATATCTCTATATTTTTGGGCTAATGCTTGTA
CTTTAATACTGATATCGATAATCTGTTTTTTTAAATCTGTTGCTGTTAGATTTAGCACCG
ATTCGTTTAACTTCAAATAATTTTTATTACCTTTGGAAGAAAGTGGAACTATTGTAACTG
TTTCTTTTCCTTTATTGTCTTTGTTATCTAATATTACACAAAAATGATTACCAGAAAACT
CACTTCCAATATTACTCCCTAGTTTTACATATACCACTGTTCCTCTACTATATGATTTAT
AATATCTTTTTTTATTGCTTGTAACATCGCTATGTATAGCAATTGAATAAAACTCTAGCC
AATGAGGCATGTATATAACTTTCAAGTTTTTACTATCGGATTTTGAATAAGCTTGTTTTA
GTTTTTTGTTTGACGTATTTAATTTACTATTTGCTTGATTGATATTTTTAGACATTAAAT
AGTGTTCTCCTAATCAATTTATTCTTCTTTGATATCAGCATTATTAGCACTGAAATTAAC
ATGAATAATACGAAAATAGATGTTACTATAAAACCAACAATTTTTATTAAGTGGAACTCA
TCAATTTTGTATTTAGCAAATTTCGCAATGACCTCCTATTTATTCGCTTTTTATAGTTCA
TGTATGTGTGAAAAAACCTATATTGAACATCTAATTATAAGTGAATTCCTAATGCTAAAA
GCAATCTAACTTACTTAAATATTATTATGAGTTTTTATTGAAATTAAATAAATTTAAACT
ATTTCTTAGTCTCTCCATATCGTTGGAAGTTGGTTCTTTATATAATCAGATAAATTAGAA
TCTTCAAGTAATGTATCTTTAAAAAGTTCAGTTTCTAAATCAACTCTAAAATTTGCTTTA
AAACATCATTTTCCATTTTTAAATGTTGAATTTCTTTGCGTAATTTTATTAACTCTTTTT
CACCACTTTTTAAATTATCTTGATGATTGAAGGATCCAGTATTTTGGTGTTGTTTTATCG
AATTTGAGAAAATTGAGGGTTTTAAATCATACTCCGTATAATTTCATTCTTAAGCTTACC
ATTTTCATATAATCTAACCACTTGTAACTTAAACTCTGAACTAAATGTTCTTCTTTCTTT
TGTCATAATAAAATTGACTACTTTCTTAATTTAACAATATCTATTCTCATAGAATTTGTT
CAATTAAGTGTAGACGATTCACTGACACATCATAAGTACGTATGGAATTTTGATCGTTCA
TTGTTATTGGTTTATGTTTTAGGAAATGTGCTATTGAAGGGTTTAAAGATGATTGGAATT
TCTTGGTTTCTTGACTTATATAGTTATGAAAGAGGGCGTTGTCCTTTATTAAATTTCTGA
GATCAGAAATGCTATAAATAAAATGATTAAGATTTTTTGTTTTCATGTAATTTAAGAAAT
GGATTTGTTTTTTGTGGGTTATTTTTAATTCTATTATGAAATGGTTTGAATTTTGCGGTT
GCAAAAATGATAGCTGCTTCTTTTGACAAAGTTATAGAACCTTTTTCTTCTGGTACCATG
ACAATCACTCCTTATGCATTTTGTTTTTAATATTATAAAATAATTTTACTATACAAAATA
GGTTGTGTAAATAGTTTCTTATTGTTACCAAATGGTTTGTTTGAAAGCATTATGCAATGC
TAATAAACACTAATATCTTGTACTTATTTCCATTTGAATAAATTGTTAGCATTATTATCA
TTTAAGTTCTGTAATGCATATTTTAAAAATACAGTTTACATGGAACGTTGTGGCATATAT
TCTGTATATAGAAGTGTAAAAACACAATTGGGTTGGTAGTCCCAATGCAGTTTTAAAACT
GTCAGTAACCTTCCTCCTCGGGTCGTCCGTCATTTCTAATTAAACTAGAGGAGGGATAGC
ATGGAGCTATCTATTTTTTACAATGGGCAATTTTTTGTAGCATTAGTAGAATATAGAATG
GAAAATAAATCTAAATTTATCCAATACACATTTGGGAATGAACCTGATGATATAGAGGTA
TTGGATTTTATTCATCATCAATTAGTGGAAATGATTGATGATGTGCAAACTATTGTTTAT
ACAAAAAATAAATCTAGAAAAGTAAATCCGAAAAAGCTACAAAGACAAATTGCTAAGGAG
CAAAAGAAACCTAAATACTCTACCCAAGCACAAATAGCTATTAAGGAAGAATTAGAATTA
AAGAAAAAGCAAAAGCGGAAGCACTATAAAGAAAAACGTGATGCATTTCAAAAAAGAAAA
AGAGAAATTAAAAAGGTTAAAGCAAAAGAGAAGCATAAGGGGCATTAGCAATACGACAAA
TAAATTAAAGCAAAATGATTTATAGGTGGTTGGGATGATTTTAATTAGTTCGTGTTTGAT
AGGCGAAAATGTAAGATACGATGGTGGCAATCAATTGGATGTTAGATTGAAAAAATTAAT
AGACAGCGGAAAAGCTATTCACGCATGTCCAGAATTGCTTGGTGGATTGTTAATTCCTAG
AGAACCTGCAGAAATTATTGGTGGAGATGGTTTTGATGTGTGGAATAACGCTGCAAAGGT
TGTTACTATTTCTAACAAAGACGTAACTGACGATTATAAACATGGAGCGATAGTTACGCT
AAAAATTTTGAAAAAATATCAATGTGATACAGTTATTTTAAAAGCAAATAGTCCATCTTG
TGGATCTCAAGAGATATATGATGGAAACTTTACAGGAAATAAGAAAAAGGGTGTAGGTGT
AGTGACTGCTTCACTCATTAATGAAGGTATAAACGTTTATGATGAAAATACGTTTTTTGA
CCAAAAAATGATTGAAACGATAGTACATGAAAAGTAAGTATTGAGAATATACGTAATAAA
CCAAACATTTAAGTTGTGAGATACTTTATAAAATATTTCTAAAAATAGTTGAAAGTATAT
TCAAGTTGTGATAATATATAGGTACAGATAATTTTGTTAACAGATCCATGAGAGTAGGAA
CCCCACCATACGGGAATTTCGAAATCATGGATTTTTTGATATAAAGGAGTGATGTAATGG
AAAAAGTAGCCATTTTAGTAGATGGTGGATACTATAGAAAGATAAGCGCAAAAGTCTACG
GAAAAGTTACAGCGAAAGAAAGAGCTGACGAGTTATATAGTTATTGCAATAGACACTTAA
AAGAGACACATTTCAAAGAAGAAATATATAATAAATTATACAGAATATTTTACTATGATT
GTCCTCCTATTGATAAGATAGTTTATCACCCCTTATTAAAAAAGAATGTAAATTTTTCCA
ATACTGATACGAAAAAGTGGACAGAAGACTTTTTCAAAGAAATGAGCAAAAAAAGAAAGG
TAGCATTGAGGTTAGGAGAGTTGAGTGAGTATTCAGTTGAATACAACTTAAAATACTCTA
TTACAAAAAAATTATTAAATGGAAGTATCGATTTAAATGATTTGAAAGAAAAAGATTTTT
CCCTCTCATTACAACAAAAAGGTGTTGATATGAAAATAGGTTTAGACATAGCTTCATTAT
CATTTAAACACCAAGTAGATAAAATTATATTAATAGCTGGTGATAGCGATTTTGTACCTG
CTGCTAAACTAGCAAGAACAGAAGGAATTGATTTTGTATTAGATTCTTTAGGGGCAGATA
TTAGAAACAACTTGTCATTACACATTGATGGTAGGCGTACTTGTGATGAAAAATTTAAAT
TTTATTTAAATCAACTATTTAAATAATAATTTTTTTAAAACGCACCTTCTACTTTACGGA
CGTTTATAGCTATCAGTATTTATCAGCTAAAAATTAAAACAGATATGGGTTTTCTTCATT
AAATAATTTTTCTATATAGAAAGAGAGGCAACGCAACTGTCACCTCTACTTGAAATAATT
AGGATGAAATACTCTGAGTCTAAAGTCCACACCTTAATCACCCAAATCGCTCAAATCCTC
AACCCCGGACTACATCTCCAACCCCCTAAACACCAATACTTACCAAAGCATTGATATGAG
TGCCAATACTGGCAATGTGCCTTGTTTGAAAAAGATACTAATATTGCTTGAAAGGCCACC
ATAAATAGCAACGCCAATGATATACACTAAAATAGCTGCGCATATTTCTTTTGGATTACT
GCTGATAAACAAACCGTATATTAGCAAAACTCCGATTAAACCGTTATATACGCCTTGATT
CTTCAAAAGTACGTTAATATTTTTGTCTTTCAATTTGCTAACGCTAATACTAAATGTTTC
ACTTGTTTTTCTTGAAGTTGTAGCAATCGTTTCAAGGTACATAATATAGAAAAATTCTAT
TGCTACAAATATGACTAAAATTGTCGAGATGATATTCACTGTAACGCTCCTTTAGTATTA
AATATTTTCTTGTAAAAATGATTGCAGTGTCTGTGGTTGATCATTGACTAATTGTTGGAA
ATCATTGGATTCTTGGTCTAATAGCCCTCTTGCTCCTGCGTCGTACATTGATGCCAATAA
TGCACCAAAGCCTTTAGGTTCATCGTACATTTCTGCAAATGTCTCTAATGAAACGGGTTC
ATATTTAATTTCTGTGCCTGATGCCTCAGATAAAATAGCAGCAAGTTCCTTCATATCATA
ACTGTAGCCTGATAATAAATAACGTTTGCCCCAAGTATCTGGATTTTTAATAATAGCAAT
GACACTTCTAGCAATATCATTTCTAGTAATATAATTAATACGACCATCACCAGCTGGATA
AATCAGTTTGTGCATATTCATCAATTCTGGTAAATATGGTTTAAGTGGATCCATGTACAT
TGCCATTCTTACATACGTATAGTCAATGCCACTTGTTGCCAATAGACGTGCTGCATAACC
AAAATAAGGACTCATATGGAATGGATTATTATGCTGATCTGCGTAATAACCTATGAAAAT
GATATGAGCAACGCCACTTTGCTTTGCCGCATATACTAAATTTTCCACTTCAGGAATACG
TTTGAATGATGGATGGATAATACTTGGAATAAACACAACGGTATCCATTCCTTTAAATGC
TTCTACCATGCTTTCTTGATTAAAATAATCTAATTGTCGAACAGAAACTTTTCCACGCCA
ATCTTCTGGAACTTTCTCAACATTTCTAACACCAATGTGAAAATGATCTATGTGATTTGC
AATGGCTTGATTTGTAATATGTGTGCCTAAATGACCTGTAGCACCTGTTAACATAATATT
CATTCACTTCATCTCCTAATCTTTATATACATAACATAATACTTATTCGATGATTTTCAA
AACATTTGATTTTATAAAAAATTGTAATCTGTATTTATTATCGCCGTGTATAGTAAATAC
GTATATGTTATTAATGTTAAAAACACTGTAATGACGCGTTTTAGTTGATATGTGTCACCA
TGAGCTTTGAAAATTTTGACATGGTACTGCGACGATATGGTGTCATTTTTGTGTCTGAAA
GTTTTACAGTTTTTAAAATAAAAATGGTATAAAGTGTGAATTGTATAAAAAAAGAGTCTC
GTAGGATAAGAATTGATTAATAACAGTTAGCATTTTATTAATTACCTTAACAATGATTCA
ATTTTAGTTAAATGAGGTTTAATTTGAAAGGGAATAGTGCCTCAATATAATGTAGGTAGA
TTGTTCATATTACGTAATTGAAAAATCAAATTTAAATAGATTGGGGCTAAAAATTATGAA
ATTTAAAGCGATAGCAAAAGCAAGTTTAGCATTGGGAATGTTAGCAACAGGTGTAATTAC
GTCGAATATACAACCAGTACATGCGAAAACAGAAGTAAAACAACAAAGTGAGGCTGATTT
AAAACTTTATTATAATGGACCAAGTTTTGAATATAAAAAAGTAACTGGATATGGATTTAT
TGAAGGTAAAGATAGATTCATTGATTTTATATACAATGGACAATATAATAAAATATCTTT
AGTTGGTTCTGATAAAGATAAATATAATGAAGAAGTTAACCCAGATATAGATGTGTTTGT
CGTTAGAGAAGGAAATGGTAGACAAGCTGATAATCATTCGATTGGTGGCGTAACAAAAAC
TAATAGAGGAGTGTATTATGACTATATACACACACCAATCCTTGAAATCAAGAAAGGTAA
AGAAGAACCACAAAGTAGTCTATACCAAATTTATAAAGAAGACATTTCGCTAAAAGAACT
TGATTTTAAATTAAGAAAGCAATTAATTAGTCAAAGTGGCTTGTATTCAAATGGTCTTAA
ACAAGGTCAAATTACAATTACAATGAATGATGGCACAACACATACTATCGATTTAAGTCA
AAAACTTGAAAAAGAACGTATGGGTGAGTCAATCGACGGCACTAAGATTAATAAAATTCT
AGTAGAAATTAAATAATACATTCTAACAGCAAAGCGCTATGTTGAATAGTGCTTGTTATG
GAAACTATGGAAGTTAAGCGACGTACTGTTGCTTAGCTTCTTTTTTTGAGGGTCAAAGTT
ACCTGACAACACACGCAATCACACGCAGTACTCATTATCTTTTGCTTAAATAGCTTAATC
ATATTTTATGAATAGTTAAAAACAGGTTAATGTGAATATCTGAATACAGCTCCTATAATA
TGGGTGTATGGTTCAAATTACGTAATAAAACAATCTAATTATAATAGATTGGAGCATACA
ACTATGAAAATGAAAAATATTGCAAAAATAAGTTTGTTATTAGGAATATTAGCAACAGGT
GTAAACACTACAACGGAAAAACCAGTTCATGCCGAAAAGAAACCTATTGTAATAAGTGAA
AATAGCAAAAAATTAAAAGCTTATTATACTCAACCTAGTATTGAATATAAAAATGTGACA
GGTTATATCAGTTTCATTCAACCAAGTATTAAATTTATGAATATCATAGATGGTAATTCT
GTTAATAATCTTGCTTTAATTGGCAAAGATAAGCAACATTATCATACGGGTGTACATCGT
AATCTTAATATATTTTACGTTAATGAGGATAAGAGATTTGAAGGTGCAAAGTACTCGATT
GGCGGTATCACTAGTGCAAACGATAAAGCTGTCGACCTAATAGCAGAAGCAAGAGTTATT
AAAGCAGATCATATTGGTGAATATGATTATGACTTTTTCCCATTTAAAATAGATAAAGAA
GCAATGTCATTGAAAGAGATTGATTTTAAATTAAGAAAATACCTTATTGATAATTATGGT
CTTTACGGTGAAATGAGTACAGGGAAAATTACCGTCAAAAAGAAATACTATGGAAAGTAT
ACATTTGAATTGGATAAAAAGTTACAAGAAGACCGTATGTCCGATGTTATCAATGTCACA
GATATTGATAGAATTGAAATCAAAGTTAGAAAAGCATAACACACATACTTGACGACGAAA
TAAGTTGAAATTGAAATAGAGAGGTTAAGTGACAATCAAACGTTGCTTAACTTCTTTTTA
ATGCTTAAAAATCATTTCAAAGGCACATAGAAGCGCTATATTAATCTCATAATCACTCAT
TATTTTTTGCTTAAATTACTTAATAATACTTCAATAATTGTTAAAAGGGGTTTAATGTGA
TTATCTTAGAACGCCATCTATAATGATGTTGTATGACTCAAATTACGTAAAAAGACAATC
GAATATAATATAGATTGGAGCATACAATTATGAAAATGAGAACAATTGCTAAAACCAGTT
TAGCACTAGGGCTTTTAACAACAGGCGCAATTACAGTAACGACGCAATCGGTCAAAGCAG
AAAAAGTACAATCAACTAAAGTTGACAAAGTACCAACGCTTAAAGCAGAGCGATTAGCAA
TGATAAACATAACAACAGGTGCAAATACAGCGACAACACAAGCAGCTAACACAAGACAAG
AACGCACGCCTAAACTCGAAAAGGCACCAAATACTAATGAGGAAAAAACTTCAACTTCCA
AAAAAGAAAAAATATCACAACCTAAACAAGAAGCGCAGAAATCGCTTAATATATCAGCAA
CGCCAGCGCCTAAACAAGAACAATCACAAACGACAACCGAATCCACAACGCCGAAAACTA
AAGTGACAATACCTCCATCAACAAACACGCCACAACCAATGCAATCTACTAAATCAGACA
CACCACAATCTCCAACCATAAAACAAGCACAAACAGTTATAACTCCTAAATATGAAGATT
TAAGAGCGTATTATATGAAACCGAGTTTTGAATTTGAAAAGCAGTTTGGATTTATGCTCA
AACCATGGACGACGGTTAGGTTTATGAATGTTATTCCAAATAGGTTCATCTATAAAATAG
CTTTAGTTGGAAAAGATGAGAAAAAATATAAAGATGGACCTTACGATAATATCGATGTAT
TTATCGTTTTAGAAGACAATAAATATCAATTGAAAAAATATTCTGTCGGTGGCATCACGA
AGACTAATAGTAAAAAAGTTGATCACAAAGCAGAATTAAGCGTTACTAAAAAAGATAATC
AAGGTATGATTTCACGTGATGTTTCAGAATACATGATTACTAAGGAAGAGATTTCCTTGA
AAGAGCTTGATTTTAAATTGAGAAAACAACTTATTGAAAAACATAATCTTTACGGTAACA
TGGGTTCAGGAACAATCGTTATTAAAATGAAAAAAGGTGGGAAGTATACGTTTGAATTAC
ACAAAAAACTGCAAGAGCATCGTATGGCAGATGTCATAGAAGGTACAAATATTGATAAAA
TTGAAGTGAATATAAAATAATCATGACGTTCTCTAAATAGCAGCTGACATCGGTAAAACA
AGAAGTTAAGTGACAATGGTTTACATGTTACTTAGCTTCTTTTATTATGCGCAATGATGT
AAAAAGACGAATATTCATTTGTTTGTAAAAGTGGCATTTCTATGTCTTAAAAGTGACGAA
ACCTCAAATGTGCCAAGTGTTGAATCACATCAAAATCATTTTTATTTAACGAACATTATG
GGTTTCTTAATTTACTTAACGATGATTCAAATATAGTTAAACAAGGTTTAATGTGAATGG
AGCAATACGCCATCTATAATAAAGCTGTATGATTCAATGAATGTAATCGAACAAATCTAA
TAATTACGAATGGAGCATACAACTATGAAAATAACAACAATTGCTAAAACAAGTTTAGCA
CTAGGGCTTTTAACAACAGGTGTAATCACAACGACAACGCAAGCCGCAAACGCGACAACA
CCATCTTCAACTAAAGTGGAAGCACCGCAACAAGCCGCAAACGCGACAACACCATCTTCA
ACTAAAGTGGAAACACCGCAACAAACACCGAACGCGACAACACCATCTTCAACTAAAGTG
GAAGCACCGCAACAAGCAGCAAATGCGACAACACCGTCTTCAACTAAAGTGGAAGCACCA
AAACAAACACCAAATGCGACAACACCATCTTCAACTAAAGTGGAAGCACCGCAACAAGCA
GCAAATGCGACAACACCGTCTTCAACTAAAGTGGAAGCACCAAAACAAACACCAAATGCG
ACAACACCGTCTTCAACTAAAGTGGAAACACCGCAATCGCCAACCACAAAACAAGTACCA
ACAGAAATAAATCCTAAATTTAAAGATTTAAGAGCGTATTATACGAAACCAAGTTTAGAA
TTTAAAAATGAGATTGGTATTATTTTAAAAAAATGGACGACAATAAGATTTATGAATATT
GTTCCAGATTATTTCATATATAAAATTGCTTTAGTTGGTAAAGATGATAAAAAATATGGT
GAAGGAGTACATAGGAATGTCGATGTATTTGTCGTTTTAGAAGAAAATAATTACAATCTG
GAAAAATATTCTGTCGGTGGTATCACAAAGAGTAATAGTAAAAAAGTTGATCACAAAGCA
GGAGTAAGAATTACTAAGGAAGATAATAAAGGTATAATCTCTCATGATGTTTCAGAATTC
AAGATTACTAAAGAGCAGATTTCCTTGAAAGAACTTGATTTTAAATTGAGAAAACAACTT
ATTGAAAATCATAATCTGTACGGTAACGTTGGTTCAGGTAAAATTGTTATTAAAATGAAA
AACGGTGGAAAGTACACGTTTGAACTACACAAAAAATTACAAGAAAATCGCATGGCAGAT
[truncated: 2,476,516 more chars]
