# Supplementary material for: Molecular Characterization of Chimeric Staphylococcus aureus Strains from Waterfowl
Source: Microorganisms. 2024 Jan 3;12(1):96. doi: 10.3390/microorganisms12010096 (PMC10821479; doi:10.3390/microorganisms12010096)
Supplement: Supplementary file 1 [file microorganisms-12-00096-s001.zip › Supplemental File 1c_Nanopore Sequence of Duck isolate V315.fasta]

>>Staphylococcus aureus_Duck_isolate_Delbrueck-V315_contig_1_[completeness=complete] [topology=circular] [location=chromosome]
CGATTAAAGATAGAAATACACGATGCGAGCAATCAAATTTCATAACATCACCATGAGTTT
GCTCCGAAGCATGAGTGTTTACAATGTTTGAATACCTTATACAGTTCTTATACATACTTT
ATAAATTATTTCCCAAGCTGTTTTGATACACTCACTAACAGATATTCTATAGAAGGAAAA
GTTATCCACTTATGCACATTTATAGTTTTCAGAATTGTGGATAATTAGAAATTACACACA
AAGTTATACTATTTTTAGCAACATATTCACAGGTATTTGACATATAGAGAACTGAAAAAG
TATAATTGTGTGGATAAGTCGTCCAACTCATGATTTTATAAGGATTTATTTATTGATATT
TACATAAAAATACTGTGCATAACTAATAAGCAGGATAAAGTTATCCACCGATTGTTATTA
ACTTGTGGATAATTATTAACATGGTGTGTTTAGAAGTTATCCACGGCTGTTATTTTTGTG
TATAACTTAAAAATTTAAGAAAGATGGAGTAAATTTATGTCGGAAAAAGAAATTTGGGAA
AAAGTGCTTGAAATTGCTCAAGAAAAATTATCAGCTGTAAGTTACTCAACTTTCCTAAAA
GATACTGAGCTTTACACGATTAAAGATGGTGAAGCTATCGTATTATCGAGTATTCCTTTT
AATGCAAATTGGTTAAATCAACAATATGCTGAAATTATCCAAGCAATCTTATTTGATGTT
GTAGGCTATGAAGTTAAACCTCACTTTATTACTACTGAAGAATTAGCAAATTATAGTAAT
AATGAAACTGCTACTCCAAAAGAAACAACAAAACCTTCTACTGAAACAACTGAGGATAAT
CATGTGCTTGGTAGAGAGCAATTCAATGCCCATAACACATTTGACACTTTTGTAATCGGA
CCTGGTAACCGCTTTCCACATGCAGCAAGTTTAGCTGTAGCCGAAGCACCAGCCAAAGCG
TACAATCCATTATTTATCTATGGAGGTGTTGGTTTAGGAAAAACCCATTTAATGCATGCC
ATTGGTCATCATGTTTTAGATAATAATCCAGATGCCAAAGTGATTTACACATCAAGTGAA
AAATTCACAAATGAATTTATTAAATCAATTCGTGATAACGAAGGTGAAGCTTTCAGAGAA
AGATATCGTAATATCGACGTCTTATTAATCGATGATATTCAGTTCATACAAAACAAGGTA
CAAACACAAGAAGAATTTTTCTATACTTTTAATGAATTGCATCAGAATAACAAGCAAATA
GTTATTTCGAGTGATCGACCACCAAAGGAAATTGCACAATTAGAAGACCGATTACGTTCA
CGCTTTGAATGGGGGCTAATTGTTGATATTACGCCACCAGATTATGAAACTCGAATGGCA
ATTTTGCAGAAGAAAATTGAAGAAGAAAAATTAGATATTCCACCAGAAGCTTTAAATTAT
ATAGCAAATCAAATTCAATCTAATATTCGTGAATTAGAAGGTGCATTAACACGTTTACTT
GCATATTCACAATTATTAGGAAAACCAATTACAACTGAATTAACTGCTGAAGCTTTAAAA
GATATCATTCAAGCACCAAAATCTAAAAAGATTACCATCCAAGATATTCAAAAAATTGTA
GGCCAGTACTATAATGTTAGAATTGAAGATTTCAGTGCAAAAAAACGTACAAAGTCAATT
GCATATCCGCGTCAAATAGCTATGTACTTGTCTAGAGAGCTTACAGATTTCTCATTACCT
AAAATTGGTGAAGAATTTGGTGGGCGTGATCATACGACCGTCATTCATGCTCATGAAAAA
ATATCTAAAGATTTAAAAGAAGATCCTATTTTTAAACAAGAAGTAGAGAATCTTGAAAAA
GAAATAAGAAATGTATAAGTAGGAAACTTTGGGAAATGTAATCTGTTATATAACAGCACT
AATGATAACAATCATTTTTTACATTTCTATATGCTAATGTGGCAAGATGAGCAAAACTCA
TTTTGTGGATAATGTTTAAAAGTCATACACACCCTACACAAGTTATCAACATGTGTATAA
CTTCGCCAAATCTATGTTTTTAAGACTTATCCACCAATCCACAGCACCTACTACTATTAC
TAAGAACTTAAAACCTATATAATTATATATAAACGACTGGAAGGAGTTTTAATTAATGAT
GGAATTCACTATTAAAAGAGATTATTTTATTACACAATTAAATGACACATTAAAAGCTAT
TTCACCAAGAACAACATTACCTATATTAACTGGTATCAAAATCGATGCGAAAGAACATGA
AGTTATATTAACTGGTTCAGACTCTGAAATTTCAATAGAAATCACTATTCCTAAAACTGT
AGATGGCGAAGATATTGTCAATATTTCAGAAACAGGCTCAGTAGTACTTCCTGGACGATT
CTTTGTTGATATTATAAAAAAATTACCTGGTAAAGATGTTAAATTATCTACAAATGAACA
ATTCCAGACATTAATTACATCAGGTCATTCTGAATTTAATTTAAGTGGCTTAGATCCAGA
TCAATATCCTTTATTACCTCAAGTTTCTAGAGATGACGCAATTCAATTGTCGGTAAAAGT
GCTTAAAAACGTGATTGCACAAACAAATTTTGCAGTGTCCACCTCAGAAACACGCCCAGT
ACTAACTGGTGTGAACTGGCTTATACAAGAAAATGAATTAATATGCACAGCGACTGACTC
ACACCGCTTGGCTGTAAGAAAGTTGCAGTTAGAAGATGTTTCTGAAAACAAAAATGTCAT
CATTCCAGGTAAGGCTTTAGCTGAATTAAATAAAATTATGTCTGACAATGAAGAAGACAT
TGATATCTTCTTTGCTTCAAACCAAGTTTTATTTAAAGTTGGAAATGTGAACTTTATTTC
TCGATTATTAGAAGGACATTATCCTGATACAACACGTTTATTCCCTGAAAACTATGAAAT
TAAATTAAGTATAGACAATGGGGAGTTTTATCATGCGATTGATCGTGCCTCTTTATTAGC
ACGTGAAGGTGGTAACAACGTTATTAAATTAAGTACAGGTGATGACGTTGTTGAATTATC
TTCTACATCACCAGAAATTGGTACTGTAAAAGAAGAAGTTGATGCAAACGATGTTGAAGG
TGGTAGCCTGAAAATTTCATTCAACTCTAAATATATGATGGATGCTTTAAAAGCAATCGA
TAATGATGAGGTTGAAGTTGAATTCTTCGGTACAATGAAACCATTTATTCTAAAACCAAA
AGGTGACGACTCGGTAACGCAATTAATTTTACCAATCAGAACTTACTAAAAATAAATATA
AATAAAGGATGACGTGATTAATTAAAACGTCATCCTTTATTTTTTGGCAAAAATAATTCT
AGATGCGTATGTAAAATAAATTTGGCAGCATTTTAAACAGCAAATAAAAGACGCCAATTA
AATTTATGACAAATATATCCAAAATTTAATAAGTGTGCTTATATGCCCTTTAAATTTAAA
ATTTTAATAGTCAATAACAAGTTGAATATAAAAGTTAAACGCCGTTAAATAGCGTTAAAA
AATTGAAAATGACAGTATTGCCAAAAAATAAGAATTAATTATTTATATGTAAACGGTTTC
TACCTCTATTTTAAATGAAATTTGTGACAAAAAAAGGTATAATATATTAATGACATACAA
AGAAATGGAGTGATTATTTTGGTTCAAGAAGTTGTAGTAGAAGGAGACATTAATTTAGGT
CAATTTCTAAAAACAGAAGGGATTATTGAATCTGGTGGTCAAGCAAAATGGTTCTTGCAA
GACGTTGAAGTATTAATTAATGGAGTGCGTGAAACACGTCGCGGTAAAAAGTTAGAACAT
CAAGATCGTATAGATATCCCAGAATTACCTGAAGATGCTGGTTCTTTCTTAATCATTCAT
CAAGGTGAACAATGAAGTTAAATACACTCCAATTAGAAAATTATCGTAACTATGATGAGG
TTACGTTGAAATGTCATCCTGACGTGAATATCCTCATTGGAGAAAATGCACAAGGAAAGA
CAAATTTACTTGAATCAATTTATACCTTAGCTTTAGCAAAAAGTCATAGAACGAGTAATG
ATAAGGAACTCATACGTTTTAATGCTGATTATGCTAAAATAGAAGGTGAGCTTAGTTATA
GACACGGCACGATGCCATTAACAATGTTTATAACTAAAAAAGGTAAACAAGTCAAAGTGA
ATCACTTAGAGCAAAGTCGTCTAACTCAATATATTGGACACCTCAATGTGGTTCTATTTG
CGCCAGAAGATTTGAATATTGTAAAAGGCTCTCCTCAAATAAGACGACGCTTTATAGATA
TGGAGTTGGGCCAAATTTCTGCTGTTTACTTAAATGATTTAGCTCAATACCAACGTATTT
TAAAGCAAAAGAATAATTACTTAAAGCAGTTACAATTAGGCCAAAAAAAGGACTTAACAA
TGTTGGAAGTATTAAATCAGCAGTTTGCTGAATATGCAATGAAAGTAACTGATAAACGTG
CACATTTTATTCAAGAGCTAGAGTCGTTAGCTAAACCGATTCATGCTGGTATCACAAATG
ATAAAGAAGCGTTGTCGCTGAATTATTTACCTAGTCTTAAATTTGATTATGCTCAAAATG
AAGCGGCACGACTTGAAGAAATTATGTCTATTCTTAGCGATAATATGCAAAGAGAAAAAG
AACGAGGCATTAGCTTATTCGGACCACATCGAGATGATATAAGTTTTGATGTGAATGGCA
TGGATGCTCAAACATATGGTTCTCAAGGACAGCAACGTACAACGGCTTTGTCCATTAAAT
TAGCTGAAATTGAGTTAATGAATATCGAAGTTGGGGAATATCCCATCTTATTATTAGACG
ATGTACTCAGTGAATTAGATGATTCGCGTCAAACGCATTTATTAAGTACGATTCAGCATA
AAGTACAAACATTTGTCACTACGACATCTGTAGATGGTATTGATCATGAAATCATGAATA
ACGCTAAATTGTATCGTATTAATCAAGGTGAAATTATAAAGTAACAGAAAGCGATGGTGA
CTGCATTGTCAGATGTAAACAACACGGATAATTATGGTGCTGGGCAAATACAAGTATTAG
AAGGTTTAGAAGCAGTACGTAAAAGACCAGGTATGTATATAGGATCGACTTCAGAGAGAG
GTTTGCACCATTTAGTGTGGGAAATTGTCGATAATAGTATCGATGAAGCATTAGCTGGTT
ATGCAAATCAAATTGAAGTTGTTATTGAAAAAGATAACTGGATTAAAGTAACGGATAACG
GACGTGGTATCCCAGTTGATATTCAAGAAAAAATGGGACGTCCAGCTGTCGAAGTTATTT
TAACTGTTTTACATGCTGGTGGTAAATTTGGCGGTGGCGGATACAAAGTATCTGGTGGTT
TACATGGTGTTGGTTCATCAGTTGTAAACGCATTGTCACAAGACTTAGAAGTATATGTAC
ACAGAAATGAGACTATATATCATCAAGCATATAAAAAAGGTGTACCTCAATTTGACTTAA
AAGAAGTTGGCACAACTGATAAGACAGGTACTGTCATTCGTTTTAAAGCAGATGGAGAAA
TCTTCACAGAGACAACTGTATACAACTATGAAACATTACAGCAGCGTATTAGAGAGCTTG
CTTTCTTAAACAAAGGAATTCAAATCACATTAAGAGATGAACGTGATGAAGAAAACGTTA
GAGAAGACTCCTATCACTATGAGGGCGGTATTAAATCGTACGTTGAGTTATTGAACGAAA
ATAAAGAACCTATTCATGATGAGCCAATTTATATTCATCAATCTAAAGATGATATTGAAG
TAGAAATTGCGATTCAATATAACTCAGGATATGCCACAAATCTTTTAACTTACGCAAATA
ACATTCATACGTACGAAGGTGGTACGCATGAAGACGGATTCAAACGTGCATTAACGCGTG
TCTTAAATAGTTATGGTTTAAGTAGCAAGATTATGAAAGAAGAAAAAGATAGACTTTCTG
GTGAAGATACACGTGAAGGTATGACAGCAATTATATCTATCAAACATGGTGATCCTCAAT
TCGAAGGTCAAACGAAGACAAAATTAGGTAATTCTGAAGTGCGTCAAGTTGTAGATAAAT
TATTCTCAGAGCACTTTGAACGATTTTTATATGAAAATCCACAAGTCGCACGTACAGTGG
TTGAAAAAGGTATTATGGCGGCACGTGCACGTGTTGCTGCGAAAAAAGCGCGTGAAGTAA
CACGTCGTAAATCAGCGTTAGATGTAGCAAGCCTTCCAGGTAAATTAGCCGATTGCTCTA
GTAAAAGTCCTGAAGAATGTGAGATTTTCTTAGTCGAAGGGGACTCTGCCGGGGGGTCTA
CAAAATCTGGTCGTGACTCTAGAACGCAGGCGATTTTACCATTACGAGGTAAGATATTAA
ATGTTGAAAAAGCACGATTAGATAGAATTTTGAATAACAATGAAATTCGTCAAATGATCA
CAGCATTTGGTACAGGAATCGGTGGCGACTTTGATCTAGCGAAAGCAAGATATCACAAAA
TCGTCATTATGACTGATGCCGATGTGGATGGAGCGCATATTAGAACATTGTTATTAACAT
TCTTCTATCGATTTATGAGACCGTTAATTGAAGCAGGCTATGTGTATATTGCACAGCCAC
CGTTGTATAAACTGACACAAGGTAAACAAAAGTATTATGTATACAATGATAGGGAACTTG
ATAAACTTAAATCTGAATTGAATCCAACACCAAAATGGTCTATTGCACGATACAAAGGTC
TTGGAGAAATGAATGCAGATCAATTATGGGAAACAACAATGAACCCTGAGCACCGCGCTC
TTTTACAAGTAAAACTTGAAGATGCGATTGAAGCGGACCAAACATTTGAAATGTTAATGG
GTGATGTTGTAGAAAACCGTAGACAATTTATAGAAGATAATGCAGTTTATGCAAACTTAG
ACTTCTAAGCGCTGTGAACTGAACTTTTGAAGGAGGAACTCTTGATGGCTGAATTACCTC
AATCAAGAATAAATGAACGAAATATTACCAGTGAAATGCGTGAATCATTTTTAGATTATG
CGATGAGTGTTATCGTTGCTCGTGCATTGCCAGATGTTCGTGACGGTTTAAAACCAGTAC
ATCGTCGTATACTATATGGATTAAATGAACAAGGTATGACACCGGATAAATCATATAAAA
AATCAGCACGTATCGTTGGTGACGTAATGGGTAAATATCACCCTCATGGTGACTCATCTA
TTTATGAAGCAATGGTACGTATGGCTCAAGATTTCAGTTATCGTTATCCGCTTGTTGATG
GCCAAGGTAACTTTGGTTCAATGGATGGAGATGGCGCAGCAGCAATGCGTTATACTGAAG
CGCGTATGACTAAAATCACACTTGAACTGTTACGTGATATTAATAAAGATACAATAGATT
TTATCGATAACTATGATGGTAATGAAAGAGAGCCGTCAGTCTTACCTGCTCGATTCCCTA
ACTTGTTAGCCAATGGTGCATCAGGTATCGCGGTAGGTATGGCAACGAATATTCCACCAC
ATAACTTAACAGAATTAATCAATGGTGTACTTAGCTTAAGTAAGAACCCTGATATTTCAA
TTGCTGAGTTAATGGAGGATATTGAAGGTCCTGATTTCCCTACTGCTGGACTTATTTTAG
GTAAGAGTGGTATTAGACGTGCATATGAAACAGGTCGTGGTTCAATTCAAATGCGTTCTC
GTGCAGTTATTGAAGAACGTGGAGGCGGACGTCAACGTATTGTTGTCACTGAAATTCCTT
TCCAAGTGAATAAGGCTCGTATGATTGAAAAAATTGCAGAACTCGTTCGTGACAAGAAAA
TTGACGGTATCACTGATTTACGTGATGAAACAAGTTTACGTACTGGTGTGCGTGTCGTTA
TTGATGTGCGTAAGGATGCAAATGCTAGTGTCATTTTAAATAATTTATACAAACAAACGC
CACTTCAAACATCATTTGGTGTGAATATGATTGCACTTGTAAATGGTAGACCGAAGCTTA
TTAATTTAAAAGAAGCGTTGGTACATTATTTAGAGCATCAAAAGACAGTTGTTAGAAGAC
GTACGCAATACAACTTACGTAAAGCTAAAGATCGTGCCCACATTTTAGAAGGATTACGTA
TCGCACTTGACCATATCGATGAAATTATTTCAACGATTCGTGAGTCAGATACAGATAAAG
TTGCAATGGAAAGCTTGCAACAACGCTTCAAACTTTCTGAAAAACAAGCTCAAGCTATTT
TAGACATGCGTTTAAGACGTCTAACAGGTTTAGAGAGAGACAAAATTGAAGCTGAATATA
ATGAGTTATTAAATTATATTAGTGAATTAGAAGCAATCTTAGCTGATGAAGAAGTGTTAT
TACAGTTAGTTAGAGATGAATTGACTGAAATTAGAGATCGTTTCGGTGATGATCGTCGTA
CAGAAATTCAATTAGGTGGATTTGAAGACTTAGAGGACGAAGACTTAATTCCAGAAGAAC
AAATAGTAATTACACTAAGCCATAATAACTACATTAAACGTTTGCCGGTATCTACATATC
GTGCTCAAAACCGTGGTGGTCGTGGTGTTCAAGGTATGAATACATTGGAAGAAGATTTTG
TCAGTCAATTGGTAACTTTAAGTACACATGACCATGTATTGTTCTTTACTAACAAAGGTC
GTGTATACAAACTTAAAGGTTATGAAGTGCCTGAGTTATCAAGACAGTCTAAAGGTATTC
CTGTAGTGAATGCTATTGAACTTGAAAATGATGAAGTCATTAGTACAATGATTGCTGTTA
AAGACCTTGAAAGTGAAGACAACTTCTTAGTGTTTGCAACTAAGCGTGGTGTCGTTAAAC
GTTCAGCATTAAGTAACTTCTCAAGAATAAATAGAAATGGTAAGATTGCGATTTCGTTCA
GAGAAGATGATGAGTTAATTGCAGTTCGCTTAACAAGTGGTCAAGAAGATATCTTGATTG
GTACATCACATGCATCATTAATTCGATTCCCTGAATCAACATTACGTCCTTTAGGCCGTA
CAGCAACGGGTGTGAAAGGTATTACACTTCGTGAAGGTGACGAAGTTGTAGGGCTTGATG
TAGCTCATGCAAACAGTGTTGATGAAGTATTAGTAGTTACTGAAAATGGTTATGGTAAAC
GTACGCCAGTTAATGACTATCGTTTATCAAATCGTGGTGGTAAAGGTATTAAAACAGCTA
CGATTACTGAGCGTAATGGTAATGTTGTATGTATCACTACAGTAACTGGTGAAGAAGATT
TAATGATTGTTACTAATGCAGGTGTCATTATTCGACTAGATGTTGCAGATATTTCTCAAA
ATGGTCGTGCAGCACAAGGTGTTCGCTTAATTCGCTTAGGTGATGATCAATTTGTTTCAA
CGGTTGCTAAAGTAAAAGAAGATGCAGAAGATGAAACGAATGAAGATGAGCAATCTACTT
CAACTGTATCTGAAGATGGTACTGAACAACAACGTGAAGCGGTTGTAAATGATGAAACAC
CAGGAAATGCAATTCATACTGAAGTGATTGATTCAGAAGAAAATGATGAAGATGGACGTA
TTGAAGTAAGACAAGATTTCATGGATCGTGTTGAAGAAGATATACAACAATCATCAGATG
AAGAATAATAAAAAATAAGACTTCCCTATATGTAGGGGAGTCTTATTTTTATGCTAGAAA
GTAATGCTTTACTATATTCAATGATTAGTAATGACTAACTTTCTAATTGTTTCATTGCGT
AAGGTATTTCATTGATAAGTCTTGATGGTGGCACCACATACATATCTTTTGCAAGGTTTT
CGCCAATAAAACTATGTGTATATGTGGCACTCATAACCGCTTCTTTTAAGTTATCAAATT
GACCGACAAAGCTTGTAATCATACCAGCAAGTGTATCGCCCATACCACCAGTCGCCATTG
CTGGGCTACCGATTGTCAATTTAAAGTCTTCATCTTTAAAGAAAATTTCAGTACCATGTT
TTTTAAGTACAACAGTTGCACCTAAACGATCAACTGCTTCACGATTACGCTCATATGTCT
GTTCCTCAATAGGAATACCACTTAATCGTTCCCATTCTTTGAGGTGTGGTGTAAAGATCA
CACGACATGTAGGTAATTGCGGTTTCAGTTTACTAAAGATTGTAATCGCATCGCCGTCTA
CGATTAAATTTTGATGCGGTTGTATATTTTGTAGTAGGAATGTAATGGCATTATTTCCTT
TGAAATCAACGCCAAGACCTGGACCAATTAGTATACTGTCAGTCATTTCAATCATTTTCG
TCAACATTTTCGTATCATTAATATCAATAACCATCGCTTCTGGGCAACGAGAATGTAATG
CTGAATGATTTGTTGGATGTGTAGCTACAGTGATTAAACCACTACCGCTAAATACACATG
CACGAGCCGCTAACATAATGGCACCACCTAAGTTAGCAGATCCACCAATTAATAAAATTT
TGCCATAATCACCTTTATGTGAATCTTCTTTACGCTTAGGAATGTTAATAGAATTTAACG
TTTCCATAGTGATATAACCTCCCATGTAAAAGCCTTTTCCGAATTTATTCAATTTTAAAA
ATATATAGTAACTTTTAACAAAATGTATTATAAATTTCTGAATTCATTATTATTTGTCGT
TAAATACAATAGAAAATACTATACCTGTATATGCAATTCGTCAATAGATAAATTATTAAA
TATGCTTACAACAATCTTAATATCCTTTAACGCACTACAATAGTGCTCTGATAATAGGTT
ATAAATGTACGTAAAACCATTGTTTCAATAAAAATGAAAACGTATACTTCAAGAAGGATG
GGTTACTTAATATAAACAAGGGGGTAACATATATGACTTTATATTTAGATGGTGAAACAC
TAACAATTGAGGATATTAAATCATTTTTACAACAACAATCAAAGATTGAAATTATTGATG
ATGCGTTAGAACGTGTCAAAAAAAGTAGAGCGGTAGTTGAACGTATTATTGAAAATGAGG
AAACGGTTTACGGTATTACTACAGGTTTTGGGTTATTTAGTGATGTACGTATAGACCCGA
CGCAATATAATGAATTACAAGTGAATCTGATACGCTCACATGCCTGTGGACTAGGTGAGC
CATTTTCAAAAGAAGTAGCATTAGTCATGATGATTTTACGATTGAATACATTATTAAAAG
GTCATTCAGGTGCCACTTTAGAATTAGTGAGACAATTACAATTTTTTATAAATGAACGTA
TTATACCGATAATTCCACAGCAAGGCTCTCTCGGTGCATCAGGAGATTTAGCGCCATTAT
CACATTTAGCATTAGCATTAATTGGTGAAGGGAAAGTATTGTACAGAGGGGAAGAAAAGG
ATAGTGACGATGTATTAAGAGAATTAAATAGACAACCTTTGAACCTTCAGGCTAAAGAAG
GTTTAGCATTGATTAATGGTACGCAAGCTATGACAGCTCAAGGTGTCATTAGTTATATAG
AATCAGAAGATTTAGGTTACCAATCTGAATGGATTGCTGCATTAACGCATCAGTCTCTTA
ATGGCATTATAGATGCATATAGACATGATGTGCACGCTGTTCGTAATTTTCAAGAACAGA
TTAATGTGGCAGCGCGTATGCGTGATTGGTTAGAAGGATCAACATTAACGACGCGACAAG
CAGAAATACGTGTACAAGATGCATATACGTTGCGTTGTATACCACAAATCCATGGCGCGA
GTTTTCAAGTATTCAATTATGTTAAACAGCAATTAGAATTTGAAATGAATGCGGCTAATG
ATAATCCACTTATATTTGAGGAAGCAAATGAAACGTTTGTTATTTCAGGTGGTAACTTCC
ATGGACAACCTATTGCTTTTGCATTAGATCATCTTAAATTAGGTGTAAGTGAATTAGCAA
ACGTATCGGAACGTCGTTTAGAGCGACTAGTAAATCCTCAATTAAATGGTGATTTACCAG
CATTTCTTAGTCCAGAGCCAGGATTGCAAAGTGGCGCGATGATTATGCAATATGCTGCTG
CAAGTCTCGTTTCTGAAAATAAAACTTTAGCGCATCCAGCGAGTGTTGATTCTATCACTT
CATCTGCGAACCAAGAAGATCACGTATCTATGGGAACTACAGCTGCTAGACATGGTTATC
AAATTATTGAAAATGCAAGACGTGTGCTGGCAATCGAATGTGTTATTGCATTACAAGCAG
CAGAGTTAAAAGGTGTTGAAGGTTTATCACCAAAAACACGTCGTAAATATGAGGAGTTTC
GAAGTATCGTGCCATCCATTACACATGACCGTCAATTTCATAAAGATATTGAAGCGGTTG
CACAGTATTTAAAGCAATCAATTTATCAAACGACTGCATGTCACTAAATCGACATGAGCG
ATGTTTGAAATCGTTACTTGAAAAAGCAAATATAGTTTGCTATATTAAAAATAACTTAAT
AAGACATTGTTCGTAGGACAAGTAATATATAGTGTTCGATATCAGAGAGCTTGTGGTTAG
TGTGAACAAGAATCAACATATATATGAATCTACCTACTTAATTTAAAAGAACAATCGGTG
ATAACCGTTATTTTAGTGAAGTGCAATTTAGGTTTAGTGTATCTTTATAACTTAAATTGT
TAAATAGGGTGGCAACGCGTAGACCACGTCCCTTGTAGGGATGTGGTCTTTTTTTATTTT
CTAAAAAATAAAGACGTACGTCATTCCATAATAAATGATAATTATTTGGGAAAGGATGAA
GGTTAATGTTAGACATTAGATTATTCAGAAATGAGCCTGACACAGTTAAGAGCAAAATTG
AATTACGTGGAGATGATCCAAAAGTTGTAGATGAAATTTTAGAATTGGATGAGCAACGAC
GTAAATTAATTAGTGCAACAGAAGAAATGAAAGCACGTCGTAATAAAGTAAGCGAAGAAA
TCGCATTAAAAAAACGTAATAAAGAAAATGCTGATGATGTGATTGCTGAAATGCGCACAT
TAGGTGACGATATTAAAGAAAAAGATAGTCAATTAAATGAAATTGATAATAAAATGACAG
GTATCCTTTGTCGTATTCCAAATTTAATAAGTGATGATGTACCTCAAGGTGAATCTGATG
AAGATAACGTTGAAGTTAAAAAGTGGGGTACACCACGTGAGTTTTCATTTGAACCAAAAG
CACATTGGGATATTGTAGAAGAATTGAAAATGGCTGATTTTGATCGTGCAGCAAAAGTTT
CAGGTGCGCGTTTTGTATATTTAACAAATGAAGGTGCGCAATTAGAGCGTGCTTTAATGA
ACTATATGATTACAAAACATACAACACAACATGGTTATACAGAAATGATGGTACCACAGC
TTGTGAACGCAGATACAATGTATGGTACAGGTCAATTACCTAAATTTGAAGAAGATTTAT
TTAAAGTAGAAAAAGAAGGATTATATACAATTCCAACTGCTGAAGTACCATTAACGAATT
TCTACCGTAATGAAATTATTCAACCAGGTGTACTTCCTGAAAAATTCACTGGTCAATCTG
CATGTTTCCGTAGTGAAGCAGGATCAGCAGGTAGAGATACAAGAGGATTAATTCGTTTAC
ATCAATTCGATAAAGTGGAAATGGTACGTTTTGAACAACCTGAAGATTCATGGAATGCTT
TAGAAGAAATGACAACAAACGCAGAAGCAATTCTAGAAGAGTTAGGTTTACCATATCGTC
GTGTTATTTTATGTACAGGTGATATTGGATTTAGTGCAAGCAAAACATATGATTTAGAAG
TTTGGTTACCAAGCTACAATGATTATAAAGAAATTAGTTCATGCTCAAACTGTACGGATT
TCCAAGCGCGTCGTGCTAACATCCGCTTCAAGCGTGACAAAGCAGCTAAACCAGAATTAG
CACATACATTAAATGGTAGTGGTTTAGCAGTTGGACGTACATTTGCTGCTATTGTTGAAA
ATTACCAAAATGAAGATGGAACAGTAACAATTCCAGAAGCATTAGTACCATTTATGGGTG
GTAAAACACAAATTTCAAAACCAGTTAAATAAAAGCTTTAGCTACAAGCTTTAAAAAGTA
TATATCTACGTATACTTAAAGCAAGGGCAAGATACTTTAAATAATATTTTAAAAAGTGGT
GACGAAGCTGTCGCCACTTTTTTTGTGCTGTAAAAGTATAATAGTGAGCCAATGCACATA
ACAACAATAAATTAAGTTTGTTGTTTAATGGGGTGAACGCATTTCATTATAGCAACAATA
CGGGATAATTATGATGAACTAAAACAATCTAAAACGTAACAATTTTGAGCATCACTATTA
TAGGAAATTATGCGATAAAATACTGATTTCGTTGATGTAGTATGAGTAATATCGTTGGAG
TAGGGTAGGGGGAGGGGATGATGATTATAAGGGAGTGGTACATAAATCAATATCCCAGAC
TCATCATTAGATATAAAAAATTATAAAATTAGTACTTAAAAACAACTACAAATCCGTAGA
AAATATGGAGGTAGTCTTAAATAAAAAATTGAAAATTCTCAAAAATAAAAAGCTAATATG
AAGATGATTAAAGACTACGGTATGTCTAACTTCAGACAAACCGGTGTATAACGTTATTGC
TTGTGATATAGAACTGTATTAGACTAGGTATATTATTTTTTCGTAATTATATAAATATAA
AGTGGCAAAGGAGGTAGTTGAGATGACAACACATTTAAGTTTTAGACAAGGCGTGCGAGA
GTGTGTCCCAACATTATTGGGTTATGCCGGTGTTGGTATTTCATTTGGTATTGTGGCTTC
GTCTCAAAACTTTAGTATTTTAGAAATTATCTTGTTATGTCTTGTTATATATGCCGGTGC
TGCGCAATTTATTATGTGCGCGTTGTTTATAGCAGGTACACCGATATCAGCGATTGTACT
AACTGTATTTATCGTAAATTCAAGAATGTTCCTTTTAAGTATGTCGCTTGCACCAAACTT
CAAGACATATGGGTTTTGGAACCGTGTTGGATTAGGTTCATTAGTAACTGACGAAACGTT
TGGCGTCGCCATTACACCTTATTTAAAAGGAGAAGCTATCAATGATCGTTGGATGCATGG
TCTTAATATCACAGCATATTTATTTTGGGCAATTTCATGTGTAGCTGGGGCTTTATTTGG
CGAATATATCTCAAATCCGCAAACGCTAGGGTTAGATTTTGCTATCACGGCTATGTTTAT
CTTTTTGGCCATTGCGCAATTTGAATCAATTACTAAATCGCGATTAAGAATTTACATAGT
ACTCATTATTGCCGTCATAGTAATGATGTTATCGCTAAGTATGTTTATGCCTTCATATCT
AGCAATATTAATTGCAGCCACAATTTCAGCAGCGTTAGGAGTGATGATGGAACGATGATA
ACTCATATGAACATGTTAATACTTATTTTATTGTGTGGTATCGTAACGCTATTAATTCGA
ATTATACCTTTTATCATGATTTCAAAAGTGCAATTGCCTGATGTCGTGGTTCGATGGCTA
TCATTTATCCCAATCACACTATTTACGGCACTTGTCATAGACAGCATTATTCAACAGACG
CCTCATGGTGAGGGGTATACATTAAACATCCCTTACATTATCGCGCTCATTCCGACGGTT
ATTTTATCTATAATCACGCGTAGTTTAACCATTACAATTATTAGTGGGATTGTTATCATG
GCAGCATTACGATTTTTCTTTTAAAAATAACTGAAAATCATTGAACAGATATTTAAACTT
AGGTAAACTGTTAGTAATCAGAAAATTCTGATATACAAATCGTCTATGTTAAGATTGGGA
ATCGTGTATACGTAAGCGATTTGGCTAACGCATGACAATGATAACAACATTTTAAATGAT
AAAGTAATTCATCACTGAATCTCAACTAACACATAACAATTTCATATTTCTTATTGTGAG
AAGTTGAGGGACTTGGCCCTGTGATACTTCAGCAACCGACTTTATAGCACGGTGCTAAAA
CCAACGAGTTACTCGAATGATAAGTATAAAGACTTCTTACTTTTCAATAGGGTGAGAAGT
TTTTTGTTTAAGGAGGAAAGAACAATGACAAATTACACAGTAGATACTTTAAATCTAGGG
AAATTTATTACAGAATCTGGGGAAGTCATAGATAACTTGCGTTTGAGATATGAGCATGTC
GGTTATCATGGACAACCATTAGTTGTAGTTTGTCATGCATTAACTGGTAATCATTTAACA
TATGGAACAGATGATTATCCGGGTTGGTGGCGAGAAATTATTGATGGGGGATATATACCC
ATTCACGATTATCAATTTTTAACATTTGATGTTATTGGTAGTCCTTTCGGTTCAAGCTCA
CCTTTAAACGACACTCATTTTCCTAAAAAATTAACATTAAGAGATATTGTCAGAGCGAAT
GAACGAGGTATACAAGCCCTTGGTTATGACAAGATTAATATTTTAATAGGGGGAAGTCTT
GGAGGAATGCAAGCAATGGAACTACTTTACAATCAACAGTTTGAAGTAGATAAAGCCATT
ATCCTTGCTGCAACAAGCCGAACATCATCTTATAGTAGAGCTTTTAATGAAATTGCAAGG
CAAGCCATTCATCTTGGTGGTAAGGAAGGTCTAAGTATTGCACGCCAATTAGGTTTTTTG
ACATATCGATCATCAAAAAGTTATGATGAACGTTTCACGCCGGATGAAGTAGTCGCATAC
CAACAACATCAAGGTAATAAATTTAAAGAACATTTTGATTTGAATTGTTATCTGACACTG
CTAGATGTATTGGATAGTCACAACATTGACCGAGGCCGCACAGACGTAACGCATGTTTTT
AAAAATTTAGAAACAAAAGTGTTAACGATGGGGTTCATAGATGATTTGCTATATCCGGAC
GATCAAGTTCGTGCATTAGGTGAACGTTTTAAATATCATCGTCATTTCTTCGTGCCTGAT
AATGTTGGGCATGATGGATTCCTACTAAACTTTAGTACCTGGGCACCTAACTTATATCAT
TTCTTGAATTTAAAGCATTTTAAGCGCAAGTAATAATGTATATATTTTCAAAGAATGAAG
CCACTAAATCACAGTTATCATATTCAAAAACATCTAGAGTACATGAGAGTGGAAATGAAT
TGTAAATCTAAATCAAGCTTGATTGCTGTGTAGTGGGATTAAATAATCATGTTGAAAATG
AAAGCACACAAAAGCGATTCAAATGAGTATGTTAATTACTTATAAAACATGAAAGTTATT
GTTCAATTAAATGAAATAGAAGCATACAATCTATAAATTGTTAATTTCCATTAAAGAGGT
TAAAATAATAGCTATAGTTAAAAATATGGGAGTGGCTTATGTGTTTTCAAAAATACAACC
TAAAGCAACAATAATTGCAACGATTACGTTGGTATTTGTCGCTTTAGCTTTATATCTAGT
GCCTGGTTTAGGACTAATATTTGCATTATTTGCAACCATACCAGGTATCGTTTTATGGAA
TAAATCAATACAATCTTTCGGGATTAGTGCACTTATTACAGTAATTATAACAACTGTTTT
AGGTAATACTTTCGTTTTAAGTGCCATCATATTAGTCTTAATTGCAAGTTTAATTATTGG
TCAATTGCTCAAAGAAAGAACGTCTAAAGAAAGAATATTATACGTAACAACAGTAGCGAT
GAGCTTAATTTCATTAATCGCTTTTATGTTACTACAAACATTCGGAAGAATTCCACCATC
AGCGAGCATAGTAAAACCTTTCAAGCAAACATTACATGAAGCGATTACGATGAGCGGTGC
CGATGCGAATATGACCCAAATATTAGAAGAAGGGTTTAGACAAGCGACCGTTCAATTACC
AGGTTTCATCATTATCATTACATTTTTAATCGTCTTAATTAACTTAATCGTTACATTTCC
GATTTTACGAAAATTTAAAATCGCTACACCTGTATTTAAGCCACTTTTCGCGTGGCAAAT
GAGCGGTATTTTATTATGGATATACATTATTGTTATCATATGTTTATTATTTACAGGTCA
ACCGAGTGTGTTCCAGAGCATTCTTTTAAACTTCCAACTTGTGTTATCATTAGTAATGTA
TATTCAAGGTTTAAGTGTTATTCATTTCTTTGGTAAAGCGAAAGGTTTGCCGAATGCAGT
AACGATTTTACTATTGATTATCGGTACAATACTGACACCTACGACACATATTGTAGGACT
ACTTGGTGTTATCGATTTAAGTTTGAATTTGAAGCGAATCATGAAAAATAATTCTAAAAA
GTGAATAGAGGTGGAATAATGAATCGGCAGTCCACTAAGAAAGCTTTACTAATACCATTT
GTCATCATGATCATCACAGCAATTGTTTTAATGGGTGTATGGTTTATCTTTAATAGTCTT
ATAGCATTAATTGCATCTATCGTTCTTGTCGTGATGATTATTGTTAGCATCATTTTATTC
AGACAAGCTTTAATGAAAATGGATAGTTATGTAGATGGTTTGAGTGCTCAAATTTCAACA
ACAAATAATAAAGCAATCAAACATTTACCAATTGGTATCATTGTTTTAGATGAAAATGAT
CACATCGAATGGGTTAACCAATTTATGACAGATCATATGGAAGCAAATGTCATTTCTGAA
TCTGTAAATGAAGTATTTCCAAACATTTTAAAGCAATTAGATAGAGTGAAATCCGTTGAA
ATAGAATATAATCAGTATCATTTCCAAGTACGTTATTCTGAGAATGATCACTGCCTCTAT
TTCTTTGATATAACTGAACAAGTACAAACAAATGAACTATATGAAAATTCTAAACCAATC
ATTGCGACATTATTTTTAGATAACTACGATGAGATTACTCAAAATATGAATGATACGCAG
CGTTCGGAAATCAACTCAATGGTAACGCGTGTCATTAGTCGATGGGCAACTGAGTATAAT
ATATTCTTTAAAAGGTATAGTTCCGATCAATTCGTAGCCTATTTAAATCAAAAAATATTA
GCTGACTTAGAAGAATCTAAATTTGATATTTTAAGTCAATTACGTGAAAAAAGTGTTGGT
TATCGTGCCCAATTAACATTAAGTATCGGTGTTGGTGAAGGTACTGAAAATTTAATCGAC
TTAGGTGAATTGTCACAATCAGGCCTAGACTTAGCATTAGGACGCGGTGGCGACCAAGTT
GCAATTAAAAGTATTAATGGTAATGTGCGCTTCTATGGCGGTAAGACTGACCCGATGGAG
AAACGTACTCGTGTAAGAGCACGTGTGATCTCACATGCGTTAAAAGATATCCTTGCAGAG
GGTGACAAAGTCATTATCATGGGACATAAACGTCCTGACTTAGATGCAATTGGTGCAGCA
ATCGGTGTGTCTAGATTTGCAATGATGAATAATTTAGAAGCATACATCGTATTAAATGAG
ACTGACATTGATCCAACATTACGACGCGTGATGAACGAAATTGATAAAAAGCCAGAGTTA
AGAGAACGATTTATAACATCAGATGATGCTTGGGATATGATGACATCTAAGACAACCGTA
GTGATTGTTGATACGCATAAACCGGAACTGGTTTTAGATGAAAATGTCTTAAATAAAGCA
AACCGTAAAGTTGTTATCGATCATCATAGACGTGGTGAAAGCTTCATCTCTAATCCATTG
TTGATATATATGGAACCATACGCAAGTTCGACAGCTGAATTGGTAACAGAGTTACTGGAA
TATCAACCAACAGAACAACGTTTAACACGTCTTGAATCAACAGTGATGTATGCAGGTATT
ATTGTAGATACAAGAAACTTTACATTACGAACAGGATCAAGAACATTCGATGCAGCGAGT
TATTTACGTGCACATGGTGCAGATACGATTTTAACGCAACATTTCTTAAAAGATGATGTG
GATACTTACATTAATCGATCTGAATTAATTCGAACTGTAAAAGTTGAAGATAATGGCATA
GCCATTGCGCATGGTTCAGACGATAAAATTTATCATCCAGTAACAGTTGCACAAGCAGCA
GATGAACTGTTAAGTTTAGAAGGTATTGAAGCATCATATGTTGTTGCGAGACGTGAAGAT
AATCTGATTGGTATATCTGCGCGTTCACTCGGTTCAGTAAATGTCCAGTTAACAATGGAA
GCACTTGGTGGCGGTGGACATTTAACCAATGCGGCAACACAACTTAAAGGTGTGACAGTT
GAAGAGGCGATAGCACAATTACAACAAGCAATTACAGAACAATTAAGTAGGAGTGAAGAT
GCATGAAAGTAATTTTTACACAAGATGTTAAAGGTAAAGGTAAAAAAGGTGAAGTTAAAG
AAGTACCAGTAGGTTATGCAAATAACTTCTTATTGAAAAAGAATTATGCTGTAGAAGCAA
CACCAGGTAACCTTAAACAATTAGAGTTACAGAAAAAACGTGCAAAACAAGAACGCCAAC
AAGAAATTGAAGATGCTAAAGCATTAAAAGAAACGTTATCAAACATTGAAGTTGAAGTAT
CAGCAAAAACTGGTGAAGGTGGTAAATTGTTTGGGTCAGTAAGTACAAAACAAATTGCCG
AAGCACTAAAAGCACAACATGATATTAAAATTGATAAACGTAAAATGGATTTACCAAATG
GAATTCATTCCCTAGGATATACGAATGTACCTGTTAAATTAGATAAAGAAGTTGAAGGTA
CAATTCGCGTACACACAGTTGAACAATAAAGTTGGATTGAAATAAGAGGTGTAACCATTC
ATGGATAGAATGTATGAGCAAAATCAAATGCCACATAACAATGAAGCTGAACAGTCTGTC
TTAGGTTCAATTATTATAGATCCAGAATTGATTAATACTACTCAGGAAGTTTTGCTTCCT
GAGTCGTTTTATAGGGGTGCCCATCAACATATTTTCCGTGCAATGATGCACTTAAATGAA
GATAATAAAGAAATTGATGTTGTAACATTGATGGATCAATTATCGATGGAAGGTACGTTG
AATGAAGCGGGTGGCCCGCAATATCTTGCAGAGTTATCTACAAATGTACCAACGACACGA
AATGTTCAGTATTATACGGACATTGTTTCTAAGCATGCATTAAAACGTAGATTGATTCAA
ACTGCAGATAGTATTGCCAATGATGGATATAATGATGAACTTGAACTAGATGCGATTTTA
AGTGATGCAGAACGTCGAATTTTAGAGCTGTCATCTTCTCGTGAAAGCGATGGCTTTAAA
GACATTCGAGACGTCTTAGGACAAGTGTATGAAACAGCTGAAGAGCTTGATCAAAATAGT
GGTCAAACACCAGGTATACCTACAGGGTATCGAGATTTAGACCAAATGACAGCAGGGTTC
AACCGAAATGATTTAATTATCCTTGCAGCGCGTCCATCTGTAGGTAAGACTGCGTTCGCA
CTTAATATTGCACAAAAAGTTGCAACGCATGAAGATATGTATACAGTTGGTATTTTCTCA
CTAGAGATGGGTGCTGATCAGTTAGCCACACGTATGATTTGTAGTTCTGGTAATGTTGAC
TCAAACCGCTTAAGAACGGGTACTATGACTGAGGAAGATTGGAGTCGTTTTACTATAGCG
GTAGGTAAATTATCACGTACGAAGATTTTTATTGATGATACACCGGGTATTCGAATTAAT
GATTTACGTTCTAAATGTCGTCGATTAAAGCAAGAACATGGCTTAGACATGATTGTGATT
GACTACTTACAGTTGATTCAAGGTAGTGGTTCACGTGCGTCCGATAACAGACAACAGGAA
GTTTCTGAAATCTCTCGTACATTAAAAGCATTAGCCCGTGAATTAGAATGTCCAGTTATC
GCATTAAGTCAGTTATCTCGTGGTGTTGAACAACGACAAGATAAACGTCCAATGATGAGT
GATATTCGTGAATCTGGTTCGATTGAGCAAGATGCCGATATCGTTGCATTCTTATACCGT
GATGATTACTATAACCGTGGTGGCGATGAAGATGATGACGATGATGGTGGTTTCGAGCCA
CAAACGAATGATGAAAACGGTGAAATTGAAATTATCATTGCTAAGCAACGTAACGGTCCA
ACAGGCACAGTTAAGTTACACTTTATGAAACAATATAATAAATTTACCGATATCGATTAT
GCACATGCAGATATGATGTAAAAAAAGTTTTTCCGTACAATAATCATTACGATGATAAAA
TTGTACGGTTTTTATTTTGTTCTGAACGGGTTGATATATGTTAAGTTTGTGTATTGAAAA
TGATAAATTAGTACTGTCAACACCTCTGTTAAAGGGTTTTTAGGACGTTGAAGACTATTT
GTTAAAATGATTTTCCTTTTAAAAAGGCTAAAAATCAATGTTCGATTTTTATTTGCATTA
TGGTCTCGATATTGGTAGAATATCAAATGGTTAAATGAGAAAAACTTGGAGGTGCTCACA
TGTCATCAATCGTAGTAGTTGGGACACAATGGGGAGACGAAGGAAAAGGAAAAATAACGG
ATTTCTTGGCAGAACAGTCAGATGTTATCGCGCGTTTTTCAGGTGGTAATAATGCAGGCC
ATACCATTCAATTTGGCGGAGAAACATATAAATTACATTTAGTACCATCTGGTATCTTTT
ATAAAGATAAATTAGCGGTAATCGGTAACGGTGTCGTTGTTGATCCAGTTGCACTATTAA
AAGAATTAGACGGATTAAATGAACGTGGCATTCCTACAAGTAATTTACGTATTTCTAATC
GTGCGCAAGTGATTTTGCCTTACCACTTAGCACAAGATGAATATGAAGAACGTTTACGTG
GAGACAACAAAATTGGCACAACTAAAAAAGGTATCGGTCCAGCATATGTAGACAAAGTTC
AACGTATCGGAATTCGTATGGCAGATTTACTTGAAAAAGAAACGTTTGAAAGATTATTGA
AATCAAATATTGAATATAAACAAGCATATTTCAAAGGTATGTTTAATGAAACTTGCCCAT
CATTTGATGAAATCTTTGAAGAATACTATGCAGCAGGTCAACGGCTAAAAGAATTTGTAA
CAGACACATCAAAAATCTTAGACGATGCATTTGTAGCAGATGAAAAGGTACTTTTTGAAG
GTGCGCAAGGTGTAATGTTAGATATCGACCATGGTACATATCCATTCGTTACATCAAGTA
ATCCAATTGCAGGTAACGTTACTGTTGGTACAGGTGTAGGTCCTACATTCGTTTCAAAGG
TAATTGGTGTATGTAAAGCTTATACATCACGTGTTGGTGATGGTCCATTCCCTACTGAAT
TATTCGATGAAGATGGACATCATATTAGAGAAGTTGGTCGTGAATATGGTACAACAACAG
GACGTCCACGTCGTGTAGGTTGGTTTGATTCAGTTGTATTACGTCACTCTCGTCGTGTAA
GTGGTATTACAGATTTATCTATTAACTCAATCGATGTTTTAACAGGCCTAGACACAGTGA
AAATCTGTACAGCTTATGAATTAGACGGTAAAGAAATTACTGAGTACCCAGCAAACTTAG
ATCAATTAAAACGTTGTAAACCAATCTTTGAAGAGTTACCAGGTTGGACAGAAGACGTAA
CAAGTGTGCGTACTTTAGAAGAATTACCTGAAAATGCACGTAAATATTTAGAGCGTATTT
CAGAATTATGTAATGTACAAATTTCTATCTTCTCAGTTGGTCCAGATAGAGAACAAACAA
ACCTATTAAAAGAATTGTGGTAGAACTTTATATAAGTCATACGCAATGATTATAAATACA
TGAGCCTTCTATCTTTATTGGTAGGAGGCTTTTGCTATGCTTACTTCTGTATCGATTCGA
TTATTTAGATAAAAAATACTAACGTAAAGGTGATATTTGCTAGTCATAATTTAAAAGATT
AGATGATATTTAACGAAATTAAGAAGAAATACTTGAATGTAATAAGTCTGATGTCGAAAA
TAGCTATTAAAATAGAGTAGACGTAAGTGTAAATGAAAGTACCTAAAATAGAAAAATTTC
AAAAATAGCGTAATTATTATAATAAATAGACTGCCAATAAAATGCAATTTTTCACTTATA
ACATTCTTCAAAAAATAATAGCAAAATTATGTAAAAAATATCTTGTCATGGCAAGATTGG
CTGTGCTATAATCTATCTTGTGCTTAAGAACGGCTCCTTGGTCAAGCGGTTAAGACACCG
CCCTTTCACGGCGGTAACACGGGTTCGAGTCCCGTAGGAGTCACCATTTTTTAGGTCTCG
TAGTGTAGCGGTTAACACGCCTGCCTGTCACGCAGGAGATCGCGGGTTCGATTCCCGTCG
AGACCGTACAAATGCCTATCCAAGAGGATAGGCATTTTTTTGCGTTTAATATTATATTAA
TAAAAGACATATGGACGAATGATAATCATATTGATTTATCTGTTCGTCCATTTTCTTTAT
AATGTATGAACCTCGAGTAACTTAGTGGTTGGATATGAAAGATAAACGTAGACAATAAAA
TCTTTATTAGACGTACAAACATATGCTACTGTCAACATATTTCTTCGTTGTGATATGCCA
CCAATCCTCCATAACATCAATTGTTAAAGTAACGAATAATGATATTTATTTTCTGAGCAA
TGACGTGCAACTAGAAGTTGCCATTACCCTAATTTTATTATTGGAATAGAGACCTCATCA
TTGTGTTAAATATCATTGTCACAATCCGCCGTGAGAAACTAATAAAAAATATTAATATAT
AAGTTTATATTGGAAAATAGAATTAATAGCTTATAAATGGTAAATTATATAATAGGTTAC
TATACGTTATAAGACGGAAAATGCGCACAATAACAAAAATAGTAAGCGACATCCTGTGAT
TTTTTACACAAACATAAACGATAAAGAACAAAAAATGATAAAATAATATTAATGATTTAA
GAAAAGAGGTTTATGCAAATGGCTAGAAAAGTTGTTGTAGTTGATGATGAAAAACCGATT
GCTGATATTTTAGAATTTAACTTAAAAAAAGAAGGATACGATGTTTACTGTGCATACGAT
GGTAATGATGCAGTCGACTTAATTTATGAAGAAGAACCAGATATCGTATTACTAGATATC
ATGTTACCTGGTCGTGATGGTATGGAAGTATGTCGTGAAGTGCGCAAAAAATACGAAATG
CCAATTATAATGCTTACTGCTAAAGATTCAGAAATTGATAAAGTGCTTGGTTTAGAACTG
GGTGCAGATGACTATGTAACGAAACCGTTTAGTACGCGTGAATTAATCGCACGTGTGAAA
GCGAACTTACGTCGTCATTACTCACAACCAGCACAAGACACTGGAAATGTAACGAATGAA
ATCACAATTAAAGATATTGTGATTTATCCAGACGCATATTCTATTAAAAAACGTGGCGAA
GATATTGAATTAACACATCGTGAATTTGAATTGTTCCATTATTTATCAAAACATATGGGA
CAAGTAATGACACGTGAACATTTATTACAAACAGTATGGGGCTATGATTACTTTGGCGAT
GTACGTACGGTCGATGTAACGATTCGTCGTTTACGTGAAAAGATTGAAGATGATCCGTCA
CATCCTGAATATATTGTGACGCGTAGAGGCGTTGGATATTTCCTCCAACAACATGAGTAG
AGGTCGAAACGAATGAAGTGGCTAAAACAACTACAATCCCTTCATACTAAACTTGTAATT
GTCTATGTATTACTGATTATCATTGGTATGCAAATTATCGGGCTGTATTTTACAAATAAT
CTTGAAAAAGAGCTGCTTGATAATTTTAAGAAGAATATTACGCAGTACGCTAAACAATTA
GAAATTAGTATTGAAAAAGTATATGACGAAAAGGGCTCCGTAAATGCACAAAAAGATATT
CAAAATTTATTAAGTGAGTATGCCAACCGTCAAGAAATTGGAGAAATTCGTTTTATAGAT
AAAGACCAAATTATTATTGCGACGACGAAGCAGTCTAACCGTAGTCTAATCAATCAAAAA
GCGAATGATAGTTCTGTCCAAAAAGCACTATCACTAGGACAATCAAACGATCATTTAATT
TTAAAAGATTATGGCGGTGGTAAGGACCGTGTCTGGGTATATAATATCCCAGTTAAAGTC
GATAAAAAGGTAATTGGTAATATTTATATCGAATCAAAAATTAATGACGTTTATAACCAA
TTAAATAATATAAATCAAATATTCATTGTTGGTACAGCTATTTCATTATTAATCACAGTC
ATCCTAGGATTCTTTATAGCGCGAACGATTACCAAACCAATCACCGATATGCGTAACCAG
ACGGTCGAAATGTCCAGAGGTAACTATACGCAACGTGTGAAGATTTATGGTAATGATGAA
ATTGGCGAATTAGCTTTAGCATTTAATAACTTGTCTAAACGTGTACAAGAAGCGCAGGCT
AATACTGAAAGTGAGAAACGTAGACTGGACTCAGTTATCACCCATATGAGTGATGGTATT
ATTGCAACAGACCGCCGTGGACGTATTCGTATCGTCAATGATATGGCACTTAAGATGCTT
GGTATGGCGAAAGAAGACATCATCGGTTATTACATGTTAAGTGTATTAAGTCTTGAAGAT
GAATTTAAACTTGAAGAAATTCAAGAGAATAATGATAGTTTCTTATTAGATTTAAATGAA
GAAGAAGGTCTAATCGCACGTGTTAACTTTAGTACGATTGTGCAGGAAACAGGATTTGTA
ACTGGTTATATCGCTGTGTTACATGACGTTACTGAACAACAACAAGTTGAACGTGAGCGT
CGTGAATTTGTTGCCAATGTATCACATGAGTTACGTACACCTTTAACTTCTATGAATAGT
TACATTGAAGCACTTGAAGAAGGTGCATGGAAAGATGAGGAACTTGCGCCACAATTTTTA
TCTGTTACCCGTGAAGAAACAGAACGAATGATTCGACTGGTCAATGACTTGCTACAGTTA
TCTAAAATGGATAATGAGTCTGATCAAATCAACAAAGAAATTATCGACTTTAACATGTTC
ATTAATAAAATTATTAATCGACATGAAATGTCTGCGAAAGATACAACATTTATTCGAGAT
ATTCCGAAAAAGACGATTTTCACAGAATTTGATCCTGATAAAATGACGCAAGTATTTGAT
AATGTCATTACAAATGCGATGAAATATTCTAGAGGCGATAAACGTGTCGAGTTCCACGTG
AAACAAAATCCACTTTATAATCGAATGACGATTCGTATTAAAGATAATGGCATCGGTATT
CCTATCAATAAAGTCGATAAGATATTCGACCGATTCTATCGTGTAGATAAGGCGCGTACG
CGTAAAATGGGTGGTACTGGATTAGGACTAGCCATTTCGAAAGAGATTGTGGAAGCGCAC
AATGGTCGTATTTGGGCAAACAGTGTAGAAGGTCAAGGTACATCTATCTTTATCACACTT
CCATGTGAAGTCATTGAAGACGGTGATTGGGATGAATAATAAGGAACATATTAAATCTGT
CATTTTAGCGCTACTCGTCTTGATGAGTGTCGTATTGACATATATGGTATGGAACTTTTC
TCCTGATATTGCAAATGTCGACAATACAGATAGTAAGAAGAGTGAAACGAAACCTTTAAC
GACACCTATGACAGCCAAAATGGATACAACTATTACGCCATTTCAGATTATTCATTCGAA
AAATGATCATCCAGAAGGTACGATTGCGACGGTATCTAATGTGAATAAACTGACGAAACC
TTTGAAAAATAAAGAAGTGAAGTCCGTGGAACATGTTCGTCGGGATCATAACTTGATGAT
TCCTGATTTGAGCAGTGATTTTACATTATTCGATTTTACGTATGATTTACCGTTATCAAC
ATATCTTGGTCAAGTACTGAACATGAATGCGAAAGTACCAAATCATTTCAATTTCAATCG
TTTGGTCATAGATCATGATGCTGATGATAATATCGTGCTTTATGCTATAAGCAAAGATCG
CCACGATTACGTAAAATTAACAACTACAACGAAAAATGATCATTTTTTAGATGCATTAGC
AGCAGTGAAAAAAGATATGCAACCATACACAGATATCATCACAAACAAAGATACAATTGA
TCGTACGACGCATGTTTTTGCACCAAGTAAACCTGAAAAGTTAAAAACATATCGCATGGT
ATTTAACACGATTAGTGTTGAGAAAATAAATGCTATACTATTTGACGATTCAACCATCGT
TCGTAGTTCAAAGAGTGGTGTTACAACCTACAACAATAATACAGGTGTCGCAAACTATAA
CGATAAAAATGAAAAATACCATTATAAAAACTTGTCCGAAGATGAAGCAAGTTCCAGCAA
AATGGAAGAAACGATTCCAGGAACCTTTGATTTTATTAATGGTCATGGTGGTTTCTTAAA
CGAAGACTTCAGATTGTTTAGTACGAATAATCAGTCAGGCGAGTTAACATATCAACGTTT
CCTTAACGGTTATCCAACGTTTAATAAAGAAGGCTCTAATCAAATTCAAGTCACTTGGGG
TGAAAAAGGCGTCTTTGATTATCGTCGTTCGTTATTGCGCACCGACGTTGTGTTAAATAG
TGAGGATAATAAAACGTTGCCGAAATTAGAGTCTGTACGTTCAAGCTTAGCGAACAATAG
TGATATTAATTTTGAAAAAGTAACAAACATCGCTATCGGTTACGAAATGCAGGATAACTC
AGATCATAATCACATTGAAGTGCAGATTAACAGTGAACTCGTACCGCGTTGGTATGTAGA
ATATGATGGTGAATGGTATGTTTATAACGATGGGAGGCTTGAATAAATGAACTGGAAACT
GACAAAGACACTTTTCATTTTCGTGTTTATTCTTGTCAACATCGTGTTAGTATCGATTTA
TGTTAATAAAGTCAATCGCTCACACATTAATGAAGTTGAGAGTAACAATGAAGTTAATTT
TCAGCAAGAAGAAATTAAAGTACCGGCTAGTATATTGAATAAATCAGTTAAAGGTATAAA
ATTAGAGCAAATTACGGGGCGTTCGAAAGACTTTAGTTCTAAAGCTAAGGGCGATTCGGA
TTTGACCACATCAGATGGTGGAAAATTATTAAATGCGAACATTAGTCAATCGGTAAAGGT
CAGTGACAATAACTTAAAAGATTTGAAAGATTATGTTAACAAACGTGTGTTCAAAGGTTC
AGAATATCAATTAAGTGAAATTAGTTCTGGTTCTGTAAAATACGAACAAACGTATGATAA
TTTCCCGATTTTGAACAATAGTAAAGCGATGTTGAACTTTAATATAGAAGATAACAAAGC
GACTAGTTATAAACAATCAATGATGGATGACATTAAGCCCACAGATGGTGCAGATAAGAA
GCATCAAGTGATTGGTGTGAGAAAAGCAATCGAGGCATTATATTATAATCGTTACTTGAA
AAAAGGTGATGAAGTCATTAATGCTAGACTCGGTTACTACTCAGTCGTGAATGAAACGAA
TGTTCAATTGTTACAACCAAACTGGGAAATTAAAGTGAAGCATGACGGTAAGGACAAAAC
GAATACTTACTATGTCGAAGCGACAAATAATAACCCTAAAATTATTAATCATTAATATGA
ATCGTAATAAGCTAGCATTGCAAGCTCATCATATGTGAGAAGCAGTGCTAGCTTTTTGCT
GGTACGGTTTATTATGGCTGACAGGCGACATTTCTGTGTCTCCAACGTGCGCATTTATTC
ATATTTTAAGTAGAACCGCATTGTAAAATTAACGTAACTGCTATTTTAAAAACTTTAGTA
TTTGTCTAATCATTGTTATAATAATTAAGAAATTCATTGCACGTGATTATCAAAATTTAA
TTATAAGAGACCGGTCGATGAACTAAAGTTACATAATAGGAAAGGTATACAAAACAGCTA
ATATACTGATAGTTTCTGTAGGGAAAATCGTATATTTGCACTGACGTATATTGCAGTCAT
ATAGAGAAAGTGACTGTTTAAAGAGAAAGGATGAGCCGCTTGATACGCATGAGTGTATTA
GCAAGTGGTAGTACAGGTAACGCCACTTTTGTAGAGAATGAAAAAGGTAGTCTATTAGTT
GATGTTGGTTTGACTGGCAAGAAAATGGAAGAATTGTTTAGTCAAATTGACCGTAATATT
CAAGATTTAAATGGTATTTTAGTAACCCATGAACATATTGATCATATTAAAGGATTAGGT
GTTTTGGCGCGTAAATATCAATTGCCAATTTATGCGAATGAAAAGACTTGGCAGGCAATT
GAAAAGAAAGATAGTCGCATCCCTATGGATCAGAAATTCATTTTTAATCCTTATGAAACG
AAATCTATTGCAGGTTTCGATGTTGAATCGTTTAACGTGTCACATGATGCAATAGATCCG
CAATTTTATATTTTCCATAATAACTATAAGAAGTTTACGATTTTAACGGATACGGGTTAC
GTGTCTGATCGTATGAAAGGTATGATACGTGGCAGCGATGCGTTTATTTTTGAGAGTAAT
CATGACGTCGATATGTTGAGAATGTGTCGTTATCCATGGAAGACGAAACAACGTATTTTA
GGCGATATGGGTCATGTATCTAATGAGGATGCGGGTCATGCAATGACAGACGTGATTACA
GGTAACACGAAACGTATTTACTTATCGCATTTATCACAAGATAATAACATGAAAGATTTG
GCGCGTATGAGTGTTGGCCAAGTATTGAACGAACACGATATTGATACGGAAAAAGAAGTA
TTGCTATGTGATACGGATAAAGCTATTCCAACGCCGATATATACAATATAAATGAGAGTC
ACCCTATAAAGTTCGACACTGCTGTGAGACGACTTTATCGGGTGCTTTTTAATGTTGTTG
GTGGGAAATGGCTGTTGTTGAAATTGAGGTTCTAGTTGGAATGTAAAAAATAATTCGATA
TTAAATGTAATTTATAAATAATTTACATAAAATCAATCATTTTAATATAAGGATTATGAT
AATATATTGGTGTATGACAGTTAATGGAGGGAACGAAATGAAAGCTTTATTACTTAAAAC
AAGTGTATGGCTCGTTTTGCTTTTTAGTGTGATGGGATTATGGCATGTCTCGAACGCGGC
TGAGCAGCATACACCAATGAAAGCACATGCAGTAACAACGATAGACAAAGCAACAACAGA
TAAGCAACAAGTACCGCCAACAAAGGAAGCGGCTCATCATTCTGGCAAAGAAGCGGCAAC
CAACGTATCAGCATCAGCGCAGGGAACAGCTGATGATACAAACAGCAAAGTAACATCCAA
CGCACCATCTAACAAACCATCTACAGCAGTTTCAACAAAAGTAAACGAAACACGCGACGT
AGATACACAACAAGCCTCAACACAAAATCCAACTCGCACAGCAACATTCAAATTATCAAA
TGCTAAAACAGCATCACTTTCACCACGAATGTTTGCTGCCAATGCACCACAAACAACAAC
ACATAAAATATTACATACAAATGATATCCATGGCCGACTAGCCGAAGAAAAAGGGCGTGT
CATCGGTATGGCTAAATTAAAAACAGTAAAAGAACAAGAAAAACCTGATTTAATGTTAGA
CGCAGGAGACGCATTCCAAGGTTTACCACTTTCAAACCAGTCTAAAGGTGAAGAAATGGC
TAAAGCAATGAATGCAGTAGGTTATGATGCTATGGCAGTGGGTAACCACGAATTTGACTT
TGGATACGACCAGTTGAAAAAGTTAGAGGGTATGTTAGACTTCCCGATGCTAAGCACTAA
CGTTTATAAAGATGGAAAACGCGCGTTTAAGCCTTCAACGATTGTAACGAAAAATGGTAT
TCGTTATGGAATTATTGGCGTAACGACACCAGAAACAAAGACGAAAACAAGACCTGAAGG
CATTAAAGGTGTTGAATTTAGAGATCCATTACAAAGTGTGACAGCAGAAATGATGCGTAT
TTATAAAGACGTAGATACATTTGTTGTTATATCACATTTAGGGATTGATCCTTCAACACA
AGAAACATGGCGTGGTGATTACTTAGTGAAACAATTAAGTCAAAATCCACAATTGAAGAA
ACGAATTACAGTCATTGATGGTCATTCACATACCGTACTTCAAAATGGTCAAATTTATAA
CAATGATGCATTAGCACAAACAGGTACAGCACTTGCGAATATCGGTAAGATTACATTTAA
TTACCGCAATGGAGAGGTATCGAATATTAAGCCGTCATTGATTAACGTTAAAGACGTTGA
AAATGTGACACCGAACAAAGCATTAGCTGAACAAATTAATCAAGCTGATCAAACATTTAG
AGCACAAACAGCAGAGGTTATTATTCCAAATAATACGATTGATTTCAAAGGAGAAAGAGA
TGACGTTAGAACGCGTGAAACAAATTTAGGAAACGCAATTGCAGATGCTATGGAAGCATA
TGGCGTTAAGAATTTCTCTAAAAAGACTGACTTTGCCGTGACAAATGGTGGAGGTATTCG
TGCCTCTATCGCAAAAGGTAAGGTTACACGCTATGATTTAATCTCAGTATTACCATTTGG
AAATACGATTGCGCAAATTGATGTAAAAGGTTCAGACGTCTGGACAGCTTTTGAACATAG
TTTAGGCGCACCAACAATACAAAAAGATGGTAAGACAGTATTAACAGCGAATGGTGGTTT
ACTACATATCTCTGATTCAATCCGTGTTTACTATGATATGAATAAACCATCTGGCAAACG
AATTAACGCTATTCAAATTTTAAATAAAGAGACAGGTAAGTTTGAAAATATTGATTTAAA
ACGTGTATATCACGTAACGATGAATGACTTCACAGCATCAGGTGGCGACGGATATAGTAT
GTTCGGTGGCCCTAGAGAAGAAGGTATTTCATTAGATCAAGTACTAGCAAGTTATTTAAA
AACAGCTAACTTAGCTAAGTATGATACGACAGAAGCACAACGTATGTTATTAGGTAAACC
AGCAGTAAGTGAACAACCAGCTAAAGGACAACAAGGTAGCAAAGGTAGTGAGTCTGGTAA
AGATACACAACCAATTGGTAAAGACAAAGTGATGAATCCAGCGAAACAACCAGTGCCAAG
TAAAGTTGTGTTGTTGCCAGCGCATAGAGGAACTGTTAGTAGTGGTAGAGAAGGTTCTGA
TCGCGCATTGGAAGGAACTGCTGTATCAAGTAAGAGTGGGAAACAATTGGCTAGCATGTC
AGCGCCTAAAGGTAGCGCACATGAGAAACAGTTACCAAAAACTGGAACTGATCAAAGTTC
AAGCCCAGCAGCGATGTTTGTATTAGTAACAGGTATAGGTTTAATCGCGACTGTACGACG
TAGAAAAGCTAGCTAAAATATATTGAAAACAATACTACTGTATTTCTTAAATAAGAGGTA
CGGTAGTGTTTTTTTATGGAAATAAGCTATAACCGTTGATAAATAAGGGATATAAAAACG
GGGATAAGTAATAAGACATCAAGGTGTTTATCCACAGAAATGGGGATAGTTATCCAGAAT
TGTGTACAATTTAAAGAGAAATACCCACAATGCCCACAGAGTTATCCACAAATACACAAG
TTATACACTAAAAATTGAGCATAAATGTCAGGAAAATATCAAAAACTGCAAAAAATATTG
TTATAATAAGAGGGAACAGTGTGAACAAGTTAATAACTTGTGGATAACTGGAAAGTTGAT
AACAATTTGGAGGACCAAACGACATGAAAATCACCATTTTAGCTGTAGGGAAACTAAAAG
AGAAATACTGGAAGCAAGCCATAGCAGAATATGAAAAACGTTTAGGCCCATACACCAAGA
TAGACATCATAGAAGTTCCAGACGAAAAAGCACCAGAAAATATGAGTGACAAAGAAATTG
AGCAAGTAAAAGAAAAAGAAGGCCAACGAATACTAGCCAAAATCAAACCACAATCCACAG
TCATTACATTAGAAATACAAGGAAAGATGCTATCTTCCGAAGGATTGGCCCAAGAATTGA
ACCAACGCATGACCCAAGGGCAAAGCGACTTTGTATTCGTCATTGGCGGATCAAACGGTC
TGCACAAGGACGTCTTACAACGCAGTAACTACGCACTATCATTCAGCAAAATGACATTCC
CACATCAAATGATGCGGGTTGTGTTAATTGAGCAAGTGTACAGAGCATTTAAGATTATGC
GTGGAGAAGCGTATCACAAATAAAACTAAAAAATAAGGTGCTTTAGAAGAAGTGTAATTT
TAAAATTGTCATAGTATTTATGGTTAATTAACTATCAAAATTAAACTAAAAGGGCGTGTT
AATATTGGATTTAGAATCAAAGATAAAATTAAAAAAGGAATTGAGTATACTTTATAATCT
TTATAAATTTTCAATGGATGAGTTACTACAATATAAAGCTTTGAATTATTCAGAAATAGA
TTTATCAAAAGAAGAAATTCATGAAGCTATCACAAAAAAGATTGATCCAATTTATGCACT
TGCCGTTGGTGATAAGTTTGATAGATTATATAGTTTATCAAATAGGTATTTTATAAATTT
AGAGTCAAAAAATTTAGGTAACGACTTTATAGATAAAGTAAAACGATAGCAAATTAGTCA
TTTAGAAAATATTCATATATATATCGATAAATACTTTAGAAAAGTGTTTATGGATCCAAA
CTTACATAAATTTTTGAAGAACGAACCCATTATAATAAAACATATGTACATTAAGAAGAA
AAATAATAACTATATCCTTGAATTTGAATCAAATGGATTAGATGCGCTTTCTAAACAAAT
TACTGGAAATAAAGGAGGAAAAAACAATAATGTAATAGATTCACTCTTATTTAGTGAAAT
CGAGTTACAGAATATCGTTAATAAGAATGTGTCTAAAGGTATTACAATTAATAAAGTTAT
TAAAGACCTAAATTTAAGCTTAAAAAATGTTAAAGTCGAAGTTCCATATATCTACTTTGG
ACAAGATATCAGTCAAACAAGTTTGCAATTTAAATTAAGCCAAATAAGTCAAAAGAAAAC
GATTTATAAAGGTAAAAACATTGAAGGGAAATATGGTTATAAACGTGATGAAATGACCCA
GCGGATATTAAAACTAAAAAATACATATACATTTGATCCTAATATGTTTAGAAACAGTTA
TGGTGAAGAAAAAGCTCAATTTGATTTGACTAGGTATGAAAACGACATCTTAGATTTTCT
AGTTACATCAGTTGTAGATTATCCGTTTCCTAATACACCTAAAAAGCGAAATGATGAAAA
ATCAATTAATAAAGTTTATCATGATCTATCTAATAGTGAGTTTTTAAAATATACAAACAA
TCAAGTGAAAATAATTAGTTCATTACCCAATAATGAACTAAAAAAGAATCTTACTAATGA
TGATACATATAAATATATTGAAGAATTTACTAAGCGAAATCAATCAAAGCTTCAAACTCA
ACTATCCAAATTTTTTAATAAAGTAGATGAAGTAAACTATTATGAAGCCAATCTACTTTA
TAGTAGATTGGCTCAAAAGATAGATGAAGTTTTGGTGGACCATGATATAGAAAAGACTAA
TTATGATTTTGAAGATAAAGCATTTAATGAAGCTCCACATACATATTCCATTGAATACCT
TGATTTTGTGTCTGATTATTATAAATATATACAAAATGTATTCTTTAGTTCTAATGATGA
AAGTAATGAAGAAATAGCTAATAGACCTTATAAAATGAGTTTTATTGAGGTGTATGAAAG
GGTTAAATTTCTTGATAACATTAAAAAAACAAAAATTTCTACATCAAATGGTAAGCAAGA
ATATCCGGTTTATAAATATCACGCTATTGATAAATATGCTAAAGCGGAAGCTACTATAAA
TGATATCATGGTTAAAAATATATTGAATATTCCAAAAAGTATATATAGAAAAGAAAACGA
TGAAATAGCAAAAATAATAAAAAATAAAAAACACAGTGAAACAGAGATTGAAGAAAAGCC
AGTAGAAAATGATAAGTCATTAAAATACGATGAGGACACTAAAGTTAAAGGAAATAGTAA
CGACTATAATCAACTTAATAGTAGAGAATATTATGAAAATTTATTGTATAGTGAAAGGTT
AAAGTATGAATTAAAAACTTCTGATGAAATGAAGGATATAAATGAAAAAATAAATCTACT
TTACCGAGAAACAATAAAATCTATAGAGGATTTAGCTTTTTATATCTTATCAGAATATTT
ATCAATTTCTGAGTATAATGATTCTAAGTTCTTAACTAATATTTGTTTAACAGATAATAA
AAGTATAAGTGAACTGAAAGAAATTTATTTCAAGGCCAATCCTTTATATCAGTTTTCTGA
AGAACATAAAGTCGAAAGAGATAGTGAATTCATCCCCCTTCTATCACTCTTAGATAAAGT
GATAAAGCAACTTAACTCTTATTTCGATAAGTATAAAGAAAATTATGATATACATCATAA
ATTAATGGATGAAAATGTTGCAAATCAACTAATAAATGCGAACTCTTATAAAGGGAATAA
TTTATTAGTTGAACAAGCTATAGAAGCAATAACGAGTATGAAACTTAGAGAAGAGCTATA
CAAGTATCACATAAAAACGCAAAATCAAATCAAAGAATAGACTATATTAACCAATACACA
ATTACGTGTATTGGTTTTTTTAATCAGAAAAAAAATAAAAATTTCTGATGTCATTATTTA
TTAAGAGAATGATGACATACTTAAAGTGTTGATTGGCCAATCGACTATTATATTAAATAA
ATAATAGGAGTGATGACAGATGTTAGAAAGACTAGCATTTGAAATGGAGTTTAACAAAAC
TGAGAAGTGGTTGATATCTGGTAATTCAGATCAGAGTGAAGTACTTGAAATGAGAAACGC
GCTGTTACTTAATATCAATAGAAAAATTCAACAGCTTGATGATGAAAGTAAAAAATTACT
AAATCAGTACAATGATTTACACAACGAGTTGTTGCCACTAGTCGATGATATAGAACAAGT
TGGGATAGACTTTGATATCGATAAACTAAGAAGAACTGGCGAGTTGCTAATAGATAGATC
AAAAAATGAAAGTAATCGCTATCGAATAGAAAAATCGCTAAAAAGCCTTGCAAATTCATT
GGAAGGTAACAAGCTTAAAACTAAATTGAATCTGATTGGCGGTGTTACACATCGCATAAC
GACAGCTTCATATAATATTCAAGGGCTTTCTAATGAAATTAAGGCATGCATTATACCGTC
TCAATTTAAGCGTGTATATATGATTGATTTCAGTGCATTTGAACCTTCTGTAGCAGCTTA
CATGTCAGATGATAAGACTTTGATAGCGTACTTGAAAAGTGATGATGGTTTATATGAGCG
TTTATTGAAAGATCTAAACTTATCCTCTGATTATAGGAATGCTGTGAAAGTATGTTTTAT
CGGATCATTCTTATTCGGAGGTAACTATCACAATTTTAAATTGAGTGAGGAAGTACTTGA
AGTAGAGTGGCATAACTTAATAAAGAAATTCAGTAATTATATGCTTCTAAGTAACCAAGT
GATAACAAGCAAGAAGTTGATTATGCCTTATGGAATAGAAAATGATATTAGTTACTTAAA
TGATAAAAAAGTGATGGGTCAATATGTACAAAATGTCGCAAGCTATGTATTTAAACATGT
TTTAAAAGAAGTTTATATAAAGCAATGCATGAATGAGTCATTTAGAATTATGTTGCCTAT
TCACGATGCAATTATGATTGAGTGTGATACAGAGGAAGTTGCTCAATCAGTAGCTAATCT
CATGGTACAAACGGCAAATGGACTATTTGAGGATAGCTTTGCTAAAGCAACGATAGAGGA
AATGGGAGGTACAGACAATGAATAATGACAGAGGTCAAAGTTTACAAATCCCACAAAAAA
CAACTCTAACACCAGGTCATATATATGTTGGTACATTGTGTTCTGTAAGTGAGACAGATT
TTTTAGGTGAAATTAAACATCAATTCACGTATGAAATTGAAGTGGATAACCAGATTTTAT
ATGCGAATCGTAATATTTTAGTACAAACGTCAGGTATGCAGTTATCAATCAATGATTGGC
TTGAACAGCATAGTAATTATAGCGTGAATCATGAAACCTATGCGCCATATATTGATTGTA
AACACTTAGTTCTTATCGGACAATATAACGGAAATTGTTTTGTACAAGATGTTGCACCAT
TAAATAGATTTGGAGGAGTATTATCATGAACCATATACTACAAATATTAACGAAGTTATT
AAAAGGGGCAAAGGAGGCAATCGACCGTGAAGGTCTGATTGCTATCCTAACAGCGAGTGT
TGAAAATGAGGATGAGCTAGATAAATCTGAACAATCTATAAAGGTTTATAACACTCTTAT
TAATCAATTAAATCTTAATATTCGTAAAGATACGGACTATCGACCTAATATCCATAATTA
TTTTGGTATTGAGAAAAAACCAAATGACACCATTTTAATGGATATGATGATTAATGTTTT
CCATATTAAACGATTTGATTCAGAGTTGTTTATTTTCAAAGATAAAGGTTGGCAAAAGGT
AAATGAAGATGAACTACGAGACATTGTATCTAAAATGATACAAGTGCTGTTAGTTGGTTA
TAAGCCTTCATTAAGCACTCTGAAAAACGTTGTGAATGGCATACAAAAATCAACGGATGT
AGATGAACTTGTTGAGGATAAACATTACATTGGTTGTGGTAAAAACATGTTAAATCTAAA
ATCGTTTGAAGTAGAGAGGAATTGCATAGAGATATTTCCAAAAACACGCTTGAATTTAGA
TTTAGACATGAATGATACAATCACCGACAAGGTACCACACCATTTAGACAAATATATGTT
AGAACTTGCTAATTTCGATACTGGCTTACAGTACTTTCTTTTCCAACATACAGCGGTTTT
ATTGACTGGGAATACGAAACTGCGTCGTGGACTTATTTTGTATGGAACAGCAAAGAATGG
GAAATCGGTCTATATCAAGTTGCTTAAATCTTTCTTCTATCGTAATGATGTCGTATCTAA
AACGCTTAATGAGCTTGGTGGGCGTTTTGATAAAGAAAGTCTGATTGGTAAACGACTTAT
GGCTAGTGATGAGGTAGGAAAAGCTAGAGTTGATGAAGCAACTGTAAATGATTTCAAAAA
ATTATTATCCGTTGAACCTATTCATGTTGATCGTAAAGGGCAGACGCAGGTCGAAGCTAC
TTTAGATTTAAAACTCGTTTTTAATACAAATGCGGTACTTAATTTTCCTGCTGAGCATGC
AAAAGCACTAGAACGTCGTATTTCTGTCATTCCTTGTGAATATTATGTTGAAAAGGCAGA
CACTTCTTTAAACGAAAAGCTACAGACCGAGAAAAAAGAAATCTTCCTTTACTTGATGTA
TGTATATCAGCAAAGTGTAAAAGCAGATACCGAAAAGCTTGAAAATGAACGTGTTACTGA
AATTACTCATGATTGGTTGAATTTTGGATATGAATTTGTTTCTAGTAATTCTGCAAGCAT
TGAAACTCAGAAAGCATGTATTAATTTACTCAGAAAATGTATAGAAGTAAAAAAAGGATC
ACGTATCAAAGTTTCTAGACTAAACAAAGTTATTAGTGAAGAAATTAATGTGAGTGCTCA
GGTTATTAAACAATTAATCCAAAGTAATTTTAATGTACAAACAAAACTACGTGATGGCTA
TGAATTTTGGGCTGATTTAGACTGGAAAATTCATACTAATGATGGTAACAATGCGTTAAT
AGAATTTAAAGCATTAGACCATAACATATCAGAAAGTGGATATCAAAATACAGATGAAGA
TATGTGGCCGTTAAATGAAGGGGGAATATAAAAAATGAACGAGCAACAAATTGAAGCGAT
TGTAGAAATTATGACACCTATCCTCGAAGAACGGATTATTAAAGAGAAGTAAGAAAAATA
AGCACTATAGGCAAGAGCCTATAGTGCACATATTTTAAAGTGGTAAAAGTGACAAAAACT
AAGGCAAATATAAATATATATTATCAATGTGATGTTATGAAAAACTAAGGTCTATACAGT
AACATAATAAAAAAGGAGACATAAACTATGAATAAGAAAATAGCATTATACTCTAGGGTA
AGTACTTCAGAACAATCTGAGCGTGGTTATTCGATTCATGAACAAGAACAAGTATTGATT
AAAGAAGTACTTAAACATTTCCCAGGTTATGAATATCAAACATACACAGACTCGGGTATA
TCTGGTAAAAATATTCAAGACCGTCCAGCAATGAAACGGTTATTAGACGATGTAAAAGCG
AATAAAATTGAGATAGTACTAAGTTGGAAACTCAATCGTATTTCACGGTCAATGCGTGAT
GTATTTAATATTATTCATGATTTTAAAGAACATGGTGTTGGTTATAAATCGATATCTGAG
AATATAGATACATCAGAATACTCAGGTGAGATACTAGTGACTATGTTTGGGTTAATTGGC
TCCATAGAAAGACAGACACTGATATCAAATGTGAAGATGTCGATGAATGCTAAGGCAAGA
CAAGGAGAGGCAATTACAGGTCGTGTTTTAGGCTACAAATTATCACTTAATCCACTAACA
CAGAAAAATGATTTGGTTATAGATGAGCATGAAGCGAATATCGTGAAAGAGATTTTTGAT
TTATATTTGAATCATAATAAAGGACTTAAAGCCATTACCACAATATTAAACCAAAGAGGA
TATCGCACCATCAATCATAAACCATTCTCAGTATTTGGTGTCAAATATATTCTAAACAAT
CCTGTTTATAAAGGATTCGTAAGATTTAATAATTATCAGAATTGGTCCACTAAAAGACGA
AGTGGTAAAAGTGGAGAAAATGACGTGATTTTGGTGAAAGGTAAACATGAAGCAATTATA
AGTGAAGAAATGTTTGATCAGGTACATGAAAAATTAGTATCTAAAAGCTTTAAACCCGGA
CGCCCTATTGGTGGAGACTTTTATCTTCGCGGACTTATTAAGTGTCCAGAATGCGGTAAT
AATATGGTGTGCAGACGAACTTATTACAATACGAAAAAATCAAAAGAACGTACAATCAAG
CGTTATTACATTTGTTCTTTATTTAACCGCTCTGGAAGCGCTGCTTGTCATAGCAATTCT
ATAAAAGCTGAGGTAGTCGAGGCAGTTATTCATAAGCATCTTAATATCATCTTATCTCAG
CCTGAAGTTGTGGGAAAGATTTGTGAAGATGTTATTGAAAATATTAAGCACAAGCAAACG
GCACCTATTGAAGCAGTAGACGATATAGACACTCTAAAGAGACAAAAGCATAAAATAAAA
ACACAACAAGAAAGACTCTTAGAATTATTTTTGGACGATCAAATGGATAGTACATTACTT
AGTGAAAAACAAAAGGAACTCAATGTACAGCTTGCGACAATTGAAGAAAAGATAAAAACA
GCTCATAACCAACAAGTTAATCAACCTGTAACGATGAACTATAAAGTTTTAAAAGTACGC
CTTATTATGTTGATGAATAGGTTTAGTGCCTCTCTCAAGAAAGCAGACCCAGAAGCTAAA
AATCAGCTAATGAAAATGTTGATTGATTCGATTGAAATAACAAAAGATAAGCAAGTAAAA
CTGATACGGTACAAAATAGACGAAACACTTATCCCTCAATCTTTGAAAAAAGATTGGGGG
ACTTTTTTTATGCCTCAATTTCATTTTGTGATTGATGATAAAAATAAATGTTACGTCTCT
AAATTTACCACTTTTACCACTTAAATCAGATTGGATAGGATGTAGCGATTATAACGAAAA
ATCAAATATATATTATATCCATGAATATGTATAAATGTATTCAAACAATAATAAAGGAGG
TCATGACTATGACACTAGAAAAACAACTCAAGCATTATATTACAGATTTATTTAGCCTAC
CTCAAAATGAAGCGTGGGAATGTGAAGCCATTGATGAAGTCTCTGACAATATACTACCTG
ATCAATATGTAAGAATTGGTCCACTCACCAACAAAATCCTTCATACGTATACTTACTACT
CTGATACACTTCATGAAAGGCATATATACCCCTTTATCCTCTACTATCAAAAACAACTCA
TTGCGATTGGTTATATTGATGAAACAAACGATATGGACTTCTTATATCTTCATAACACAG
TTATGCCACTACTAGATCAAAGACACTTACTTGAAAAGGAGAATCACAATAATGAATAAA
TGGATACACATAGCTCAGATAAGCGTCACAGTCATTACAGAAGTTATTACAATAATGAAA
GATATAGAAAAGGAGAAATGAGCATGGAACGTTATATTACACGTGGTATTGCCAATTACT
TACCAGAAATGTTACAGCAACAGTTATGGAAACTTGTAGCGCAACGCGAAAACGAACAAT
TCAAGGAACTAGAAGAGATTGATTACTTTCATATATTCCAGTTCAATATGCATAATAGTC
AATTATATATCAAACATAAGCAAGAACGTCCAGAGTACGTAAAAATTCATAAGGTAAATT
ATTCAAAAGCTATCAATATTAATAAGGTCTACATTATCCGAGAAGATGATGTAGACCTTT
CTTATTACGTCATGTTGTTACCTGAAGAATATTAAATAAAGGAGTTAGATAAAAATGAAA
TCAATCAAAAGTGTATTAGAAACCGAAGCGATATTTAGTGATGATAAAATGCATCGTTAT
CTTCTCAAGAAAACTTGGGATATTGATAAAGAAGTACTCACAATTATAACGATGTACCCT
CATTATGATGGCATTATTAATGTTGACCTTACAACACAACTTATTGTCAATAAAGTAGCT
GAAAAAGATGAATATGGTGGCGTTAATTTTATTAACCTGTTTTCAAATATTGATACCCCC
ATTAATTTAAAACATATCGAAAACAGCCATGACAAGCACACGGATATTCATATTATGAAA
GCTGTCAAAGAAGCCGATAGTGTTTTATTGGCTTGGGGTTCCTACGGAAAGAAACCTCTT
GTGGAAAATCGAGTGAATGATGTATTAGACATGTTAAAACCTCACAGTAAGAAAATCAAC
ATATTAACAAATCCTCAAACAAATGAAATCATGCATCCATTAAATCCTTATGCACGAAAA
GATTGGACAATAAAACCACTAGGTTGAATACGAGTACCCATATAGATAATTTTTTAGTAA
TAGAATTGTCTTAATTAATTTCATTATATTGGAAGTAATCGATCCTAATAAAAAATAAGA
TTTTAAAGTATCATTTACTTTTAAATTATTAAAATAGAAGTATAAATATAGTTAAAAATA
CGAGCATCTTCCGCTTTACTTGGAAGATGCTCGTATTTTTTTTATTGCTGACTTGCCATT
AATTCTGCTTGTTCTACTACTTGTTCTACTGCTATTTTCTGAAGATCTGGTGGATAGCCA
TATTTCTTTAATAATCTACGAACTTGTACTCTCATTTTAGCTTTGGCACTATCACGTTTA
GACCAATCCACACTCATGTTATCCTTAACGGTTTTAGTTAATTCATGTGCAATGGCTCTT
AATTCTTTATCGCCCATTGCCTCTTTTGCTGTTTCATGTGAAGCTAATGCATCATAAAAT
GCAATTTCTTCAGTACTTAAACCTAAGTCATTACCTCGTTTTTGTTCTTGCTTAATTTCT
TTAGCCATTTGAATTAATTCTTCTATTACTTTTGAAGCTTCAATAGAACGATTATTGTAT
TTTTGTATTGATTTACTTAACATCTCAGAAAATCTCTTAGACACTGTAGCATTTGTTTTC
ATTAATGATTTAACTTGTCCTTTAAGTAATTTGTTCAACAACTCAACTGCAACATTTTTT
TGCTGTAATCCTTCTACATCTTTTAAGAAATCATCTGACAAGATTGAGATATCTGGATTT
TCAATTCCGAGTGTTTGATAAATATCTACAACTTCTTCAGTTACAACTGATTTTGAAATC
AATTGATTTATTTCTGCTTCTATTTCAGTAGGTGTCTTTTTCCGCTTGCTTCCTTCACTA
GGTGGAGCTAATAATTTAACAAGTCCTGATTTTACTGCTTTTAAAAACGCAATTTCACTA
TTCAGTTCTTGAGCAGCTTCCTCAGTTGCACATAATGCAAATGCCTTTGAAAGTTCTGTA
ACTGTTGTCACAAAACGCTCTCTTTCTTTCTCACCTAATCCTATAATATAATCCATCGTA
TTTGAGATAGCATTATAGCGATTTAATTGATCTTCTGACTCAAAATCAGAATAGTCATGA
TTATACAACATATCTTGTATGATATCGTATTTCATTAACATAACCTCAAGTGCTTTATCT
GTGTCTATACCTGTTTGTTCTCTATCAGAGTCCGTATACTCTTTTAATGCTTCCTTCAGA
CTTTCAGCAATACCTACATAATCAACAATTAAGCCGCCCGGTTTATCTTTAAATACTCTA
TTAACACGCGCAATAGCTTGCATTAAATTGTGACCTTTCATAGGTTTATCTATGTACATT
GTATGCATTGAAGGTACATCAAATCCTGTTAACCACATGTCTCGCACAATTACGAGTTGC
AATTCATCATTAACATCTTTCATACGATTCTCTAAAAGGTTTCTTCGCTTTTTCGGACCT
ATATGTTTTTGGAAGTTTTGCGGATCACTAGATGAACCTGTCATAACGACTTTGATAACA
CCTTTATCATCATCATCTGAATGCCATTCGGGTTTAAGTCTTACAATTTCATCATATAAA
TCAACGGCAATACGACGACTCATTGTGACAATCATACCTTTACCCTTCATAGCCTTCTGT
CTTGTTTCAAAGTGATTTATAATATCAGTCGCTAAAGCATGTACCCGTTGTTCTGCACCA
GATAGAGCTTCTATACGTGACCATTTAGATTTCAATCGAGATTTAGTATCTTCTTCTTGG
CCAGAAGTAATGACATCATATGCTTCATCAATATCTAAATCGGTTGGTAAATTTAATGGA
ATAATACGACTTTCATAGTATATTTTAACCGTACTACCGTCTTCTACAGATTGTGTCATA
TCATATACATCAATATAATTACCAAATACCATTTGCGTATTCTTATCTGTAGAAGATACA
GGTGTTCCAGTAAAACCAACGAACGAAGCGTTAGGTAGAGCATCTCTTAAATATTTTGCA
TATCCATATTTAATACCTTCACCTTTTTCATCGTAAGTTGCTTTGAAACCATATTGTGTG
CGGTGTGCTTCGTCTGCCATAACTACTACATTTTTACGTTCTGTTAATGCATACATTGTC
ACTTGACCTTCATCAGGTTCGAATTTCTGCATAGTTGTAAATACGATACCACCTGATTCT
ACAGATAATAGCTCTTTTAATTCTTTTCGTGATTCAGCTTGTTTAGGTGTTTGTCTTAAT
AATCCTTTACCAGAACGTCCTTTGGACTTAACAAAAGTACCATACAATTGATTGTCTAAG
TCATTACGGTCTGTTACGACCACTAATGTTGGATTATTTAATTTTTGAATTAACTTTCCT
GAGAAGAAAACCATTGTCAAACTCTTACCAGAACCTTGCGTGTGCCAAATAACACCACCT
TTACCATCACCATGTTCAGATGTTGCTTCCATAGCACGATCAACAGCTTTATTCACTGCA
TAATATTGATGATATGCAGCTAATATTTTAACTATATTTCCTTTACCATCATCTTGGAAC
AAAACAAAATGACGAATTAAATCTAATAGTACTTCCTTATTTAACATACCGTGAATCAAT
ATATCTAAACTACGAAACGTTGATGAATCTTCAGTTTTTCCATCTTTAGTACGCCAAGTC
ATAAAGCGATCATAATCAGCAGTTAAAGAACCAGCTTTTGTATTAACACCATCACTCGTT
ACTAACACTGCATTATGATTAAATAATTGTGGAATTCTCATTTTATAAGTTTCTAACTGA
TGGTATCCATCTTCAATACCAACAGATTCATTTGTAGAATTTTTCAGTTCAATTACCACT
ACCGGTAATCCATTTATGAATAACACAATATCAGGTCGCTTTTTATAGTCTCCATTCACA
ACAGTTAATTGATTAACCGCTAAGAAATCATTATTTCCCGGGTTATCAAAGTCGAATACA
TATACCAAATCATTAATCGTCTCACCGTCATCATTATAATGTTCAACCTCAATACCATTT
GTAATCATTTCATGGAAAGAACGGTTATTCTCTAATAAACTAGGAGACTTCTCAATAGAA
ATTTCACGAATTGCCTGTTCAATTGCACTATTATTTAGTTCAGGATTAATACGTCTCAAA
GCCGCTTCCAAACGATCATCAAGCACAACATCTTTGTCGCTCTCCCGTTCATTCATAAGC
CCATTGTCACTACTATCTCGACCATTCTTAACAGAATAGCCAAGACCCTCAAACCACTTC
AGTGCAACCTGTTCTAAATCATCTTCACTAAATTGAAAGCTCATCTTCATTCACCTCGAT
GTCATCAGGTATCTCAATTTCACCTGACATTAATTTTGGTAGTAATGTGTCACGGAGTTG
GGTTAAATTTTGGTTTTGTTCTCTAATTATTTTAATTTTTTCAATATATGGTTCAATTTT
TTCACTTAATAAATATGAAACTTCTTCATTATATGCAAACCTGTATTGGACTGCTATATC
TGGCTTAACTCTTTGCCTACTATTAGTTGAACCAGTAGTATTTGAAACCAAATATTCATT
AAATTTGTCAGAAATACATATGTTATAAATAAAAGCATTTCTATAACTATTATCGCTTTT
AAGAACTACAAATTCTGATGAAGCAACGTTTAGAAAATTTTCGTTATATGAAGTTACCCA
TGTTCTTCTAGTTGTGGGGTTCATCTTAGAAAACAAAATACAATTCTCATCTATTATCCA
CTTGTTACTTTTAATATCAGTTACATTATCAATGGTAGGATACTGTCCACTATCAAATGC
TGGTAAACTGAAATGTTTCACCTCTGATTCATTACTTTTTTTAGGGTTAAATGTATCTTT
TTTGTGATGTACTATGTCTTTTAAATATACACATTCCCATCCTTTTGGTATCTTCCCTAA
TTCACTATCAACCATCTCTCCGCTGCTTGATTTGTATGGATTTCCATTTTCATCAGGAAA
CTCAAAATCAACAAACCATCGTTTGAATAATGTTTTTGAAAGTTCTTCAAGATTTGCTAT
GATTTGTTTATTAGTTTCTATTTTTTCATCTAATTTACTTAAGATATTTACAACTTTATA
TTGATAAGAAATTGAAGGAACATTTATAGGTAATTTTTCAATCATAGATTTGTTAAACTC
AACTTGACCAGTAGATCCAGCTAAAAATTCATTTAAAATCATCGCTTGAAATTGAGTTGT
TCTCATTTGATAATATAAAAATCTACTTATTAGTAAATCTTCGTTAGTCCTTACAATAGT
TATATGAGAATCTGCAAACATTAAATCAGGTTCATAGTTAATATGATAAACTCTGCCCAC
TGTTCCAGTACCTGTTGAATTTATTAAAACATCATTTTTTTTTATAAAATGTCTTTTATC
TATTTTTTTATTTTCATCATGGTATTTTAATACTGATTTATCAAAAGTGTCCCATTGAAT
AGCTTTTTGGTTTATAACAGGTATACCTTCAGTCACGTATTTAGGTTGTTTACCTCTATA
AATATAACTAGATAAATTTTTTAATTGTACATTATACTCCATAACCTAATCCCTCCAATG
ATTTTCGGATTTGGTCCTCGAGTTCTTTTGATTTCGCAAATTGTTCGCTTAAATCTGCTG
TAATTCGATCCATTTTTTGTTCAAATGGTTCTGAGTCCTCTTCAACATCTGCTAAACCGA
CGTAACGACCAGGTGTTAAGATATATTCGTTATCTTTTATTTCTTCAGTTTTGGCAACTT
TACAAAAGCCTGCTTTATCTTCATATTGGTTATCATTTGTACCACGCCATGAATGATAGA
CACTTGCTATATCTTTTATTTCATCATCTGAGAATTCTTTTAATGTTCTAGACACCATGC
TTCCAACATTTCTAGCATCTATAAAGAGAACTTCTCCTCTACGTTCATTTTTGCCATTTT
TATCTTTATCTTTTGAAATAAACCATAAACAAACTGGAATTTGTGTTGAGTAGAATAATT
GTCCAGGTAAGGTTACTATACATTCCACTATATCTTGTTCGATTAAATTTTTGCGAATTT
CTAATTCATCTTTACCACTCGTAGACATTGATCCATTTGCTAAAACAAATCCTGCTGTAC
CACTTGGTGCTAGCTTAGAAATCATATGTTCTATCCATGCATAGTTGGCATTTCCTTTTG
GTGGGATACCAAATTTCCAACGATAGTCATCTAATAATTTTTCTTGTCCCCAATCACTCG
CATTGAAAGGTGGGTTAGCGAGGATAAAATCTGCTTTTAGATCTTTATGTAAATCATTAT
GGAACGTATCTGCATGATGTTCTCCCAAGTCACTATCAATACCTCTAATAGCCAAGTTCA
TTTTTGCTAATTTCCAAGTTGTTGGATTTGATTCTTGACCATAAACAGCAATGTTGTCTA
AACGACCTTGGTGACGCTCTACAAAACGCTCACTTTGTACAAACATACCGCCTGAACCAC
AGCAAGGGTCATAAATTCTACCTTCATAGGGTTCAACCATTTCAACAAGTAATTTAACAA
TTGATGCAGGTGTATAGAATTCCCCAGCATTTTTACCCTCAGCGCTCGCAAACTTCGCGA
TAAAATATTCATACACACGACCTAAGACATCTTGCTTTTTACTTTCAGAGTCTCCAACTT
TGAATGTAAATAGGTCAATAATATCGCCTAATTTTTCTTTGTCTAATGCTGGTCTAGAAT
AATTTTTAGGTAAAACACCTTTTAATGATTCATTTTCTTTTTCAATTGCTATCATCGCTT
TATCAATAATTTGACCAATTTCTGGTTTCTTTGAATTATCGTTAATATATTGCCAGCGTG
CTTCTTTAGGAACCCAGAAAATATTCTCTGCTAAATACTCATCTTTATCTTCTTCGTCTG
CATATTCATCATTTTTCAATTCTTCATATTTTTCCTCAAAAGAATCAGATACATATTTTA
AAAATATAATACCTAATGCTACATTCTTGTATTCTGCTGCATCCATACTCCCTCGTAATT
TATCCGCAGCTTGCCATAATTTTTCTTCAAATCCAATTGTCGCCATTTATATTCCACCTT
TATGTTATCCTTTACACAAATATATCAAATATTAAGGCTTTATGTGACTTTTCTTGTGGT
TTTCTATGTGAAAAAATATTATTTGTGATATTTGGTAAGTGAAATTAAGTAGCTAGTTAC
AAAAGTATAGCTTATTATATAATCAATTAAGCAAAAAAGGTTTTTTAATGAAAAAAATAT
AAGTTGAAAAAGTATGATAAGAAATATAGGAGTGGATGGTGCAATAAATGTGACAATTAA
TACTACTATTTATGCGATGATTGTGGTTATTGTAGATATTGTTAATCAATAAGATCGACA
ACTACCCCGAAGAATAGGGGACAGAGTGTAAATTTAATAACACTTTAAAAAATTGTAAAT
TTTTAATGAAAAACTTATTGATTAATTTTTAGGGGTTGAAAAATGAAAGATGTTATTTAT
GTAGAAAATCATTACTTTGTTACTGTGAAAGAAAATAGTATTAAATTTAGAAATGTAATA
GATAAAAGTGAGAAATTTTATTTGTTTGAAGAAATAGAAGCGATTATTTTTGATCATTAT
ATTCGATAACTACCCCGGAGAACAGGGGACGAGGACCACATCTTAATGATCTCAATTAGC
TTGGTTAAAAAGAAATCAATAACCTCCCGTAGAATTGAGAGCAAGTATTAAAAATATATT
TGGTTTGATAAAATAATCTGCAAAAAAAGAGGAACAAAAAAATCAAGATTTAAACTGTAA
TTCATTGTTTTTGCAATTAATCAACATTCAATTTTTAAATAAGCAGAAACAAAAATAACT
TTCATACAAATAATTTCTTTGAGATTAAGTTGGAATTAGAAAACTAATACTAAATACAAA
TAACAGTGAATGGAATGTATATTATTGAGGAATTTGATGCAGTGTAGTGCAATTTCGAGA
GCTACTACTTAAGAAAATAAACAATAAGAATTAAATCTGAATCAAGATATAAAAATAAAT
ATTTTTACCATAACTACATTAGTATAATGGATAAGAGAATAAAACATTTATTTAAAATTG
CAGTAATCTCAGCATTATCTCTGTTTGGTTTATTTTTAATTTTAAACATAGTTTTTTAGA
TAGCATAAGCTATTCAGTTACATTTTCAAGTTTAATGACATTTATTTATGAAAAATATAT
ATGGAGAGTTAGAACGTTTAATTTTTTTTAATAATCATCCTTGTATAGAAGGTGAATATG
AAGCAAAAACAAATTACTTAATGCAAAGGAGGAGGTAAGAAAAAGACCACAGTAAATGTT
GAATTGAAAAGTAATGAAATGACTAGTAATAGTATAACAGGGGATATTGTAGAGGAATAT
GGTAAGAATATTTTATATTATACTTATAGAACAGATCCTAAAGCGGTTTTTAGAGAAGAT
AATCCAATCAAAATAGACACTCTCCAAGAATTATTATAGAAAAAGAAGAACTAACTTGCA
CTTATTGGACGCAAGCCGGGACTAGTGGAGATATAAAAATGAGAAAAAAAGCGAATAATA
AATAATGTTTATTTCAATTTGCAGTGATTGATGAAGCAAGCATGAAAAAAGGATATAATA
TATAAAATTAAAAAGTAAATAAAGGTGGTACAATAATGTCTAAAAATATTGATTTTTTAA
AACCTGATGTAGTACAAATTAAGAAAAGTATTAAAGGTATTGATGATAGTTATAATAATG
AATGGGATATATTAGCTGAGTTAATCCAGAATGCTGTTGACGCAATTAGATTAAAATATA
GTGAAAATAATGATGAAAATTATAAAGGAATAATTGATATATATATAAATTCAGGGAAAA
AAACTATTAAAGTGAAAGATAATGGAGTAGGGATATCAAAAAATGACTTACCACATTTAT
TAAGACCTTTTTCGTCCGATAAAGAAGTTAGTACAGAGACAATAGGTGAAAAAGGCGTAG
GTTTAACATTTGCACTTTTTAGTTGTAACTTATTTGAAATTGAAACAGGAAATAAAAATG
GAAGTAGTAAAGCCTTTGTTAAAGACGCATTAAATTGGAAAAAATCTGTAGATAGCAAAT
CTTTAAACATGGAAATTGATAATGGTTGTTATGACATAAATGGAACTAGTATAACGTTAA
GTCATATGGAGAATTTAGATATATTTGATTTGAATAATGATCAAATGAAATATTTAATTA
GAACAAAAACTGCTATTGGTAATACTGAAAAAATATGGCATGACAGCATTGATATTACAG
TAAATTATGAATTTTATGATTCAACAAATACGTATTATAAAGAAAATTTACCGTTTGAAT
ATTTTAATATTATTAATGATTTAAGAGATACCGAAAAGATTAGTCTAGATGAATTTTTAA
AAAAAACTAAGGAAACAATGGTATCTGATAGAGAAAAAAGAGTGATGCTTAAAGATAAAA
TAATATATAAAATGGATACTATTCAACATTCAGGGAATAGAATTATTAATTACTTAGCAT
ATTTTATTCCAAGTCGAAATGCATGGGAGACATTAAATAAGCAGTATAATTTAATTCCTT
CAAACATTTCAGAAGATGAATTGAATGATTATTTAAATAAGTATTATTATGCTCAACTAG
GCCCTGGAATTTTTACAGCAGTAAAAGGAATGCCTACAGGAATACCAATTAATCATCCTT
CTACCGGAAATGCTGGATATTGGCCAAACATGTTTATTTTATTTCAAGATAATAAATTGT
CTTTTGACATTGGTAGAAAGTCAATTCATGGGTCACAACAAAATATATTAAAAAAATATT
CTAAAAATATATTCAATGAATTTGCTAAAATAGTATCGAGATATGGTGCGCGTAATTTTG
ACTTAGATGATAATACTTGGAATAAAGAGAGTACATTTGAATCAATAAATAATATGAGGA
ATTTAGATGAAAAGAAAAAAGATAAAACAATTTTTCAAAAAATACCTAATAAACAAGAAG
CTCAAGTAAGTGCTATGTTTTACGAACAGATTGGTAAAGGAAATATAGAGGGCTTAACGC
TCTATACTACTGGATATAAAGGAAAATATGATTTATATGGTAAATTAGAAAACAAAGGTA
ATGTAGTAATAGAATTTAAATCAGAGTTAAGAAATATATTAAAAGACTTTAATGATGAAC
AAAAATTATTCGATGAAACAGATTGTATTGTGTGTTGGAATGTTTCCGAAGAAGATAAAG
ATAAATTTCATGAGTATGGTATAAGTGTTATTGATAATCAAACGAAAAGTTTATTTTCTA
ATGATAACAATGATTTTGATTACTTTACTCATAGACTTGAATTATCTAATTTTAGTAAAC
CTATATATGTAATTGATTTAATGGTTTTACTCGATGAGTAAATATACTATTCATTGTTAT
AATTTTCTATTTCATATATTTAATAAAATTGATTAGTTAGATAATATAATACGTCCTCTT
CAAAGTAGATATAGAAAAAAGGAAAACTTTGAAGGCTTTTTTAGCAAAATCACTTATAAG
GGGAGGCATATCATAAGCAGGGGAACGACTTATCATAAAGTATGATGTTTATGTAGGTGG
TTATTATGGATCATGCAGATTTTTTATATTAAATAATAACAAGAATAAAGGCATTTAGTG
ACATTGAATTTTAAGTTAGAACAGCTAATTTTTGAAATGTAATGAGGAATGTAATGAATA
TATATAAAGAAAAAGTAAAGGATTTAGAATCAATTAGCAATATTAAGTCTTATACTGAAT
TTGTAGAAGAGTTTAAAAAAATTAAAGAGTGGGCAGAAAAAGAAGAACTAGATTGTGAAG
TAAAACAGGCACAATATGAAATTGATATTTGTTCATTATCTGAAAGAATACCAATATTCA
AAAAAAATAATAAAGAAAAAAGATTTGGACCAATAATTTCTTTTGATAATGGGAGAATAT
GGCCGGATATAAAAAAAATAGTGATAACCAATTTAAATATTATGAGCATAGATTAAATGA
AACAGAAAATATATTTTTAAAAGTTAGGTACTCTGATTTTTTATTTGAGTACTATTGCAA
TAATCTGGAAAAAACTAAATATCAAATTTCAGAATATTTATTATCTAATCTAGTTTTATT
AATTGAATACTATATAGAGGTAGATGATTTAAAAAGTTATGAAATTATTTCGAGTATATC
GAGACTTGTTGAGGTCTCTTTATTAATGAAAAATAAAGATAAATTAAAAAAAGGTGTTGA
ATTAATAGATATACAAATTAAAGAATTTATCAAAAAAAGAGAGTATAGATGTTTTATTTA
TCTTTCAAAACTTATAAGAGAAATTTTAGGTTCAAAATTTAAAGAAATTATTTTGGATAG
TCAATCAAGTCTAATTATAAATGATTTAGAAAAAGTGGCTGGAAAACATTTTGAAGAAAA
AGAGTATGAGTTATATAGAGTGCTTTGTGAAGAACTAATTCAATATTCAAATTTAAGTTT
AATAACTAAAGAAAAAAAGAAAGAACTACAATTGCTAATTGGAAAGGCGTTTGAATTAGA
AGCGGATTACCAACAAGGACTAAAAAGTAAGAGTTTAATGGTAAAAACAGAATGTTTAGA
ACAGGCTTTAGATTATTATTTGAAAATGGGAGAAAAGGACAAAATTGATGAGATAAAAAT
AAAATTAATGAGAGCGTATGAAGAACTAGAAAAAAGTAATGAGTTTCGTCAATTTAGCTT
TCCGATTCAAATACCAGATAATATAATAAATGAAATTGTTGAATGTTTTGTTGCGTCAGA
TATACAAAATTCGTTAGATAAAATAGCAGATAGTAGTTGTTTTATCCCTGAAATTAAGAA
GATTGAGAAAGAGGTGAATAAGACAAGGGAAGAATATCCTCTACTATATTTAAGTTCAAA
AAGTTTATTGAGTGATGGAAAAAAAATAGAATCCACTAATACAGTAGAAAGTAATAGAGC
ATTCATTTTTAATAGAATTTACATGCAGCATTTAAATATTAATGTTGAAGTATTTTTAAA
AGCTATTTTTGATAAATTAATATCAGAATTTGAAATTTCTACTGAAGATTTCATGAAAAA
ATTTAATAAGTGGGATCTACTAGATAAAAAAAATGTTCCTTTTATTGAATGTGGAATATC
TCGATTTTTAGAAAAGGATTATTTGAGCGCTTTGCATATTCTAGTCCCTCAATTTGAATC
TACAGTTAGAAGAATGTTTTCTAAAATTGGCTATACAACTACATCTATTAGGAAAGGAAA
TACACAGCAAGCAATAACATTCAATGAATTTTTACTCAGGAATGATGTAAAATCATCCTT
TGGGAATGATATACATAAACTAATTCAAATCGTGATGGTTGAACAGTCTGGGCTGAATTT
ACGCAATGAAATAGCTCATGGATTAATAGAAATACGAAATGTAAATTATACGAAATGTAT
TTTGGTTATTTATTTATTTTTGATATTAACTACGTATAATATTGAAAAATAAGTGAATGA
TAATTAAAATAAATATAATATTTTGGAGGTATAAATTGAAAATAGAAGAATTGTTATTAA
GCACACAGCAACCATTAACTGAATATTATAAAAATAAAAAAATATTAGAAGGATCACGTT
TATTTTTTATTGATAAGGGGATGAATGAAAGAAAAATTCCTAAAATTTTAACTAATAGCG
AAAAGTACCATATTGTTGAAATAATTAACTATGATAAGTTAAGGATTGTTGATAATGAAG
TAATACATGGTAATCAATTAATTCAATTAAGTCAATGTATAGACTTTGATAGTAACATAA
TGAGCTATTTACGCAATTTGATTGTGAATAATGAGTATGAGAGTGATTTCTTTAAAATTT
TAACTAATATAAAAAAAGCAATCAACAAATAAGCTGCGTACCTTATTTATTAGAAAACGG
AAATAATATTCATAGTATAAATAAAATAATTTCATATGAAACAATATTATCATTTTCTAT
ATTTGATAGGATAAGCGAATCTGATTTTGAAAATCGTAATTTCTCAAAATACTTTAATGA
TTCAGAAGTTATTTTAGATACAGATGATAGATACTATCATATGATGAATTTACAAGACAC
TAATATACTTCAATTTCAAGCAATTTATCTATTAGTTATAATGGCATTTTTCATAAAAAA
TAGTAGTAAAAAATCAGCAGAAAATAAAATTGTTTACTTGATTCAAAATTTTATTAAAGA
AACTGAAAACAAGTTAGCTTACTCAGAGTTAGAGTTAAGTGTTATTTTTGATTATATAAA
TAATGGTGAAAATAATATATTTAAATCTACCAATTTGAATAGTAAAAATTTATTGAGTAA
ATTAAAAGGTATAGCTTGGGATTTATTTCATATTAGAACATCAGAAGACCAAATCGCTCT
AAGAAATACTAATAGTAAAGAAGTTTTTTTGCATTCAATTTTTACAGCAGATAAGGGCTT
AAGTAATGTGATAAATAACTATTCAATAAGCAGGATGCTAGCACATGAAGGAAAACTATA
TGTATATAGAGAAAATAATATATTTAAAAAGTTATCAAAAGATAAAGCCTCTAAGATACA
AGAATTGTTAGAAAAAGATAGAGATATTAGAATTTCTAATGTAAGAGAAGCAAAATATAA
TATTCAAGGAAATATTGAGATGTATGAAAAATTAATTAATGAAATTATTTCAAAATAAAA
TTATTAGAGTTGATTATGTAGCAGATGTCAATAGCAGTTTCAAAATGTTATTTTTAGAGG
TTTAAGATTGTCGTACTTTTACTTTTATTTATTCTCATGTTTAAGTTCTTCATAGCAATT
TTATTTTAGTAAACCTTAAAGAGTAGCAACTTCAAAATTCGCATTTATATCTAAAGATAA
TTTTAAAATGCACATGTTTAAAGAATCAAAATTGTGCATTGTTAAATCATCATTTCCAAA
ATTTTATGAGTGAAACATTTATATGTAAACATAGATATGTAAGTCTTAAAAGTGATTATT
CGTATAACCGTAATTGCTATTCACGAAAGTTAATTTTGTGGTTGTATGAACAATTTTTAA
ATTAGATTATTATACAAGTCATAAATAAAAAAGTTAGTTGATAAACGATATAATAGTGAT
ATATAGGAGGCGATAACGTGATTACTATTGACTCAAAGATTAACAAACAAATTGCTAAAA
ACCTTTCACTTGAAGATATGAATATTACACGGGAGCAACAAATACAAATTCTTCATGCAA
TTAATAATGAGAAAGAAATTACAAATGAACTTATTCGTAAAATAGCTTTTAAATAATGAA
ATATAGAGCAACTTTTCAAGAGGCATTAAAGTATCTTGAAAAGTTACTCATTAAATAATA
ATTGCTCAAATAAAATAACATATAAATGCTCTTACCTAAAAAATTCGTAACTAAAATATT
TCAAAGTAATTAAAAAGTGTGATTACCCAAAAATTCATTTTTTATTCAGATAGCCTTAAT
ATTGCTTCTAAATGTTGCTGTGCAGTAGTAAATAATACGAATGTAATTAATTCAATGATT
TCTTCATCTGTCATCGTTTCTTTTAATAAACTTATACTTGATTCGGGTATGTTTTGTTTA
GATTTTAAATAAACTTCAATAAAGCCAATACAAAGTAGAGATTTTTCGTTTAGAAATTTA
TTTGTAGGACTACCTTTTGCTTTGCAATATTGACATCCGTTTTGCTGGGCCAGTAACATT
CTTAATTCCTCTTTTAATTCTTTACTTATTGCCCCATCGGTACTTAAAAAATCAGATAAA
TTATTCCAGTATTTTAATAAGTTTTTATTATGTCCTAATAGTTTTTCAAATGGTGTGTTT
CCAATATTACTGTATTCTAATAATGTCATATCCTCATCTCCTATCTTAATGATATACATG
ATAAAATTGTATGGAAATAAGTTTTTGAAAGTCTATATCATTAAATGCTTTGAAAAGAGA
GGACTTTCTATGAATGATTTAATAAATGAAAAAATAATCAACGTTTTGTTAAATAATAGT
AGAATTACTATTAATGAATTAAGAAAACAAGTGAACTTATCTGCTCCAGCTGTAAGAGAA
AGGGTAAATAAACTTGAAGATCAAGGTATTATAAAAGGTTATACAATTAACATAGATTAT
AAGGAATTAGGTTACGATGTAGAAATATTAATTGAGTTAACTATAAAGAATAATAGATAC
AAAGATTTTAAAGAATTTATTTCAAAACAAGATAATGTTGAGTTTTGTTATCGTGTATCA
GGAGAGGCATGTTTTGTATTTAAGGTTCGGTTGGAAAATATGGATGAAGTGGAAACATTT
GTTGACACCATACAGCCATATGGGCAGACAAAATGTCAGTTTATCTTTTCATCAGTTGTG
TAAATTACTTTGCAAAAACTTAGTAAGTGTGGGAAAGATTATTAACAGAGAGAAGTGACT
TAGTTTGGAATATAAATCTTACAACAAAATGAGTAATAATATTTTATCTATCTTGTTGAG
TGAAAAAAATTTCGATAATAAAATGGTAGTCTCAACAGGTAGTTACATTTTGTCTGAGTT
GCCATGTATTGTTGCCTATAAAAATAATGATATCGTGGGGCTACTAACGTATAAAGTTTA
TGATGAGTATATTGAAATCATTTCTTTAGATAGTTTTGTAGAGAACAAGGGTATTGGTAG
TCATTTACTTGATTATGCTGAAATAATTGCCTCAGATATGAGTAAAAGAAGTATCAGTGT
TATTACTACAAATGAAAATATTAAGGCACTCTATTTCTATCAAAAAAATAAATATAGAAT
CACAGACGTTATTTTTGATGCTGTAACAGAAGCTAGGAAAATTAAGCCGTCGATTCCTGC
AATTGGTAAAAATGGCATTGAAATTAGAGATGAAATTGTGTTGAGAAAATGTTTGTAATG
TATAAATATCCGTTGTTTTAAATCACCCTAGTTCATACCAAAAAGTCTTTAACACAAACA
AAAAAGGAGGAAACTTAAATTCCTCCTCAACCTTTATTACGCATACTATAATTCAATTTT
AACGTCTTCGTCCATTTGGGCTTCAAATTCATCGAGTAGTGCTCTTGCTTCTGCAATTGA
TTGTGTGTTCATCAATTGATGGCGAAGTTCGCTAGCGCCTCTTATGCCACGCACATAGAT
TTTAAAGAATCTACGCAAGCTCTTGAATTGTCTTATTTCATCTTTTTCATATTTGTTAAA
CAATGATAAATGCAATCTCAACAGATCTAATAGTTCTTTGCTTGTGTGTTCGCGTGGTTC
TTTTTCAAAAGCGAATGGATTATGGAAAATGCCTCTACCAATCATGACGCCATCAATGCC
ATATTTTTCTGCAAGTTCAAGTCCTGTTTTTCTATCGGGAATATCACCGTTAATTGTTAA
CAATGTATTTGGTGCAATTTCGTCACGTAAATTTTTAATAGCTTCGATTAATTCCCAATG
TGCATCTACTTTACTCATTTCTTTACGTGTACGAAGATGAATAGATAAATTTGCAATGTC
TTGTTTGAAGACATGCTTCAACCAATCTTTCCATTCATCGATTTCATAGTAGCCAAGGCG
TGTTTTAACACTTACCGGAAGCCCACCTGCTTTAGTTGCTTGAATAATTTCGGCAGCGAC
GTCAGGTCTTAAGATTAAGCCGGAACCCTTACCCTTTTTAGCAACATTTGCTACAGGACA
TCCCATATTTAAGTCAATGCCTTTAAAGCTCATTTTAGCTAGTTGAATACTCGTTTCACG
GAACTGATCTGGCTTATCTCCCCATATATGAGCGACCATCGGCTGTTCATCTTCGCTAAA
AGTTAAGCGTCCGCGCACACTATGTATGCCTTCAGGGTGGCAAAAGCTCTCGGTATTTGT
AAATTCAGTGAAAAACACATCCGGTCTAGCTGCTTCACTTACAACGTGTCGAAAGACGAT
ATCTGTAACGTCTTCCATTGGCGCCAAAATAAAAAATGGACGTGGTAATTCACTCCAAAA
ATTTTCCTTCATAATATATTTATACCCTCTTTATAATTAGTATCTCGATTTTTTATGCAT
GATGATATTACCACAAAAGACGAACTTATACAAAAGGAATTTTAGTTGATACAACCATTT
GAAAGGGAAGTCTACGAGTAGTCTAAAATGAATGTTGTGATAAGTTGATCAATATACAAA
TCAAGGATTATCGCGTTAAATTGTTCATTATTAATGATACACTACTTATTATTATGATTC
AGAATTTTCTTTTGCTACATATACAGTAATGTGATTTATAAGTTATCTTATAACAAAGAC
AAATTTATAAAGGTAATATTATGGAAGATTTAAGACACTCTTTAAAAGGTTTAGGTTGGT
ATGACTTATTTTTTACAGTACCTATGTTTCTACTATTCGTGTATCTGCCGAATTATAATT
TTATAACTATATTTATTAACATTGTTATCATTATTTTCTTTTCCATAGGTTTGATTTTAA
CTACGCATATAATTATAGATAAAATTAAGAGCAACACGAAATGATTCATTAATACGAATG
TGATTAAACATAAAACTGAAGGAGCGATTACAATGGCGACTAAGAAAGATGTACATGATT
TATTTTTAAATCATGTGAATTCAAATGCCGTTAAAACTAGAAAGATGATGGGAGAATATA
TTATTTATTATGATAGTGTGGTTATAGGTGGTTTGTATGATAATAGATTATTGGTTAAGG
CGACTAAAAGTGCACGTCATCAATTGCAAGATAATACATTAGTTTCGCCATATCCAGGTG
CCAAAGAAATGATATTAATTCCAGACATTACCGAAGCAATAAATCTCACTAATTTATTTG
AGCTCATAAAAAATGATTTGAAAAACTAATCATAAATTGCCATACTCAACTATTTTGAAA
AGTATCAATTTCATATTATCAAATTATTGAGTATCTCGATTTATTGTTATACACAAACAG
TATTTTTGCTATGATAGAGTTAATAAATATAATAAATTGAATAAGTAACTTTACAAAACT
AGAATGATTCAATTCAATCACAATTATTTGAAAATAGAGGTGAGCAGGTGAACGATATGT
TAATTAGTCTCGTAATCCCAGTTTTTGCTTTGTTAGTTATTGGTGGTATTATTTGGGTGA
TTATAGAAGGTATAGTACATATTTCAAAAAAGAATAAAGCAATCGATAACTTTTTAAACC
AAGTTAATAAAGTAAGTGAGACATATAAATTCGCTACTGCTTTTTTATTTCTAATCTTGG
CTACGGCTGGTATTTCTCAATTTTATCTATATTATATAGTATCAGCGTTTCTTTTTTGGC
TTGTCATACTTACCTTTGGTATTGCAGGTATCATTTTTTTAATGCCATATGGATTATGTT
TCCTACCACTTTATAAGCAAAAAAAGAAAAAACAGACATTTAAAAAATACATGGTTTACA
CTACGATTGGTTTGTCAATTTGTCTAGGCTTATCTCTAGTTTTGGTTCACACTACGAAAA
TTTATATGGACGAAGGTGGCGTAAGATACTATTACGGTAGTTTTGTAATGAAACAAGCGG
GCGGTTATGCTTATTTAGCTTTAGCGGTACTTTCAACGTTGTTAATTGTTGCGAAAAAAG
CTACAAATAAAAATAAAGAAATCGAAACCGTCGACAATACAAATATAATGGAAAGATAAT
TAAGGGAGTGCTCATTCAGGAGTGCTCTTTTTTGGTGTTCAAATTTAGTTGGAAATGAAG
AAGCAGAAACATTTGTGAGTGGAAAATAAAAGTTAAGCTGAAATCCTATCGAAAGTATCT
GTAAAGTAAAAAATTAACGCCACAATCTTCATCGTAATTAAAAACAGACATCCTAGTAAC
ATGCTTTTTCACACACTAATCTAATAATACGTCCATCTATAAAATATTTCTACGCACTAA
AAAAGGCGGACTAAATCGTCCGCCTCAATGCACACTACCGCATGTTGTTTTTATAGAGTT
TCTTTATAGAATGATTCAAGTTTTGGTAACACTTGATTTACATATTCTGGAATATCATAT
AAATCTACGTGTGATGCACCTTCAATTTTATATAATTCATTGTTGTCGCCTGCTGCTTTT
TCAACAGCATCAACGCTATATTCAATCGTGTCTGCTTCTGTACCTGCGATTGCTAAGAAT
GGTTGTGTCAACAATTCATCAATATATGTGAAAGGCGCAAATGTTAATACTTCTGAAAAA
CTTCTTAATAATAGTTTGTTTGGTGCGTTTTTATGTTGACCACGTTCAGTTAAATAATAA
TCATGCCCTTGTACCATTGTTGAATTTTCAGGCATAGAATCATCAATTTTTTCAGGAACA
TAGCCAGTGATGCCATAATCTGCACCATTTGCTTCAGCTGTACGTTGATCTGCAACTTGT
GTCATAAATGCCAGTTGATCATCTATTGATACTACATCGCCAGGACCTTTACGGAATAAA
GCACCAATATCTACCATACTTACTGTTGCAAGTGCTTTAATGCGACGTTCTGTTCTTGCT
GCACTTACTGTATATCCACCACCTGCACAAACGCCAAGCGCACCAATTCTGTCATTATCC
ACAAAGTCTAATGTTGTAAGATAATCAACTGAAGCTCTAACGTCTTCTGTTCTCGCAAAT
GGATCTTCTAAATATCTAGGAGAGCCTTCACTTTCACCTTGATGTGATGCATCATATACA
ACCGTAACGTAGCCGAATTCCGCAAGTTTCTCTGCATACATACCTGCTGTTTGTTCTTTA
ACACCGCCACCTGGGTGACAAACTGTAATTGCTGGATATTTTTTGCTTTCATCAAATTGT
TCTGGTGTATATAAATTCGCTGCTAATAAATTTGTTTTACTTTTAAAATTAACTGATTTT
TTCATAGATTAAAAGCCTCCATCTTTTTATATAAGTCATGCATTTGTTGTAGATATTTAT
TACTCTTGTGTGTATAATGCCATACTAGAGTATTTAAATGTACAATTCAATTAACAAGGA
AGCACATATGTGTTTTAATACACAATTTTATAAAAATGGGTTTTAAAAGAAAGGAGTATT
ATTATGAATGTTGGGGATTTACGTGTTGTTAAAACGAGGGCAAGTATTAAAAAGGCATTT
ATGACCTTACTTTTTGAAAAAGATTTTGATACTATTTCGATTAAAGAAATTACTGAATTT
GCGCAAATTGGGAGAAAAACATTTTATCTACATTATATTGATAAATATGATTTACTAGAT
CAAATAGTATCGGAAAAATTGATAGAACTTGAACAAATTTCTGAAGCCAAAAAGAGTTTG
GGTATCCAAGAAGGCACACAGTTATGGTTTGAGTTTTTCGAAAATAATAGAACATTTTTT
ATGAAAATTTTTAATATCAACAACGCTTCAAATTATAAGAAAAAACTACTTCATTTTATT
GAAGAAGAATTTAAGAAAAAAGTTCCGACACGTGTTGCTACTGAAAAAGGCTTAGACTAC
GACTTATATATTAATTTTATTAGTAACGGTATTATCGGACTACTAGATATCTATCTAAAC
AGCAGTGAAAATACAGAAGAACAAGAAAAAATAACATTGCAGGTGTCGCGCCTACTATCT
TTGTACGATTTAATTTAAAACTAAGCTGCCTATTTCGAAATATAATTAAGGGAGTGCTCA
TTCAGGAGTGCTCTTTTTTGATGTCCAAATTTAGTTGCAAATGAAGTCATAGAAGAAATT
TTTATAGTCATTTATTGGATAATGAATTATGGTCATATCGATTAATTTTATTAGTGAGGA
TTTTACAAACATTTGTTGAATAAATATGGTAATGATAATATATGAATATTTTTGAAAAAA
CACTAATATGATTAAATTATTTGTTAAAATAGCATTAAATAAAAAACAAACAGGGAACAA
GGTGGGATTTCATGAGTCAATTGCTAAATGATACGTTATCGGCTTGGTTGTTAATTGAAT
CTTTAAGTCCAGGAGAAGTAAATTTTACAGCGGAAGATATACTCTCAGCTGAACATTTTA
AAAATGGTACAAAGCAAGCACAGCTTCAAAGTTTTGATGAATATTTTGAAATATGGAACG
ATGAACGTTTTATTGTGTCAGAAGAAAAATCAGAGACTGGGGAACTTATATTTAAATTTT
ATAGACATTGCTTCCGCTATAATGAAATTAATTTGAAAATTCAAGATATTTTTGAAAATC
ACTCTGATATTCATAATGCAAATGGGACACACTGTTATGGTTACACATTTAACACAGATA
AACACGGCAAAGTGATAGTTGATTCTATACATATTCCGATGATTATGAGTGCATTAAAAG
AAATTGAAAAGAACAAAAATACCAATATAGAAGAAAAATTTAATGATTCTGTTGAAAAAT
TTGTTCAAAAAGTAAAAGAAATTTTAGCAGATGAACCAATTAATGAATTTAAATTGAAGA
AGATGGACAAAGCTTATGATGAGTACTTTTCTGTATTAAATTCAAAGAAAGATGGATTAT
TTGGACATTATGTAGCAATAGAATATGTGAAAGATAGTGATTTACCACATCCGGAATTTA
ACAGCTTCTTCATAAGTGATATTGAGAAAGCAAGAAAATCTCCCAACCAAACTTTAATTG
ATTACATTGAAGGTGTAGAAGAAAGTCAGCGCATAGAAGTAGATGAAAATAAAGAAATGT
TTGACAAATTTTTACATCCTTCACGTTTGCCTGATGGACGATGGCCATCACAGACTGAGT
TTAGATTGTCTTTAATGCAACAACTTGCTGTAAACCAAATTACGAGTGGTAATGAAAGAA
TAAGTTCAGTTAATGGGCCACCAGGGACAGGTAAGACTACTTTATTAAAAGATATATTTG
CGCATCTAGTAGTTGAAAGAGGTAAAGAGTTAGCTAAACTAAATAATCCTAAAGATGCAT
TTGTCAAAACAAAAATTCATGAAACGGATGATAAATACGTATACTTACTAAAGGAATCTA
TTGCCAAATATAAGATGGTAGTCGCATCTAGTAATAATGGAGCTGTTGAAAATATATCTA
AAGATTTACCGAAAATTGAAGAAATTATAAGAAATCCCGAAAAATGTAAATTCCCTAAAT
ATGAACAGAATTATGCAAATTTAGCACATGAATTAAAAGATTTTGCTGAAATAGCTGAAG
GTTTGATTGGTGAAAGTGCCTGGGGCTTATTTTCTGGAGTATTTGGAAAAAGCAGTAACA
TTAATAAAGTATTGGAGCACATGCTAAAAAAAGATGGGAATGATATTGGCTTTGCTAGAT
TACTTCAAAATGAAAATAATCGTATGAGTTATCACGAGTTAATGACTGAATGGCAAGCAC
ATCAACGTGCATTTTTAGAAGAGTTGAGGCATGTTGAAATGTTAAAAGAAGAATCTATTA
GAGCATATGATGTTTATAAAAATTGTGAGTCTTTCTCTAAGATTGAACAGGTTATTAATA
GTGAAAAAACAAGTATTGAAGAACAGGTATATCATTTAGATAATGAAACGTTACGAGACA
ATAAAGAAATAGAAGATTTGGATAATCGAATTAATTATATTGTTAAGCAAATAGAAACTT
TAAATGAGTTAATTAAATCCATCAAAGAAAGCAACAAAGGTTTTATTAACAAACTGAAAG
CGATGTTTAATTCAGAAGAAGATGAAAGCTATAAAGATCATAATAAAGAGAAGCAACAAT
TATTAACACAACAGTTAGAGTTAGAGAAATGTAAAAAAAACAAACATGAAGACCTTGTTA
GCAAACTAAAAGAAAAAGAGAAATTAATTAAACAATTAACTAAAGTACAGTTGCAATTAG
ACGAGTTAAATTCACAGTTACAAGAGTTAGAAGCATATCGTATTGAGTCAAAAATTACAA
TTCCAGAAAAAGATTTTTGGAGTGACAACAATTATGATGAGCGCCAAGTTACTAATCTGT
GGACGAGTGACGAACTTCAATACAGACGTGCCATGCTCTTTTTAAGAGCAATGATATTGC
ATAAATTATTATTGATTGCTAATAATACAACTATTTATTATGCGATTAATGATTTTAAAG
ATAGAAGGAAATTAATTGATGCAAATCCAGATAAAGTACACAACGCATGGAATGTGATGC
ATTTAATATTTCCAGTAGTTAGTACGACGTTTGCAAGCTTTAAATCTATGTATGGGGGCA
TACCAAAAGATTTCATAGACTACTTATTTATTGATGAAGCAGGACAAGCAATACCTCAAG
CAGCTGTGGGAGCATTATATCGTTCAAAAAAAGTTGTAGCTGTAGGTGATCCGATTCAAA
TAGAACCGGTTGTGACTTTAGAAAGTCATTTAATTGATAACATTCGTAAAAATTATCATG
TTCCGGAATATCTAGTTTCTAAAGAAGCTTCTGTGCAGTCTGTTGCAGACAACGCCAATC
AATATGGTTTTTGGAAATCTGATGCTACTGATAGTAATCAAAAAACCTGGATAGGCATAC
CTTTATGGGTGCACAGACGATGCTTAAAACCTATGTTCACGATAGCTAACCAAATCGCTT
ATAATAATAAAATGGTGTTGCCAAGTAATATTACAAAAGTAGGTAAAACAGGTTGGTATG
ACGTTAAAGGAAACGCAGTTCAAAAACAATTTGTGAAAGAGCATGGTGAAAAAGTAGTGG
GATTATTAGCTGATGATTGGATTGAAGCAATTAAGGAAGGTAAAAATGAACCGAGCTCAT
TTGTAATATCGCCTTTTTCAGCAGTACAGCAACAGATTAAACGTATGTTAAAGCAACAAC
TACCGACTAGAATTGATATTGAACGTACAAAAATTAATCAATGGGTCGATAAATCCATTG
GTACTGTTCATACTTTTCAAGGTAAAGAGGCTCAGAAGGTGTATTTTGTAATAGGTACTG
ATAATACCCAAGATGGTGCTGTGAACTGGTCATGCGAAAAACCAAACTTGTTAAACGTTG
CAGTGACAAGAGCTAAGAAAGAGTTTTATGTAATTGGCGACATGCAAAGAATACAGATGA
AACCATTTTATGAGACGATTTTTAAAGAAAGAAATGTAGAATAACATACAAAAAAGTATA
TAGAGGAAGTTATACATTTTAAAAGGAGCAAAATTGAATAATGGAGAAATTTAACAACTG
GATATTAAATGCAATAAGTGGATCTCAAACAGACAAGAATGGAACAACTAAAGAATTAAA
AGGGGCAAAATTTATCATTTTATATGCATATTCAATGCTCGTTTTGCTTGCGTTAGTAGT
TTCTAACATATTCATTCACATTTTGGAGCCTAAACTATCAATCACCACTCAAATCATCAT
CGTTTTAATTTTAATTGAAGCACTAATTGGACTACGTTTCTTGAAAGCGTACGATGTTAA
GCGTGGCAAAGATAAAGAAAATAAGAAAAATAGTAAGGATTTCGTTAAACTAAAATCAAT
TTTAGTAGCAATTTTATTTACATCATTGGCGCTGACAGCAGGTACTGTAGCTGATATATA
CGGTTTCACTGACTTAGGAAATACTAGAAGTGATTTAATCGTTTGGAGCATAGGTGGTAT
TATATTTGGCCTCGTATGTTACACAATGGAAGATAAAAAATAACGATAAGGAGCTGGCGA
TTATAAAGCTAGCTCCTTTTTTTACTTATATATGTAAAGAACTATCTCCAGAGTTTTGAA
TCATACGTCATTAATTTCTATAATTAATACGCTTAAATATTGTTTAAATAAGTTTTAAAA
TTTTACACATATTTTTATTTAAAAAAGATGTATAATTAATGTATTAAATATAGAAAGAAG
TTGATGTTATGAAAAAGTGTATTAAGACTTTGTTTTTAAGTATCATTTTAGTAGTGATGA
GTGGTTTATATCATTCAGCACATGCGTCAGATTCGTTGAGTAAAAGTCCGGAAAATTGGA
TGAGTAAACTTGATGAAAGCAAACATTTAACTGAGATTAATATACCGGGTTCGCATGATA
GTGGCTCATTCACTTTAAAGGATCCAGTAAAATCAGTTTGGGCAAAGACTCAAGATAAAG
ATTACCTTACTCAAATGAAGTCAGGAGTCAGGTTTTTTGATATTAGAGGTAGAGCAAGTG
CTGATAATATGATTTCAGTTCATCACGGCATGGTTTATTTGCATCATGAATTAGGAAAAT
TTCTCGATGATGCTAAATATTACTTGAGTGCTTATCCAAACGAAACAATTGTGATGTCTA
TGAAAAAGGACTACGATAGCGATTCTAAAGTTACGAAGACATTTGAAGAAATTTTTAGAG
AATATTATTATAATAACCCGCAATATCAGAATCTTTTTTACACAGGAAGTAATGCGAATC
CTACTTTAAAAGAAACGAAAGGTAAAATTGTCCTATTCAATAGAATGGGGGGTACATACA
TAAAGAGTGGTTATGGTGCTGACACGTCAGGTATTCAATGGGCAGACAATGCGACATTTG
AAACGAAAATTAATAATGGTAGCTTAAATTTAAAAGTACAAGATGAGTATAAAGATTACT
ATGATAAAAAAGTTGAAGCTGTTAAAAATTTATTGGCTAAAGCTAAAACGGATAGTAACA
AAGACAATGTATATGTGAATTTCTTGAGTGTAGCGTCTGGAGGCAGCGCATTTAATAGTA
CTTATAACTATGCGTCACATATAAATCCTGAAATTGCAAAAACGATTAAAGCAAATGGGA
AAGCTAGAACGGGTTGGCTGATTGTTGACTATGCAGGATATACGTGGTCTGGATATGATG
ATATCGTAAGCGAAATTATAGATAGTAATAAATAAGGATTCAATAATGATATTAAGACGA
GTATGAAAATAGTTAGATTCTAATTATTTTCACTACTCGTTTTTATTTTGAAAATAAGTA
ATAATTCAACAATATTATAAATTGAACAGATTGTTTATGGAATTTTTGATAATATTAAAG
TGAAAAAGTGTTATAAATTGATAAATATATGTAATTAACAAAAACAAATCATTTTAAAAA
GAAGAGAGTTGTAAGATGATGAAACGATTAAACAAATTAGTGTTAGGCATTATTTTTCTG
TTTTTAGTCATTAGTATCACTGCTGGTTGTGGCATAGGTAAAGAAGCGGAAATAAAGAAA
AGCTTTGAAAAAACGTTGAGTATGTATCCGATTAAAAATCTAGAGGATTTATACGATAAG
GAAGGCTATCGTGATGATCAGTTTGATAAAAATGATAAAGGCACATGGATTGTTAATTCG
GAAATGGCGACTCAAAATAAGGGAGAAGCTTTAAAAATTAAAGGTATGGTCTTGTATATG
AATAGAAATACCAAAACAACAAAAGGATATTATTATGTAAATGCAATAAAGAATGATAAA
GACGGAAGACCCCAAGAGAATGAAAAAAGGTACCCAGTTAAAATGGTCGATAATAAAATC
ATTCCAACAAAAGAAATTAAAGATAAAAACATAAAAAAAGAAATCGAAAACTTTAAGTTC
TTTGTTCAATATGGAAACTTTAAAGATTTGTCGAAGTACAAAGATGGAGATATTTCATAC
AATCCAGAGGTGCCAAGTTATTCAGCAAAATATCAAGTAACTAATGATGATTATAATGTA
AAACAATTACGCAAAAGATATGATATACCGACGAGTAAAGCTCCAAAGTTATTGTTAAAA
GGTTCAGGGAATTTAAAAGGTTCATCAGTTGGATATAAGAATATAGAATTTACTTTTGTA
GAGGAAAAAGGTAAAAATATATATTTTAGTGATAGCTTAGATTATAAAAAAAGTGGAGAA
GTATAATTATGTCTAAACCAGAATATGAAATTGATCCTGGAAAAAGAGAGTGATGAAATG
ATAAAACGTATAAACAAATTAGTGTTAGGTATTAGTCTTCTGTTTTTAATCATCAGTATC
ACTGCTGGTTGTGGCATGGGTAAAGAAGCGGAAATAAAGAAAAGTTTTGAGAAGACATTG
AGTATGTATCCGATTAAAAATCTAGAGGATTTATACGATAAAGAAGGTTATCGTGATGAC
GAATTTGATAAAAATGATAAAGGTACATGGATTATTGGTTCTGAAATGGCAACTCAAAAT
AAGGGGGAAGCTCTGAAAGTTAAAGGTATGGTCTTATATATGAATAGAAATACCAAAACA
ACAAAAGGATTTTACTATGTTAATGCAGTAAAGAAAGATGGAGATGGTAGACCTCAGGAT
AATAAAATAGAATATCCGGTGAAAATGGTAGACAATAAAATCATTCCAACTAAAGGTATC
AAAGACGAAAACATAAAAAAAGAAATCGAAAATTTTAAGTTCTTCGCGCAATATGGCAGC
TTTAAAGATTTGTCGAAGTACAAAGATGGAGATATTTCGTACAATCCAGAGGTACCGAGT
TATTCAGCTAAATATCAATTAACTAATGATGATTATAATGTAAAACAATTACGTAAAAGA
TATGATATACCAACAAATAAAGCGCCAAAGCTATTGTTGAAAGGTTCGGGAGACTTAAAA
GGTTCATCAGTTAGATATAAAGACATTGAATTTACTTTTGTGGAGAAAAAAGGTAAAAAT
ACTTTTTTTACTGATAGTCTACATCTTGAACCAAGTGAGGATAAATAATCATGACTAAAA
AAGAGTATGAAATCAATCCCGGTAAAAGAGCGTGATGAAATGATAAAACGTGTAAATAAA
TTAGTGCTAGGTATTAGTTTTCTGTTTTTAATCATCAGTATCGTTGCTGGTTGTGGTACA
GGGAAAGAAGCGGAAATAAAGAAAAGTTTTGAAAAAACGTTGAGTATGTATCCGATTAAA
AATCTAGAGGATTTATACGATAAAGAAGGATATCGTGATGATCAATTTGATAAAAATGAT
AAGGGAACATGGATTGTTCGTTCGTCAATGTCGATTCAATCTAATGGAAAAGATATGAAT
ATAAAAGGCATGGTTTTATATATGAATAGAAATACAAGAACAACAAATGGCTATTACTAT
GTTGATGTTATAGAAAGAGAAGATAAAGGTATACATCGTGATAACGAAAAAAGATATCCG
GTTAAAATGGTCGATAATAAAATCATTCCAACTAAAGAAATTAAAGATGAAAAAATAAAA
AAAGAAATCGAAAACTTTAAGTTCTTCGCGCAATACGGCAACTTTAAAAATTTGAAAAAT
TATAAAGACGGAGATATTTCATATAATCCAGAGGTGCCGAGTTATTCGGCTAAATATCAA
TTAACTAATGATGATTATAATGTAAAACAATTACGTAAAAGATATGACATACCAACAAAT
AACGCGCCGAAGTTGTTGTTGAAAGGTACAGGGAATTTAAAAGGTTCATCAATTGGATAC
AAAAAAATTGAATTTACTTTCGTAGAGAAAAAGGGAGAAAATATATACTTTAGTGATGGG
CTACATTTTAATCCAAGTGAGGATAAATAATCATGATTCGATCAAATTATGAAATCGATC
CAGGAAAAACAATAAAAAGAAATAGGATTGTGAAATTATGAAACGATTAAATACATTGGT
ATTGTACATCAGTTTTTTGATATTAGCCATCAGTATTACTGCTGGTTGTGGTACAGGTAA
AGAAGCGGAAATAAAGAAAAGCTTTGAAAAAACGTTGAGTATGTATCCGATTAAAAATCT
AGAGGATTTATACGATAAAGAAGGCTATCGTGATGACGAATTTGATAAAAATGATAAAGG
AACATGGACTATTAGTTCTGAAATGGCAATTCAGAAAAAGGGAGAAGCCTTAAATATAAA
AGGTATGGTTTTGAAGTTAAATAGAAATGCAAGAAGTGCAAAAGGATTTTACTATGTTAA
TGCGATAAAGAAGGATGAAAATGGCAGACCTCTGGATAATCAAATAGAATATCCCGTTAA
AATGATTGACAATAAAATCATTCCAACTAAAGATATCAAAGATGAAAAAATAAAAAAGAA
ATCGAAAACTTTAAGTTTTTCGCGCAGTATGGCAATTTTAAAGATTTGACGAAGTATAAA
GGTGGAGATATTTCATATAATCCAGAAGCCCCGATTTATTCAGCAAAATATCAACTAACC
AATGATGATTATAATGTAAAGCAATTACGTAAAAGATATGATATACCGACGAATAAAGCT
CCAAAGTTATTGTTAAAAGGTTCAGGAAATTTAGATGGTTCATCAGTTGGATACAAAAAA
ATTGAATTTACTTTCGTAGAGAAAAAAGGAGAAAACACTTACTTTACAGCTAACCTACAT
TTTAAACCGAGTAATGATGAATAATCGTGACTAATAAAGAGTATGAAATCGATTCAAGGA
AACAAAATAAAAAGAAGAGAGTTGTAAGGTGATGAAACGTTTAAATAAATTAGTGTTAGG
TATTAGTTTCTTATTTTTAGTCATTAGTATCACTGCTGGTTGTGGCATAGGTAAAGAAGC
GGAAATAAAGAAAAGTTTTGAAAAGACATTGAGTATGTATCCAATTAAAAATCTAGAGGA
TTTATACGATAAAGAAGGCTATCGTGATGATCAGTTTGATAAAAATGATAAAGGCACATG
GATTATTAATTCTGAAATGGCAATTCAAAATAAAGGAGAACCTATGAAATCAAAAGGCAT
GGTTCTGTATATGAATAGAAATACAAGAACAACAAATGGCTATTATTATGTTAATGTGAT
TAAGGGCGAGGATAAAGGTAAACATCAAGACAATGAAAAAAGATACCCTGTTAAAATGGT
CGACAATAAAATAATCCTTACTAAAGAAATTAAAGATGAAAACATAAAAATAGAAATCGA
AAACTTTAAGTTTTTTGTTCAATATGGAAACTTTAAAGCTTTGAAAAATTATAAAGACGG
AGATATTTCATATAATCCAGAGGTGCCGAGTTATTCAGCAAAATATCAATTAACTAATGA
TGATTACAATGTAAAGCAATTACATAAAAGATATGACATACCAACAAATAAAGCACCGAA
GTTGTTGTTGAAAGGTACAGGGAATTTAAAAGGTTCATCAGTTGGATATAAAGACATTGA
ATTTACGTTTGTAGAGAAAAAAGAAGAGAACATTTACTTTAGTGATGGGTTAATTTTTAA
ACCAAGTGAGGATAAATAATCATGACTCGATCAAAATATGAAATCAATCCAGGAAAGATA
ATAATAAGAATAGGATTGTGAAATTATGAAACGATTAAACAAATTGGTATTGTATATTAG
TTTTTTGATATTAGTCATTAGTATCACTGCTGGTTGTGGCATAGGTAAAGAAGCGGAAAT
AAAGAAAAATTTTGAAAAGACATTGAGTATGTATCCAATTAAAAATCTAGAGGATTTATA
CGATAAAGAAGGCTATCGTGATGATCAGTTTGATAAAAATGATAAAGGCACGTGGATTAT
TAATTCTGAAATGGTTGTTCAACCTAAAGGGGAACGTATGAAATCAAAAGGTATGGTTCT
ATATATGAATAGAAACACTAAGACTACAACCGGGAAGTATATAGTGAGTGAAACACTTCA
TGATGAAGATGGTAGACCTAAGAGTAAAGATAAAGAATATCCGGTTAAAATGGTAGACAA
TAAAATCATTCCAACTAAAGAAATTAAAGATGAAAAAATAAAAAAAGAAATCGAGAATTT
TAAGTTCTTCGCGCAATATGGCAGCTTTAAAGATTTGTCGACGTACAAAGACGGCGATAT
ATCATACAATCCAGAGGTGCCGAGTTATTCAGCAAAATATCAATTAACTAATGATGACTA
TAATGTAAAACAATTACGAAAAAGATATAATATACCAACGAATAAAGCACCAAAGTTATT
GTTGAAAGGTACAGGTAATTTAAAAGGCTCATCAGTTGGATATAAAGATATTGAATTTAC
TTTCGTGGAGAAAAAGGGAGAAAATATTTACTTTAGTGATAGTCTACATCTTGAACCAAG
TGAGGATAAATAATCTCCTGCCTCCCACACGATTCAACACGAATTTCAAATATGTTGCTG
TAAAATAATGTAAAATAAACGTATTCATATTACTGAATTGAGGGATAGTATGCAACGTGA
TTATTTAATTCGAGTAGAAACTGAAAGCATGCCAGATTTCAAAAGGCTCAATGGTTTAAT
GATTGGTTTTGTTATTAAAGGTGAGGCACATATTTATGATGAAAATAACATGACGCAATG
CAACAGTGGCGACATTTTCATCATTAACCACCGTGACTTGTATCGATTTCAACTTCAACA
AGATGGCATCATATGTTATATCCAATTCCAAATGAAATATTTGGCAGACAAGTTTGATGA
TGCGCATTGTCTATATTTTCACTTAACAGATGCGACCACAACCAAGAATATACATCAACT
GAGAAATATAATGGCAAGACTGGTTTCAACACACATTCGACATAATGAGTTGTCTAAACT
GACTGAGCAACAACTTGTGATTCAGTTGCTTATGCATATGATTCATTATGTCCCGCGTAC
ATATCATTCGAACCAAAGTATCTTAAATGATGATAAAGTGAATCAAGTATGCGACTATAT
CGAGTTACATTTTCATGAAGATTTAAGCCTTTCAGAATTAAGCGAATACGTTGGGTGGTC
AGAGAGCCATCTGTCTAAAAAGTTTACAGAATCGCTAGGTGTAGGATTCCAGCATTTCTT
AAATACGACGCGAATTGAGCATGCGAAACTCGATTTAACATACACAGATGAAACCATTAC
TGATATTGCATTGCAAAATGGCTTTTCAAGTGCAGCGAGCTTTGCGAGAACATTTAAACA
CTTTACGCATCAAACACCTAAACAATATCGAGGTGATCGTCCAGCAATCACTGAAAACCA
GCAATCGGCACAACATGATTATCACGACCGTGAATTGATATTACTTTTAAATGACTACAT
TGAAGAAATGAATCATTTCATTGAAGATATTGAAAAGATGAACTATAAAGAGATTGCCTT
TAAACCAACTAATCAACAACTAAATCAATTTAATCATATTATTCAAGTGGGCTATTTGAG
AAATTTGCTCAATACACAGTATCAATCACAGTTATTTACATGCCATCATGATTTTCATGT
CAATGAAGTATTAGCATATGATGTGATGCCATATATTATGAAAAAGCTCAATGCGCCATT
CACGTATGATGCAGAGATTTCTAATATATTTTATGATATCGATTTGTGTTTAGACTTTTT
ATTAGATCATAACTTTAGTCTAACCATGCATTTGAATCAGTATGACTCACGAGATTATAT
CGATGCATTCAAAGTATTTATCCATCACGTTGCCCTGCATGTCAGTCATAGAAAAGATTT
GAAGTTCAACTTGTATGTGACGACATTGCACAATTCTTTGATTGAAATGATTGATTATTT
TAAAGCATTATTCCCCAATGGCGGCTTGTACGTTCACTTAGATCAAGCTACGGAAAGACA
TCTACCATTGTTGAAACGACTTGAGCCACACATCGACCATTTTGTATTTGATGCCAATTC
AAATGACGCTGTTGATTTTAATAAAATGAATGATGATGAATTTAAAACCGCAAGTCAAAT
GATTATTAATAAAACGAATTACCTTATCGACTTAATGCATCGCCATAACCTAAAGCGTCC
ACTCATTTTACTCAATTGGAATACATTGACGGGTGATACATTTATTACAAACGGCGAATA
TTTTAGAGGTGGTATCATCATTGAGCAATTATTAAAATTAAGTTCTAAAGTAGAGGGTAT
CGGGTATTGGTTGAATTATGATTTGCACGTCAGTCATTGTAGAAATGAACGGGATTATAT
GAATTCTATTGAACTGTTTCATCAATATAATGGAAAACGTCCGGTCTATTTCACGGCATT
GCTATTTAATAAATTAACAAGTAATATTTTATATTCTGATGATACATGTATTGTCACGGG
AACTGATTCAAATTTTCAAATATTGTTATATGATGCAAAGCATTTTAATCCGTACTTAGC
GTTGGACAATCAAATGAATATGCGTGCAACGGAAATGATCCATTTGAACATTAATGCCCT
AGAAGACGGTATGTATAAGATTAAACATTTTACCTTAGATAAAGAAAATGGTGCGTTATT
TAATCTTTGGCGAAAACATCATACGATACATGGTATGGACAGGGACTCTATAGATTACGT
TAATCGAATGAGTTTTCCAAAATTAGAAGTGTACGATATAGATGTGACGGATACGCTGGC
ATTAAATATTAAAATGATTACCAATGGAATTCACTTAATTGAAGTAAAACGTTACCCAAG
TTCATAAAATGATCACAAATCACAATTTATGTTATACATAATTTGTGATTTTTTGTATTC
AAAGTTAAAATTGCAAAAAATTAATGGTTAACATCTCTGTTGTTGGCAATATAAATAATG
ATTAATCATTTATGATGTAACTAAGGAGATGAAGGATATGAATCAACAATTAATTGAAAC
TTTAAAATCAAAAGAAGACAAAATGATTGAGATCAGACGTTATTTACATCAGCATCCAGA
ATTATTCTTTTCATGAGGATGAAACGGCGAAATACATCGCTGAATTTTACAAAGGTAAAG
ATGTGGAAGTAGAAACGAATGTCGGACCACGTGGAATTAAAGTAACGATTGATTCAGGGA
AACCTGGTAAAACATTAGCAATCCGTGCAGACTTTGACGCATTACCCATTACTGAAGATA
CAGGATTATCTTTTGCATCACAAAATAAAGGTGTTATGCACGCATGTGGTCACGATGCAC
ATACAGCATACATGCTTGTATTAGCAGAGACGCTTGCTGAAATGAAAGATAGTTTTACAG
GAAAAGTCGTTGTGATACATCAACCAGCTGAAGAAGTACCACCAGGTGGTGCTAAAGCAA
TGATTGAAAATGGTGTATTAGACGGTGTTGATCATGTATTAGGTGTACACGTCATGAGCA
CAATGAAAACAGGTAATGTGTATTACAGACCTGGTTATGTTCAAACAGGACGCGCATTCT
TCAAATTGAAAGTTCAAGGTAAAGGTGGTCATGGTTCATCACCACATATGGCCAATGATG
CCATTGTTGCAGGTAGCTACTTCGTCACAGCGTTACAAACAGTTGTATTTAGACGACTAA
GTCCATTTGAAACCGGTGTTGTCACAATCGGTTCATTTGACGGTAAAGGTCAATTCAATG
TCATTAAAGATGTTGTTGAAATTGAAGGTGATGTACGTGGATTAACAGATGCTACAAAAG
CAACAATTGAAAAAGAAATTAAACGTTTATCAAAAGGCTTAGAGGATATGTATGGTGTAA
CTTGCACCTTAGAATATAACGATGATTATCCTGCATTATATAATGATCCAGAGTTTACTG
AGTACGTGGCTAAGACGCTAAAAGAAGCAGACCTTGAATTTGGTGTCGAAATATGTGAAC
CACAACCACCTTCAGAAGACTTTGCATACTATGCTAAAGAACGTCCAAGTGCCTTTATTT
ATACAGGTGCAGCTGTGGAAGATGGTGAAATTTACCCACATCATCATCCTAAATTTAACG
TTTCAGAAAAATCATTACTTATTTCGGCAGAAGCTGTAGGGACAGTTGTTTTAGATTACC
TTAAAGGAGATAACTAACATGAATGAAACGTATCGCGGGGGCAACAAGTTAATCTTAGGT
ATTGTATTAGGTGTTATTACATTTTGGTTGTTTGCACAATCACTTGTAAATGTTGTACCA
AATTTACAACAAAGTTTTGGCACAGACATGGGGACAATTAGTATAGCGGTCAGTCTAACT
GCACTATTTTCAGGTATGTTTGTCGTTGGAGCAGGTGGTCTAGCAGATAAAATTGGGCGC
GTGAAAATGACGAATATCGGTTTATTGTTAAGTATTATTGGTTCAGCATTAATTATTATT
ACGAATTTACCGGCATTATTAATTTTAGGTCGTATTATACAAGGTGTATCAGCAGCGTGT
ATTATGCCTTCTACATTGGCCATTATGAAAACTTATTATCAAGGTGCTGAACGTCAGCGT
GCCTTAAGCTACTGGTCTATCGGTTCTTGGGGTGGTAGTGGTATTTGTTCACTCTTCGGT
GGAGCAGTTGCGACAACTATGGGTTGGAGATGGATTTTCATCTTCTCAATTATCGTTGCC
GTACTTTCAATGTTACTCATCAAAGGGACGCCTGAAACGAAATCAGAAGTTACCAATACA
CATAAATTTGACGTTGCAGGGCTAATTGTTCTAGTAGTTATGTTGCTAAGTTTAAACGTT
GTCATTACTAAAGGTGCAGCACTTGGTTACACATCATTATGGTTCTTTGGTTTGATTGCA
ATCGTAATTGTAGCATTCTTTATTTTCTTAAAAGTTGAGAAAAAAGTAGATAATCCGCTT
ATTGATTTTAAATTATTTGAAAATAAACCATATACAGGTGCAACGATTTCGAACTTCTTA
TTAAACGGTGTTGCAGGTACATTAATTGTAGCGAATACATTCGTGCAACAAGGTTTAGGT
TATACAGCATTGCAGGCAGGGTACTTATCAATTACTTATTTAATCATGGTGTTATTGATG
ATTCGAGTTGGTGAAAAATTATTACAAAAAATGGGTTCTAAGCGACCAATGTTATTAGGT
ACATTCATTGTGGTCATTGGTATTGCACTTATTTCATTAGTATTCTTACCAGGCATATTT
TATGTTATCAGTTGTGTCGTAGGATATTTATGTTTTGGACTAGGCTTAGGTATTTATGCA
ACACCTTCTACAGATACAGCTATTTCGAATGCACCGTTAGATAAAGTTGGCGTTGCTTCA
GGTATTTATAAAATGGCTTCATCACTTGGTGGCGCATTCGGTGTCGCAATTAGTGGTGCA
GTATATGCTGGTGCAGTTGCTGCAACGAGCATTCATACAGGTGCGATGATTGCACTTTGG
GTTAACGTATTAATGGGAATCATGGCATTTATCGCAATTTTATTCGCGATTCCTAATGAT
GATAAACGTGTCAAAGATGCGAAATAATAACGATGACACGCCCAGTGTTTTGATAATAAT
TTAAATGAAAGTAAAGCAAATTAAATGAGGAAATGTATAGAGCAGTGCATATAGATAAAT
CTATGATTGGATTAACACTAATATAAGTAAAAATGAAAAACCATCCACTTAAACTGTTGA
TAAGTTAGGTGGATGGTTATTTATTGCGTTGTTCTAAAATTTGGATATTTATATGGAAGG
AACTATATCTAATGTGAAGATTATGGCATTTCACTTCAATGAAGGCGACGTGTAAAAGTG
TATATTAAATGATTCGAGGTCAGACTCCGAGAACAGTGTCCGTCATGCTTACCGCATACT
AATGAAGCATCATTATATCAGTGTTTATAGCCGATTTAAGATAATAAAGTTTGCTAAACA
AAAAAGCCAACCCATTGATGTTGGATTGGCCTTTTACGTGCATCTGAATCTCTAATTTTA
TATAAGATATGAATTTAAATAAGACAGTAAAAATTAAATTTCAGTTGTTGCAATTTCTTC
ATCTGTAGGTACATCATCGTTAAGGCCAACAAGTGCTTCAGAAACATTTCGTGAATGATA
ACCGATACGTTCAAGAACACCAATCATATCGATATATAGTAATCCGCCTTTTGTTGTACA
TTCACCACGATTAAGGCGTTTAATATGACCTTTGCGTAGTTTATGTTCAATATTAAATGA
TTCTCTACTACGTTCTACAATTTCATCTTTTTTCGTTTTGTCATAAACATCTAACATGTC
GATGGCTTTATCAAATGACTCAGCAACATGGTTGAATAATTTATCCATACCGCGTTGTGC
ATCTTCTGTAATGCGAATATCTTCATCATGTTGGCGTTTTAATTGAGCGACATACTCTTC
TGTTAGCTCTGCTACTTTTAAAATAGAGCGATTGACATCAAACATAACTGCTAAACGCTC
AACGTCTGCCTTCGTAATGGCTTTTGTAGAAATTCTAACTAAATAATTTCGAATACTATC
ATTGATTGTTTCAACAGCTTGGTGCTTTTGTTCAAGCTTTTTGATCAATTTTTTATCGTC
TTTTGTAATTTCGCGAATGTCTTCAAACATCGTTAAGACAATTTGACCCACATTTTGTAA
TTCTTTTTGAGTTTCTTGTAATGCAACACCAGGTGCGTGATAAACAAGATCTTTGTTTAA
GTGCTGAGGTTTATAGTCATCAGCAATATCTTTACCTGGGACAAGCTTTGTAACTATCCA
TGCTAAACCTGCTACAAATGGTAATTGAATCAAAGTATTTGTTATGTTGAAGATACCATG
TGATACTGCAATCGTCATCGCTGGTTTTAAGTGCCATACATCTTGTAACAAACTAATCAA
ATGAATCACAACTGGCAAGAAAATTGTGAAGATAATTACCCCGATTAAGTTAAAGATGAC
GTGTACAAGCGCCGCACGTTTTGCAGCGATTGAGCCGGCTAAACTAGCTAAGATAGCTGT
AATCGTTGTACCAATGTTATCGCCTAGTAACACAGGGATTGCTGCGTTTAAGCTGATTAA
ATCTTGTTGATAAAATTCTTGTAAAATACCAATCGTCGCACTTGAACTTTGAACTAGTGC
TGTTAACCCTGCGCCGACAATGACAGCAAGTATTGGATTTGATGACATATCAAGCATTAA
TTGTTTAAATCCATCTAATGATGCTAAAGGTTTAACGGCATCGCCCATAAATTCTAGACC
GAAGAATAGAGAACCGAAACCGAATAGTATGCGGCCAATGTTATTGATTTTAGAGCGTTT
AAAGAAAAAGATTAAAAATGCACCTAATGCTAAAATTGGCATTGCATATTCGCCTAAATC
TATACCGATAATAAATGCAGTTACCGTTGTTCCGATATTAGCACCCATTATCACTCCAAT
GGCTTGTTTCAATGTCATAAATCCAGCTGTTACCAGTCCGATTGTGATAACTGTCGTACC
TGAACTACTTTGTATTAAAATAGTTACAACGATACCTGCAATAACACCTAATACTGGATT
TGATGTAAATTTGTTTAAAATATCTCGTAGCCTGTCTCCTGCTGATGCTTGAAGCCCGTC
TCCCATGATTTTTAAGCCGTAAAGGAAAATACCTAAACCACCTAAAAAGGAGAAAATGAC
TTCTGTAACCGACATTTCCATTATTTCACCTCAAATAAGCTTTATATTTAGATTATCGCT
TATAATTGTAAATTTAATGTTAAGATTAGGTAAAATTATTTAACAATATATGTTATTTGT
ATATGACTTGTAAAATATCGTCACTTATTATGTAAATTTTCAGTGTGAAATGGCAGGTTT
GCAATCACTTGTTTAACAAAATGATGCAATCAATCATGTAATTATGTTTCATCAAAAAAT
CATGAGAGTGGAACAACAAAATAAAGTTTATGAAAACATTATTTCTGTCCCAGTCTCATG
ATTCGAAATCACCAAATAAAATTATTTAATGTGCCTCGTTATAACAATTTGTGTTCTTTT
AATAATGTCTCAATGTACGTACCTTTTACCTTTTTAAGGAATCCAGCTAATGCGAGTTTT
TGTATTTTCGAATCTTTAGTAATCTCACGCAAATCTTGGTGGTCATTGAGCTCATATACA
GCATCCATTAAGACGCGAAGATCAAATGGACTATTGATGACTTCTGGGATGCCACGGTCG
ATATTTAGTAGTTCATAAACAGCTTCCATTGCAGTACGAACCGAATATTCTGTAGTAAAT
ACAGTATCTCGCTCTGTTTCTGCAAAGTTACCAATAAATGCTAAATTTTGTGATTGATGT
GGGACAACTAGAGGTCTGTCGCCGATAGCACGCGTCATGAAATAAGAGGTGATATATGGC
ATATAAACAGGAATCGTATTAGATGCATGTTTTGCTAAGTCTTCAATTTTGTCAGTTGAT
ACACCTAAGTGATACAGCCATTCTTGGCATATTTCATTACCACTACATTCTGTAATTGGC
TTTTTAATATAATCGCCGTTTACATCTGAATATAAGGCATAAATCCATGTAGATATTTCA
TTTTCAGGTTGGTCTTTAAACTGTTGCTGACGATTGATTGTAAAACTCATTTGCCATGCA
GAATCATTGATTGTAATAATACCGCCTGTAACTGTTTTGCCTGCAAGTGGGTCACGTTTA
CAAATACTTTCTATTGTATCGATAATCTCTTTATTGTTTGTTGTAGAAGTTGCTGAAACA
AACCAACTTTTTTTAGGAATATTTTGGCAAAACTTATCAGGATTACCAAATTCAGGACTT
TGTCGCGCTAAATTTTTCCATAGTGTCCAACTACCACCTAATTCGTCAGTTGGTGGCGCT
GGTGTATCATTATCACCATAAGTAGAGCTTTCTGTAATACTACCGTTTGTCACAAAGACA
AGATCGTTTATAGTCAGTTTAATAGATTCTGCATTACCATTACGGTCAATTAATATTTCT
CGGGCAATTTTTTGACTTGTCGTAACATCTACTTTAATATCTTTTACTTTTACATCGTAT
TCAAATTGAACCCCATGCGATTTTAAATATTCAACCATAGGTAATACTAAAGATTCATAT
TGATTATATTTAGTGAATTTTAAAGCTGAAAAGTCTGCGAGACCACCAATATGATGAACG
AATCGCATTAGATAGCGACGCATTTCCATAGCAGAATGCCACGGTTCAAATGCAAACATC
GTTTTCCAGTAAATCCAAAAGTTTGAATTAAAGAAGTCATCGGAAAATACATCTGTTATT
TTGACATCATCTAAATCTTCTTCATTCGTTAAACATAAATCTAAAATTTCTTTAATTGCC
GTTTTAGTCAAAGTGAAGTCTCCATCTGTGACTAAACGTTGACCCTGTTTCTCAATAACA
CGACAACGAGAATAGTTAGGGTCTTCTTTGTTTAACCAATAGAATTCATCTAATACTGAC
GCGTTATCGATTTCTAATGAAGGGATAGATCTGAATAAGTCCCACAAACATTCAAAGTGG
TTCTCCATTTCACGACCACCGCGGACAACATAGCCTTTTAAAGGAATATTTTCTCCGTCA
AGACTACCACCTGCTTTAGGTAACTCTTCTAAAATATGAATCTTCGAACCTTCCATTTGA
CCATCCCTAATTAAGAAACAAGCTGCCGCAAGTGAAGCTAACCCAGACCCGATTAAGTAA
GCAGATTTGTTTTCTACATTTTCAGGTTTTTTAGGGCGCGCAAATGCTTCATAATTTCCA
TAACTGTAATACATATCCACCAAGTCCTTTCGTATTAGAATACACTCAGACTATACCCCT
TTGTGAATTGCAAATATTAGTATTTATATTGGTAAATTTGACGAAATTAGATCATTTTTA
TATTTTTGATTTTTAAAATTTTATCACTCGAATGTTTTTGGATTCTGAGGTGCGGGACTT
GGAATAATTATGTATTTTGAAAGAAGTTACTTAAACTAACGCCTAGTAGAGTGATAATTC
CGCCTATAATAGCAAGGGTTGTTGGTAGCTCGTCTAATAACAGATAAGATAATAATAAAG
AAACGATAGGTGTTAAATAAAGAGACATTGTTGCATCAGAGACACCAACTGACTTCACAA
TATAAGCAAGCAAAACGTATGGAATTATAGTAGGGAATATAGCTAAATAAAGTACCGATA
CTATTGATGTAAAAGTGGCGCCGTGTATATCGTTGATGATTTCAGGAATAAAAATAAGCA
TAAATGGTGAGCTTGCCATTATTGTATATAGTGTGAAAGCGATGAAGCCGTATTTTTCTA
TGTATTTTTTCTGGAAAGTAAAATACAAACTTTCACTAAAAGATGCAAGTAAAATAATAA
AAACACCTAATACATTAATAGTTGTGTAATCATCTTTACTTATTGAAATAATGGATATTC
CTATAAATGCGACGAGTGAACTTAACCAATTCCATTTTGAAAAATGCTCTTTTAAAAATA
TATAAGCTAAAGCACTAGAAAAAATAGGCGTTGTAGAGACTAGAATTCCAGATATACCTG
CACTAATCAAAGTTTCACCAAAATTTAAAGCTGTGTGATATATCACAAATCCACAAAATC
CTAAAATAAAAATAACAGGGATATCTCTTAGTTCAGGGGTAGGCAATTTCTTTATAATTA
CGAACGGCAAGAGAATTATTGTTGCTAAAATTAAACGAAATGCCGACAATGATTCTGCAC
TAAAATCATTTAACGCAATCTTTATCATTGGAAATGCAGATCCCCACAATATGATAGTAA
ATAAATATGATAGAAAAGTAGTGTCTCGAAGTTTATTCATTAATATCATCACTCCTTTAA
TTATGTGTTTCTATATTAAAAAATATGATTTAAAATGAGTACAACCAATTTTGAATGGAT
TTACCTATCCAATTTTAAAAGGGAGGGAGAAGATGGCTAAATATAAAGATATTGCTAGTG
ACATAAGAGATAAAATAATCACAGGGGATTGGTTTTATGGAATGAAAATACCTTCACATA
GGCAGTTGGCGATACTGTACAACGTAAATAGAGTAACGATTATTAAAAGTATTGAGTTAT
TAGAAGCTGAAGGATTTATCTATACTAAAGTAGGTAGTGGAACATATGTTAATGACTATT
TGAATGAAGCACATATTACAAATAAGTGGTCTGAAATGATGTTATGGTCCTCTCAACAAA
GAAGTCAGTATACGGTGCAATTAATTAATAAAATTGAGACAGATGATTCGTATATACATA
TAAGTAAAGGTGAATTGGGTATATCGTTAATGCCACATATTCAATTGAAAAAAGCCATGT
CTAATACAGCCAGTCATATTGAAGACTTATCTTTTGGTTATAATAATGGCTATGGTTATA
TCAAGTTAAGAGATATTATCGTTGAACGAATGTCAAAGCAAGGTATAAATGTAGGTAGAG
AAAATGTAATGATCACTTCAGGCGCTTTACATGCCATTCAACTTTTATCTATTGGGTTTT
TAAGTCAAGATGCCATAATAATTTCGAATACACCATCATATATTCACTCTACAAATGTTT
TTGAGCAATTGAATTTTAGACATATTGATGTTCCTTATAATCAAATTAATGAAATTAATA
CCATCATTGATAGATTTATTAATTTTAAAAATAAAGCGATTTATATAGAACCTAGGTTTA
ATAACCCGACAGGTCGTTCTTTAACGAATGAGCAAAAGAAAAATATAATTACTTATAGCG
AAAGACATAATATTCCTATCATTGAAGATGATATCTTTAGAGATATTTTCTTTAGCGATC
CAACTCCTTCTATCAAAACTTATGATAAATTGGGAAAAGTTATACATATAAGCAGTTTTT
CAAAAACGATTGCACCAGCAATAAGAATAGGTTGGATTGTTGCTTCTGAAAAAATAATAG
AGCAATTGGCAGATGTAAGAATGCAAATTGACTATGGATCCAGTATTTTGTCACAAATGG
TTGTATATGAGATGTTGAAAAATAAGTCTTATGATAAACACTTAGTAAAGTTAAGGTATG
TTTTAAAAGATAAACGAGACTTTATGTTAAACATCCTCAATAATTTATTTAAGGATATAG
CACATTGGGAGGTTCCAAGTGGAGGTTATTTTGTATGGTTAGTCTTTAAAATAGATATAG
ATATTAAATATTTATTTTACGAATTGTTAAGTAAAGAAAAAATATTAATCAATCCGGGTT
ACATTTATGGCAGTAAAGAAAAGAGTATAAGGCTATCTTTTGCCTTTGAATCAAATGAAA
ATATTAAGCATGCGCTCTATAAAATTTATACATATGTGAAAAAGGTTTAATTAAAACAAT
AATTCGAATCATTATGTGGCATGTTAAACAGCTAAATATAAGCTATACACATTTAACAAG
CGGATACTCCTGACGCAATTATAGTATCATTACATATTGTTTAATCGTTTGGGGTAATGT
AATTAAAAGGTAAAATAGGCAGAGTGTTTTACACAAAATGTAAAGAAAGAGGCGATAGAA
TGTCTAAAATCAGGTCTTTTACAATATTAAGTCTACTTATTTACTTAACTATGATGTGCT
ATACAGTAGTGACCTATTCAAAATTACCAACCAAAGTACCTATTCATTATAATTTAGCAG
GGGATGCTGATAACTTTGCTGATAAATGGGTGCTGCTTTTGATTAATAGCGCATTTATAG
TGATTTGGCTTATATTTTTCATTGCAGGTAGATACTATGAACGATTTGCCAAATGGTCAC
ATTATAATCATACACCACGTGAAATTCGAGCGATTAAATTATTTTTAAGTACGTTAAATT
TAGAGATTATGAGCTATATGTCTATCTTCACAGTATTAGAAATTTGGCAAATACAACACC
ATCATCAATTCAATTTACTATGGTTTAATATGATATTTATCATTATCATTGGTTTGACGC
TTGTCATATTTTGTTTACTTCCTACAATTCATAAAATGAGAGATTCTCAATAAAAATATA
AACTCTCATGATGCAGTTTTGAAGCGGATTCCTGAGATTATTATAAATAATATCTAGTAT
TTATAATTAAAATGATATATTATTTATTATAGTTAAATATTGTGTATATTTTGTGAACTT
TTTGTAAAAATTCGATTGCCTGTCACATATAGGAGTGTTACATTTTAAATATGTGATCAT
CGCAAAATATAAGTTGAAATAGGTTGTAGATTAATCAGGATGATAAATATTTTATATAAA
GAGAGGGAGTCATTATGACACTACTTACTGTAAATCCATTCGATAATGTTGGATTATCAG
CCTTAGTTGCAGCAGTACCTATTATTTTATTTTTATTATGCTTAACCGTTTTAAAATGAA
AGGCATTTATGCAGCATTGACAACTTTGGTTGTTACATTGATTGTGGCTTTATTTGTATT
TGAATTACCAGCGCGTGTATCAGCAGGTGCGATTACAGAAGGCGTTGTTGCCGGTATTTT
CCCAATAGGATATATCGTTTTAATGGCAGTTTGGTTATATAAAGTTTCTATTAAAACAGG
ACAATTTTCTATTATTCAAGATAGTATTGCAAGTATTTCAGAGGACCAAAGAATCCAACT
ATTATTAATTGGATTTTGTTTCAACGCATTTTTAGAAGGTGCAGCAGGATTTGGTGTGCC
AATTGCGATTTGTGCAGTATTATTAATTCAACTTGGATTTGAACCATTAAAAGCAGCGAT
GTTATGCTTAATTGCTAATGGTGCGGCGGGTGCCTTTGGTGCAATTGGTTTACCAGTTAG
TATTATTGATACGTTTAACTTAAGTGGAGGCGTTACAACATTAGATGTTGCGAGATACTC
AGCATTAACACTTCCAATTTTAAACTTTATTATTCCATTTGTTTTAGTATTCATTGTAGA
TGGTATGAAAGGTATTAAAGAAATTTTACCTGTCATTTTAACAGTGAGTGGTACATATAC
TGGATTACAATTATTATTAACAATATTCCATGGTCCAGAACTAGCAGACATTATCCCATC
ACTAGCAACAATGGTGGTGTTAGCATTTGTTTGTCGTAAATTTAAACCGAAAAACATTTT
CAGATTGGAAGCGTCTGAACATAAAATTCAAAAACGAACGCCTAAAGAAATTGTCTTTGC
TTGGAGTCCGTTCGTCATTTTAACTGCCTTTGTATTAGTATGGAGTGCACCATTCTTCAA
AAAATTATTCCAACCTGGAGGTGCACTTGAAAGTTTAGTAATAAAATTGCCAATTCCAAA
TACTGTGAGTGATTTATCGCCTAAAGGAATTGCGTTGCGTCTCGATTTAATTGGTGCAAC
TGGGACAGCGATTTTATTAACAGTAATTATTACAATTTTAATTACGAAGTTAAAATGGAA
AAGTGCAGGTGCTTTATTGGTCGAAGCAATTAAAGAATTATGGTTACCGATCCTTACAAT
TTCAGCTATTCTAGCTATTGCTAAAGTTATGACATACGGTGGTTTGACTGTAGCAATTGG
ACAAGGTATTGCTAAAGCTGGAGCAATTTTCCCATTATTCTCTCCAGTATTAGGTTGGAT
TGGTGTGTTTATGACTGGTTCAGTTGTAAATAACAATACTTTATTCGCACCTATTCAAGC
GACAGTGGCACAACAAATTTCAACAAGCGGTTCATTACTTGTGGCAGCTAACACTGCAGG
TGGTGTAGCAGCGAAACTTATTTCACCACAATCAATTGCCATTGCGACTGCAGCTGTTAA
AAAAGTTGGTGAAGAATCTGCATTATTAAAAATGACGTTAAAATACAGTATTATATTTGT
TGCCTTTATTTGTGTTTGGACGTTTATATTAACGTTAATATTCTAAATATAAATAATGTT
GTCACTTGGATTCAAATGACATTTTAAATCTAATTATTCATGAATCGAACTAGTACGAAA
TGCATTGAGCATCTTGTCTAGTTCGATTTTTTAATGTCTAAAAATGTAGTATATGTAATT
AGAGTAGAAAGTGTTGAGGCGTTTCAGAAGTTGTTTAGAAAAGTAAGTAAAATAAAAAAT
GCACTGAGCAACAAAAGATGTTGCTAGTGCATTTAGATGATTCTTATCATTTCAAAAATG
TGTTAATCAACGTATATAAGTTAAAATTGGTTTGGATAAAATGATATCTATCGTTGTGTA
TTGTTTGTTTTTATAGTTCGCGACGACGTCCAGCTAATAACGCTGCACCTAACGCTAATG
ATAATCCACCAAATACAGTTGTACCGATGAATGGATTTTCTTCACCAGTTTCTGGTAATG
CTTGAGCTTTGTTAGCATCTGCATGGTCTGCTGGTTGCTTCTTATCAACAACAAGTTCTT
GACCAGGTTTGATCATGTTTTTATCAGCTAATTTGTTATCTGCAGCAATTTTGTCAGCAG
TAGTGCCGTTTGCTTTTGCAATGTCATTTACTGTATCACCAGGTTTAACGACATGTACCC
CGTTACTGTCTTCTTTACCAGGCTTGTTGCCGTCTTCTTTACCAGGTTTGTTGCCATCTT
CTTTACCAGGTTTTTTGTTGTCTTCTTTACCAGGCTTGTTGCCGTCTTCTTTGCCAGGCT
TGTTGTTGTCTTCTTTACCAGGCTTGTTGTTGTCTTCTTTGCCAGGTTTGTTGCCGTCTT
CTTTACCAGGTTTTTTGTTGTCTTCCTCTTTTGGTGCTTGAGCATCGTTTAGCTTTTTAG
CTTCTGCTAAAATTTCTTTGCTCACTGAAGGATCGTCTTTAAGGCTTTGGATGAAGCCGT
TACGTTGTTCTTCAGTTAAGTTAGGTAAATGTAAAATTTCATAGAAAGCATTTTGTTGTT
CTTTGTTGAATTTGTTGTCAGCTTTTGGTGCTTGTGCATCATTTAGCTTTTTAGCTTCTG
CTAAAAGGTTAGCGCTTTGGCTTGGGTCATCTTTTAAGCTTTGGATGAAACCATTGCGTT
GTTCTTCGTTTAAGTTAGGTAAATGTAAAATTTCATAGAAAGCATTTTGTTGATCTTTGT
TGAATTTGTTATCCGCTTTCGGTGCTTGAGATTCATTTAACTTTTTAGCTTCTGACAATA
GGTTAGCACTTTGACTTGGGTCATCTTTTAAGCTTTGGATGAAACCATTGCGTTGTTCTT
CGTTCAAGTTAGGCATGTTCAAGATTTCATAGAAAGCATTTTGTTGTTCTTTGTTGAAAT
TGTTGTCAGCTTTCGGTGCTTGAGATTCGTTTAATTTTTTAGCTTCACCTAAAAGGTTAG
TGCTTTGGCTTGGATCGTCTTTAAGACTTTGAATGAAGCCGTTACGTTGCGCTTCGTTTA
AGTTAGGCATGTTCAAAATTTCATAGAAGGCGCTTTGTTGATCTTTGTTGAAGTTATTTT
GTTGCGCATCAGCTTTTGGAGCTTGAGAGTCATTAAGTTTCTGAGCTTCACCTAAAACGT
TAGCACTTTGGCTTGGATCATCTTTAAGACTTTGGATAAAACCATTGCGTTGATCAGCAT
TTAAGTTAGGCATATTTAAGACTTGATAAAAAGCATTTTGTTGAGCTTCATCGTGTTGCG
CAGCATTTGCAGCAGGTGTTACGCCACCAGATATAAGTAATGTACCTAAAGTTACAGATG
CAATACCTACACCTAGTTTACGAATTGAATAAATGTTTTTCTTTTTCAAATTAATACCCC
CTGTATGTATTTGTAAAGTCATCATAATATAACAAATTATGTATTGCAATACTAAAATCT
ATATTTATAATTAAATTTAAATGTAAGTTTTATAACTTATAAAATAAATATTTTGCTCAA
AGATTTATTCAGGAAGTAAAAGGCTTAAAACCGCAAAATCACGCTATTTCGATTAATAAA
AACAGATAAAATATAGAGATATTTTTTATAATGAAAGCGGTTTAATACATATAAGTTAAA
AAATATTTTTAAGAATAAAGTGGGGCTTTGAATGTGCTGAGGTTTAATTTCGGAAATGGT
TTTAAGAGATATAGAAAATAGAAAGTTGTTCATTATGTGCTGAGGTTTTATTAAAAAATA
GAAAACACAAGTGCACTTTAGAATACAGCACACTTGCGTAATAGAGATATTATTCAAAAA
CAAGATGTAAATGATCTTTATCTGCTAATAATTGATTCACTTGAGCTAATAATTGTTCAG
CATGGTCTTGCTGCGCGTCATCCATATGAATTAAAATTTTTCTTTCATCTTCAGTTGAGC
GTTCTTTTATTAGATAGCCTTGCTTTTTTAAATTATTGAGAGCTCTAACAGTTTGAGGGT
ATTTATGGTGGATTGTTTCAATTAAATCTTTAAGAAGAACGATGCTTTTATTTTGAGAAG
TGATAATAGCTAGAATTGTGAATTCTACAAAACTTAATGTTAGATGTTTTTTGATAATAT
TCTTGAAATACATTGTATACATCATCAAGTTTAGAAATTCTTTACTATCTTTTGGTATCA
TCTGTGATTCACTTTGATCTGCAAGGTTAAATTGTTTAATGATTTGATCAAACAATGTAA
CACGTTCTGCAATTTTCTCTCGTTGTTCTTCAGATATTGAAATGTAAGTATTACGCTCAT
CAATTTTACTTCGAACTTTACTAATATATGAATGTTTCACAAGTACTTTTATATGCTGTA
CTAAATCCGATTGTTTATAACATAAATCTGAAACAATCTTCTTAAATGGAAGTGTGTTTT
CTTGCTGATGAAATAAATAAGTCAGTAATATAAATTCTTTTATAGTCATATCGACTTCAG
GCTTGACTTTTTTCTTAAAACGAAACATATATGCTTCAATGATTATAAAATCTCTAATTT
TGTCATGGTTATTATATTTCATTGTTTTATCTCCTTGTATATGCACTTTATTTTAATATA
ACACAATATAATAAGAAAAATAATCCGTAATTTACAATTAAAAATAATATGATATTTTTA
TTAAAATTTGTGTTTTTGAATAAATGACATTATCAAACACTATATTTAAATAAGAAATAG
TTATCGATATTTGAAAAATCGAAGAATATTGATTGATATTATAGAATATGAGTCGGTGTT
ATTTGTATATAAAGTATTAATATGTAATTAAGAAAGTCGACGCTTGTTAACAATAACGAC
AACTATATGTATAAAAAAACCTCGCAACTGTTAGTTAACTGAATCATTTAGCTAACTTCG
TTGTGAGGTCATTTTGTTTTAATAATATCGTTATAACTTTTTCACGGTTAATAATAAGTA
TATGGAGAATGGGGCACCAAAAGCAGCAATAAATACACCTGCTGGCACTTCTTTAGGCAA
GAATAAGGTACGCCCAATTAAGTCTGCAATAACAATTGATATGGCACCAATCATTGCTGA
CATTAGTAACTTTTTAGCATAACTTCCGCGAACGATTGTTTTCGCGATATGTGGTGCGAT
TAAACCGACAAACCCAATGTTACCTACTAAACTGATTGCCATAGATACGAGTATAGTAGA
AGTGATTAATTGGATTAGTTTCATACGTTGTACATGTAAGCCTAAGCCAATCGCTACAGG
GTCATCAAGTATAGATATTTTCATTTTTGGTATAACAAGAAATAACAACGGCACAACAGC
TAAAATAACCATACCCAAAATGATTGTATCTTTAAACGTAGCACCGTAAAGACTTCCGAC
TAGCCATGTATAAGCTTTGGCAGCAGATAATTGCTTCGTTGTAATGAGTAATCCTTGGAC
AAGCGCAATAAACAACGTTTGCATCGAAATACCGATGATTATGAGTGTTGTCGGGCGTAT
TTGTCCTTTCGTTTGAAACACTAATAGTATCATCATTGCAACTGCGCCACCTAATACTGC
AAATAGTGGAAGTAAATGTATCGTTAAATGGCTGAAAAATGCAATAAAGACAACAGCACT
TAAGCTAGCACCACCTGTGATTCCGATAATATCTGGTGAGGCAATTGGATTTTTCAATAC
ATTTTGTAACATTAAACCACTCATCCCTAGTGCGGCACCAGCTAATATCGCAAGTGTAAT
GCGAGGTAAGCGTAATACTTCTAAAGTGAATTGATCTATACTGTCATTTGGATTTATAAA
GTACATCAGTACGCGTTGTAATGGTATAAAGCTTGAACCAATCATCATACTTACCACTGA
AACGATGGCTAAAAAGATTAACGCGAAGATGAGATGGTAATTGTCTTTTTTATTAATCTT
TTCGGTCATAAGCGTTGACGTCCTTTCTTCATAATATAGATTAAGACAATAGCGCCAATG
ACAGCGGTAACGACACCGATAGGCAACTCTAATGGCTTAATTATTATACGAGCAACAATG
TCTGAAATGATCATTAGGATTGCTCCAGCTAATGCAGTAAAAGGAATTAAATACTTATAG
TTTGGTGGTAATAATCGTTTGCTAATATTCGGTACGATAAGACCCACAAAGATGATTGAT
CCAGCTACGGCTACCGAAATACCGGCTAACATACTGATGAGCATAATAATCATCCATTTG
ATTAATTTTATGTTTTGACCGAGGCCGGTTGCAATGTCGTCACTTGTCATCAAGATGTTG
ATGTGTGCAGCCATGCTAAATGCAATTAAAATAAGTATCAATACAAGCGGAATAATCCAT
GGGATATCCCAAATATTACGTAATGAAACGGAGCCACTTAACCAAAATAATAGGCCTTGT
AAGTCTGTTTCGTTCATAATAAGTATGCCTTGAGTAAAGGCTGTAAATAGCATCGCAATT
GCAGCACCTGCCAAAATGACGCGATGAGGTGAAAATAGGGTTTGTCTAAACATACCTAGT
GCAACGACTAAGACTGTAACAACAATAGCCCCCAAAAATGCGATGACAACAATCATTTTA
AAAGATTGAATTTGGATAAATGTAATACTAAAGATGACAAAAAATACTGCGCCTGCATTG
ACACCGAAAAGCCCTGGTGATGCTATTGGGTTTCGTGTAAGTGCTTGCATCAACAAACCT
GAGACAGCAAGGGCAGCACCAGTCAATAACGCAATGATTGTTCTCGACGCCCGTGCACCA
GTGACAACATCATGTAAATCGTTTTCACTATCAAAGTTGAATAACGCCTGTATCACCGTA
CCTGGTGACACAAGCGTATTTCCAATCATTAAACTTAAGATAGCTACTATTGCAAGACAT
AAACCAGCAATAACGATTTGGTATTTTGGTTTAAGTAGCATCGTAAAACTCCTTAATTAT
TTTGATTGTTTTTCAATATTTAACTTTTCATATAAATCGTCAATAAGTTTTAATGATGAT
TTATATCCGCCAGCTAAGTTCCAAGTGATTTCATCTAAATCATCAGATACTTGGTTGTTT
TTAACTGCGTCTAAATTTTTCCACTCTTTACTTGAAGTCCATTCGCTTTCAGTCTTTTTA
ACTAATGCAGCATCTTTCGCATTTGGATCTGATTTTACTACAAAAACATGATCAGCGTTC
ATTAATGGAATGCTTTCTTTAGATGTAAGTTGGATAATATCTTTACCATTATCAACTTGT
TTTTGTAAGTCTTTATTACGTTTGAATCCTAAATCATTTAAGATTTCACCAGCATATCCA
CCAGCATAAATTCTTGTATGATCAGCACGGAAGTTAACAACTGAAGCTTTCAATGGCCAT
GCATCTTTATACTTTGCTTTTGCATCTTTTTGGAATGCAGCTACTTTATCATCGTACTTT
TTAAGTAAATCTTCAGCTTCTTTTTCTTTCCCTAAAGCTTTCCCCATTAACTTAGTTGTA
TCTTTGAATTTGAAAACTGTATCAGTAGAAACTGTTGGTGCGATTTTAGATAATTGATCG
TAAACTTTTTCATTTCTAACTTTTGACGCGACAATTAAGTCCGGTTTTAATTTAGAGATT
TCCTCTAAGTTAGGTGCAGGTTCTTGACCTACAATCTTAGTATCTTTTAAATCATTTTTT
ATGTATTCGAATTTCGGTTTTTGTGTCCATGATTCTACAGCACCTACAGGTTTAACACCT
AAAGATACAGCGACGTCAGTGGCACCTTGATATAGCGTAACAACACGCTTTGGTTTCCCT
TTAATTTCAGTTGTACCCATTGCATGTTTAATTGAAGTTGTTTCCTTATCTTTGTTATCA
GATGATTGTTTATTTGAATTCCCACTACATCCTGCTAAAACAAGTAGGAAAGCAAGCGTA
ACAACAAGCATTTTAATTACTTTATTCATTGACTAATTAGCCTCCTTCGTGATGTATGAC
AATGAGAATCATTATCACGGTTTAGTATGAATTAAATTTTTTCCTAAGTCAATAAAATAT
TTATGATTTACATGCAACTTATAATTATTTGACATATAAATGCATAAAAAATATAATCCT
AATTACTTGATAGTGATAATCATTATCAATTAGGTAACACACAATATTATAGAATTTTAA
ATTTGAGGAGGAAGCGCTTTTGATTGAAAAAAGTCAAGCATGTCACGATTCATTGTTAGA
TTCTGTAGGGCAAACACCTATGGTTCAACTTCATCAACTATTTCCGAAACATGAAGTGTT
TGCAAAGTTAGAGTATATGAATCCTGGAGGCAGCATGAAAGATCGACCTGCCAAGTACAT
CATTGAACATGGTATTAAACATGGTTTAATCACTGAGAATACACATTTAATTGAAAGTAC
TTCTGGTAATTTAGGCATTGCGTTGGCAATGATAGCTAAAATCAAGGGATTAAAACTCAC
GTGTGTTGTTGATCCTAAAATATCACCAACAAATTTGAAAATTATTAAAAGTTATGGTGC
CAATGTAGAAATGGTTGAAGAACCTGATGCACATGGGGGTTATTTAATGACTCGTATTGC
AAAGGTGCAAGAACTGTTAGCCACTATTGACGATGCATATTGGATTAATCAATATGCGAA
TGAGTTAAATTGGCAATCCCATTATCATGGTGCAGGCACAGAGATTGTTGAAACAATTAA
GCAACCTATAGATTATTTTGTCGCGCCAGTCAGCACGACAGGTAGCATTATGGGTATGAG
TAGAAAAATTAAAGAAGTGCATCCGAACGCACAAATTGTTGCTGTTGATGCGAAAGGGTC
AGTCATTTTTGGTGACAAACCTATTAATAGAGAATTACCTGGTATCGGTGCTAGTCGTGT
ACCCGAAATATTGAATAGATCAGAAATTAATCAAGTGATCCATGTAGATGATTATCAATC
TGCTTTGGGCTGTCGAAAACTGATTGATTATGAAGGCATATTTGCCGGAGGTTCAACAGG
TTCGATTATTGCAGCGATTGAGCAGTTGATAACGTCAATTGAAGAAGGTGCAACAATTGT
CACGATTTTACCAGATCGAGGCGATCGTTACTTAGATTTAGTTTATTCAGATACATGGTT
AGAAAAAATGAAATCAAGACAAGGAGTTAAATCAGAATGAATAGAGAGATGTTGTATTTA
AATAGATCAGATATTGAACAAGCGGGAGGTAATCATTCACAAGTTTATGTGGACGCATTA
ACAGAAGCATTAACAGCCCATGCGCACAATGATTTTGTACAACCGCTTAAGCCGTATTTA
AGACAGGATCCTGAAAATGGACACATCGCAGATCGAATTATTGCAATGCCAAGTCATATC
GGTGGTGAACACGCAATTTCAGGTATTAAGTGGATAGGTAGTAAGCACGACAATCCATCG
AAACGTAATATGGAGCGTGCAAGTGGTGTCATTATTTTGAATGATCCAGAAACGAATTAT
CCAATTGCAGTTATGGAAGCAAGTTTAATTAGTAGTATGCGTACTGCAGCAGTTTCAGTG
ATTGCAGCTAAGCATTTGGCTAAAAAAGGATTTAAAGACTTAACAATCATTGGTTGCGGG
CTAATCGGAGACAAGCAATTACAAAGTATGTTAGAGCAATTCGACCATATTGAACGCGTG
TTTGTTTACGATCAATTCTCTGAAGCATGTGCACGCTTTGTTGATAGATGGCAACAACAG
CGTCCGGAAATTAATTTTATCGCGACAGAAAATGCTAAAGAAGCAGTATCAAATGGTGAA
GTAGTCATTACATGTACCGTAACGGATCAACCATACATTGAATATGATTGGTTACAAAAG
GGTGCATTTATTAGCAACATTTCTATCATGGATGTGCATAAAGAAGTCTTTATTAAAGCT
GACAAAGTCGTAGTAGATGACTGGTCACAATGTAATCGAGAAAAGAAAACTATTAACCAA
TTGGTGTTAGAAGGTAAATTCAGCAAAGAAGCTCTTCATGCTGAACTAGGACAACTTGTG
ACAGGTGACATACCAGGACGTGAAGACGATGATGAAATCATATTACTTAATCCGATGGGT
ATGGCTATCGAAGATATTTCAAGTGCTTACTTTATTTATCAACAGGCACAACAACAAAAT
ATTGGGACAACATTGAACCTATATTAAGAATGCGAGGTGTCTGAACATTGCAGAATCATA
CAGCAGTCAATACAGCACAAACGATAATATTAAGAGATTTAGTTGATGCATTATTATTTG
AAGATATAGCCGGTATTGTATCGAATAGTGAGATTACTAAAGAAAATGGACAAACCATTT
TGATATACGAACGTGAAACACAACAAATAAAGATACCTGTTTATTTTAATGCTTTAAATA
TGTTTCGTTATGAAAGTTCACAACCAATTACGATAGAGGGAAGGGCGTCTAAGCAACCTT
TAACGGCAGCTGAATTTTGGCAAACAATTGCTAATATGAATTGTGATTTAAGTCATGAAT
GGGAAGTGGCTCGCGTTGAAGAAGGACTGACTACTGCTGCCACACAGCTTGCTAAACAAT
TATCAGAATTAGATTTAGCGTCTCATCCTTTTGTGATGTCCGAACAGTTTGCAAGTTTAA
AAGATCGTCCATTTCATCCATTAGCTAAAGAAAAAAGAGGATTAAGAGAAGCGGATTATC
AAGTGTATCAAGCTGAATTAAATCAATCATTTCCTTTAATGGTTGCAGCAGTTAAAAAGA
CACATATGATTCATGGCGATACTGCAAATATCGATGAATTAGAATCATTGACAGCACCTA
TAAAAGAACAAGCGACAGATATGTTAAATGATCAAGCGTTATCAATAGATGACTATGTAC
TATTTCCTGTACATCCTTGGCAATATCAACATATTCTGCCGAACGTCTTTGCGAAAGAGA
TTAGTGAAAAATTGGTTGTACTATTACCGTTAAAATTTGGAGATTATCTGTCGTCTTCAA
GTATGCGTTCATTAATTGATATTGGCGCACCGTATAACCATGTCAAAGTACCATTTGCAA
TGCAGTCATTAGGCGCATTAAGACTAACGCCTACGCGTTACATGAAAAACGGAGAACAAG
CAGAACAATTATTACGTCAACTTATAGAAAAAGATGAAACACTAGCTAAGTATGTCATGG
TTTGTGATGAAACAGCTTGGTGGTCATATATGGGGCAAGATAATGATATTTTCAAAGATC
AATTAGGTCATTTAACTGTTCAGCTAAGAAAATATCCCGAAGTGCTAGCCAAAAATGATA
CGCAACAGCTAGTGTCAATGGCAGCACTCGCGGCAAATGATCGCACCTTATATCAAATGA
TTTGTGGAAAAGATAATATTTCTAAAAATGATGTCATGACGTTATTTGAAGATATCGCAC
AAGTCTTTTTAAAGGTAACACTATCATTTATGCAATACGGCGCATTACCAGAGTTGCATG
GTCAAAATATATTGTTGTCATTTGAAGATGGACGTGTACAAAAATGCGTGTTACGTGATC
ATGATACTGTCAGAATTTATAAACCATGGCTAACAGCACATCACCTTTCATTGCCGAAGT
ATGTCGTCAGAGAAGATACACCTAATACGCTAATTAATGAAGATTTGGAAACATTCTTTG
CTTATTTTCAAACATTAGCTGTATCGGTAAATCTATATGCCATTATTGATGCAATTCAAG
ATTTATTTGGTGTAAGTGAGCATGAACTTATGTCGTTGTTAAAACAAATTTTAAAAAATG
AAGTGGCAACTATTTCCTGGGTTACAACTGATCAGCTAGCTGTCAGACACATTTTATTTG
ATAAACAGACGTGGCCATTTAAACAAATTTTATTACCATTGCTATATCAACGTGATAGTG
GTGGAGGTAGTATGCCTTCAGGTTTAACTACCGTACCAAATCCAATGGTGACATATGATT
AATCAGTCTATATGGCGCAGTAACTTTCGCATTTTATGGCTCAGTCAGTTCATAGCGATT
GCTGGACTGACAGTACTTGTGCCATTATTGCCAATTTATATGGCATCACTACAAAATCTA
TCAGTCGTAGAAATACAGTTGTGGAGTGGTATAGCGATTGCTGCACCAGCTGTAACGACG
ATGATAGCTTCGCCGATATGGGGGAAGCTAGGTGATAAGATTAGCCGAAAATGGATGGTG
TTAAGAGCGTTACTTGGTTTGGCGGTATGCTTATTTTTAATGGCATTGTGTACGACACCA
TTACAGTTTGTACTTGTGAGGTTATTGCAGGGACTATTTGGTGGTGTTGTTGATGCATCA
AGTGCGTTTGCGAGTGCAGAGGCGCCAGCTGAAGATCGTGGAAAGGTATTAGGAAGACTG
CAAAGTTCAGTCAGCGCAGGGTCTCTTGTGGGGCCGTTAATTGGCGGTGTTACAGCTTCG
ATATTAGGTTTTAGTGCGTTACTGATGAGTATTGCCGTTATTACTTTTATTGTCTGTATT
TTCGGTGCATTAAAATTGATTGAAACGACACATATGCCAAAATCACAAACACCAAATATT
AATAAAGGTATTCGCCGTTCATTTCAATGTCTATTATGCACACAACAAACATGTCGATTT
ATTATCGTTGGCGTTTTAGCAAACTTTGCTATGTATGGCATGCTAACTGCATTATCACCA
CTTGCTTCATCAGTGAATCATACAGCGATAGATGACCGTAGTGTGATTGGATTTTTACAG
TCCGCATTTTGGACGGCTTCGATATTAAGCGCGCCTTTATGGGGACGCTTTAATGATAAA
TCATATGTTAAATCAGTATATATATTTGCCACGATTGCATGTGGTTGTAGTGCGATACTG
CAAGGTTTAGCGACGAATATAGAGTTTTTAATGGCTGCAAGAATACTTCAAGGATTAACA
TATAGTGCATTGATTCAAAGTGTCATGTTTGTTGTCGTAAATGCTTGTCATCAGCAACTT
AAAGGCACATTTGTTGGAACGACGAACAGTATGTTAGTTGTTGGTCAAATTATTGGCAGT
CTTAGTGGCGCTGCCATTACTAGTTATACTACACCAGCTACTACGTTTATCGTTATGGGC
GTAGTATTTGCAGTAAGTAGCTTATTTTTAATTTGTTCAACCATCACTAATCAAATCAAC
GATCACACATTAATGAAATTATGGGAGTTGAAACAAAAAAGTGCAAAATAAAGAATTAAT
ACAACATGCAGCGTATGCGGCTATCGAACGCATTTTAAATGAATATTTTAGAGAAGAAAA
TTTATATCAAGTGCCACCTCAAAATCATCAATGGTCTATACAATTGTCAGATCTCGAAAC
TTTAACGGGTGAATTTCGCTATTGGTCTGCGATGGGGCATCATATGTATCATCCAGAAGT
ATGGCTTATTGATGGAAAAAGTAAAAAAATAACAACTTATAAAGAAGCAATTGCGCGTAT
TTTGCAACATATGGCTCAAAGTGCAGATAATCAAACGGCAGTGCAACAACATATGGCGCA
AATTATGTCTGACATCGATAATAGCATTCATCGCACGGCGCGTTATTTGCAAAGTAACAC
AATAGACTACGCAGAGGATCGCTATATCGTTTCAGAACAATCTTTATACTTAGGTCATCC
ATTTCATCCGACTCCTAAGAGTGCAAGTGGGTTTTCAGAAGCAGATTTAGAGAAATATGC
ACCCGAATGTCATACATCATTCCAATTGCATTATTTAGCTGTGCATCAAAATGTTCTGCT
CACGCGCTATGTAGAAGGTAAAGAAGATCAGGTTGAGAAAGTGTTGTATCAATTAGCAGA
TATAAACATATCAGAGATACCCAAAGATTTTATTTTATTACCAATACATCCTTATCAAAT
CAATGTGTTGCGACAGCATCCACAGTATATGCAATATAGTGAACAAGGTTTAATAAAAGA
CCTTGGCGTTTCCGGTGATTTAGTGTACCCGACGTCTTCGGTTAGAACTGTATTTTCAAA
AGCATTAAACATTTATTTAAAATTACCGATACACGTTAAAATCACTAATTTTATACGTAC
GAATGACCTTGAACAGATTGAACGGACAATTGATGCCGCGCAAGTTATCGCATCAGTCAA
AGATGAGGTTGAAACACCCCATTTTAAATTGATGTTTGAAGAAGGATATCGTGCATTGTT
ACCGAATCCATTAGGGCAAACAGTTGAACCTGAAATGGATTTATTAACAAATAGTGCCAT
GATTGTTCGTGAAGGGATACCGAATTACCATGCTGATAAAGATATTCATGTATTGGCGTC
ATTATTTGAAACGATGCCTGATTCACCGATGTCTAAGTTATCACAAGTGATTGAGCAAAG
TGGTTTAGCACCAGAAGCATGGCTTGAATGTTATTTGAATCGTACATTATTGCCGATATT
AAAGCTGTTTAGTAACACAGGCATTAGTCTAGAAGCACATGTACAAAATACATTAATTGA
ATTAAAAGATGGCATACCCGACGTATGCTTTGTCAGAGATCTTGAAGGCATTTGTCTATC
TAGAACGATTGCTACTGAAAAACAACTTGTGCCAAATGTTGTGGCAGCATCAAGCCCTGT
TGTATATGCACATGATGAAGCATGGCATCGTCTTAAATATTACGTTGTAGTAAATCACTT
AGGACATTTAGTATCAACTATTGGTAAAGCGACTAGAAATGAAGTTGTGTTATGGCAACT
TGTAGCGCATCGTCTTATGACTTGGAAAAAAGAATACGCGAATAACGCAGTGTTTGTTGA
CTGTGTAGAAGATTTATATCAAACGCCGACCATTGCGGCTAAAGCGAATTTGATGAGTAA
ATTGAATGATTGTGGTGCAAACCCTATTTATACACATATACCAAATCCAATTTGTCATAA
CAAGGAGGTATCGTATTGTGAATCAAACAATTCTTAATCGTGTAAAGACTAGAGTGATGC
ACCAACTGGTATCATCACTTATTTATGAGAATATTGTTGTGTATAAAGCGTCATATCAAG
ACGGTGTCGGTCATTTTACAATAGAAGGACATGATTCAGAGTATCGTTTTACTGCTGAAA
AGACACATAGCTTTGATCGTATACGTATCACATCACCAATTGAGCGTGTCGTAGGAGATG
AGGCAGATACAACAACAGACTATACACAATTATTGAGAGAGGTTGTATTTACATTTCCTA
AAAATGATGAAAAGCTAGAACAATTTATTGTCGAGTTATTACAGACAGAATTAAAAGATA
CGCAAAGTATGCAGTATCGAGAATCAAACCCACCAGCAACACCTGAGACATTTAACGACT
ATGAATTTTATGCGATGGAAGGGCATCAGTATCATCCAAGTTACAAATCACGTTTAGGAT
TTACGTTGAGTGATAATTTGAAATTTGGTCCTGATTTTGTACCAAACGTTAAACTGCAGT
GGTTAGCTATCGACAAAGATAAAGTAGAAACGACGGTATCAAGAAATGTTGTAGTTAACG
AAATGTTACGTCAACAAGTTGGCGATAAGACTTATGAACATTTTGTACAGCAAATTGAAG
CGTCTGGCAAACATGTAAATGATGTTGAGATGATACCTGTACACCCATGGCAGTTTGAAC
ATGTCATCCAAGTTGATTTGGCTGAAGAAAGGCTTAATGGCACAGTACTATGGTTAGGGG
AAAGTGATGAGCTATATCACCCTCAACAATCGATTCGTACGATGTCGCCAATAGACACGA
CAAAATATTATTTAAAGGTACCAATAAGTATAACGAACACTTCAACGAAACGAGTGTTGG
CGCCTCATACAATTGAAAATGCAGCGCAAATTACGGATTGGTTAAAGCAGATACAGCAAC
AAGATACGTATTTAAAAGATGAATTAAAGACAGTTTTTCTAGGGGAAGTCTTAGGACAGT
CTTATTTAAATACACAACTTTCGCCTTATAAACAAACTCAAGTTTATGGTGCGTTAGGTG
TTATATGGCGTGAAAATATATATCATATGTTAATCGATGAAGAGGATGCGATACCATTTA
ATGCACTTTATGCAAGTGATAAGGATGGTGTACCATTCATTGAAAAGTGGATTAAACAAC
ATGGTTCTGAAGCTTGGACAAAGCAATTTTTAGCTGTAGCGATTCGTCCAATGATTCATA
TGCTTTATTATCACGGTATTGCCTTTGAATCGCATGCACAAAATATGATGCTCATTCATG
AAAATGGTTGGCCTACACGTATTGCCTTAAAAGATTTCCATGATGGTGTTCGTTTTATGC
GTGAGCATTTAAGTGAAGCTGCTTCACACCTGACATTAAAGCCAATGCCAGAAGCACATA
AAAAAGTGAATAGTAATTCATTTATTGAAACAGATGACGAACGTTTAGTACGCGACTTTT
TACATGATGCATTTTTCTTTATTAATATCGCCGAAATCATCTTATTTATTGAAAAGCAAT
ATGGTATCGATGAGCAGCGACAATGGCAATGGGTTAAAGGCATCATCGAGGCGTATCAAG
AAGCATTTCCAGAGTTGAATAACTATCAACATTTCGATTTGTTTGAACCTACGATTCAAG
TTGAAAAGTTAACGACACGTCGATTATTAAGTGACTCCGAGTTAAGAATTCATCATGTTA
CAAATCCATTAGGTGTAGGAGGTATCAATGATGCAACAACTATCTCTGAAACATAGATTA
AACAATGGTGATTCAGTTTATGGCATTTTTAATTCTATACCGGACCCATTGATGATCGAG
GTTATCGCAGCAAGCGGGTATGACTTTGTTGTGATTGATACAGAACACGTGGCGATTAAT
GATGAGACACTAGCGCATTTAATTCGTGCAGCTGAAGCAGCGCATATTATACCAATTATA
CGTGTCACTGCAGTGATAGATAGAGATATCATTAAAGTGTTGGATATGGGTGCGAGAGGT
ATTATTGTGCCACACGTTAAAGATCGTGAGACAGTTGAGCATATTGTGAAATTAAGTCGT
TATTACCCGCAAGGATTAAGAAGTTTGAATGGTGGTCGCATGGCAAGATTTGGACGTACA
CCATTACTTGATGCAATGGAGATGGCTAATGAGCATATTATGGTGATTGCCATGATAGAA
GATGTTGAAGGGGTTATGGCCATTGACGATATAGCTCAAGTCGAAGGTTTAGACATGATA
GTCGAAGGTGCCGCAGATTTATTGCAGTCACTTGGCATACCATGGCAAACGCGTGATGAT
CAAGTAACATCACATGTTCAACATATTTTTGAGGTTGTGAATGCACATGGTAAACATTTT
TGTGCATTACCACGTGAAGATGAAGATATTGCAAAATGGCAGGCACAAGGTGTACAAACA
TTTATTTTAGGTGATGATCGCGGAAAAATATATCGCCATTTAAGTGCATCTCTAGCGACG
TCTAAACAGAAAGGGGATGATGGCTAATGCGTATAGTTCAACCTGTTATTGAACAATTAA
AAGCACAATCTCATCCAGTTTGTCATTATATCTATGATTTAGTCGGACTGGAACATCATT
TGCAACATATTACATCGTCATTGCCGAGTAATTGTCAAATGTACTATGCAATGAAAGCAA
ATAGTGAACGAACAATCCTAGATACAATTAGTCAGTATGTTGAAGGATTCGAAGTTGCAT
CTCAAGGTGAAATAGCAAAAGGTCTTGCTTTTAAACCAGCAAATCATATTATTTTTGGTG
GCCCTGGTAAGACAGACGAGGAACTAAGATATGCAGTAAGTGAAGGTGTTCAGCGTATTC
ATGTTGAAAGTATGCATGAATTACAACGGCTAAATGCCATCTTAGAAGATGAAGATAAGA
CACAACACATTTTATTGCGTGTTAATTTAGCAGGACCATTTCCCAATGCAACGTTGCATA
TGGCAGGACGCCCTACACAATTTGGTATTTCTGAAGACGAAGTTGATGATGTCATTGAAG
CTGCGCTAGCAATGCCAAAGATTCATCTAGATGGCTTTCATTTTCATTCTATTTCTAACA
ATTTAGACTCGAATTTACACGTCGATGTAGTGAAACTTTATTTAAAAAAGCAAAATCATG
GTCTGAAAAACATCGATTTCCACTCAAACATATCAATCTTGGTGGTGGCATAGGCGTTAA
CTATGCAGATTTAACTAGCCAATTTGAGTGGGATAATTTTGTAGAAAATTTTAAAACACT
TATCGTTGAGCAAGAAATGGAAGATGTGACATTGAACTTTGAATGTGGGCGCTTTATTGT
GGCACATATTGGTTACTATGTGACAGAAGTGCTAGATATTAAGAAAGTGCATGGTGCTTG
GTATGCCATTTTAAGAGGAGGTACGCAACAATTTAGACTGCCGGTATCTTGGCAGCATAA
CCATCCTTTTGAAATTTATCGTTATAAGGACAATCCATATTCATTTGAAAAAGTTTCAAT
TTCGAGACAGGACACAACGTTAGTCGGTCAATTATGTACACCGAAAGATGTCTTTGCTAG
AGAAGTGCAGATAGACGCAATCAGTACAGGCGACGTTATTGTTTTCAAATATGCAGGTGC
ATACGGATGGTCTATTTCACATCACGATTTCTTAAGCCATCCACATCCTGAATTTATTTA
TTTAACGCAAACAAAGGAGGATGAATAACTATTGAATCATATTCATGAACATTTAAAATT
GGTACCAGTAGATAAGATTGATCTTCACGAAACATTCGAACCTTTAAGATTGGAAAAGAC
GAAAAGTAGTATTGAAGCAGATGATTTTATACGTCATCCTATTTTAGTGACAGCGATGCA
ACATGGTAGATATATGGTTATAGATGGTGTGCATCGGTATACAAGTTTGAAAGCGTTAGG
ATGTAAGAAAGTTCCAGTGCAAGAAATCCATGAAACACAATATTCAATTAGTACATGGCA
ACATAAAGTTCCATTTGGTGTGTGGTGGGAAACGTTACAACAAGAACATCGCTTGCCATG
GACTACTGAGACAAGACAAGAAGCGCCATTTATTACGATGTGTCATGGTGATACAGAACA
ATATTTGTATACAAAAGATTTAGGCGAAGCACATTTTCAAGTATGGGAAAAGGTTGTCGC
AAGTTATAGTGGTTGTTGTTCTGTAGAGAGAATTGCACAAGGTACATATCCTTGTCTTTC
TCAACAAGATGTACTCATGAAGTATCAGCCATTGAGTTATAAGGAAATTGAAGCGGTTGT
TCATAAAGGGGAAACTGTGCCAGCAGGTGTGACACGCTTTAATATTTCAGGACGATGTCT
TAATCTTCAAGTACCACTGGCATTACTTAAACAAGATGATGATGTTGAACAACTGCGCAA
TTGGAAGCAGTTTTTAGCAGATAAGTTTGCCAATATGAGATGCTATACTGAAAAAGTATA
CTTGGTGGAGCAATAGTTTTACTGTGATATTGAGGGAAATATGATGATTTAGCGTATTGA
TAGCGAAAATATAATAAAACAATATAGTGTGGAGAACTTTTGATATTTTATAAATATTGA
AGTTCTCCATTTTTGTATTTTGCATATAAAAATCAAATAAAATAAGGTATATTAAGGTAA
AGTATAAATTTTAAATAAATGGGGAATGAGTATGAGCTCAATTATAGGAAAAATAGCAAT
TTGGATAGGCATCGTAGCTCAAATATATTTTAGTGTCGTTTTTGTTAGGATGATATCTAT
TAATATTGCTGGAGGATCTGATTACGAAACAATTTTTTTATTAGGATTAATATTGGCTCT
TTTCACTGTTTTACCAACCATCTTTACTGCGATTTATATGGAAAGTTACTCTGTAATCGG
AGGTGCACTTTTTATTGTTTATGCTATTATTGCACTGTGTTTATATAATTTCCTTTCGTC
AATTTTATGGCTGATTGGTGGTATTTTGCTGATTTGGAATAAATACTCAAAAGATGAATC
GACAGACGAAAATGAAAAAGTTGATATTGAAAGTACAGAGAATCAATTTGAATCTAAAGA
TAAAATCACTAAAGAATAAAGAGAATATTTAAGGCGGAATATAAATATTAAATAAATGGG
GAATAGACATGGAAAAAAATGTAGAAAAATCATTCATAAAGATAGGTTTATATTTTCAAA
TAGCTTATATAGTACTCATGGCTATAACTTTATGTGGGTTTGTAATTTGCTATGGACTAA
TTTTCGGCCTTTTCTATTTATTATCAGGTAGCAGAGCTGATTATTTAATAGTAACAATAG
TTATATCGGCAATAATTTCTATATTTGTAATTATACTTTCAATCGTACCTGTCATCGTAT
TGGCATCTGACTTATTTAAAGAAAGGATTTCAAAAGGTGTCATATTAATTGTATTGGCTA
TTATCGCTTTAGTATTATGCAACTTTGTATCTGCAATACTCTGGTTTGTTTCAGCCATAT
CTATTTTAGGTAGAAAAAAATTAGTATCTACAGCAGATACTACCACTATTCAAAAAAGTA
AAGGGAACGCAAATCAAGCATCACATAAAGACACGTGTAAAAAGGAACTTGATAGTCAAG
ACATGATGGAACATCCTGAGTTTAAAAATCCCACGACTAAAAACCTAGAAGGATTAAACG
AAGAAATACATAAAGATGAAGCTACAACTAAAGTTGACAGTGATAACACGCAACCGCCGA
TTGAATCAAAAGACCATGTCTCGAAAAAAGATTGATGACAAACTAATCGAGAGACTTAAA
AAAATAATATTCAACATAAGAACTTTTAAAACGACATTTAAACGCATTGCCAATCACTAA
TGGTAGTGCGTTTAACTATACCTTAAATATCTGAATATTTTGTTAAATGGAGCTACCTTT
GTTGTACTATTCAAATGAAGAGGAGTAAAATGTAATTAAAGGAAAGAAATTTGAGGAGTG
ATCTTTATGACAAACAACAAAGTAGCATTAGTAACTGGCGGAGCACAAGGGATTGGTTTT
AAAATTGCAGAACGTTTAGTGGAAGATGGTTTCAAAGTAGCAGTTGTTGATTTCAATGAA
GAAGGGGCAAAAGCAGCTGCACTTAAATTATCAAGTGATGGTACAAAAGCTATTGCTATC
AAAGCAGATGTATCAAACCGTGATGATGTATTTAACGCAGTAAGACAAACTGCCGCGCAA
TTTGGCGATTTCCATGTCATGGTTAACAATGCCGGCCTTGGACCAACAACACCAATCGAT
ACAATTACTGAAGAACAGTTTAAAACAGTATATGGCGTGAACGTTGCAGGTGTGCTATGG
GGTATTCAAGCCGCACATGAACAATTTAAAAAATTCAATCATGGCGGTAAAATTATCAAT
GCAACATCTCAAGCAGGCGTTGAGGGTAACCCAGGCTTGTCTTTATATTGCAGTACAAAA
TTCGCAGTGCGAGGTTTAACACAAGTAGCCGCACAAGATTTAGCGTCTGAAGGTATTACT
GTGAATGCATTCGCACCTGGTATCGTTCAAACACCAATGATGGAAAGTATCGCAGTGGCA
ACAGCCGAAGAAGCAGGTAAACCTGAAGCATGGGGTTGGGAACAATTTACAAGTCAGATT
GCTTTGGGCAGAGTTTCTCAACCAGAAGATGTTTCAAATGTAGTGAGCTTCTTAGCTGGT
AAAGACTCTGATTACATTACTGGACAAACAATTATTGTAGATGGTGGTATGAGATTCCGT
TAATAATCATGCATTAACGATAAATAAATCCTTATTGTTAAGTTTAATCACTTAGCAGTA
AGGATTTTTTAGTGCACTTAGAAGGGATTGTATTGGTAGAAAATTAATAAGCGAAGTTCT
TAAATGAGTTATGATGTCACAGTCTAATGCATCAGTTGAAAGCATTACTAGTATTAACAC
ACCCAAGATATTATAAAACATCACAAAAACACCACTATCTAATTTATCTCAATAAAAATT
CACAAAGTTATCTCATTTTATTTTTATAAATAAAAAAATATCGATAAAAAGCTTACAATA
CTTTATGTTTTTATGATATATTTTTAATGTATAAATGAGGTGGAAGATTTGGAAAGAGTT
TTGATAACTGGTGGGGCTGGTTTTATTGGGTCGCATTTAGTAGATGATTTACAACAAGAT
TATGATGTTTATGTTCTAGATAACTATAGAACAGGTAAACGAGAAAATATTAAAAGTTTG
GCTGACGATCATGTGTTTGAATTAGATATTCGTGAATATGATGCAGTTGAACAAATCATG
AAGACATATCAATTTGATTATGTTATTCATTTAGCAGCATTAGTTAGTGTTGCTGAGTCG
GTTGAGAAACCTATCTTATCTCAAGAAATAAACGTCGTAGCAACATTAAGATTGTTAGAA
ATCATTAAAAAATATAATAGTCATATAAAACGTTTTATCTTTGCTTCGTCAGCAGCTGTT
TATGGTGATCTTCCTGATTTGCCTAAAAGTGATCAATCATTAATCTTACCATTATCACCA
TATGCAATAGATAAATATTACGGCGAACGGACGACATTAAATTATTGTTCGTTATATAAC
ATACCAACAGCGGTTGTTAAATTTTTTAATGTATTTGGGCCAAGACAGGATCCTAAGTCA
CAATATTCAGGTGTGATTTCAAAGATGTTCGATTCATTTGAGCATAACAAGCCATTTACA
TTTTTTGGTGACGGACTGCAAACTAGAGATTTTGTATATGTATATGATGTTGTTCAATCT
GTACGCTTAATTATGGAACACAAAGATGCAATTGGACACGGTTATAACATTGGTACAGGC
ACTTTTACTAATTTATTAGAGGTTTATCGTATTATTGGTGAATTATATGGAAAATCAGTC
GAGCATGAATTTAAAGAAGCGCGAAAAGGAGATATTAAGCATTCTTATGCAGATATTTCT
AACTTAAAGGCATTAGGATTTGTTCCTAAATATACAGTAGAAACAGGTTTAAAGGATTAC
TTTAATTTTGAGGTAGATAATATTGAAGAAGTTACAGCTAAAGAAGTGGAAATGTCGTGA
AAATGACATTGAAGCTGTCCATAATAATAAGGGTTATGCCTATCAAAGAAAATTAGACAA
ACTAGAAGAAGTGAGAAAAAGCTATTACCCAATTAAACGTGCGATTGACTTAATTTTAAG
CATTGTTTTATTATTTTTAACTTTACCGATTATGGTTATATTCGCCATTGTTATCGTCAT
AGATTCGCCAGGAAACCCTATTTATAGTCAGGTTAGAGTTGGGAAGATGGGTAAATTAAT
TAAAATATACAAATTACGTTCGATGTGCAAAAACGCAGAGAAAAACGGTGCGCAATGGGC
TGATAAAGATGATGATCGTATAACAAATGTCGGGAAGTTTATTCGTAAAACACGCATTGA
TGAATTACCACAACTAATTAATGTTGTTAAAGGGGAAATGAGTTTTATTGGACCACGCCC
GGAACGTCCGGAATTTGTAGAATTATTTAGTTCAGAAGTGATAGGTTTCGAGCAAAGATG
TCTTGTTACACCAGGGTTAACAGGACTTGCGCAAATTCAAGGTGGATATGACTTAACACC
GCAACAAAAACTGAAATATGACATGAAATATATACATAAAGGTAGTTTAATGATGGAACT
ATATATATCAATTAGAACATTGATGGTTGTTATTACAGGGGAAGGCTCAAGGTAGTCTTA
ATTTACTTAATAAGTTCAAATAAAAGTTATATTTTAAAGATTGTGACCAATTGTTACAGT
ATAATGAGGAATCCCTTGAGACAGTATCAAATGGCATTAAGAAATATGTGCCATCATTGA
TTTGCATGGCTATAAATACTATTCATCTGATGAGATAGCCATGTTAAGAAATTGAAAGTA
TAGCATTAAAGGGGTTTGTAACAGTTGAAAATTATATATTGTATTACTAAAGCAGACAAT
GGTGGTGCACAAACACATCTCATTCAACTCGCCAACCATTTTTGCGTACACCATGATGTT
TATGTCATTGTAGGCAATCATGGACCAATGATTGAACAACTAGATGCAAGAGTTAATGTA
ATTATTATCGAACATTTAGTAGGTCCAATTGACTTTAAACAAGATATTTTAGCTGTCAAA
GTGTTAGCACAGTTATTCTCGAAAATTAAGCCTGATGTTATCCATTTACATTCTTCTAAA
GCTGGAACGGTCGGACGAATTGCGAAGTTCATTTCGAAATCGAAAGACACACGTGTAGTT
TTTACTGCGCATGGATGGGCTTTTACAGAGGGTGTTAAACCAGCTAAAAAATTTCTATAT
CTAGTTATCGAAAAATTAATGTCACGTATTACAGATAGCATTATTTGTGTTTCAGATTTC
GATAAACAGTTAGCGTTAAAATATCGATTTAATCGATTGAAATTAACCACAATACATAAT
GGTATTGCAGATGTTCCCGCTGTTAAGCAAACGCTAAAAAGCCAATCACATAACAATATT
GGCGAAGTAGTTGGAATGTTGCCTAATAAACAAGATTTACAGATTAATGCCCCGACAAAG
CATCAATTTGTTATGATTGCAAGATTTGCTTATCCAAAATTGCCACAAAATCTAATCGCG
GCAATAGAGATATTGAAATTACATAACAGTAATCATGCGCATTTTACATTTATAGGCGAT
GGACCTACATTAAATGATTGTCAGCAACAAGTTGTACAAGCTGGGTTAGAAAATGATGTC
ACATTTTTGGGCAATGTCATTAATGCGAGTCATTTATTATCACAATACGATACGTTTATT
TTAATAAGTAAGCATGAAGGTTTGCCAATTAGCATTATCGAAGCTATGGCTACAGGGTTG
CCTGTTATAGCCAGTCATGTTGGCGGTATTTCAGAATTAGTAGCTGATAATGGTATATGT
ATGATGAACAATCAACCAGAAACTATTGCCAAAGTCTTGGAAAAATATTTAATAGACAGT
GATTACATCAAAATGAGTAATCAATCTAGAAAACGTTATTTAGAATGTTTTACTGAGGAG
AAAATGATTAAAGAAGTGGAAGACGTTTATAATGGAAAATCAACACAATAGTAAATTACT
AACATTGTTACTTATCGGTTTAGCGGTTTTTATTCAGCAATCTTCGGTTATTGCCGGTGT
GAATGTTTCTATAGCTGACTTTATCACATTACTAATATTAGTTTATTTACTGTTTTTCGC
TAACCATTTATTAAAGGCAAATCATTTTTTACAGTTTTTCATTATTTTGTATACATATCG
TATGATTATTACGCTTTGTTTGCTATTTTTTGATGATTTGATATTTATTACGGTTAAGGA
AGTTCTTGCATCTACAGTTAAATATGCATTTGTAGTCATTTATTTCTATTTAGGGATGAT
CATCTTTAAGTTAGGTAATAGCAAAAAAGTGATCGTTACCTCTTATATTATAAGCAGTGT
GACTATAGGTCTATTTTGTATTATAGCTGGTTTGAACAAGTCCCCTTTACTAATGAAATT
GTTATATTTTGATGAAATACGTTCAAAAGGATTAATGAATGACCCTAACTATTTCGCGAT
GACACAGATTATTACATTGGTACTTGCTTACAAGTATATTCATAATTACATATTCAAGGT
CCTTGCATGTGGTATTTTGCTATGGTCTTTAACTACAACGGGGTCTAAGACTGCGTTTAT
CATATTAATCGTCTTAGCCATTTATTTCTTTATTAAAAAGTTATTTAGCAGAAATGCGGT
AAGTGTTGTGAGTATGTTAGTGATTATGCTGATATTACTTTGTTTTACTTTTTATAATAT
CAACTACTATTTATTCCAATTAAGCGACCTTGATGCCTTACCGTCATTAGATCGAATGGC
GTCTATTTTTGAAGAGGGGTTTGCATCATTAAATGATAGTGGATCTGAGCGAAGTGTTGT
ATGGATAAATGCCATTTCAGTAATTAAATATACATTAGGTTTTGGTGTTGGCTTAGTGGA
TTATGTACATATTGGCTCGCAAATTAATGGTATTTTACTTGTTGCCCATAATACATATTT
GCAAATTTTTGCGGAATGGGGCATTTTATTCGGTGCGTTATTTATCATATTTATGCTTTA
TTTACTGTTTGAATTATTTAGATTTAACATTTCTGGGAAAAATGTAACAGCAATTGTTGT
AATGTTGACGATGCTGATTTACTTTTTAACAGTATCATTTAATAACTCAAGATATGTCGC
TTTTATTTTAGGAATTATCGTCTTTATTGTTCAATATGAAAAGATGGAAAGGGATCGTAA
TGAAGAGTGATTCACTAAAAGAAAATATTATTTATCAAGGGCTATACCAATTGATTAGAA
CGATGACACCACTGATTACAATACCCATTATTTCACGTGCATTTGGTCCCAGTGGTGTGG
GTATTGTTTCATTTTCTTTCAATATCGTGCAATACTTTTTGATGATTGCAAGTGTTGGCG
TTCAGTTATATTTTAATAGAGTTATCGCGAAGTCCGTTAACGACAAACGGCAATTGTCTC
AGCAGTTTTGGGATATCTTTGTCAGTAAATTATTTTTAGCGTTAACAGTTTTTGCGATGT
ATATGGTCGTAATTACTATATTTATAGATGATTACTATCTTATTTTCCTACTACAAGGAA
TCTATATTATAGGTGCAGCACTCGATATTTCATGGTTTTATGCTGGAACTGAAAAGTTTA
AAATTCCTAGCCTCAGTAATATTGTTGCGTCTGGTATTGTATTAAGTGTAGTTGTTATCT
TTGTCAAAGATCAATCAGATTTATCATTGTATGTATTTACTATTGCTATTGTGACGGTAT
TAAACCAATTACCTTTGTTTATCTATTTAAAACGATACATTAGCTTTGTTTCGGTTAATT
GGATACACGTCTGGCAATTGTTTCGTTCGTCATTAGCATACTTATTACCAAATGGACAGC
TCAACTTATATACTAGTATTTCTTGCGTTGTTCTTGGTTTAGTAGGCACATACCAACAAG
TTGGTATCTTTTCTAACGCATTTAATATTTTAACGGTCGCAATCATAATGATTAATACAT
TTGATCTTGTAATGATTCCGCGTATTACCAAAATGTCTATCCAGCAATCACATAGTTTAA
CTAAAACGTTAGCTAATAATATGAATATTCAATTGATATTAACAATACCTATGGTCTTTG
GTTTAATTGCAATTATGCCATCATTTTATTTATGGTTCTTTGGTGAGGAATTCGCATCAA
CTGTCCCATTGATGACCATTTTAGCGATACTTGTATTAATCATTCCTTTAAATATGTTGA
TAAGCAGGCAATATTTATTAATAGTGAATAAAATAAGATTATATAATGCGTCAATTACTA
TTGGTGCGGTGATAAACCTAGTATTATGTATTATTTTGATATATTTTTATGGAATTTACG
GTGCTGCTATTGCGCGTTTAATTACAGAGTTTTTCTTGCTTATTTGGCGATTTGTTGATA
TTACTAAAATCAATGTGAAGTTGAATATTGTAAGTACGATTCAATGTGTCATTGCTGCCG
TTATGATGTTTATTGTGCTTGGTGTGGTCAATCATTATTTGCCCTCTACAATGTACGCTA
CGCTGCTATTAATTGCGATTGGTATAGTAGTTTATCTTTTATTAATGATGATTATGAAAA
ATCAATACGTATGGCAAATATTGAGGCATCTTCGACATAAAACAATTTAAGTACCGGTAA
TGCCATACTTTAGAAAATTAAGATTAAGAAGAAAAGGCAATTTCTTATTGAAAAATGGAA
GTTGTCTTTTTTAATTCTCTTTAAAAGCGGGAAACAAAAGCAGTTAAATGCCTTTTTGCA
TTCAATATTAAATATTATATCAATTTCGAATATTTAAATTTTATATAATTGGATATAACA
AATAAATAATAATTATTGCAAAACACACCCGAAATTAATTATTATAAAAGTATATTCATA
AAAGGAGGAATATACTTATGGCATTTAAATTACCAAATTTACCATATGCATATGATGCAT
TGGAACCATATATAGATCAAAGAACAATGGAGTTTCATCACGACAAACACCACAATACGT
ACGTGACGAAATTAAACGCAACAGTTGAAGGAACAGAGTTAGAGCATCAATCACTAGCGG
ATATGATTGCTAACTTAGACAAGGTACCGGAAGCGATGAGGATGTCAGTCCGTAATAATG
GCGGTGGTCATTTTAACCATTCATTATTCTGGGAAATACTATCACCTAATTCTGAAGAAA
AAGGTGGCGTAATAGATGACATCAAAGCGCAGTGGGGCACTTTAGATGAATTTAAAAATG
AATTTGCAAATAAAGCAACAACATTATTTGGATCAGGTTGGACTTGGTTAGTTGTTAATG
ATGGCAAATTAGAAATTGTGACAACGCCAAACCAAGATAATCCATTAACAGAAGGCAAAA
CACCAATCTTACTATTTGATGTTTGGGAGCATGCCTACTATCTGAAATATCAAAATAAAC
GTCCAGACTATATGACTGCATTTTGGAATATTGTTAACTGGAAAAAAGTTGATGAATTAT
ACCAAGCAGCAAAATAATATAACTTAATATAATTGAGGTGGAGCATCTACAAGGTGTTTC
ACCTTTTTTGTACTTAATATCTTTACTTATTTGTTTTTGTGTAATGGGATAACACGTAAA
AGTGGCAAAATAATAAGATAAATTTCAACTCGAAATACCTTATTATTGTTGACTATAATG
ATGACCTAAATGTTATACACATCAGACAACACTATTAATTAATCAACATATTGACATTAA
ATAAATTGACAAAATAAGTAATTATTGTGAATCTAAAGTGAAATTTTTATAAAAAATTGT
AATGATTCAAAAATTTTGTTGCATTTCATTTGTAATCATATGATAATGTAAATGTAATCA
AATTGTAATACAAGGGGAAAAGACAATGAAAAAATTAGCAACAGTAGGTTCTTTAATTGT
AACAAGCACTTTAGTATTCTCAAGTATGCCTTTTCAAAATGCGCATGCCGACACGACTTC
AATGAATGTGTCGAATAAACAAAGCCAAAATGTACAAAATCATCGCCCTTATGGCGGAGT
AGTACCACAAGGAATGACGCAAGCACAATATACTGAATTAGAGAAAGCTTTACCCCAATT
AAGCGCTGGCAGTAATATGCAAGACTATAATATGAAATTGTATGATGCGACGCAAAATAT
TGCTGATAAATACAATGTGATAATTACAACTAATGTAGGGGTATTTAAACCACATGCTGT
TAGAGATATGAATGGCCATGCGTTACCTTTAACAAAAGATGGCAATTTTTATCAAACGAA
TGTAGATGCAAATGGTGTTAATCATGGTGGTAGTGAAATGGTGCAAAATAAAACAGGTCA
TATGAGTCAACAAGGCCATATGAATCAGAACACACACATGAACCAACAGCCACACATGCA
ACAAGGTCATATGCAATCATCAAACCATCAAATGATGAGTCCAAAAGCAAATATGCATTC
ATCAAATCATCAAATGAACCAAAGTAACAAAAAAGTTTTACCAGCTGCTGGTGAAAGTAT
GACATCAAGTATACTTACTGCAAGTATTGCCGCACTACTATTAGTATCTGGGTTATTCTT
AGCATTTAGACGACGTTCAACAAATAAATAAACATAATACGATCAATAATAGAAAAATCG
TGTGATTATCTGAGCGAGCCTAGGACATAAATCAATGTCCTAGGCTCGCTAATGTTATAT
TGGCAGTAGTTGACTGAATGAAATTGCGCTTGTAACAAGCTTTTCCATTTCTTGCTCACT
TCCTAAATAGTCATCACAAAATTTCTTATATTTCAATAATTTTAATAATCCGATTGTCTT
ATACGTGTCAGTGTTAATTCAGAGATTTCCTGTGGAATATACCACTTATTAATCATAATT
GGATAAGGTGTTTGTGCGTACAATGTTTCAATAATCAGCCAACAATGTGTATCACCATCA
AACACGTGACTATGATTTTTGAAGTGGGGCGCTTTGGTAATAGACATTTTTAAATCTGAT
TGATATGCATTGTTATAAATCGTTTGCTCAACGAACGTCTTCATGTCGTCTTCGTTTTGT
GTATTCACTTTAAATGTGTCAATGACATTTAACGGTATAAAGGTAAAACAAAATGCATCA
GCTTGCTTAGAATGATTGTCCTTTTTTTGATAATAGCGTTCCATTGCAATGACGGCAGAA
GGATGGTTTGCAAACAAATGATTTGTATATTCACTTTCTAAATCAACACGATAATTAATT
GATGACATAGATACGCGAGCTAGCAATATTTGATCAAGTGGATGCTTAAATTGATCCATA
CTTGAAGCGTGTTGGGCATTTGTTTGTGGAATAACAAAGTGTCCCTTCCCTCTTGTACTC
TCTACGATGCCATCTTCGGCCAACAATTTTATAGCTTGGCGCAAAGTCATACGACTGACT
TCAAAGCGCGCACAAAGTTCCTTTTCAGTAGGTAATGCATGGCCGCTCGGATATTTTCCT
ATTTGAATTTCTTTATATAATGTATTATAAATCGTTAAAAATTTTGGTTGTGTTTGCGTC
ACGTAGACAACCTCCATAAAGTTACTTAATCACTCTCATCATACAATAATTTTTACTCAA
ATTGGAAAAATTATAAAAATTAAATATAGATAGGCTTTGAAAATTAGTTTTATACAAGGT
TAGTAGCTGTAACTGTAAAATGTTCTTAATATTGTCAAAATGTAATGCTTGAAAGCGCTT
TTAAAAAATATTATTATATACATGGTTAGACAAATAGACAAATAACTATACAAATATTGG
GAGGAATATTTTATGAAATCAACACCACACATTAAACCAATGAATGACGTCGAAATTGCA
GAAACGGTTCTATTGCCAGGAGATCCGTTAAGAGCTAAGTTCATTGCAGAAACTTATTTG
GATGATGTGGAACAGTTCAATACAGTGCGAAACATGTTTGGTTTTACCGGAACATATAAA
GGTAAAAAAGTTTCTGTCATGGGTTCAGGTATGGGTATGCCATCTATTGGCATTTACTCT
TATGAATTAATTCATACATTTGGTTGTAAAAAATTAATTCGCGTTGGCTCTTGTGGCGCG
ATGCAAGAAAACATTGATTTATATGATGTGATTATTGCACAAGGTGCCTCTACTGATTCA
AATTACGTTCAACAATATCAATTACCAGGTCATTTTGCGCCAATTGCTTCTTATCAATTA
TTAGAAAAAGCAGTTGAAACAGCACGTGACAAAGGTGTACGTCATCATGTAGGTAATGTG
TTATCAAGTGATATTTTCTATAACGCGGATACAACAGCGAGTGAACGTTGGATGCGTATG
GGTATTTTAGGTGTAGAAATGGAATCAGCTGCATTATACATGAATGCAATTTACGCTGGT
GTCGAAGCATTAGGTGTGTTCACAGTGAGCGATCATTTAATTCATGAAACGTCAACAACA
CCTGAGGAAAGGGAACGTGCATTTACAGATATGATTGAAATTGCACTGTCATTGGTGTAG
ATGATTATGAATGTTGAATATTCTAAAATAAAGAAAGCAGTACCTATTTTATTATTCTTA
TTTGTATTCAGTTTGGTTATAGACAACTCATTTAAATTGATTTCTGTAGCCATTGCTGAT
GACTTAAACATATCTGTAACGACAGTAAGTTGGCAAGCGACATTAGCCGGTTTAGTAATT
GGTATTGGCGCTGTAGTATACGCTTCATTATCTGATGCCATTAGTATACGCACACTATTT
ATTTATGGCGTGATATTAATCATTATCGGATCAATTATTGGTTACATTTTCCAACATCAA
TTCCCATTACTTTTAGTTGGACGTATTATTCAAACTGCCGGTTTAGCTGCTGCAGAGACA
TTATATGTGATATATGTTGCAAAGTATCTTTCTAAAGAGGACCAGAAGACTTACCTTGGC
TTAAGTACGAGCAGTTATTCCTTGTCATTAGTTATCGGTACATTATCAGGTGGATTTATT
TCTACGTATTTACACTGGACAAATATGTTTTTAATTGCATTAATCGTAGTATTTACGTTG
CCATTCCTATTTAAATTATTACCAAAAGAAAATAATACGAATAAAGCTCATTTAGATTTT
GTTGGCTTAATTCTAGTGGCAACTATTGCTACAACAGTCATGCTGTTTATTACGAACTTT
AATTGGTTATATATGATTGGTGCCTTAATTGCGATTATCGTTTTTGCGCTATATATTAAA
AATGCGCAACGTCCATTAGTAAATAAATCATTTTTCCAAAATAAACGTTATGCTTCATTT
TTATTTATAGTATTTGTAATGTATGCTATCCAATTGGGTTATATTTTTACGTTCCCATTC
ATAATGGAGCAAATTTATCATCTGCAACTAGACACAACATCACTGTTATTAGTACCGGGT
TATATAGTAGCAGTCATTGTTGGTGCACTAAGTGGTAAAATCGGCGAATATCTGAATTCA
AAACAAGCGATTATCACAGCAATTATTTTAATAGCACTGAGCTTGATTTCACCTGCATTT
GCAGTAGGTAATCACATTTCAATCTTCGTCATTTCTATGATATTCTTTGCAGGTAGCTTT
GCTTTAATGTATGCACCTTTACTTAACGAAGCCATTAAAACAATAGATCTTAATATGACA
GGTGTGGCTATTGGTTTTTATAATTTAATTATTAATGTGGCGGTATCTGTAGGTATTGCG
ATTGCTGCGGCTCTAATCGATTTTAAAGCATTAAATTTCCCAGGCAATGATGCATTAAGT
TCACATTTCGGTATTATTTTAATTATTTTAGGTTTAATGAGTATTGTCGGATTAGTTTTA
TTCGTCAGCTTAAATCGTTGGACACAATCTGAAAAATAAATAGATATAAATTCGCGAGAT
ATATTCGTATTTATAGTAAAATTAAATAAAGAGATTATATAACACGAGGAGTAGTAAGTA
TGAAATTTGAGAAATATATAGATCACACTTTATTGAAGCCTGAGTCAACACGTACGCAAA
TCGATCAAATCATCGATGAAGCGAAAGCATACAATTTTAAATCTGTATGTGTGAATCCAA
CACATGTTAAATATGCAGCAGAGCGACTAGCTGATTCAGAGGTGCTAGTTTGTACGGTAA
TAGGATTCCCATTAGGTGCGTCGACAACTGCAACGAAAGCATTTGAAACAGAAGATGCAA
TTCAAAATGGTGCAGATGAAATTGACATGGTCATCAACATCGGCGCATTAAAAGATGGAC
GTTTTGATGATGTACAACAAGACATTGAAGCAGTGGTTAAAGCTGCGAAAGGTCACACAG
TAAAAGTGATTATTGAGACGGTATTGTTGGACCATGACGAAATTGTAAAAGCGAGTGAAT
TAACAAAAGCGGCTGGTGCGGACTTCGTTAAAACTTCAACAGGTTTTGCAGGTGGCGGTG
CGACTGCAGAAGACGTTAAATTAATGAAAGATACAGTAGGTGCTGATCTAGAAGTAAAAG
CATCAGGTGGCGTACGTAATTTAGAAGATTTCAATAAAATGGTTGAAGCAGGTGCGACAC
GTATTGGTGCGAGCGCAGGTGTTCAAATTATGCAAGGTTTAGAAGCAGATTCAGATTACT
AATATATATAAATTTTGGGAGTGATAGCTATGACAAGACCATTTAATCGTGTACATTTAA
TCGTAATGGATTCAGTAGGTATTGGTGAAGCGCCAGACGCAGCTGATTTTAAAGATGAAG
GTTCACATACTTTAAGACATACCTTAGAAGGTTTCGATCAAACTTTACCAAACCTTGAAA
AGTTAGGTCTAGGGAACATCGATAAATTACCAGTAGTAAATGCAGTTGAACAACCAGAAG
CATACTATACTAAATTGAGTGAAGCTTCAGTTGGTAAAGATACAATGACTGGTCACTGGG
AAATTATGGGATTAAATATTATGCAGCCTTTTAAAGTATACCCTAATGGATTCCCTGAAG
AGTTAATTCAACAAATTGAAGAAATGACAGGTCGTAAAGTTGTTGCTAACAAACCGGCAT
CGGGTACGCAAATTATCGATGAGTGGGGCGAGCACCAAATGAAAACTGGTGACTTAATTG
TTTATACAAGTGCAGACCCAGTATTGCAAATTGCTGCACATGAAGACATTATCCCATTAG
AAGAGTTATATGATATTTGTGAAAAGGTTCGTGAGTTGACAAAAGACCCTAAATATTTAA
TTGGTCGTATTATCGCACGTCCATATGTTGGTGAACCAGGAAACTTTACACGTACATCTA
ATCGACATGACTATGCGTTAAAACCTTTTGGTAAAACTGTCTTAGATCATTTGAAAGACG
GTGGTTATGATGTTATTGCCATCGGTAAAATTAATGACATTTATGATGGTGAAGGTGTAA
CAGAAGCGGTTCGTACGAAGAGTAACATGGACGGTATGGATCAATTGATGAAAATTGTTA
AGAAAGATTTCACAGGTATTAGCTTCTTAAACTTAGTAGACTTTGATGCATTATACGGTC
ATCGTCGTGATAAACTAGGTTATGCACAAGCAATTAAAGATTTCGATGATCGCTTGCCAG
AACTTTTTAGCAACTTAAAAGAAGACGATTTAGTAATTATTACAGCAGACCATGGTAATG
ACCCGACAGCGCCAGGTACGGACCATACGAGAGAATATATCCCAGTAATTATGTACAGTC
CGAAATTTAAAGGTGGTCATGCACTAGAAAGTGATACTACATTCAGTTCTATCGGTGCAA
CTATAGCGGATAATTTCAACGTAACATTACCAGAGTTCGGTAAAAGTTATTTAAAGGAAT
TGAAATAGAATAAATTTAGATATTATAAAAACAGCAGTGAAGTTAACTATAATAATAGTT
TTCTTCACTGCTGTTTTTATTATAATAGAGAAACGTAAGACGATAGGACCTCTTATTTAG
GAGTATCCTGATTCAATGTTAAACAATACGTTTTCGGATTGAACCGGAAATTAAATCGAC
AATTGCGACCATTAGTACTAAACCGATTAATATAATACCTACACGGTCCCAAGAACGTGT
TTGAATGGCAAATATGAGTGGTGTTCCGATACCACCAGCTCCAATTAGTCCCAGTATAGA
AGCTGAACGTAAGTTTAGTTCAAAGCGATAAAGTATGAGTGATAGAAAGGCAGGCATAAT
TTGTGGTATGACTGCAAATACGAGTGTTTTAATCTTATTCGCACCACTGGCCTTTAATGA
TTCTACAGCACTGAAATCTAGACCTTCAATATCTTCAGCTAAAAGTTTCCCAAGCATACC
TACAGAATGGATACCTAAAGCTAATACACCTGAAAATGAACCTGGGCCAACAGCTTTGAT
AAATATAAGTGCCATTACAATTTCTGGGAAGACACGTATAACACTTAAAATAAATTTGCT
AACACCTGAAACCGGGCGTAACTTTACCATATTATTTGCACCTAGAAATGCTAATGGAAT
ACAGATAATTGCGGCGATGAAAGTACCTACAACAGCTATCGCAAAGGTTTCAAGTAAACC
ACGTAATAAGTCTTCGCCATCTGGTATATAGATATAGCTAATATCGGGATGGAATAATCC
TCTGAATATGGATTTTAAGATTTCTAATGATTTACTTTTAAGTTCTAAACTTGGTACACC
TGCAAATGCCCAGATGATAATAGCTAAGACGACAATTGCAATAAGCCATCTTTTAATCAA
TTTTCGTTTGTGTGCTTTTGTGTGAACATTATATTTTGCTATTTCCTGTGTCAGATGTGC
CCTCACTTTCGTACTGATGTAATCAATGACGACGACGATAACTAAAGTAAATAAAATAAT
CGTTGCTGTTTTTGGATATTGAAATAAACCAAGTGTTTGATCATAAAACAATCCAATACC
GCCAGCGCCGACTAATCCAAGCACAGCTGAAGCACGTATATTTACTTCAAATGCATATAA
TACGTATGACATAAATGACGATATGGCTTGTGGTACAACACCGAAAACAATCCATTTTAT
TTTATTAGCGCCAACAGCCGTCATTGCTTCCATTGGACCTGGATCTATCGTTTCCAATGA
TTCATATAATAATTTTCCAATAATACAGATAGTTAAAATAAACAATGCTAATATCCCTGG
AATTTGACCGATTCCAAATACAGCTACAAAGATTGCTGCTAATAACAAATCTGGAATAGT
ACGAACTATATTTAAAATAAAACGCGAGGGTATTGAAATCCACTTTTGATGAACGATATT
GCTAGCACATAATAACGCAATTGGTATTGAAACGATGCTACCTAATACTGTACTTACGAT
AGCCATTCGAATGGTATCTAACATTGGCGTTGTAATTTGTTGTAAATACTCGAAATCAGG
TGGAATCATTTGTTTGAATAGATCACCTATTTGAGGTATTCCTATCATTAAATCTCCAAA
ATTAAATCCCGTATAAATGAAGCTCCAAATGATAAGCACAATGATTAACATGAAGGTAAA
ACTCGTTTTTAAAGAAACCTTTTTCTTTAAAAGGGAGTCATACTTTGTAGGTATTTCTAA
AGGCATGTTAGTTCACTCCTAGCTTTTCATCTTCTTTAATTGTACGTCCATATATTTCAC
TAAATACGTCATCTGTTGCTTCAGATGCAGGACCATCATAGACAACTTCACCATCACGTA
AACCAATGATGCGTGTGCCATATTCTTTTGCCAAGTCAACAAAATGTAAATTAATTAAAA
TTGTGATGCCTAATTCTTGGTTGATTTTTCTTAAATCATCCATAACCTGTTTCGTAGTTA
ATGGGTCTAATGAAGCAACTGGCTCATCTGCAAGAATAATTTCAGATTCTTGGCATAGTG
CACGTGCAATAGATATACGTTGTTGTTGACCTCCTGATAGTTCATCAGAGCGTTGATTAT
ATTTATCTAAGATATTGACGCGTTCTAGTGCATCCATTGCTTTAATTTTGTCTTCTTTTG
GAAATAAACCTAATACCATTTTCCAAGTAGGGTGATAACCTACACGTCCACTTAGTACAT
TTCGTAATACACTTGACCGTTTAACTAAATTAAAATGTTGGAAAATCATACCTATATTTC
GGCGCATTTCTAATAATGCTTTACCATGGGCTTTAGTGATTGATTTACCTTGGATGAAAA
TTTCACCTGACGTGATATCATGCAAACGATTTACAGATCTTAATAACGTGGATTTCCCAG
CACCAGATAGTCCGACAATAACTGCAAATTCACCTTTTTCAATATTTAAGTTAATATTTT
TCAAGCCTACATGACCGTTAGGATAGACTTTACTGACGTTTTTAAATTCGATTTGACTCA
TGTTTGACACCTTTCTTTAATAAAGAAAAGCCAAGGTAAACTGAAATATCATAGACATTG
GGTTTCTGTGTACAAATGGTTTCAAATGTACAGCGACACCTTTCTATATCTGTTTCAGTT
TAGCGCCTAGCTTTTCAATATTAATCTAGAATATATCTATTGAACGAAAGCTTTTAATAC
CAAATTCGCTAATGATTATTTCATATCTTTAACTAATTTTTCGTACTCTCTTACAATGTC
GAAATTTGAATCTTTCGTTTCTGTGTATCCTTCATGTGAATAAACTTCGCTAATAATTTT
GTGACCTTCTTTTGATTTAGCAATGTCTATAAAAGCTTTTTTCAATTTTTCTTGAAAATC
TTTATCCATATCTGGTCTTACAGAAATTGTGTCATTCGGAATAGCTTGTGTTAATTTTAA
AATTCGTGTGTCTTTAAATACATTTGGTTGGTCTTTTTTCACAGTATTACGTGCATCGTT
AAATACAGCTGCAGCATCTACATCTCCATTTAATAATGAGATAACTGCTTGGTCATGACC
TTTAACATTCACAATTTTCATATCTTTAGTTGCATTAATACCTGCTTCGTTTTTTAACAT
CGCAAGTGGGAATGTATATCCAGCAGTTGATGTTACATCTTGTAAGGCAATTTTCTTACC
TTTTAAATCTTTCAAGCTTTTAATTTTTGAGTCTTTTTTAACAAGAATTTCTGATTTATA
GCTATCTACAAGTTCTTTACTTGCTGAACCATCTTCTTTTACACCGAAACGTTGTGCTTG
TAATAATAAATCAGCTGCTTTTTGATCATGTGCTAATGTGTATGCCGTTGGTGGTAAGAA
ACCAACATCAACTTTTTTAGACTTCATAGCTTCAACAATTGTATTGTAGTTAGTTGATAC
AGACACTTTAACTGGAATCCCTAATTCTTTAGATAGTAATTTTTCTAATGGTTTTGCTTT
AGCTTCTAATGTTCCAGCATTTTGCGAAGGTACAAATTGAACGGTTAATTCTTTAGGTTT
GTATCCTCCTGATTTAGAATCCGAATCATTACTAGCGTTCTTTTGATTATCTAAAGAACT
TGAATTTCCACATGCTGCTGCAAAAACAATGACTGCTAACATTAATACAAATAAACACTT
AAAATTTTTCATTTGATAACTGTCCCCTTCACATTCTTAATCGTGTAATATGTATGCAAT
GAAATTACACTTATAGCGTACCACATTTAAATGCGAAAAAGTATTTTATAAAAATGAATT
TTAATAACTTTCTTTAAGAGTTTGATAAGGTTTTGTAAATTTTTCGTTAAATTGCCCATA
TGCAACGAATTTTTATCCTATAATTCAAGAACAAATTTATTTTAAAAGGAGCCTCACAAA
ATGAAAAAAATATATAAGTCATTAACTGTCTCTGCAATTGTTGCAACGGTATCATTAAGT
GCTTTACCGCAATCTTTAGCTATAACGCATGAATCGCAACCTACAAAGCAACAGCGAACG
GTATTATTCGATCGTTCTCATGGTCAAACAGCTGGTGCTGCAGATTGGGTTAGTGATGGT
GCATTTTCAGATTATGCGGATTCAATACAAAAACAAGGTTATGACGTTAAAGCTATTGAT
GGTCATTCGAACATAACAGAAGCAAGTTTGAAAAGTTCCAAAATATTTGTAATTCCTGAG
GCTAACATTCCTTTCAAAGAATCAGAACAGGCAGCAATTGTTAACTATGTGAAACAAGGT
GGCAATGTTGTCTTTATTTCAGATCATTACAATGCTGACCGAAATTTAAATCGTATTGAT
TCATCGGAGGCAATGAATGGTTATCGACGTGGAGCATATGAAGATATGTCGAAAGGTATG
AATGCAGAAGAAAAAAGTTCTACTGCAATGCAAGGTGTGAAAAGTTCAGATTGGTTATCT
ACAAACTTTGGCGTACGTTTTCGATATAATGCACTAGGTGATTTAAATACGAGCAATATT
GTTTCTTCAAAAGAAAGTTTCGGTATTACTGAAGGTGTGAAATCTGTCTCTATGCATGCC
GGATCGACATTAGCAATTACTAATCCAGAGAAAGCAAAAGGTATTGTGTATACACCAGAA
CAATTGCCAGCGAAAAGTAAATGGTCACATGCTGTAGATCAAGGTATTTATAATGGGGGC
GGTAAAGCAGAAGGCCCCTATGTAGCAATTTCTAAAGTTGGAAAAGGTAAAGCAGCATTT
ATCGGTGATTCATCACTTGTGGAAGATAGTTCGCCCAAATATGTAAGAGAAGATAATGGA
GAAAAGAAGAAAACATATGATGGTTTTAAAGAACAAGACAATGGTAAGCTATTAAATAAT
ATAACGGCTTGGATGTCTAAAGATAATGATGGGAAATCACTTAAGGCGAGTGGCCTAACA
TTAGATACAAAGACTAAGTTGCTTGATTTTGAACGACCAGAGCGTTCAACTGAGCCTGAA
AAAGAGCCATGGTCACAGCCGCCGAGTGGTTATAAATGGTATGATCCAACAACATTTAAA
GCAGGTAGTTATGGCAGCGAAAAAGGCGCAGATCCTCAGCCAAACACACCAGATGATCAT
ACGCCACCAAATCAGAACGAAAAAGTATCATTTGATATCCCGCAAAATGTTTCTGTAAAT
GAGCCATTTGAAGTGACAATACATTTAAAAGGATTTGAAGCAAATCAAACACTTGAAAAT
CTTAGAGTTGGTATTTACAAAGAAGGCGGACGTCAAATCGGACAATTTTCAAGTAAAGAT
AACGATTATAACCCGCCAGGTTACAGTACTTTGCCAACAGTTAAAGCAGATGAAAACGGA
AATGCTACAATTAAGATCAATGCTAAAGTACTTGAAAGTATGGAAGGTTCAAAGATTCGT
TTAAAACTCGGTGACAAAACCTTGATTACAACAGACTTCAAATAAATATATAATAGAAAT
AAGAAAGATGTTTGTGATTGAAGGAGTGAGTGAGGATGTCAAACATAGCATTTTATGTCG
TGAGTGACGTACATGGTTATATTTTCCCAACAGATTTTACGAGTAGAAATCAATATCAGC
CTATGGGATTGTTACTAGCGAATCATGTTATAGAACAAGACAGAAGGCAGTATGACCAAA
GTTTTAAAATAGATAATGGTGATTTTTTGCAAGGGTCACCATTTTGTAATTACTTAATCG
CGCATAGCGGCAGTAGTCAGCCTTTAGTTGATTTTTATAATCGAATGGCATTCGACTTTG
GTACGCTTGGTAATCATGAATTTAATTATGGATTACCATACTTAAAAGACACTTTACGCA
GACTCAATTATCCAGTTTTGTGCGCTAATATTTATGAAAATGATAGTACATTGACTGATA
ACGGTGTGCAGTATTTTCAGGTTGGAGATCAAACGGTTGGTGTGATAGGTTTAACGACAC
AATTTATTCCCCATTGGGAACAACCAGAGCATATTCAGTCACTTACATTTCATAGTGCTT
TTGAAACACTTCAACAACACTTACCTAAAATGAAGCGACATGCAGATATCATTGTGGTTT
GTTACCATGGTGGATTTGAAAAGGATTTAGAAAGTGGTACACCGACCGAAGTATTAACGG
GTGAAAATGAAGGATATGCCATGTTAGAAGCGTTTTCTAAAGATATAGATATCTTTATTA
CGGGTCACCAACATCGACAAATTGCTGAAAGGTTTAAGCAAACGGCTGTGATTCAACCTG
GTACGAGAGGTACAACTGTAGGCAAAGTTGTCTTGAGTACTGATGAATATGAAAATGTAT
GCGTTGAATCATGTGAATTACTTCCTGTTATAGATGATTCCACATTTTCTATTGATGAAG
ATGACCAACATTTACGAAAGCAGTTAGAGGACTGGTTAGATTACGAAATTACTACATTGC
CATATGATATGACGATTAATCATGCATTTGAGGCACGTGTGGCACCGCATCCTTTTACAA
ATTTTATGAATTACGCTTTATTAGAAAAAAGTGGTGCAGATGTTGCCTGTACAGCTTTGT
TTGATTCTGCTAGTGGTTTCAAGCAAGTCGTGACGATGCGAGATGTGATTAACAATTACC
CATTTCCAAATACATTTAAAGTTTTAGCTGTAAGTGGTGCCAAACTTAAAGAAGCCATTG
AACGATCAGCAGAATATTTTGACATGAAAAATGATGAAGTTAGTGTGAGCGCAGACTTCC
TTGAACCCAAACCACAACACTTTAATTATGATATATATGGTGGCGTAAGTTATACCATTC
ATGTTGGAAGACCAAAGGGACAACGTGTGAGCAATATGATGATTCAAGGTCACGCAGTTG
ATTTAAAGCAGACATATACAATTTGTGTAAATAATTATCGTGCAGTAGGCGGTGGTCAGT
ATGATATGTATATCGACGCGCCAGTTGTAAAAGATATTCAAGTTGAAGGCGCACAATTAC
TTATTGATTTTTTATCAAATAATAATTTGATGCGCATCCCGCAAGTTGTTGATTTTAAAG
TTGAAAAGTGACGGATATATGAAAAACTTACTTGATTTTAATCGGGTGAGTTTTTGTTTA
AAGCGAGAAAGTATTATCTTTAGACGACGTGATTGAAATGTCACGTCCTGTCAAAATGAA
TAGTTTATTAAAGTTGTATTTTGATAGAAATTTACTGACACCACAAAAATTATTGAATTA
TTTAAAAGTTGATGAAACATTTTTGAATCATCTAGCAGGTATTAATTTAAAACTCTTTAA
GGATTATGTTAATGAAAATAGAGAATATAATATAACGAATCTATATAAATAAGGCACCAA
TATTTAAACCTCGAGCTGAAAAGATCATCATTTCAGTTCGAGGTTTTTTATTTTATCCTC
TTTGTATGGGTATTCTTTTACTTGAAATTTGTTTTCCTGTTTTTTTATTGTAAATTTTTA
TTACATAGTATCCTAAGTTATATCCTGACATTTGTTCTCCAGTATTTTTAGTTTTTTAGT
AGGAACATAATGGTATTTTTTTGCTGTTAGTGGAACATATTTTTTAGGGTTTTGAATTTC
GTTTCATCCATTTGTAAAACTGGATACTCTAATATCCGGTAATAGCCGGTTAAATCGACA
TAGGATGTCACTAGCTATTCCAAAATTGTCTTTTGACGCTATAACGATTGTTGGGAATCT
TAGCATGTCTAACGCAGAGAGACTTTCACATTTTATGAGTACTAATCCTGAAATTCGGCT
TTGGGATATTTTACAAACAAACTTTAAAGCTAAAGCTCTTAAAGAAAAAGTTTATATTGA
ATATGACAAAATAAAAGCAACTCTTTGGAATAGACGTAGTATGCGCGTTGAATTTAATCC
TAATAAGCTTTCGCATGATGAAGTGCTTTGGTTAAAACAAAATATCATCAGTTATTTGGA
CGATGTTAGTTTTACGAGATTAGATTTGGCTTTTGATTTTGAATTTGAATTTGATTTAAA
TGACTATTATGCATTGTCAGATAAGTCGGCAAAGAAAACTATATTTTATGGACGTAATGT
AAAACCAGAAACAAAATATTTTGGTGTGCGTAATAGTGATAGGTTTATTCGGATTTATAA
TAAAAACAAGAACGTAAAGATAATGCAGATGTTGAAATTGATTCAACATTTCTATGGCGT
GTGGAAATTGAATTAAAACGAGATATGGTTGATTGTTGGAAAGATTGTTTTGATGATTTG
CATATTTTAAAACCGAATTTAAAAATGATTGAAAATATACAAGAACGAGCAATGCTTCAT
TTATTAACTCACGAAGAAGAGGAATGGGGAAATTTAGAAAGACGTACTAAAAATAAATAT
AGAGATAAGTTGAAAAATATAGCGTCTATTGATTTGACAGATTTAATGAAAATATCTTTA
AGAGGAAATGAAAACCAATTGCAAAAACAAATCGACTTTTGGTTGAATTAATTATTATAA
CTAAAGAACTATGTTCAATTTATGTGCAATCATGCTTTTTTGTCCCCACGTTTTGAACAT
GTTTGGCACCGCCAAACCACTCATTTTTTGCAAAATTTTGCAAAAAAATGGGGACATGTT
CACTTATGCTCATCTACTTAAAATAAGTATTTTTTTGTTGGTTTTTAAAAGTAGTTGAAA
TGTTTATAATAATATTGAAAGATATTTCTGTTTTCCTTTTGAATAATAAACTTAAAAGAG
AATATAAAATAATGCTTATTAAAATTAGGGGTGGAAATATGAAAAGAGATTTTTTTGAAA
AGTGGTCGTTTATTTTAAATTTAATTTTATTTTGTGCTTTTTTGTTTTTAGTGGTTCTGA
TGTTTTATAAGGATGTCGATTTGATTTATATTTTTTGTACATTATTAATATCATTATTAC
CTTTGCTAAATATTATAAAAAGATATAAGAAAAAGACGGATAATTAATCCGTCTTTTTTT
ATGAAAAGAATAGGCTGGGAAATAAATCAATCTTCTATGATCTACGAAGTTATATTGGCA
GTAGGTGACTGAACGAAAATGCGCTTGTAATAAGCTTTTTCAATTCTAGTCAGGGGCCCC
AACACAGAGAATTCGAAAAGAAATTCTACAGACAATGCAAGTTGGGATGGGACGGCGAAA
TAAATTTTGCGAAAATATCAATTCTGTCCCACTCCCCAGAAAAGGTTCTACCATTGTCAA
AAAAATGCATCTCTACATGTTAGAGTAAATATTGGTCAGCCAACCAAAATAATCAACACG
AGGAGATGCTATTTAATGTCATCTGACACAAACAGTTTAGCACATACAAAATGGAAGTGT
AAGTAACATATTGTCTTTGCACCTAAATACAGAAGACAAGTGATATATGGAAAAATAAAA
AAAGATATAGGGATTATATTACGTCAATTATATGAAAGAAAAGGTGTAGAGATAATTGAA
GCAGAGGTATGTAAAGATCATATCCATATGTTAGTAAGTATACCACCCAAACTTGGGGTA
TCATCATTTGTTGGCTATTTAAAAGGAAAAGTAATTTAATGATATTTGATAGACATGCTA
ACTTAAAGTATAGATATGGAAATAGAAAGTTTTGGTGTAAAGGATTTTATGTGGATACAG
TAGGTGGAAATAAAAAAGTGATTGAAAATTATATTCGTAATCAATTACAAGAGGATATCG
TTGCAGACGAAATCTCAATGGAAGAATATTTAGATCCTTTCACTGGAGAGAAAAATAAAA
AAAGAAAGAAAAAAGAGTAAACCTTTAGGGTTGCTGGAATATTAGTGCAGTTGGCTGACT
TGTCAGTGCCCTTTTAGGGCTGGCCAGTAAGGAAGGCTTATAGCCGCAGAACAAACCACC
CGTTCACACGGGTGGTTTTTATGTGTAACATCTGTTGATAAGTAGCGACAAGGACCTTTT
AATGTTGTGTTTTGTGCGATATAACAAGCTTTTTAGGCTATTAAAGAATATTCAGAATTA
AATATATAATTATGAATAAATTATGTCATTGAAAAAATTATGATTATAAAATCATTCTAA
AAACACCGAAATAACAATGATTTCATGAAAACATTTATTTTAAAATTTGATATTTGTTCA
AATAATATTCGAAATTAAACTTTTTTGTATAGAATTTTCTTTATATCCTGAGAGACATGT
ACTATAATGTTTGTGAAATAATTCACAAAGTATAAAGGAGTGGTTGTATATGTTAACTAT
ACCTGAAAAAGAAAATCGTGGATCGAAAGAACAAGAAGTGGCAATTATGATTGATGCTCT
AGCTGACAAAGGGAAAAAAGCATTAGAAGCATTATCTAAAAAGTCACAAGAAGAAATTGA
TCATATTGTTCATCAAATGAGCTTAGCAGCTGTTGATCAACATATGGTGCTAGCAAAATT
AGCACATGAAGAAACTGGAAGAGGTATATACGAAGATAAAGCGATTAAAAATTTATACGC
TTCTGAATATATATGGAATTCAATAAAAGACAATAAGACAGTAGGGATTATTGGTGAAGA
TAAAGAAAAAGGATTAACGTATGTAGCGGAACCAATTGGTGTTATTTGTGGTGTTACGCC
AACAACAAATCCTACGTCGACAACTATTTTTAAAGCGATGATTGCAATTAAGACAGGAAA
TCCAATCATTTTTGCATTCCATCCAAGTGCACAAGAATCGTCGAAGCGTGCAGCAGAAGT
TGTATTAGAAGCGGCAATGAAGGCAGGTGCACCTAAAGATATTATTCAATGGATTGAAGT
GCCTTCTATCGAAGCAACAAAACAATTAATGAATCACAAAGGTATTGCATTAGTTCTAGC
AACAGGTGGTTCGGGCATGGTTAAGTCTGCATATTCAACTGGCAAACCGGCATTAGGTGT
GGGACCAGGTAACGTGCCGTCTTACATTGAAAAAACAGCACACATTAAACGTGCAGTAAA
TGATATCATTGGTTCAAAAACATTTGATAATGGTATGATTTGTGCTTCTGAACAAGTTGT
AGTCATTGATAAAGAAATTTATAAAGACGTTACTAATGAATTTAAAGCACATCAAGCATA
CTTTGTTAAAAAAGATGAATTACAACGCTTAGAAAATGCAATTATGAATGAACAAAAAAC
AGGTATTAAGCCTGATATTGTCGGTAAATCTGCAGTTGAAATAGCTGAATTAGCAGGTAT
ACCTGTCCCCGAAAATACAAAACTTATCATAGCTGAAATTAGCGGTGTAGGTTCAGACTA
TCCGTTATCTCGTGAAAAATTATCTCCAGTATTAGCCTTAGTAAAAGCCCAATCTACAAA
ACAAGCATTTCAAATTTGTGAAGACACACTACATTTTGGTGGATTAGGACACACAGCCGT
TATCCATACAGAAGATGAAACATTACAAAAAGATTTTGGACTAAGAATGAAAGCTTGTCG
TGTACTTGTAAATACACCATCAGCAGTTGGAGGTATTGGTGATATGTATAACGAATTGAT
TCCGTCTTTAACATTAGGTTGTGGTTCGTACGGTAGAAACTCAATTTCACATAATGTTAG
TGCGACAGATTTATTAAACATTAAAACGATTGCTAAACGACGTAATAATACTCAAATTTT
CAAGGTGCCTGCTCAAATTTATTTTGAAGAAAATGCAATCATGAGTCTAACAACAATGGA
CAAGATTGAAAAAGTGATGATTGTCTGTGACCCTGGTATGGTCGAATTCGGTTATACAAA
AACAGTTGAGAATGTATTAAGACAAAGAACGGAACAGCCTCAAATTAAAATATTTAGCGA
AGTCGAACCGAACCCATCAACGAATACAGTATATAAAGGTCTGGAAATGATGGTTGATTT
CCAACCGGATACAATCATTGCACTTGGTGGTGGTTCAGCGATGGATGCTGCAAAAGCAAT
GTGGATGTTCTTTGAACACCCTGAGACATCATTCTTCGGTGCTAAACAAAAGTTCCTAGA
CATCGGTAAACGTACTTATAAAATAGGCATGCCTGAAAATGCGACGTTCATTTGTATCCC
TACTACATCAGGTACAGGTTCAGAAGTAACACCATTTGCAGTTATCACAGATAGTGAAAC
AAATGTAAAATATCCGTTGGCTGATTTTGCTTTAACACCTGATGTTGCAATTATTGACCC
TCAATTTGTGATGAGTGTGCCAAAAAGCGTTACAGCAGATACAGGAATGGATGTACTAAC
GCATGCCATGGAATCATATGTATCTGTAATGGCTTCAGATTACACAAGAGGTTTGAGTCT
ACAAGCGATTAAATTGACGTTCGAATATTTAAAATCATCTGTTGAAAAAGGTGATAAAGT
TTCAAGAGAGAAAATGCATAACGCATCAACTTTGGCTGGTATGGCATTTGCAAATGCATT
CTTAGGCATTGCACACTCAATCGCGCATAAAATTGGTGGGGAATATGGTATTCCGCATGG
TAGAGCGAATGCGATATTACTACCGCATATTATCCGTTATAATGCCAAAGACCCGCAAAA
ACATGCATTATTCCCTAAATATGAGTTCTTCAGAGCAGATACAGATTATGCAGATATTGC
CAAATTCTTAGGATTAAAAGGTAATACGACAGAAGCACTCGTAGAATCATTAGCTAAAGC
TGTCTACGAATTAGGTCAATCAGTCGGAATTGAAATGAATTTGAAATCGCAAGGTGTGTC
TGAAGAAGAATTAAATGAGTCAATTGATAGAATGGCAGAGCTCGCATTTGAAGATCAGTG
TACAACTGCTAATCCTAAAGAAGCGCTAATCAGTGAAATCAAAGATATCATTCAAACATC
ATATGATTATAAGCAATAATCTATCTGATAATAATCATCTAACTCACCTGAAATTACAAA
AGTAAAAAATACCACATAAACTTTAAGTCGATAATCATTATACGGTTATCGGCTTTTATT
TATTGCCAAATCTTCAGAGAGATACAAACTAGACAATCATTTTTTTAAATAAAGAAAATA
TTAAGATTGATACTCATTTCACAAACTATTACTACTTTAGAGTATAATTATTTTTAATTT
CATATAAATAAAAAGGAGAAAATAATGCGGTTTAAAAGTAATTAATTGTTTAAACGATAT
GTAATATGTAAATACTATATATATAATACCAATTTTAATGAAAATTTTTAAGGGAGGTAA
ATAATGGAAAGTACATTAGAATTAACAAAAATTAAAGAAGTATTACAAAAAAACTTGAAG
ATTTTAATTATTTTACCGCTATTATTTTTAATTATTAGCGCTATTGTTACATTTTTCGTC
TTATCACCTAAATATCAAGCTAATACTCAAATTTTAGTGAATCAAACTAAGGGAGACAAT
CCTCAGTTTATGGCGCAAGAGGTTCAAAGTAATATTCAACTTGTAAATACGTATAAAGAA
ATTGTTAAAAGTCCTAGAATTTTAGATGAGGTGTCAAAGGACTTAAATGATAAGTATTCA
CCATCTAAATTGTCGAGTATGTTGACAATTACAAACCAAGAAAATACGCAACTTATCAAC
ATCCAAGTTAAAAGTGGTCATAAACAAGATTCGGAAAAAATTGCGAATAGCTTCGCTAAA
GTTACAAGTAAACAAATTCCGAAGATTATGAGTGTGGATAACGTATCAATTTTATCTAAA
GCAGACGGTACAGCAGTTAAAGTCGCACCAAAAACTGTAGTGAATCTAATCGGTGCATTC
TTTTTAGGATTAGTTGTCGCGCTTATATATATCTTCTTCAAAGTAATTTTCGATAAGCGA
ATTAAAGATGAAGAAGATGTAGAGAAAGAATTAGGATTGCCTGTATTGGGTTCAATTCAA
AAATTTAATTAAGGATGGTTGCTACTTATGTCAAAAAAGGAAAATACGACAACAACACTA
TTTGTGTATGAAAAACCAAAATCAACAATTAGTGAAAAGTTTCGAGGTATACGTTCAAAC
ATCATGTTTTCAAAAGCAAATGGTGAAGTAAAGCGCTTATTGGTTACTTCTGAAAAGCCT
GGTGCAGGTAAAAGTACAGTTGTATTGAATGTAGCGATTACTTATGCACAAGCAGGCTAT
AAGACATTAGTTATTGATGGCGATATGCGTAAGCCAACACAAAACTATATTTTTAATGAG
CAAAATAATAATGGGCTATCAAGCTTAATCATTGGTCGAACGACTATGTCAGAAGCAATT
ACGTCGACAGAAATTGAAAATTTAGATTTGCTAACAGCTGGCCCTGTACCTCCAAATCCA
TCTGAGTTAATTGGGTCTGAAAGGTTCAAAGAATTAGTTGATCTGTTTAATAAACGTTAC
GACATTATTATTGTCGATACACCGCCAGTTAATACTGTGACTGATGCACAACTATATGCG
CGTGCTATTAAAGATAGTCTGTTAGTAATTGATAGTGAAAAAAATGATAAAAATGAAGTT
AAAAAAGCAAAAGCACTTATGGAAAAAGCAGGCAGTAACATTCTAGGTGTCATTTTGAAC
AAGACAAAGGTCGATAAATCTTCTAGTTACTATCACTATTATGGAGATGAATAAGTATGA
TTGATATTCATAACCATATATTGCCTAATATCGATGACGGTCCGACAAATGAAACAGAGA
TGATGGATCTTTTAAAACAAGCGACAACTCAAGGTGTTACAGAAATCATTGTAACATCAC
ATCACTTACATCCTCGATATACCACACCTATAGAAAAAGTGAAATCATGTTTAAACCATA
TTGAAAGCTTAGAGGAAGTACAAGCACTAAATCTAAAGTTTTATTATGGTCAGGAAATAA
GAATTACCGATCAAATCCTTAATGATATTGATCGAAAAGTTATTACCGGTATTAATGATT
CACGCTATTTACTAATAGAATTTCCATCAAATGAAGTTCCACACTATACTGATCAATTAT
TTTTCGAATTACAGAGTAAAGGCTTTGTACCGATTATTGCACATCCAGAGCGGAATAAAG
CAATAAGTCAAAACCTTGACATACTATACGATTTAATTAACAAAGGTGCTTTAAGTCAAG
TGACAACGGCGTCATTAGCGGGTATTTCCGGTAAAAAAATTAGAAAATTAGCAATTCAAA
TGATTGAAAACAATCTGACACATTTCATCGGTTCAGATGCGCATAACACAGAAATCAGAC
CGTTCTTAATGAAAGACTTATTTAATGATAAGAAATTACGTGATTATTATGAAGATATGA
ACGGATTTATTAGTAATGCGAAGTTAGTTGTTGATGATAAAAAAATTCCTAAACGAATGC
CACAACAAGATTATAAACAGAAAAGATGGTTTGGGTTATAAACAGCAAATGAGGGGTTTT
ATGGCACATTTATCTGTGAAATTGCGGCTTTTAATACTAGCATTAATCGATTCACTGATA
GTGACATTTTCAGTATTCGTAAGTTATTACATTTTAGAACCGTATTTCAAAACATATTCT
GTCAAATTATTAATATTGGCAGCTATATCACTATTCATATCGCATCATATTTCAGCATTT
ATTTTTAATATGTATCATCGAGCGTGGGAATATGCCAGTGTGAGTGAATTGATTTTAATT
GTTAAAGCTGTGACGACATCTATCGTTATTACGATGGTGGTCGTGACAATTGTTACAGGC
AATAGACCGTTTTTAAGATTGTATTTAATTACTTGGATGATGCACTTGATTTTAATAGGT
GGCTCAAGGTTATTTTGGCGTATTTATCGGAAATACCTTGGAGGTAAGTCATTTAATAAG
AAGCCAACTTTAGTTGTTGGTGCTGGTCAAGCAGGTTCAATGCTGATTAGACAAATGTTG
AAAAGTGACGAAATGAAACTTGAACCGGTATTAGCAGTCGATGATGACGAACATAAACGC
AATATCACAATTACTGAGGGTGTAAAAGTCCAAGGTAAAATTGCGGATATTCCAGAACTA
GTGAGGAAATATAAGATTAAAAAAATCATCATTGCAATTCCAACTATTGGTCAAGAGCGT
TTGAAAGAAATTAATAATATTTGCCATATGGATGGCGTTGAGTTATTGAAAATGCCAAAT
ATAGAAGATGTCATGTCTGGTGAGTTAGAAGTGAACCAACTTAAAAAAGTTGAAGTAGAA
GATTTACTAGGCAGAGATCCTGTTGAATTAGATATGGATATGATATCAAATGAATTGACG
AATAAAATTATTTTAGTTACGGGGGCAGGTGGTTCAATAGGATCAGAAATTTGTAGACAA
GTTTGTAATTTCTATCCAGAACGTATTATTCTACTTGGCCATGGTGAAAACAGTATTTAT
TTAATCAATCGTGAATTGCGAAATCGCTTCGGAAAAAATGTTGATATCGTTCCTATTATA
GCGGATGTGCAAAATAGAGCGCGTATGTTTGAAATTATGGAAATGTATAAACCATACGCA
GTTTATCATGCAGCAGCACACAAGCATGTGCCGTTAATGGAAGACAACCCTGAAGAAGCA
GTACGTAATAATATTTTAGGTACGAAAAATACTGCTGAAGCTGCTAAAAATGCAGAGGTA
AAGAAATTCGTTATGATTTCTACGGATAAAGCCGTTAATCCGCCTAATGTCATGGGAGTT
TCAAAGCGAATTGCAGAAATGATTATTCAAAGTTTAAATGATGAAACACATCAAACAAAT
TTTGTTGCAGTGAGATTTGGTAATGTACTTGGATCGAGAGGATCTGTGATTCCACTTTTC
AAAAGTCAAATTGAAGAAGGTGGGCCAGTTACTGTGACACATCCTGAAATGACACGTTAC
TTTATGACAATTCCTGAAGCTTCTAGACTAGTTTTGCAGGCAGGGGCATTAGCAGAAGGT
GGCGAAGTATTTGTGCTAGATATGGGAGAACCAGTGAAAATTGTAGATTTGGCACGTAAT
TTAATTAAGCTAAGTGGTAAAAAAGAAGACGACATACGCATTACTTATACAGGGATTAGA
CCCGGCGAAAAAATGTTTGAAGAGCTTATGAATAAAGATGAGGTTCATCCTGAACAAGTA
TTTGAAAAAATTTATCGTGGCAAAGTACAACATATGAAATGTAATGAAGTTGAAGCGATT
ATTCAAGACATCGTCAATGACTTTAGTAAAGAAAAAATTATTAACTATGCCAATGGCAAA
AAGGGAGATAATTATGTTCGATGACAAAATTTTATTAATTACTGGGGGCACAGGATCATT
CGGTAATGCTGTTATGAAACGGTTTTTAGATTCTAATATTAAAGAAATTCGTATTTTTTC
ACGCGATGAGAAAAAACAAGATGACATTCGAAAAAAATATAATAATTCAAAATTAAAGTT
CTACATTGGTGATGTGCGTGATAGTCAAAGTGTAGAAACAGCAATGCGAGATGTTGATTA
CGTATTCCATGCAGCAGCTTTAAAACAAGTGCCGTCATGTGAATTCTTTCCAGTTGAGGC
AGTGAAGACAAATATTATTGGTACAGAAAATGTCTTACAAAGTGCTATTCATCAAAATGT
TAAAAAAGTCATATGTTTATCTACAGATAAGGCAGCGTATCCTATTAATGCTATGGGTAT
TTCAAAAGCAATGATGGAAAAAGTATTCGTAGCCAAATCAAGAAATATTCGTAGTGAACA
AACGCTTATTTGTGGTACAAGATACGGTAATGTGATGGCTTCAAGAGGATCAGTAATACC
TTTGTTTATCGACAAAATCAAAGCTGGAGAACCTTTAACGATTACAGATCCTGATATGAC
AAGATTTTTAATGAGCTTAGAAGATGCGGTAGAACTAGTTGTTCATGCATTTAAGCATGC
AGAGACAGGAGATATTATGGTTCAAAAAGCACCAAGCTCAACGGTAGGGGATCTTGCGAC
CGCATTATTAGAATTGTTTGAAGCTGATAATGCAATTGAAATCATTGGTACGCGACATGG
AGAGAAAAAAGCAGAAACATTGTTGACGAGAGAAGAATACGCACAATGTGAAGATATGGG
TGATTATTTTAGAGTGCCGGCAGACTCCAGAGATTTAAATTATAGTAATTATGTTGAAAC
CGGTAACGAAAAGATTACGCAATCTTATGAATATAACTCCGATAATACACATATTTTAAC
GGTGGAAGAGATAAAAGAAAAACTTTTAACACTAGAATATGTTAGAAACGAATTGAATGA
TTATAAAGCTTCAATGAGATAGGAGAGATTGACGTTGAATATTGTAATTACAGGAGCAAA
AGGTTTTGTAGGAAAAAACTTGAAAGCAGATTTAACATCAACGACAGATCATCATATTTT
CGAAGTACATCGACAAACTAAAGAGGAAGAATTAGAGTCAGCATTGTTGAAAGCAGACTT
TGTCGTGCATTTAGCGGGTGTTAATCGACCTGAACATGACAAAGAATTCAGCTTAGGAAA
CGTGAGTTATTTAGATCATGTACTTGATATATTAACTAGAAATACGAAAAAGCCAGCGAT
ATTATTATCGTCTTCAATACAAGCAACACAAGATAATCCTTATGGTGAGAGTAAGTTGCA
AGGGGAACAGCTATTAAGAGAGTATGCCGAAGAGTATGGCAATACGGTTTATATTTATCG
CTGGCCAAATTTATTCGGCAAGTGGTGTAAGCCGAATTATAACTCAGTGATAGCAACATT
TTGTTACAAAATTGCACGTAACGAAGAGATTCAAGTTAATGATCGGAATGTTGAACTAAC
GCTAAACTACGTGGATGATATCGTCGCTGAAATAAAGCGTGCTATTGAAGGAACTCCAAC
GATTGAAAATGGTGTACCTACAGTACCAAACGTATTTAAAGTGACATTGGGAGAAATTGT
AGATTTATTATACAAGTTCAAACAGTCACGTCTCGATCGAACATTGCCGAAATTAGATAA
CTTGTTTGAAAAAGATTTGTATAGTACGTATTTAAGCTATCTACCTAGTACAGACTTTAG
TTATCCCTTACTTATGAATGTGGATGATAGGGGTTCTTTTACAGAATTTATAAAAACACC
GGATCGTGGTCAAGTTTCTGTAAATATTTCTAAACCAGGTATTACTAAAGGTAATCACTG
GCACCATACTAAAAACGAAAAATTTCTAGTCGTATCAGGTAAAGGGGTAATTCGTTTTAG
ACATGTTAATGATGATGAAATCATTGAATATTACGTTTCTGGCGACAAATTAGAAGTTGT
AGACATACCAGTAGGATACACACATAATATTGAAAATTTAGGCGACACAGATATGGTAAC
TATTATGTGGGTGAATGAAATGTTTGATCCAAATCAGCCAGATACGTATTTCTTGGAGGT
ATAGCGCATGGAAAAACTGAAATTAATGACAATAGTTGGTACAAGGCCTGAAATCATTCG
TTTATCATCAACGATTAAAGCATGTGATCAATATTTTAATCAGATATTAGTACACACTGG
TCAAAATTATGATTATACATTGAATCAAATTTTCTTTGATGATTTGGAATTAAGACAACC
GGACCACTACTTAGAGGCAGTTGGAAGTAACCTTGGAGAAACGATGGGGAATATTATTGC
GAAGACATATGATGTTTTATTACGCGAACAACCAGATGCACTTTTAATTCTTGGTGATAC
AAATAGTTGTTTAGCAGCAGTATCTGCTAAACGATTAAAGATTCCTGTGTTCCACATGGA
AGCGGGTAATAGATGCTTTGATCAGAATGTACCTGAAGAAATCAATCGTAAAATTGTTGA
CCATGTCAGTGATGTGAATCTACCTTATACGGAACATAGCAGACGTTATTTATTAGATGA
AGGCTTCAATAAAGCGAATATCTTTGTGACAGGATCACCGATGACAGAAGTGATAGAAGC
GCATCGAGATAAAATTAATCACAGTGACGTTTTAAATAAACTAGGATTAGAATCGCAACA
ATACATTTTAGTATCTGCGCATAGAGAAGAGAATATCGATAATGAAAAGAATTTCAAATC
ATTAATGAATGCGATAAATGATATTGCCAAAAAGTATAAAATGCCTGTGATTTATTCAAC
GCATCCAAGAAGTTGGAAGAAAATTGAAGAAAGTAAATTTGAATTTGATCCATTAGTTAA
ACAGTTAAAGCCATTTGGTTTCTTTGATTATAATGCATTGCAAAAAGATGCATTTGTTGT
GCTATCAGATAGTGGAACATTGTCAGAAGAGTCGTCTATTTTGAAGTTCCCTGGTGTCCT
TATTCGAACTTCCACAGAAAGACCGGAAGTACTAGATAAAGGTACGGTTATTGTAGGTGG
TATTACCTATAACAATCTAATCCAATCCGTTGAACTAGCAAGAGAGATGCAAAACAATAA
CGAACCGATGATTGATGCTATTGATTATAAAGACACTAACGTTTCGACAAAGGTAGTTAA
AATTATTCAAAGCTATAAAGATATTATCAATCGAAATACTTGGAGGAAATGACGATGAGG
ATAGCGATTGAAAAGATAATTGGTTTGCTGAAAAACCAGTCCTCTAAAGAATCGAATGTT
AAGATTCATCGCTTGGCGTATATTACAAACTCAAAATTTGATGGCAATAACTATATAGAT
AGATGGTGTAAAATCAGGAATTCTCACATTGGTGAATACAGTTATATTGGATTTGGTAGT
GATTTTAATAATGTAGAAGTAGGAAGATATTGTTCGATATCTTCGGATGTAAAAATTGGG
TTAGGAAAACATCCTACACACTTTTTTAGCTCATCACCGATTTTTTATTCTAATAATAAT
CCATTTAACATAAAGCAAAAGTTTATAGACTTTAATGACCAACCAAGCCGTACAACAATT
AAAAATGATGTGTGGATTGGTGCAAATGTAATTATTATGGATGGTTTAACAATAAATACT
GGTGCAGTCATAGCAGCCGGCTCAGTTGTTACTAAAAATGTAGGAGCATATGAGGTTGTT
GGTGGGGTTCCTGCAAAAGTGATTAAGAAGCGATTTGACAATAAAACAATTGAAAAACTT
TTGGAAAGCAAGTGGTGGGAGAAAACGCCTGATAAACTAAAAGGATTTTCGGTTGAATAT
TTAAATAAAAAGGATACTTAATGATATGAGAATTTTAAATATTGTATCGAGTAATATTGT
TCAAGACCCAAGGGTACTTAAACAAATAGAAACAATTAAAGACGTTACGGATGATTATAA
AATTGTTGGAATGAATAATTCACAAGCTACTAATAAGCGATTGGAAAATTTAGATTGTAA
TTATCGTTTGTTAGGTAGCAAGGTAGATCCAAAAAATATTCTTTCTAAATTAATTAAGCG
TATAAGATTTGCAACAGGTGTTATCCGAGAAATTAAAGCTTATAAACCTGACGTGATTCA
TGCAAATGATTTCGACGTATTATTAATGGTCTATTTAAGCAATTATAAAAAAGCTAATAT
TGTTTATGATGCGCATGAAATATATGCGAAAAATGCCTTTATTAATAAAGTTCCACTTAT
TTCAAAGTTTGTAGAAAGTATAGAAAAACACATAGTAAAACATCGTGTTAATGCCTTCGT
AACAGTAAGTCATGCAGCAAAAGAATATTATCAATCTAAAGGATATAAGAAGGAAGCGAA
TGTTATTACGAATGCACCTATTTTAAATGATAGCAGAGAATTTAAAGAAATCGAAAACTT
TAAAGAAATTGTATATCAAGGTCAAATTGTAATGGACAGAGGATATGAAGAGTTTATTAT
TGCTTCATCAGCTTTTAAACAAAATGCTCCTTCATTCATAATTCGAGGGTTTGGTCCGCA
TGAAGAAGTGATAAAAGAACTGATTAGTTATAACTCGGAAAATATTAGGTTGGATAAACC
AGTTGAAGTAAGAGAATTGGTTGATAAGTTAGCAGAAAGTAATGTTGGTGTTGTCTTGAC
GAAACCTGTATCTATTAATTTTGAATATACAGTATCTAATAAAATTTTTGAATGTATACA
TGCTGGTTTACCAGTAATTTTATCGCCTGTAAAAGAGCATATTTATCTCAATGAAAAATA
TAAATTTGGCATTGTTCTAAAGGAAGTTACGCCGTTAGAAATTGAAAAGGCGGTTAGAAA
ATTAAGAGATAATCACGATTTGTTTAATCATTTACGTCAAAATGCAATTAAGGCGTCTAA
AATTTTGAATTGGCAAATAGAAAGTGAACGATTAGTAGAATTATATAAATTTTAAAGAGA
GGTAAACTATGAAATTTTTTGTACTTTGTGCAATTATCAGCATGAACATATTTATAGTAA
TCTCTACATTTACTAAAGAAGTATTAGGGTTCCCTATAGAGCCGGTGTATTACTCAACCA
TGGTTGGTATAGCATTAATTACCACGGTGTTTGCTATTTATAAGATAATTGTCACGCAAG
AAATTCCGCGAGGGTTAATATTATTAATTGCTATATGTTTGCTTTATCTAGCTTTTTATT
ATTTTTCACCAGATAAGGAAGAGAAACTAGCTAAAAATAATATTCTATTCTTTTTAACAT
GGGCAGTTCCAGCGGCAATTAGTGGTATTTATATTAAATATATAAACAAGGCTACGGTAG
AAAGATTTTTTAAATTAGTATTTTTCATATTTTCTGTTTCATTTATTTTTGTAATTTTAA
TACCAAAACTTACAGGTGAGATACCTAGCTATATCAATTTTGGACTTATGAACTATCAAA
ACGCTTCGTACCTTTCAGCATTTACTGCCGGATTAGGCATTTATTTCATTATGAAAGGTT
CAGTGAAACATAAGTGGATATATGTTCTATTTACAATAATTGATATCCCTATTGTGTTTA
TACCAGGAGGGCGTGGAGGTGCTATTTTATTAATTCTTTACGGCTTATTTGCATTTATAC
TTATTACGTTTAAAAGAGGAATACCTATTGCAGTAAAAAGCATTATGTATATTTTTGCAT
TAAGCATATCTAGTGTATTGATTTACTTTCTTTTTACAAAAGGTTCGAATACTAGAACAT
TTTCATATCTACAAGGTGGAACACTTAATTTAGAAGGTACTTCTGGAAGAGGACCGATTT
ATGAAAAAGGTATTTACTTTATTCAACAAAGTCCGTTATTAGGCTATGGGCCATTTAACT
ATTATAAACTAATCGGAAATATACCACATAACATCATTATTGAGTTGATTCTATCATTTG
GCTTATTAGGGTTTTTTATCATAATGATTTGCATTTTGCTACTAGTTTATAAAATGATTA
GGAACTATGATCCAAACACTATAGATTTACTCGTTATGTTTATAGCAATCTATCCAATCA
CATTATTAATGTTTAGTTCAAATTATTTAGTTGTAAGTGAATTTTGGTTTGTGTTGTTCT
ATTTTATTACAAAAGGACGGCGTCATCATGGTTAAGAAAGTTTTTATTATGGATAGCGTA
AAGACAATAATTGGTACGTTGCTTATAGCTTTAGGATTACAATTTTTAGCTTATCCAATT
ATTAATCAACGAGTAGGTAATGAAGCGTTTGGTTCTATTTTAACGATTTATACAATAATA
ACAATCACGAGTGTTGTATTAGGCAATACGCTTAACAATATACGATTGATTAATATGAAT
CTATACAAATCCAATCATTACTACTGGAAATTTGTGTCGATACTTTTAATTTCAATTCTG
ATTGAGAGTATAGCTTTAATTATTGTATTTCTTTACTTTTTTAATTTGAACACCATCGAT
ATTATCTTTTTAATTCTACTTAATATTTTAATGTGTTTAAGGATTTATCTGAATGTATTT
TTTAGGATGACTTTAAAATATAATCAGATTTTGTATATTGCTCTTATTCAATTTTTAGGT
TTGCTGATAGGACTATTTCTATATTATTTAATCCAAAACTGGATTGTTTGTTTTATTACC
AGTGAATTGTTTGCAACGATATATACATTGGTTAAATTACGGGGATTAACTATAGGCGAG
TATCAAAGTGAAGATAATAATGTGGTCAAAGATTATGTGATGCTACTGAGTACAAATAGC
CTTAATAATTTGAATCTCTACTTAGATAGATTAATCTTATTACCAATTATAGGTGGAACA
GCTGTAACTATATCATTTCTCTCAACATTTATTGGGAAAATGTTAGCTACATTTCTGTAT
CCGATTAATAATGTAGTACTTTCATATATTTCTGTAAATGAAAGCGACAATATAAAGAAG
CAATATTTGAAAACTAATCTATTTGCTATAGCTGCCCTATGTTTAGTCATGATTATATGT
TATCCAATTACAATAATTATTGTCTCTTTACTGTATAACATTGATTCAAGTTTATATTCG
AAGTTTATTATTTTAGGTAATATAGGTGTTTTATTCAATGCAGTGAGTATTATGATCCAA
ACTTTAAATACAAAACACGCATCAATAACATTACAAGCGAATTATATGACACTTCACACG
ATTACATTTATATTCATAACTATTTTAATGACAATTGCGTTTGGTCTAAATGGATTCTTT
TGGACAACGCTGTTCAGCAACATTATTAAGTATGTGATTTTAAATATTATAGGTTTAAAG
TCTAAATTCATTAATAAAAAGGACGTCGATTAGATGAGTGAAAAAAAGATTTTGATTTTA
TGTCAGTATTTTTATCCGGAATATGTATCTTCTGCGACGTTACCAACTCAATTGGCGGAA
GATTTAATTGCGAATCACATTAATGTCGATGTCATGTGTGGATGGCCATATGAATATAGT
AATCATAAACAGGTTTCTAAAACCGAGATGCATCGTGGTATTCGCATTCGACGTCTCAAG
TATTCGAGGTTTAATAACAAAAGTAAGGTTGGAAGGATCATCAATTTCTTTAGTTTATTT
TCAAAATTCGTGATTAATATACCTAAAATGTTGAAATATGATCAGATTCTTGTTTACTCT
AATCCACCAATCTTGCCATTAATACCAGACGTTTTACACAGACTGCTTAAGAAAAAATAT
TCTTTTGTGGTGTATGATATAGCACCTGATAATGCGATTAAGACAGGTGCAACTCGTCCA
GGTAGCATGATTGATAAACTGATGCGTTACATTAATAGACATGTCTACAAGAATGCTGAA
AATGTCATTGTCCTTGGTACGGAAATGAAAAACTACTTACTAAATCATCAAATTTCTAAA
AATGCTGACAATATTCATGTGATTCCTAACTGGTATGACATGCGTCAGTTACAAGACAAT
CGTATCTATAATGACACATTTAAAGCTTACCGTGAGCAATACGACAAAATTTTATTGTAT
AGCGGTAATATGGGGCAGTTACAGGATATGGAGACACTTATCTCATTTTTAAAATTAAAT
AAGGATCAGCCTCAAACGTTAACAATACTTTGTGGTCATGGTAAGAAATTTGCAGATGTC
AAAACGGCAATAGAAGACCATCGTATTGAAAATGTTAAAATGTTTGAGTTTTTAACAGGT
ACAGACTATGCTGACGTATTAAAAATTGCGGATGTATGTATTGCATCGCTGATTAAAGAA
GGCGTCGGTTTAGGCGTTCCGAGCAAGAATTATGGCTACCTTGCAGCTAAGAAACCGTTG
GTACTCATCATGGATAAGCAATCTGATATCGTTCAACATGTTGAACAATATGATGCGGGT
ATCCAAATTGATAATGGCGATGCACATGCCATTTATAACTTCATCAACACTCACTCGAGT
AAGGAATTGCACGAGATGGGTGAGCGCGCACATCAACTGTTTAAAGATAAATATACGAGA
GAAATTAATACTATGAAGTATTACAATCTGTTGAAGTGAGGAGATAATTATGAAGCGATT
ATTCGATGTAGTGAGTTCAATATATGGTTTAGTAGTTTTAAGTCCGATTCTGTTAATTAC
AGCATTACTAATTAAAATGGAATCACCTGGACCAGCCATTTTCAAACAAAAAAGACCGAC
GATTAATAATGAATTGTTTAATATTTATAAGTTTAGATCAATGAAAATAGACACACCTAA
TGTTGCAACTGATTTAATGGATTCAACATCGTATATAACAAAGACAGGGAAGGTCATTCG
TAAGACCTCTATTGATGAATTGCCACAATTATTGAATGTTTTAAAAGGAGAAATGTCAAT
TGTAGGTCCTAGACCAGCGCTTTATAATCAATACGAATTAATCGAAAAACGTACAAAAGC
GAACGTGCATACGATTAGACCAGGTGTGACAGGACTAGCTCAAGTGATGGGGAGAGATGA
TATTACTGATGATCAAAAAGTAGCGTATGATCATTATTACTTAACACATCAATCTATGAT
GCTTGATATGTATATCATATATAAAACAATTAAAAATATCGTTACTTCAGAAGGTGTGCA
TCACTAATGAGAAAAAATATTTTAATTACAGGTGTACATGGATATATCGGTAATGCTTTA
AAAGATAAGCTTATTGAACAAGGACATCAAGTAGATCAAATTAATGTTAGGAATCAATTA
TGGAAGTCGACCTCGTTCAAAGATTATGATGTTTTAATTCATACAGCAGCTTTGGTTCAC
AACAATTCACCTCAAGCAAGGCTATCTGATTATATGCAAGTGAATATGTTGCTTACGAAA
CAATTGGCACAAAAGGCTAAAGCTGAAGACGTTAAACAATTTATTTTTATGAGTACTATG
GCAGTTTATGGAAAAGAAGGTCAGGTTGGTAAATCAGATCAAATTGATACACAAACACCA
ATGAACCCTACGACCAACTATGGTATTTCCAAAAAGTTCGCTGAACAAGCATTACAAGAG
TTGATTAGTGATTCGTTTAAAGTAGCAATTGTGAGACCACCAATGATTTATGGTGCACAT
TGCCCAGGAAATTTCCAACGGTTAATGCAATTGTCAAAGCGACTGCCAATCATTCCCAAT
ATTAACAATCAGCGCAGTGCATTATATATTAAACATCTGACAGCATTTATTGATCAATTA
ATATCATTAGAAGTGACAGGCATGTATCATCCTCAAGATAGTTTTTACTTTGATACATCG
TCAGTAATGTATGAAATACGTCGCCAATCACATCGTAAAACGGTATTGATCAACATGCCT
TCAGTGTTAAATAAGTATTTTAATAAGTTGTCGGTCTTTAGAAAATTATTCGGCAATTTA
ACATACAGCAATACGTTATATGAAAATAATAATGCACTTGAAGTTATTCCTGGAAAAATG
TCACTTGTTATTGCGGACATCATGGATGAAACGACAACCAAAGATAAGGCATAAGTCATC
TATTAAATAAAATCAACATACAAATCGTTTTATTTGGAGGTTATAGTATGAAGTTAACAG
TAGTTGGCTTAGGTTATATTGGTTTACCAACATCAATTATGTTTGCAAAGCATGGCGTCG
ATGTGCTTGGTGTTGATATTAATCAGCAAACGATTGATAAGTTACAAAGTGGTCAAATTA
GTATTGAAGAACCTGGATTACAAGAGGTTTATGAAGAGGTACTGTCATCGGGAAAATTGA
AGGTATCTACAACGCCAGAAGCATCTGATGTTTTTATCATTGCCGTTCCGACGCCGAATA
ATGATGATCAGTACCGGTCATGTGACATTTCGCTAGTTATGCGTGCATTAGATAGTATTT
TACCATTTTTAGAAAAAGGAAATACTATTATTGTAGAGTCGACAATTGCGCCTAAAACGA
TGGATGATTTTGTAAAACCAGTCATCGAAAATTTAGGATTTACAATAGGTGAAGATATTT
ATTTAGTGCATTGTCCAGAACGTGTACTGCCAGGAAAAATTTTAGAAGAATTAGTTCATA
ACAATCGTATCATTGGCGGTGTGACTGAAGCTTGTATTGAAGCGGGTAAACGTGTCTATC
GCACATTCGTTCAGGGAGAAATGATTGAAACAGATGCACGTACTGCTGAAATGAGTAAGC
TAATGGAAAACACATATAGAGACGTGAACATTGCTTTAGCTAATGAATTAACAAAAATTT
GCAATAACTTAAATATTAATGTATTAGATGTGATTGAAATGGCAAACAAACATCCGCGTG
TTAACATCCATCAGCCTGGTCCAGGTGTAGGCGGTCATTGTTTAGCTGTTGATCCGTACT
TTATTATTGCTAAAGACCCTGAAAATGCAAAGTTAATTCAAACTGGACGTGAAATTAATA
ATTCAATGCCGGCCTATGTTGTTGATACAACGAAGCAAATCATCAAAGCGTTGAGCGGGA
ATAAAGTCACAGTCTTTGGTTTAACTTATAAAGGTGATGTTGATGATATAAGAGAATCAC
CAGCATTTGATATTTATGAGCTATTAAATCAAGAACCAGACATAGAAGTATGTGCTTATG
ATCCACATGTTGAATTAGATTTTGTGGAACATGATATGTCACATGCTGTCAAAGACGCAT
CGCTAGTATTGATTTTAAGTGACCACTCAGAATTTAAAAATTTATCGGGCAGTCATTTTG
ATAAAATGAAGCATAAAGTGATTTTTGATACAAAAAATGTTGTGAAATCATCATTTGAAG
ATGTATCGTATTATAATTATGGCAATATATTTAATTTTATCGACAAATAAAATGTGTCAA
ACTAGGGCATACATGATTAAGGAAAGATAAGCTGTCATGTGTTTGAACTTCAGAGAGGAT
AATGTTATGAAAAAAATTATGGTTATTTTTGGTACGAGACCCGAAGCAATAAAAATGGCA
CCATTAGTAAAAGAAATTGATCATAATGGGAACTTTGAAGCGAACATTGTGATTACAGCA
CAACATAGAGATATGTTAGATAGTGTGTTAAGTATATTTGATATTCAAGCTGATCATGAT
TTAAATATTATGCAAGATCAACAAACATTAGCAGGCCTTACGGCGAATGCGCTTGCTAAA
CTTGATAGCATCATTAATGAGGAACAGCCGGATATGATTTTAGTACATGGTGATACTACA
ACGACTTTTGTAGGAAGTTTGGCAGCATTTTATCATCAAATTCCGGTCGGACATGTAGAA
GCTGGACTTCGAACACATCAGAAATACTCGCCATTTCCTGAAGAGTTAAATCGAGTCATG
GTAAGTAATATTGCTGAATTGAATTTTGCACCAACAGTAATTGCAGCTAAAAATTTACTT
TTTGAAAACAAAGACAAAGAGCGTATCTTTATTACTGGAAATACAGTTATTGACGCATTG
TCAACAACAGTTCAAAATGATTTTGTTTCAACGATTATTAATAAACATAAAGGCAAGAAA
GTTATTTTACTAACAGCGCATCGTCGTGAAAATATTGGGGAACCGATGCATCAGATTTTT
AAAGCAGTAAGAGATTTGGCAGATGAATATAAAGATGTTGTTTTCATTTATCCAATGCAT
CGTAATCCAAAGGTAAGAGCGATTGCCGAAAAATATTTATCTGGGAGAAATCGGATTGAA
TTAATTGAGCCATTAGATGCGATTGAGTTCCATAATTTTACAAATCAATCGTACCTCGTG
CTGACAGATTCTGGTGGTATTCAAGAGGAGGCTCCTACATTTGGAAAACCTGTGTTGGTA
TTAAGGAATCATACAGAGCGTCCCGAAGGCGTTGAGGCGGGAACATCGAGAGTAATTGGC
ACAGATTATGACAATATTGTTCGAAATGTGAAACAATTGATTGAGGATGATGAAGCGTAT
CAACGTATGAGTCAAGCGAATAATCCATATGGTGATGGACAAGCATCACGACGTATTTGT
GAAGCAATAGAATATTATTTTGGATTGCGCACAGACAAGCCGGATGAATTCGTACCTTTA
CGTCACAAATAATAAAAAACCCCTAATCATGAAGTTGGTTTAGACAACCAGCGGTGACTA
GGGGTTTTTAATATATTTATTTTTGATAGTGGTAGCCAATATCATATTTGAATACTTTAT
TTGATAATATTGGACTTTGCTGTCCATCGTCATCACTTTTTAAACGTACATTTTTATGAG
CTTCTTTAAATACATCGGAATTCAACCAATTATTAAAGCTATCTTCAGATTCCCAAATAG
TTAAGATTTTAACTTCGTCTGTATCCTCGGTATTTAATGTTTTAGTGACAAACATTTGTT
GGAAGCCTTCAATAGTTTCAATACCTTGTCTATTGTAAAAACGTTCAATCGTTTCTTCCG
CACTGCCTTTTTGTAATTGTAATCTATTTTCTGCCATAAACATGGGCAATCACTCCTCTA
TTTTATGATTTGATTTGGGTAATGTTTTTACAAATGTAAAGAGTACAGCGGTTTGTATGA
TAACCATTATGATTAATCCTACACGGACTGCAAGAACATCCACCATATAAATTGAAAAAC
CTATTACAATGTATAAGCTAATTAAAATTTTAATTTTCTGTTGTAGCGTGTAGCCTCGAT
GTAAATAAAAGTTTTCTACATATTCTTTATAAATTTTTTGATTAATAAGCCAATTGTAAA
AGCGATCTGAACTTCGAGCAAAACAAAAAACTGCTACGAGTAAAAAAGGGGTCGTTGGCA
GTAAAGGTAATACGGCACCTGCAATACCAAGCGCTGTAAATATTAAGCCAATGACGATTA
AAATAAGTCGCATTGAAAAAACTCCATTCTAGTACTAATGCGCATGTAATATTGTTTTAG
TAATATAACTCATGCTAAATATAATGTGTATGATAAGTGCAATGACTCAGTAAAATGAAA
CGTTGTTGAATTATTCTTGTCCCATTAACGCATTTTAAGCGCGACTTTCATAACAACCAA
ACTATTTAATGAGAATTATTCTCAAGTATTATAGTTATATTATGTGTTTTATTTTTGAAA
AGTGCAATATGTTTTCGAAAATAAGATTATTTTTATGTGCAAAAACGACGCAAAAGTTTT
AAAAATGAGACTTCTGTGAGCTGATTATTTTATAAAATGTAAACGCTTACTATATAATGT
GAATCATATCGTTTAAAAGCATTATTAAATATGATGCTAAGAGATTTATATTATAGCCAA
TAAACAAAGGAGAGATAATATGGCAGTAAACGTTCGAGATTATATAGCAGAGAATTATGG
TTTATTTATCAATGGGGAATTTGTTAAAGGTAGCAGTGACGAAACAATCGAAGTGACTAA
TCCAGCAACTGGAGAAACACTATCACATATTACAAGAGCGAAAGATAAAGATGTCGATCA
TGCAGTCAAAGTGGCGCAAGAGGCATTTGAATCATGGTCATTAACTTCTAAATCAGAACG
TGCACAAATGTTGCGTGATATTGGTGATAAATTAATGGCACAAAAAGATAAAATTGCAAT
GATTGAAACATTAAATAATGGTAAACCGATTCGTGAGACAACAGCAATTGATATTCCATT
TGCTGCAAGACATTTCCATTATTTCGCAAGTGTTATTGAAACAGAAGAAGGTACAGTAAA
TGATATCGATAAAGACACAATGAGTATCGTACGACATGAGCCGATTGGCGTCGTAGGTGC
TGTTGTTGCTTGGAACTTCCCAATGCTATTAGCTGCATGGAAGATTGCGCCAGCCATTGC
TGCAGGTAATACAATTGTGATTCAACCTTCGTCTTCAACACCATTAAGTTTATTGGAAGT
TGCTAAAATTTTCCAAGAGGTATTACCTAAAGGTGTTGTCAATATACTAACGGGTAAAGG
TTCAGAATCAGGTAATGCAATTTTCAATCATGATGGTGTAGATAAATTATCATTTACGGG
CTCAACTGATGTAGGTTATCAAGTTGCCGAAGCTGCAGCAAAACATCTAGTACCCGCTAC
ATTAGAGCTTGGTGGTAAAAGCGCCAATATCATATTAGATGATGCTAATTTAGACCTTGC
AGTTGAAGGTATTCAGTTAGGTATTTTATTCAACCAAGGTGAAGTATGTAGTGCAGGTTC
TCGATTATTAGTTCATGAAAAAATTTATGATCAATTGGTGCCACGTTTACAAGAGGCATT
TTCAAATATTAAAGTTGGAGATCCACAAGATGAAGCTACACAAATGGGTAGTCAAACTGG
TAAGGATCAATTAGATAAAATTCAATCATATATTGATGCAGCAAAAGAATCAGATGCACA
AATTTTAGCAGGTGGTCATCGCTTAACTGAAAATGGATTAGATAAAGGGTTCTTCTTTGA
GCCGACATTAATTGCTGTGCCAGACAATCATCACAAATTAGCACAAGAAGAAATATTTGG
ACCAGTGTTAACAGTGATTAAAGTGAAGGACGATCAAGAAGCAATTGATATAGCTAATGA
TTCTGAGTATGGTTTAGCAGGCGGTGTATTTTCTCAAAATATCACACGTGCATTAAATAT
TGCTAAAGCTGTACGTACAGGACGTATTTGGATTAACACTTACAACCAAGTACCAGAAGG
CGCACCATTTGGTGGTTATAAAAAATCAGGTATCGGTCGAGAAACTTATAAAGGTGCGTT
AAGTAACTATCAACAAGTTAAAAATATTTATATTGATACAAGCAATGCTTTAAAAGGTTT
GTACTAGAATAAATATCGTTTCTGAAGCGTGTTTGTAGGTCAGTCTAGCGGTAAGTCTTA
ACATTTAACGGCGTTGTTTAGATTTTAAGCAAAACAAAATATATAGGAACACGTATCATG
ATATTAGGATATAATGACTAAAATAATAGCAGTAGGATGGTTTTTAATTGCAAATCATCT
TACTGCTGTTTTTAATTATGCTATTTTGCGATGCGGCTATTATAAGGACAGAGTTGTTTA
TTAATTATGGTGATTTAGAAATATGAAGTTCAATATGCAAAGTCATCGTTTGTTTTAATA
TGCGGAACAATCATTAAAGTTATTGCGATTTTTTGAACTTAATGAAACTAAACAATAAAT
TTGAGATACTTTTTTGTTATTTTTATGTAACTAACACAATAATCTCGTACATTATTAAAA
TTTTCTATATGATAGGAATAAAGCAAAGAGCGAGTGTGCTGTAAAAGTTTTCCAAGGTGA
TATTACATAAAGCTATAAAGGGTAAAGATTAATGAGTTGTCATGTAAATGACGATGATGT
ATAAATCATGGTTAATTACGGAAGCATTAATATTAATCTGAGAAGCTATAAAGAATTATT
TTTAAAAGCGACAATATTAAATACGACGCATTTATTTAGGAGTGGCAAACGTATGAATGG
GAAAAAGGCGAATACGATAAACAGATACAAATATTTTCATCATGTCAATCATCAAAAAAT
TCAACAAAGTTCTAAAAAGACGCTGTGGGCATCACTAATCATCACATTGTTATTTACAGT
GATTGAATTTGTCGGAGGTTTAGTATCTAATTCATTGGCATTACTGTCAGATTCATTTCA
TATGCTTAGTGATGTATTAGCACTTGGTTTATCTATGTTGGCCATTTATTTTGCAAGTAA
GAAGCCGACTGCACGATACACATTTGGATATTTAAGATTTGAGATATTAGCTGCATTTTT
AAATGGTTTAGCATTAATTGTAATTTCAATCTGGATTTTATATGAAGCTATTGTACGTAT
TATTTATCCGCAACCCATTGAAAGTGGCATTATGTTTATGATTGCTAGTATTGGTTTACT
CGTTAATATTATTTTGACAATTATCCTTGTAAGGTCTTTAAAACAAGAAGACAATATCAA
TATTCAAAGTGCATTATGGCATTTCATGGGAGACTTATTGAACTCTATTGGTGTCATCGT
TGCAGTTGTATTGATTTACTTTACAGGATGGCGCATCATCGACCCAATCATTAGTATTGT
AATTTCACTCATCATTTTACGTGGTGGTTATAAAATTACGCGTAATGCGTGGTTAATTTT
AATGGAAAGTGTGCCTCAACATTTGGATACTGATCAAATTATGGCAGATATTAAAAACAT
AGATGGCATATTAGATGTACATGAATTTCATTTGTGGAGCATTACAACAGAACATTATTC
ATTAAGTGCCCATGTTGTGTTAGATAAAAAATATGAGGGTGATGATTATCAAGCGATTGA
TCAAGTATCATCATTGTTGAAAGAAAAATATGGCATTGCACATTCAACGTTGCAAATTGA
AAACTTGCAATTGAATCCATTAGACGAGCCATACTTCGACAAATTAACATAAATAAAACA
TTGTACAGGCTGGGACATAAATCAATGTTCTATGCTCTACGAAGTTATATTGGCAGTAGT
TGACTGAACGAAAATGCGCTTGTAACAAGCTTTTTTCAATTCTAGTCAGGGGCCCCAACA
CAGAGAATTTCGAAAAGAAATTCTACAGGCAATGCAAGTTGGGGTGTGGGCCCCAACAAA
GAGAAATTGGATTCCCAATTTCTACAGACAATGCAAGTTGGGGTGGGACAACGAAATAAA
TTTTGCGAAAATATCATTTCTGTCCCACTCCCACGTTTGTTTTGGATTATGTTGCATCAT
TTAAATGATTTTCGTCAATTTCTTTGATGCTATCTACATCTAACACGACATCTTTAGGTT
TCAAAATATGAATATGTTTTTCATCATTTGTATGTAAAATGCGTTCTATGATGTACCTTT
GACCGGCCATTGTTTCTACAGCAATCTTTTTGTTTCTAGCTAAACTTGCTACGACAGATT
CTTTATCCATAATGATAGCCCCCTATATATATGTTTATTTACTTATACCCTAACATGATT
TTTATACTCTTTGAAAATATATTTTACAGAATTTTATCTAAATATTTAAAAAAATCGCTC
AATATCCTTGTAATCCGATAAGAATTATAGTAATATTTTTTCAACCATTGTTATAGGAGG
TCTTATTAATGACATTATTTTTATTAGAAGCTAACAATCTTGATTTTGCATCAACGAAAG
AAGAACTAGAAGCAAAGGCAGCATCACTATCTACGAAGACAATTCCAACATTAATTGAAG
TACAAGCTACTGAAAATTTAACTCATGGTTATTTTATTGTGGAAGCAAATGACGAAGCAG
AAGCTAAACAATTTTTAACAGAAGCAGATATTAGTATTCAATTAGTCAAAGAAGTACGCT
TAGTTGGTAAAGATTTAGATGAAGTTAAAAATGGTGATGCACATGTTGATTACCTTGTAA
CTTGGAACATTCCGGAAGGCATTACGATGGATCAATATTTAGCACGTAAAAAGAAAAATT
CTGTTCATTATGAAGAAGTGCCAGAAGTTGAATTTAAACGCACATATGTATGTGAAGATA
TGTCTAAATGTATTTGTTTATACAACGCACCTGATGAAGAAGCGGTACGTCGCGCGCGCA
AAGCAGTTGATACACCGATTGATGGCATCGAAAAACTTTAATAAGACAACAAGTTGATGA
GATATATGTATATAGGTTTGGCTTGGATTTCGATTGCAGTTAATTAGAATAGCTCAATGC
TATAAATGTAAGTAGTTGATATGAAGAAACTAATGAACTAAATGCAAGTATTGTCTAAAA
CAATCATTTTATTGAAATTTAGTAGAGCTGAAATTAATATAACGTCGTTAATTGAATAAC
GCTTATGTTATAAGAGCACTCATACCAAACCATAATCATCTATAGATATAACAATTCACG
ATATAAGGGCTGTGTTTGGCATAGCCCTTTAGATATACACTTAATTCCTATTAAAATAGT
AGGGATTAAAAGGGGGCTTGTCATGATTAAAATTCAACAATTACAACATCACTTTGGATC
ACATAAAGTAATTCATAACTTTAATTTGGACATTAGTAAGGGAGAAATAGTCACTTTCAT
AGGGAAAAGTGGTTGCGGGAAGTCTACTTTACTCAATATCATCGGTGGATTTATTCATCC
ATCATCTGGTCGTGTCATTATTGATAACGAAATTAAACAAAAGCCGTCTCCAGATTGTTT
AATGCTATTTCAACATCATAATCTGCTGCCATGGAAAACGATTAATGACAACATTAGGAT
TGGATTCCAACAGAAAATTAGTGATGAAGAGATTAACGCACAGCTTAAATTAGTTGATTT
AGAAGGCAGGGGAAAGCATTTTCCCGAGCAACTGTCCGGGGGTATGAAACAACGTGTGGC
ACTATGTCGAGCGCATGTGCATAAGCCTAACGTTATATTGATGGATGAGCCATTAGGTGC
ATTAGATGCATTTACACGTTATAAACTTCAGGATCAACTAGTGCAACTAAAACATAAAAC
GCAATCAACTATTATTTTAGTGACGCATGACATTGATGAAGCTATTTATCTTTCCGACCG
CATTGTTCTGTTAGGTGAAGGGTGCAATATTATTTCTCAATATGAAATTACAGCATCACA
TCCACGCAGTCGTAATGATAGCCACCTACTTAAGATTCGTAATGAAATTATGGAAACATT
TGCATTGAATCATCATCAAGTTGAACCTGAATATTATTTATAAGGAGTGAGTGACGATGA
AAAGGTTAAGCATAATCGTCATCATTGGAATCTTTATAATTACAGGATGTGATTGGCAAA
GGACGTCTAAAGAACCGTCTAAAAATGCCCAAAATCAGCAAGTGATTAAAATTGGATATT
TGCCGATTACACATTCAGCTAATTTGATGATGACTAAAAAATTATTATCACAATACAATC
ATCCGAAATATAAACTAGAATTAGTTAAATTCAATAATTGGCCAGATTTAATGGACGCAT
TAAACAGTGGTCGTATTGATGGTGCATCAACTTTAATAGAGCTCGCGATGAAATCAAAAC
AGAAGGGCTCAAATATAAAGGCTGTGGCATTGGGCCACCATGAAGGCAATGTCATTATGG
GACAAAAAGGTATGCACTTAAATGAATTTAATAATAATGGCGATGATTACCATTTTGGTA
TACCACATCGTTATTCAACACATTATCTTTTACTTGAGGAATTACGTAAACAATTAAAGA
TTAAACCGGGGTATTTTAGCTATCATGAAATGTCGCCAGCAGAAATGCCAGCCGCATTGA
GTGAACACAGAATTACAGGGTATTCTGTAGCCGAACCATTCGGTGCACTGGGTGAAAAGT
TAGGCAAAGGTAAGACTTTGAAACATGGTGATGACGTTATACCTGATGCGTATTGCTGTG
TGCTAGTACTGAGAGGGGAATTGCTTGATCAACACAAGGATGTAGCGCAAGCATTTGTAC
AAGATTATAAAAAGTCTGGCTTTAAAATGAATGATCGCAAGCAAAGTGTAGACATTATGA
CGCATCATTTTAAACAAAGTCGTGACGTTTTAACACAGTCAGCGGCATGGACATCCTATG
GTGATTTAACAATTAAGCCATCCGGCTATCAAGAAATTACGACATTGGTAAAACAACATC
ATTTGTTTAATCCACCTGCATATGATGACTTTGTTGAACCGTCATTGTATAAGGAGGCAT
CGCGTTCATGACACGTCCCACAAATAACAAATTTATATTACCTATTATCACATTTATTAT
TTTCTTAGGCATTTGGGAAATGGTCATTATTATTGGGCATTACCAACCTGTATTGTTACC
TGGTCCTGCTCTTGTAGGAAAAAGTATATGGACTTTCATTGTTACTGGAGAAATTTTCCA
ACATTTAGCAATTAGTTTATGGAGATTTGTAGCGGGCTTTGTTGTCGCATTGTTGGTTGC
TATTCCATTGGGCTTCTTGCTTGGAAGGAATCGTTGGCTATACAACGCTATCGAACCGCT
ATTTCAATTGATTAGACCGATATCTCCGATAGCATGGGCACCATTTGTTGTTCTATGGTT
TGGTATTGGTAGTTTGCCAGCGATTGCGATTATTTTTATCGCTGCTTTTTTCCCAATTGT
GTTCAATACTATTAAAGGCGTTAGAGACATTGAACCTCAATATTTAAAAATAGCGGCAAA
TTTAAATTTAACTGGGTGGTCATTGTATCGCAATATATTATTTCCCGGGGCATTTAAACA
AATCATGGCTGGGATACATATGGCGGTAGGAACAAGTTGGATATTTTTAGTTTCTGGTGA
AATGATTGGTGCACAATCGGGATTAGGTTTTTTAATCGTTGATGCACGAAATATGTTGAA
CTTAGAAGATGTTTTAGCAGCAATATTCTTTATCGGATTATTTGGTTTTATTATTGATCG
ATTCATTAGTTATATTGAGCAGTTTATACTTAGAAGATTTGGTGAATAAGGAGAGATGAT
GATGACTTTAGAAACGCTTATCAAAGAACAATTAGATCCTCATTTAGTAGAAGTTGATGA
AGGGACGTATTATCCGAGAACATTTATTCAACAATTATTTGTAGATGGTTATTTCGGTGA
GGCGGCATTGAGAAAAAATGCTGAAGTAATCGAAGCTGTATCGCAGTCTTGTTTGACAAC
AGGATTTTGTTTATGGTGCCAATTAGCTTTTTCAACGTATTTAGAAAATGCCACGCAGCC
ACATTTAAATAATGACTTACAACAGCAATTGTTATCTGGAGAAATATTAGGTGCTACCGG
ATTGTCTAATCCGATGAAGTCATTTAATGATTTAGAAAAGTTGAACCTTGAACACACTTA
TGTTGATGGACAATTGGTTGTCAGTGGACGTATGCCAGCTGTAAGTAATATTCAAGAAGA
CCATTATTTTGGTGCGATTTCGAAACATGAATCATCAGATGAATTTGTCATGTTCATTCT
ACGTGCCAATCAAGATGGTATCACTCTCGTTGAAAAAACAAATTTTTTAGGGGTCAACGG
GTCAGCAACGTATCAAATCACATTGAATCAAGTCGTAGTGCCACAATCACAAATCATCAC
GCATGATGCGAAGCAGTTTGCGGCAACTATTCGCCCGCAATTTATTGCTTACCAAATTCC
AATAGGATTAGGCTCAATTAAAAGTTCTTTAGAGTTAATTGATGCATTTTCAAATGCGCA
AAACGGAATAAATCAATATTTAGAGTATGATGTTGAAGCTTTTAAAAAACGTTATCGTCA
ACTTAGAGAGGAATATTATGCAATATTAGATGACGGTAACTTAACTTCACATTTAAGTGA
ATTAATATCATTGAAGAAGGACATTGGCTATTTATTGTTAGATGTAAATCAAGCTTCTGT
TGTCAATGGTGGTTCAAGAGCGTACACACCATATTCGCCACAAGTTCGCAAGTTAAAAGA
AGGATTCTTCTTCGCAGCATTGACACCAACATTAAGACATTTAGGTAAACTTGAGGCAGA
GTTGAAGGGGTAAGTATGATATGCTGATTTGTTGTTTAGATGCGTTTGTTGAAACATTTT
TTAAAATAATATAAATCTTAGTTTATAAACATTTTCTGTTTATTTGTTATATCCTTTTAA
CTAGGAAAATATACATTTCGTAATAATAATAATCGTTATCATTGAAAAAGTGTTAATAAG
GTGTATAATGAAAATGTGAACAATTAATGAACTTCTTATTTTAAAGAAGGTGAATACTAT
AGATACGCATATTAAAGAACAACAATTCTCGAATCTAGTAAGATCTTATCGTAAAGAATA
CGTGGGTAAAGGACCCAATAGTATTCGAGTGTCGTTTAAAGATAATTGGGCGATTGCACA
TATGACAGGTGTTTTGAGTAAAGTTGAGAGTTTTTACCTAAACGACAAACGCAATGAATC
GATGCTCCATTATACACGCACAGAGAAGATCAAACAGATGTATAAAGAAATAGATGTAAA
TGAGATGGAAAGTCTTGTAGGCGCTAAGTTCGTAAAATTATTTACAGATATTGATTTGAA
TGATGATGAAGTCATTTCAATATTTGTTTTCGATAAGTCAATAGAATAAGTGTTGCTGGT
GTAAGGTACACGGTGCTGTTTGCTAACTTCGCTTTGAATTTAACAATAATTCAAGGGGGT
GGTATGTCAAACGGTGCCGTTTTTTTGTCATATTTTTAAAACAAGCAACATGCAACACGT
ACTTTAAGGAAGTCAAAATTTATCATTTAGGAGAGATGGATATGAAAATCGTAGCGTTAT
TTCCAGAAGCAGTAGAAGGTCAAGAAAATCAATTACTTAATACTAAAAAAGCATTAGGAT
TAAAAACATTTTTAGAGGAAAGAGGACATGAGTTCATTATATTAGCAGATAATGGTGAAG
ACTTAGATAAACATTTACCAGATATGGATGTGATTATTAGTGCGCCATTTTATCCTGCAT
ATATGACTCGTGAACGTATTGAAAAAGCACCGAACTTGAAATTAGCAATTACAGCAGGTG
TAGGATCTGACCATGTAGATTTAGCGGCAGCAAGTGAACACAATATTGGTGTCGTTGAAG
TTACAGGAAGTAATACAGTTAGTGTGGCAGAACATGCGGTTATGGATTTATTAATACTTC
TTAGAAACTATGAAGAAGGTCATCGTCAATCAGTAGAAGGTGAATGGAACTTGTCTCAAG
TAGGTAATCATGCGCATGAATTACAACACAAAACAATTGGTATTTTTGGATTTGGTCGAA
TTGGACAACTTGTTGCTGAAAGATTAGCGCCATTTAATGTAACATTACAACACTATGATC
CAATCAATCAACAAGACCATAAATTGTCTAAATTTGTAAGCTTTGATGAACTTGTTTCAA
CAAGTGATGCGATTATAATTCATGCACCATTAACACCAGAAACTGATAACTTATTTGATA
AAGATGTTTTAAGTCGTATGAAAAAACACAGTTATTTAGTGAATACTGCACGTGGTAAAA
TTGTAAATCGCGATGCGTTAGTTGAAGCGTTAGCATCCGAGCATTTACAAGGATATGCTG
GTGATGTTTGGTATCCACAACCTGCACCTGCTGATCATCCATGGAGAACAATGCCTAGAA
ATGCTATGACGGTTCACTATTCAGGTATGACTTTAGAAGCACAAAAACGTATTGAAGATG
GAGTTAAAGATATTTTAGAGCGTTTCTTCAATCATGAACCTTTCCAAGATAAAGATATTA
TTGTTGCAAGTGGTCGTATTGCTAGTAAAAGTTATACAGCTAAATAGAATAAGGATGCTG
GGCTAGCGATTAACGCTTTCAATTTTATATAAATGAATCATATAAGCACTACTGCTGTTG
TAAAGATGGCAGTAGTTTTTTTATGATTACATCTAAGTATAGTCACGGCTATGTTAGGAC
AATGATTTAACATTTACGCACATATGTGTTCACTTACGCAATTATTGATAAATTTCATTC
ATTTGGAATAATATATAGTCATATAGTGCTAATTTTTTTGAGGCATTATATGCAAGATGC
ATTGTAAAGTCGATGCATTTGTTTGTTAAATAACTTTGTATAACTAAAAATTCTTTGTTT
AAACGTATAATCTAATAATAGATTTTATATAAATGGTAGTGTGTATATATGTGGAAAGGG
GTGTAGTTATTAATGAAACGCTTAAGTACGACTTTGAAAGTACGATTGATTAGCAATTTT
TTACAGCTAATTATTACGACAGCATTTATACCGTTTATAGCACTATATTTAACAGATATG
TTAAGTCAATCAATTGTCGGTATATATCTTGTTGGTTTAGTGGTTCTAAAATTTCCATTG
TCCATTATATCTGGTTACCTTATTGAGATATTTCCGAAAAAGTTGCTAGTACTTATTTAT
CAAGCGACGATGGTGATAATGCTTGTGTTCATGGGCGTATTTGGGTCACATCAATTGTGG
CAAATTATTGGTTTTTGTGTTGCATATGCCATATTTACAATCGTTTGGGGATTACAATTT
CCAGTTATGGACACATTAATTATGGATGCAATTACCGAAGACGTGGAACATTATATTTAC
AAGATTAGCTATTGGATGACAAACTTATCGGTAGCTATTGGGGCATTGTTAGGTGGCTTG
ATGTATGGCTACAGTATGTTACTACTTTTCTTAATAGCAGCTTGTATATTTTTAATTGTA
CTCTTTATTTTATATATTTGGTTACCTCAAGACCGAAATCAAGTAAAGCAAAGTGATGAC
AAGAGGCATGCAAGTCGTTATCAAAAATTACAAATAATGAATATATTTCGCAGTTATAAA
TTAGTTTTGAAAGATCGTAATTATATGTTATTGATTTCGGGGTTCAGTATCATCATGATG
GGTGAATTTTCAATCTCCTCATATATTGCTATTAGACTAAAGGATCAGTTTGAAACAATA
AGTATAGGTTCATATGATATTACAGGTGCTAAGATGTTAGCAATCTTGCTAATGATTAAT
ACGGTCGTCGTCATTTTACTCACGTATTCAATCTCGAAAGTTGTATTGAAAATAGATTTT
AAAAAAGCTTTAATCACTGGTTTGCTGATTTATATTGTTGGCTATAGTGGTCTAACCTAT
CTTAATCAGTTTGGCTTATTAGTTGTTTTTATGATAATTGCGACTGTAGGTGAAATTATT
TATTCGCCTATAGTTTCAGAACAACGCTTTAAAATTATTCCTAAAGCTAAAAGAGGAACA
TATAGTGCAGTTAATGCATTAGGTATTCATTTTTCAGAAACACTAGCTAGGTTAGGGATT
GTGTTGGGTGCTTTCTTAACGTCATTACAAATGGGACTGTATATGTTTATCGTTTTAACA
ATTGGTGCTAGCATGCTTGTTGCTGGTGTATTCGGGGGACAAAAACAAGTGAATACAAAT
TGAATTTATTTAAATATTTATTCTATGCATCTTTTTATATTGAAAACCTATTAATTTGGT
CGTAATTAAAATAGAGATAAATTTATTAAGAATTTGTTAAAATTTAAGGATAACAATTGT
TTTATGCGAGTTGTTTGTTTAATATAAACTTGCTTCATGGATATTTTGTAACAACAATAT
TGAATTTGCAATGAGATATGAACAACAGAAAGTGATTAACGAGTTGTAGTATGCTATTTA
TCGAAGATGTATGTAATTTACATTGAAAAATATACCAATTGTAACGATGATACAAGGTGT
ATTTTAGGGTAGAATATATCGCTCATATGTTGCGAATGGTGTTTTATATTAATCATTACA
TAACGAGTTAATTAACATTTCGTCGGTTATCATATCATCATGCAATTTCAGTAAGTAATG
AGTATTATGATATGAAAGAAGGACTTTTTATGATTATGGGTAATTTGAGATTTCAACAGG
AATATTTTCGTATATACAAAAATAATACAGAATCAACGACACACCGTAATGCGTATTGGG
TTAAACTCGCTAAAAATGTTGAAGCTACTAAAATGATGTATGCATTATCGACAATTGTGC
AACAACATGCATCTATAAGACATTTTTTTGATGTTACTACCGATGACAATTTAACAATGA
TACTTCATGAATTTCTGCCTTTTATTGAGATAAAACAAGTTCCATCTTCTTCCGCAAACT
ATGATTTAGAAGCTTTTTTTAAGCAAGAATTAAGTTCTTACCATTCTAATGATTCACCTT
TATTCAAATTTAAATTGTTTCAGTTCGCTGATGCTGCATATATACTATTAGATTTTCATG
TGTCCATTTTCGATGGTAGTCAAATTGATATTTTTCTTGATGATTTATGCAATGCATATC
GTGGCAATACTGTTATTAACAATACTCGACAGCATGCACATTTAAATAGAAATGATGATA
AAGACAATCAAGATGCATCGCATATAGCATTAGACTCAAACTATTTTCGGTTAGAGAATA
ACTCTGACATCCATATTGATAGTTATTTACCAATTAAGCATCCATTTGAGCAAGCTTTAT
ATCAAACGTATTTGATTGATGATATGACATCAATAGATATGGCATCGTTGGCTGTTAGTG
TGTATTTAGCTAATCATATAATGAGTCAACAACATGATGTCACATTAGGTATACATGTAC
CATCACATTTACCAAATGATTTACACGGAAATATTGTGCCATTAACGTTAACAATCGATG
CAAAAGATGTATGTCAACGTTTTACAACAGATTTTAACAAATGTGTGTTGCAAAATATGT
CGCAATTACAGTGCGCGAAGTCTTCGCTTTCATTAGAGACTATTTTTCATTGTTATCATC
AAATGATGTCTTGTTGTAATGATGTTATTGAGGATGTACATCAAATACATGATGCACATA
CATCTTTAGCGGATATTGAAATTTTTCCACATCAACACGGGTTCAAAATTATATATAACA
GTGCAGCAAATGATTTGCTCTCAATCGAGACGCTGAGTGACTTAGTTCGAAATATTTATT
TGCAAATTACTGAAGAAAATGGAAATAAACGAACAACTGTAGATGAACTTAATTTGATGA
CAGAACGTGATATTCAATTATATGACGATATCAATTTAAGTTTGCCTGAGATAGATGATG
CGCAAACAGTTGTTACCTTATTTGAGCAACAAGTTGAAGCAACGCCGAATCATGTCGCTG
TGCAATTTGACGGAGTGTTTATAACATATCAAACATTGAATGCACGCGCGAATGATTTAG
CACACCGTTTGAGAAACCAGTATGGTGTTGAACCTAATGATCGTGTCGCTGTCATAGCTG
AAAAAAGTATTGAGATGATAATAGCGATGATAGGTGTGTTGAAAGCTGGTGGGGCTTACG
TGCCAATTGATCCGAACTATCCAAGTGATCGTCAGGAGTACATTTTAAAAGATGCAACGC
CTAAAGTTGTAATAACGTACCAAGCTTTATATGAAAATGGTAAACAAAATATTAATCACA
TTGATTTGAATAAGATAGCGTGGAAAAATATTGATAATCTTTCTAAATGTAACACGTTAG
AAGATCATGCTTATGTTATTTACACGTCGGGGACAACTGGTAACCCTAAAGGGACACTAA
TTCCGCACCGAGGTATTGTTCGCTTGGTCCATCAAAATCATTATGTACCATTAAATGAAG
AGACGACGATTTTGTTATCAGGAACTATAGCCTTTGATGCTGCAACATTTGAAATATATG
GTGCATTGCTCAATGGTGGAAAGCTGATTGTTGCTAAAAAAGAACAATTATTAAATCCAA
TAGCGTTAGAACAATTAATCAATGAAAATGACGTTAATACTATGTGGTTAACCTCCTCAT
TATTTAATCAGATTGCTAGTGAACGAATAGAAGTATTGGTACCGTTAAAGTACTTATTAA
TTGGTGGAGAAGTATTGAATGCTAAGTGGGTGGATTTGCTTAATCAAAAACCGAAGCATC
CTCAAATTATTAATGGTTATGGACCAACTGAAAATACAACATTTACAACGACGTATAATA
TACCTAACAAAGTTCCAAATCGTATTCCTATTGGTAAACCGATTCTTGGTACTCATGTTT
ATATCATGCAAGGCGAGTGTCGATGTGGCGTTGGTATTCCTGGAGAATTATGTACAAGTG
GCTTTGGGTTAGCTGCAGGTTATTTAAATCAGCCAGAATTGACAGCAGATAAATTTATCA
AAGATTCAAATATAAATCAGCTGATGTATAGAAGTGGTGATATCGTTCGTCTATTACCCG
ATGGCAACATAGATTATTTATATCGAAAGGACAAACAAGTTAAGATTCGAGGGTTTAGGA
TTGAGTTGTCAGAGGTTGAGCATGCGCTCGAGCGTATACAAGGTATTAATAAAGCAGTTG
TTATTGTTCAAAATCATGATCAAGATCAGTATATCGTTGCTTATTATGAAGCGATGCATA
CATTATCACATAATAAGATTAAATCACAATTACGTATGACCTTACCGGAGTACATGATAC
CAGTTAATTTCATGCATATTGAGCAAATTCCTATTACTATTAATGGGAAATTAGATAAGA
AGGCATTGCCTATCATGGACTATGTCGATACGGATGCCTATGTAGCACCGAGTACAGATA
CCGAACACTTGCTATGCCAAATTTTTGCAGATATTTTACATGTGAATCAAGTAGGTATTC
ATGATAATTTCTTTGAATTAGGTGGCCATTCATTAAAAGCAACGTTAGTGGTGAATCGGA
TAGAGGCATCTACTGGGAAACGATTACAAATTGGTGATTTATTACAAAAGCCAACTGTAT
TTGAACTAGCACAAGCGATTGCTAAGGTTCAAGAACAAAACTATGAAGTGATTCCAGAAG
CTATAGTTAAAGATGATTATGTGCTGAGCTCTGCACAAAAGCGTATGTATTTATTATGGA
AATCAAACCATAAAGATACGGTGTATAACGTACCTTTTTTATGGCGGTTATCATCAGGAC
TTAATGTAGCTCAATTGCAACAAGCAGTTCAGCATTTGATAGCGCGACATGAGATTCTAC
GAACACAATATATTGTTGTAGATGATGAGGTTCGACAACGTATTGTGGCAGATGTTGTAG
CTGACTTTGAAGAAGTTAACACGCATTTTACGGATGAACAAGAAATCATGCGCCAATTTG
TGGCACTTTTTAATTTGGAAAAGCCAAGTCAAATTAGAGTGAGATACATTAGAAGTCCCT
TACATGCATACCTGTTTATAGATACACATCATATCATTAATGACGGTATGAGTAATATAC
AATTAATGAATGATCTTAACGCACTTTATCAACATAAATTATTGTTACCACTTAAATTGC
AATATAAAGACTATAGTGAGTGGATGTCGCATCGTGATATGACGAAACATAGACAATATT
GGTTATCTCAATTCAAAGATGAAGTACCTATTTTAAGCTTACCGACAGACTATGTTAGAC
CAAATATTAAAACGACAAATGGAGCAATGATGTCATTTACAATGAATCAACAAATGAGAC
AGCTACTTCAAAAGTATGTAGAAAAGCATCAAATTACTGATTTTATGTTCTTTATGAGTG
TGGTCATGACGTTGTTAAGCAGATATGCTCGAAAAGATGATGTTGTTGTCGGTAGTGTGA
TGAGTGCGCGTATGCATAAAGGCACGGAGCAAATGCTAGGCATGTTTGCTAATACGTTGG
TATATAGAGGGCAACCGTCACCTGATAAAATGTGGACACAGTTTTTACAAGAGGTTAAGG
AAATGAGTTTGGAGGCATACGAGCATCAAGAATACCCATTCGAATGTTTAGTAAATGACT
TAGATCAATCACATGATGCCTCACGGAATCCATTATTTGATGTCATGTTAGTACTACAAA
ACAATGAAACGAATCATGCTCATTTTGGGCATAGTAAATTAACACACATTCAACCCAAAT
CAGTGACGGCGAAATTTGATTTATCTTTCATCATTGAAGAAGATCGCGATGACTATATAA
TCAATATCGAGTATAATACCGATTTATATCACTCAGAAACAGTTCGTCACATGGGTAATC
AATGTATGATTATGATTGATTATATTTTGAAGCATCAAGATACACTACAAATTTGTGATA
TACCAAACGGCACGGAGGAACTTCTAAATTGGGTCAATACGCATGTTAACGATCGAATGC
TTAATGTCCCGGGAAATAAATCTATCATAAGTTACTTTAATGAAGTTGTCTCACGACAAG
GTAATCATGTTGCGCTAGTTATGAATGATTTGACAATGACGTATGAAACATTACGCAACT
ATGTGGATGCCATTGCGCACATGCTTCTATCAAATGGTGTGGGCAATGGTCAACGGGTTG
CCTTGTTTACAGAACGTAGTTTTGAAATGATTGCGGCGATGTTGGCGACAGTTAAAGTAG
GTGCATCTTATATACCTATCGATATTGATTTTCCGAAAAAGCGACAAGGCGCAATTTTGG
AGGATGCTAAAGTAACTGCAGTCATGTCTTACGGCGTTGAAATTGAAACGACATTACCAG
TCATTCAATTGGAAAATGCTAAAGGCTTTGTTGAATCAAAGGAAAATGAACAATATGATG
ATTTACATGGCAATCAACTTGAAAACACAGCGATGTTAGATAATGAGATGTATGCTATTT
ACACATCTGGTACGACCGGGATGCCTAAAGGGGTTGCCATACGACAACGAAATTTGTTGA
ATTTAGTGCATGCATGGTCAACTGAATTGCAATTAGGCGACAATGAAGTATTTTTGCAAC
ATGCAAATATTGTTTTTGATGCATCAGTTATGGAGATTTATTGTTGTTTGTTAAATGGTC
ATACGCTTGTGATTCCAGATAGAGAGGAACGTGTTAATCCAGCACAGTTACAACAACTCA
TTAATAAGCATCGTGTGACGGTGGCGTCGATTCCGTTACAGATGTGTAGTGTTATGGAAG
ACTTTTATATTGAAAAGTTGATTACAGGCGGGGCAACTAGTACGGCATCCTTTGTTAAAT
ATATTGAGAAGCATTGTGGCACGTATTTCAATGCCTATGGACCATCTGAGTCAACAGTCA
TTACATCGTATTGGTCACATCAATGTGGTAATTTGATACCTGAGACGATTCCAATTGGCA
AACCCTTATCTAACATCCAAGTGTATATTATGTCAGATGGTTTGTTATGCGGTATTGGTA
TGCCAGGCGAGTTGTGTATTGCAGGTGATAGTTTAGCGATAGGATATATTAATCGTCCAG
AATTAATGGCTGATAAATGGCAAAATAATCCATTTGGTAAAGGAAAGTTGTATCATAGTG
GTGATTTAGCACGTTATACATCTGATGGTCAAATTGAATTTTTAGGAAGAATAGATAAAC
AAGTGAAAGTTAACGGGTACCGTATTGAACTTGATGAAATTGAAAATGCAATATTAGCTA
TTCGTGGTATATCGGATTGTGTTGTAACAGTAAGTCACTTTGATACGCATGATATATTGA
ATGCTTATTATGTCGGAGAGCAACAAGTGGAGCAGGATTTGAAGCAATATTTAAATGATC
ATCTGCCTAAGTATATGATTCCTAAGACTATAACGCATATCGATTATATGCCATTAACCA
CGAATGACAAGGTGGATACTACGCGTTTGCCAAATCCATCACCTATACAACAGTCTAATA
AAGTGTATAGCGAACCATCTAATGAAATTGAGCAGACATTTGTTGATGTATTCGGAGAGG
TATTGAAACAAAAAGATGTCGGTGTTGACGATGATTTCTTTGAACTTGGTGGTAACTCAT
TAGAGGCGATGTTAGTTGTCTCGCATTTAAAACGATTTGGCCATCATATTTCAATGCAGA
CATTATACCAATATAAAACCGTGCGACAGATTGTTAATTATATGCACCAAAATCAACAAT
CATTAGTTGCATTACCGGATAATCTTTCGGAATTACAAAAGATTGTTATGTCTCGTTATA
ATTTGGGTGTTTTAGAGGATAGTCTAAGTCATCGACCTCTAGGAAATACACTATTGACTG
GCGCTACAGGGTTTTTAGGTGCTTATCTGATTGAAGCACTACAAGGATACAGTCATCGCA
TTTATTGTTTCATACGTGCTGATAATGAGGAAATAGCATGGTATAAGTTGATGACGAATT
TAAATGATTATTTTTCAGAAGAGACGGTTGAAATGATGTTATCAAACATTGAAGTCATTG
TTGGTGATTTTGAGTGTATGGATGATGTTGTTTTACCAGAAAACATGGATACGATTATTC
ATGCAGGTGCTCGTACAGATCACTTTGGTGATGATGATGAATTTGAAAAAGTAAATGTTC
AAGGTACTGTTGATGTCATACGTTTGGCACAACAACATCATGCAAGGTTAATATATGTGT
CTACGATAAGTGTGGGAACTTATTTTGATATAGACACAGAAGATGTGACATTTTCAGAAG
CGGATGTCTATAAAGGGCAACTACTAACATCACCATATACACGGAGCAAATTTTATAGTG
AATTAAAAGTATTAGAAGCTGTAAATAATGGCTTAGATGGTCGGATTGTACGTGTTGGTA
ATTTGACGAGTCCTTACAATGGAAGATGGCATATGAGAAATATAAAGACTAACCGTTTTT
CAATGGTAATGAATGATTTGTTACAACTGAATTGTATCGGGGTTAGCCTCGCTAAAATGC
CTGTAGATTTTTCTTTTGTGGATACGACTGCAAGACAAATTGTCGCATTAGCACAGGTCA
ACACACCACAAATCATTTACCATGTGCTATCACCTAATAAAATGCCGGTGAAATCTTTGT
TAGAATGCGTTAAGCGCAAAGAAATTGAACTCGTCAGCGATGAATCATTTAATGAAATTT
TACAGAAACAAGACATGTACGAAACGATTGGATTAACTAGTGTTGACCGTGAACAACAAC
TAGCAATGATAGATACAACATTAACATTAAAAATAATGAATCACATCAGTGAAAAATGGC
CAACGATAACTAACAATTGGCTGTATCATTGGGCACAATATATCAAAACAATATTCAATA
AGTAAGTAGGGAAAGTTATGACAGTATTTGTAATGCAATTACAGAGTAACTTGAAAAGTA
TTGAAGAATTAATATCACAAAGTCGTTGGTCATATAAAAAACCGCGTACAGTCAACTATA
GATACAATCAAGATAAACTCATGCACAGATTGGGAGATATTTTAGTGCAATATGGAATTC
AACATGACACAGGTTTATTACCACATGAATGGCATTATCACATTTCGCCACGAGGTAAGG
CAGATATTGTTCAACACAATCGTGATGGACAGCCCATCTATGTGAGCTTATCATATAGTT
ATCCTTATATCGTGTGTGTTGTCGATAAAGAACCAGTTGGTATAGATATCGAAAAGATAT
CACAACGTTTAGACTGGCGTACGTTAGTGACGTGTTTCTCTACAAACGAAGCACATCAAA
TATGTAGTTTAAATGATTTTTATCAAATATGGACACAAAAAGAAAGTTTTACAAAATTAA
TTGGTGAAGGTTTAATCAAAGGATTGGACATTTATGATATGACACAATCACACTTTTATC
AATCACGTGAAGTGAAGTTCAAACAATTTATTTTTGATCAGTTTATGGTACAGGTATGTT
TCTTAGGAGAGGCACCCTGGGGTTATAAAAAAGTGTCTGTATTTCAGTTATTGAGTAGTT
AATATGACGTCTGACAGTATCATTGCGCAGTGATTTTAAACTATACTGCCTAAATGTTTA
CTGTTAGATGTTTTTTTATTGGAAAAACGAAAGGTGAATACACGATGGCATCATTCAAAA
TCATGACGAGATTAAAGTAAGTGATAAGGTGAAAATAGACTGAGCAATATTGAAATTACC
GAAAATAATAGTTTGTTGCGACGCATTTGAGACTTTAATGCTCACGTAAGTTGGCTGGAA
TCATATCATGTCAGTTAATAAAATAACGTGAGCATCAATCATCATACTCAAACGATGATT
TAAAACTCACGTTAATGTTAGTCAGTGTATTAATTTAATTTATAGCGATAGACAAAATGT
TGTCGCACTAATTCAATTGTCATCATCCAGACGATATGGCCAAAGAATTCTGACAGATGC
TCTTGGAATGGTTGATCCCACACAGCAGGTACAGTATGCATGATTGGCATAATGATAAGG
TGGAATAATACCCAAATAGCAATACCAAAAACAGCACCTTGTCCCATTGCTAAGTAAGCG
TATTTTTTAACTAATATGCAGTAAATAATTGCAATGACGATAGAAAAACTAAAGTGGACA
ATAAAGCTTACCCAAGGCAATTCCATATTTGAAAATGTATATGTTTGATGCGTAAACTCA
CTACTAAATCCTAATTGTTGCAATAACTCTTGAGGTGGGTTCGTTGCATTACGTTCTGGT
GTGCGAGGTGGAAACATGACCTCCCAACCTAATTTTACAATTCCAGATAACAAGCCACCG
ATAATTCCAGCATAAATGAATATACCCATTTGTCGTTTCGTCAACTTAAGGACTCCTCTC
TATTTACTATCCTCATTATAGTATTTTGTGAAAATAATCACAATAAAAACTTTGCAAAAC
TTAAAGTATTTTGATAAACAAATTTGTAAAAGGTTATTAGTTTTTTACATCTCATATTGT
ATCGTACTGTATTCAAAATTGTTAACGAGATGAACGGTAAATAAATGTTTTAGCGCAATG
GATAATCGAACTGGAATCATCGCGTGTCAAAACTTGTTAGGCCTTAATTTCATAGTTATG
AATTAAGGATTGTTGTGCCAACAAAATCATTATTGTAAATAGATTCAATGATATTTGGCT
TGTTTCCTGATGCAATGATAACTTTAGGACAGCCATTTTCAATCGCATTTTTGGCATCTA
GCACTTTGGGAATCATACCTCCATAAATATCACCATGTTCAATATATTGATGAATATCGA
CTAATGGCAATTGAGGTATAACCACATCATTGATGAGTACACCTGCAATATTACTTAATA
CATAAATAGGCGCTTTTAATGATGATGCAATAAAATAGGCAAGCGTGTCAGCATTAATAT
TGTAAAATTCTCCATCATGGTTATTGAAACCAATCGAATTGATGATAGGTACAAATTTAG
TACATATATACTGTAAAGCATCCTTATTTAAAGCGGTCGGGACACCGACATATCCATATT
GTTGATCAAAACGTTTAATTTCAAATAATTGAGCATCCAAACCACATAAGCCTATCGCAG
AACATTGGTGCTGGTTAAATTGAGCTACTAATGCAGTGTTAACGTCTGCAATGAGCGTGT
GTTTAGTAATGGTCATGGTTGCTTTATCAGTCACTCTTAGGCCATTAACAAAGTGTGGCT
CGATTTGCTGGTTTGATAATGCATCATTAATAAATGGGCCACCGCCATGAACGATAATAG
GGTAGATGTTGTTTAATCGTAAATGCTTAATATTGTTAATAATTGATGGATGCATGTCAC
TAAGTGTACTGCCACCAATTTTAATGACAATAAATTTCATCTAACCAACACCACCTTATG
TTCGATATGATGCGTTGATACGCACATAATCATAGGATAAATCACAACCGTATGCAGTCG
CTGCAGCGTTACCTAAACCAAGCTGAACGTCAATTGTGACATTTTCATGAGTTAATGTAT
TCGACATAGCTTGCTCATCAAATAGTACAGCCATACCTTTATCAACGACAGGTATTTGGT
TCAGTTGAACATATGTGCAGTTAGGATCAATTTCACATCCGCTGTAGCCAATAGCTGTAA
TGATTCGACCAAAATTGGCATCTTCGCCAAAAATAGCTGATTTTACTAGATTTGAACTTA
CGATAGTTTTACCGATTTTTCTTGCATCTGATATTGATTTAGCGCCTGACACATTGACGC
TGATTAACTTTGTTGCGCCTTCGCCATCTCTGGCTATAGCTTTAGCTAAAAATGTACAGA
CAAAATTGAATGCATCAACAAATGTTTCCCATTGTGGATGGTCTTGACTAAGTATTTGGT
GTTCAACTTGGTGATTTGCCATGACTAATACCATGTCATTTGTACTTGTATCGCCATCAA
CAGTAATCATATTAAATGTATGGTCAGTCGAAGATTTTAATAATTGATGAAGTGTATTCG
ATTCAATCGATGCATCGGTTGTTATAAAAGCAAGCATGGTAGCCATATTTGGGTGAATCA
TACCTGAACCTTTGGCGCTACCACCAATTGTAACGGTTTTACCATCGATTTTTAGTGATA
CAGCGATATGTTTTGTACAGGTATCAGTTGTTAAAATTGCCTCGTTAAACGCACCTGGCG
TTGCAAAATTAGCATCCTTAATATGTTCGGTCCCAGTCTTAATTTTATCCATAGGCAAAT
ATTCACCAATGACCCCAGTTGAAGCAACAGCAACATGCTCAGATGGTATTTGAAGTTGTT
GAGCAACCCATGTTTGTGTTTGTCGTGCATCATCTATGCCTTGTTGACCGGTACAAGAAT
TTGCATTAGCTGAATTAACAACAAGTGCTTGTAATTTTCCTTTAGACTTTTGTAAAGTGT
CTTCAGTGACAATAAGTGGTGCAGCTTTAAACTGATTTAAAGTATATACGGCAGCTGCAC
TTGCCAAAGACGATGAGTAAATCCACCCAAAGTCTTTTTTGTTAGCGCGTAAACCGATGT
GCATACCACCAGCCGTGAAGCCTTGAGGTGTACTGATATCGCCATGTTTAATAATTGAAA
AGTTATATTGTTGTGATGTCGTTTCTTGATGTTTCATTCTAACACCCCTTATGGATAAAC
TGGTGATTGATTTAGGCCAGTCGTCACTTCAAAATCATACAATATATTTAAATTTTGAAT
GGCTTGCCCACTTGCGCCTTTGACAAGGTTATCAATCACTGATACTAAAATTGCTGTTTG
CGTTGTTTCATCTACATAGATGCCGATATCGCAGTAGTTACTACCGAGTACTTCTTTTGT
GGTTGGAAAAGTCCCAATATCTCTAATTCTGACAAATGGCTGATTAGCATAATAAGAGGT
TATTAATTTATGTAATGATTCAGTCGTATATTCAGATGATAATTTGACATATATTGTTGA
TAAAATACCTCGTGTCATTGGTACGAGATGTGGTGTAAATATGACTGATACATCTTGACC
CGCAATGATAGATAAATATTGCTCGATTTCCGGTTTGTGTTTATGGTTTCCGATTGCATA
AGCGCTTAGATTTTCATTCATTTCTGAAAAATGAACACGTTGTGATAATGAACGACCAGC
ACCTGACACGCCGGTCTTAGCATCAATAATAATAGATGACAAATCTACTATTTTTTCGCT
AATAAGTGGATGTAATGCTAATAATGTTGCTGTAGGGAAACAGCCAGGATTAGAAATGAG
CTTCGTTCCATTGTTATCAAACGATTGCCATTCTGAAATGCTGTAAGTAGCATGATTCAA
ATCATCTTGTGCTGCAGCAGTTTCTTTGTAATATGCTTCATATATTTCACGATTCTTAAT
TCTAAATGCGCCAGATAAATCGATAACATGAATACCTTTTTCTACTAAGGGAGGGATACA
TGTTTTACTTACGGGTGCTGGTGTCGCAAAGAAAATTACATCACAGTCATTATTGTCCAC
TGTAAGTGCTTCGAAATGTTGCATAATATGTTGTAAATGTGGAAATGTTAATTTCAACGG
TTCATCTACTTTTGAATGTGAGTAGATGTGTGCAATCGTTACATGAGGATGTGTTTGTAA
CAATCGAATTAATTCAATTGCGCCATAACCGCTACCGCCAACGATACCTACTTTAATCAT
CATGAATCCCTCCTATGTCATATATAAATGATTAATTGTTAATTTTTAAAAACGTCTTGA
AAAGCTGCAACAATTTGATGGATTTCCTCTTTATCAATGACTAGAGGTGGAGACAATCGA
ATGATAGTACGATGCGTGTCTTTGCATAAGATTCCACGTTGAATCAGTTGATCCACAAAA
GGTGCAGCATCTGTGTTAAGCTCTATGCCTATAAATAAACCACGACCTCTAATTTCTTTA
ATACTAGGATGTTTAAGTTGTAGCAACGCTTTTAATAAAAATGAACCTAAGCGTTCTGAT
CGTTCAACCAGTTGTTCATCTTTAAGTACATCAAGCGCTGCCGTCGATATTGCAATGGCT
AAAGGGTTACCACCAAATGTCGAACCATGTGTACCTGGTGTTAGAACACGCATGACATCA
TTATTTGCAAGTACAGCAGATACAGGGTATAAGCCGCCACCCAATGCCTTACCTAAAATA
TAAATGTCTGGAACGACTTGCTCCCATTCCATAGCAAACCATTTCCCAGTTCTACCAAGA
CCAACTTGAATTTCATCTGCAATCAATAATATTTGATGTTTATCACATAGTTGACGCACA
GCTTGAATATATCCTTTCGGTGGTATATTAACGCCACCTTCACCTTGAATTGGTTCCAAA
ATAATTGCTGCTGTATTTGGTGAAATAGCTTGTGTTAATTGTTCAATGTCTCCAAAATCT
ACAGTTGTAGTGCCTTGAAGTAGGGGGTGAAATCCTGCTTTATATGCGTCGTGGTTAGAT
AGTGATAATGAGCCAAGTGTACGACCGTGAAAATTGCTATTCATAGCGATGATTTCAACT
TGTCCGTCAGTAATGCCTTTAACTTCAGAGCCCCATTTTCTAGCAATTTTAATGGCTGCT
TCAACAGCTTCAGTACCAGAGTTAAGGGGGAGTACTTTGTCTTTCTTAGCAAGATGACAA
ATTTTTTCTTCCCATTTCCCGAGATTGTCACTATAAAGGACACGTGAAATGATAGACAAC
TTTGAAGCTTGTTCTGTCATCGCTTTAACAATTGTTGGATGACAATGGCCTTGGTTTGCA
ACTGAAAAACCCGAAATGCAATCTATATATTGTTTGCCATCAGTATCCCAAACTTTGACA
CCTTTACCTTTAGAAATGACAAGCTTAAGTGGTGCATAATTATTAGAGCTATAATAATCA
GTTAATTCAATGATTGAATTCATCGGTCTCCCTCCTTTATATTTATATAATTTAAAGAAT
TAATATTAATATATTACAGTTGTTCGATATAAGTGTCAAATGTAAATTTAATAATATAAA
GATAAGGTTGTGTTTGTATTAATGTGATTTGTAAAATGAAAGTACTAATATTTTTTGTGG
ATAATCATTGATATGTATGTATACGATTGCAGTTTAATGTAGTATGAATAAAAAATGCCA
CAAGCATATGTTTAACATATGACTGTGGCATAGTATTATGCTTGTGGAATTTTACGATGC
TTAATTTTATAAATAATGAAGCCGATAATGAAACCAATCAAACTGAGAACAACCCAGCCC
ATACCAATGTCTGATAATGGTAAATATTTTTGGCTGAAATTAATCAAAGTTTGTGAGAAT
GATGTGCTTGAAATGAACTCTGGACTAGCTTTTAATCCATCTACTAATGCAGCAATCATT
GTAAAGAAAATGGTACATTGATAAATAATTTTTGAATGATGGAATTTGCTACTAAATAAT
GTTAGTACAATCAAGGCAATTGCTAATGGATATAAGAACATTAACACTGGGACTGAGTAC
ATAATAATCTTAGTTAAACCAACATTCGCGAATAAGAACGAAATAAAGCTTACAACTGTT
GCAATCGCTAGGTAATTCATTTTAGGGAAAAGGTGTTCGAATGTTTCTGAAAATGCCGTA
ATCAAACCGATGGCTGTTTTTAAACAAGCAACCATAACGATAAGTGACAACAGGACGATA
CCGTAGTTACCTAAGTAGTATTGCGTAATTTGCGCTAAGGCAATACCACCATTTTCACTA
AGTTTGAAATGACCAATACTTAATGTACCCATGATTGCTAGTAGGGTATAAATGATTCCC
ATCATAATGATACTGATAGTACCAGACTTAATTGTTTCTTTAGCGATATCAGTTGGATTT
TCGATACCTAACTTTTTAATCGTTGCAACAATGATGATACCAAATGCCAATGACGCTAGC
GCATCTAAGGTATTGTATCCATCTAAAAAGCCGTTAAATAAGGCATTTGATTGATATTGT
TTACTAATAGGTGCATCAGATATGCCACCTAATGGATGGATAAAAGCAAATAATAAAATA
ATTGCTAATAATACTAAGAATACCGGATTTAAAAATTTACCGATATATTCTAAAATTCTT
GATGGCTTTCTCGCAAAAAACCATGCAATCACAAAGAAGACGAAGCTAAAAATAAATAAA
TATAAAGTGATTTGCTTTGGTGATAAAAATGGCGAAAATGCAATTTCAAATGATGTCGTT
GCCAGTCTAGGTAAGGCGAAAAATGGTCCGATAACTAGATATAAGGCAATCGTGAAAATG
TAAGCATATGTTTTATTAACACGCGATGCAATTTCAAATAAACCAGATGTCTTTGAAATG
CCAATAGCAATGATACCTAGAAATGGTAAGCCAATTGCTGTAATTAAAAATCCTAAGTTA
GCGATAAAAACGTTAGAACCAGCAGCTTGACCCAAGTGTATTGGGAAGATAAGATTGCCG
GCACCAAAGAATAAACCAAATAACATAGAACCTATAAACATGTTTTCTTTAAATGTTAGT
TTCTTCTTCATATATGTATTTGTTCTCCTTTTTAGAACTTATAAAAATCTACTTAATTAA
GATAATATCAAAAATCAAACATAAAGTGATACATAATTTTGCAATAAATACTAAATTTTT
TGAAAATTCCGGAATAAATACTGTTTTTTATGTAGTAGGGGCGTAAGTTAAGAACGATTT
AACAGATATAGAATATGTTAAATATAGAAGGTTAGACAACCCGACGTATTAATACTTTGT
GAAATAAAGATCCCCCTCAACATGATCGAAGGGGGGAAGTATATGTTTAGTTCAATATAT
TTAGAAAGTCGTTTGTAGTTATTGTTTGTCCCATTAATGGGAATACATTATCTATTGGAA
ATTGATGTAGCGTTTCGTTTTGTGCACTCATCATATCTGTAACAAAAAACTGATTGTAGT
TTAATTGATAGGCATCTCGCGCTGTCGTATCTACGCCAATATGCGTTGCGACACCACCAA
GAACAATCGTATCAATTCCTCGACGTCGCAATTGTAAGTCCAAATCTGTTCCTACAAATG
CACTAAAATGTCGTTTGTCTATGACAAAATCGTCATCTCTCTTGTCTAATAAATGATGGA
AACGACTGTAGTCGTCGCCTTCTTTTGGTGGTAATGAGATCATTGCATTTGGTTGCAATA
CATCTTTACCATCATAAAAATTCACGCGAACAAAAGCGATAAAGCCATTGTTTTTTCTAA
AAACATCTATTAATTTATTAGCGTTTTGAACGACATTTTCAGCTGTATGTGGCGCATAAT
CCATCTTAAGTATACCTTCTTGCAGGTCGATTAACACTAAAGCGGTTTTATTAAAATTAA
TCATCTTATATCAGAGTCCTTTTCGTTTAATAAAGTATTCGCTTAAACTTATACCCTGTA
TACGATGAAATTATTTATTTTGTTGTGAAAAAGCTTTAGCGATATCGATCAGTTTCTTCG
GTGCGTCTTCGACAGACATTTTGACTTCGACAAAATGCATCACATCGGGATGACCATTAA
TTGCATTAAACGTGTCTTGTAAATCTTTTGATGATTCAACGTCATGAATTTCAACATTTT
TACCACCAAATACAGCTGGTAAAGCTTTATAATCCCACATGTGAATTTCATTATAAGGTT
CATACATGCCGTGAATAAGTCGTTCTACCGTATAGCCGTCATTATTAATCACAAATAATA
CCGGTTTAATATGCTGTCTAATCATAGTTGAAATAGCTTGAACAGTTAGTTGCAATGAGC
CATCACCAATTAATAATAAGTTACGACGATCTTTGTCTGCTAATTGTGAACCTAATGTTG
CAGGTAATGTATAGCCGATAGAACCCCATAACGGTTGCCCTATAAAAGTATTGTTTTTGT
ATAATGCTAAATCATAAGCACCAAAGAATGATGTACCTTGATCAGCAATGATGACATCAT
TTGGTTTTAAGAAATTTTGCATCATTTTAAAATAAGTTTGTTGTGTTAATGGTGCTGTGC
CAACAGTATAATCGGGTGATGTTGGACGATGATACGCAGGGAACGTTGCGTTATTCGTAT
ATGAAATATTGGATAACTGTTTTAACAATGATGGTAGAGATATTTCATCATTTGTAACAT
CGTCAATTTTGATATTGTGATGATTTAACATAACGACATCATCGATATTGAATTGGTATG
AAAAACCTGCTGTTGCTGAATCTGTTAATTTGGCTCCAATATTTAAAATTAAATCGCTGT
TGTCCACATAATCTCGTATTTTATCTTCGGCAATTTTCCCATCGTAAATACCCATATAAT
ATGGATTTTCCTCATTAAAAGCACCTTTTCCTAATGAAAGTTGTGCTACTGGTATCTGTG
TTTGATTTACAAAATCTTCTAATTCTTGATGGAGGTGAAAACTGTTAATTTCATGTCCAG
TAATGATGATAGGCTGCTTCGCTTGATGCAGTTTAGTTGCTAATAACTCTATATATGTTG
ATGCATCCGTATCTTTAGTTGCCGTCACTTCAAATGGTGTCGGTATCTCAATTTCAGAGA
TTGCGACATCGATTGGTAAATGTAAATGAACTGGGCGTCTTTCGGCGATTGCTGTATTAA
TTAAACGTGGTATTTCGGTTGTTGCATTTTCAGGTGTGATATAACCTTGTGCAACGGTTA
TATGTGCAAACATTTTTCGGTAGTCGTCAAATGTACCTTCACCAAGTGAGTGATGTACAT
ATTTACCGGCTTGTTCAACAGCACGTGTCGGCGCACCTGTAATCGCAATGACAGGTATGC
GTTCAGCATATGAACCTGCGATACCGTTGACGGCACTTAATTCGCCAACACCAAATGTAG
TAACTAATGCAGCGAGTCCATTAAGACGGGCATAACCGTCCGCTGCGTAACTTGCGTTTA
ATTCATTTGTATTTCCTACCCAATCTACATTGGGATTGCTGATAATATCGTCTAGAAAAG
CGAGATTAAAATCACCAGGAACACCAAAAATTTTATCGACGCCTGCTCGATGAATAGCGT
CAATTAAGTAAGCTCCAATGCGTTGTTTCATAAAAAAACCACCTTTTCTCTATATTTACA
CTTAAAATGATAGCCTCGAATACAGTGTAAGGTCAAGGAAGTTGACTTTGTTGTGAAAAC
GCTAACAATAGTGAACAATTAATACTTTTTAGGAAATGAGTATGAAGGGGGGCTTAAATT
GATGATCTTAAAATTCAAAATTTAAGGGGAGAGCGAACTATCAATGATGCCGCAAAATAC
AATAGCAAAGAAAAAACAGGCGCGTCACCTTATGAAGGTATACGCACCTGTTTATAGTAA
GCATTATTTAGCTTCAAATAATTGATCGCCAAATGAAATGTTGCCATGTTCACCTTGTTT
AAAATCAAGGTTTGTAATGTTTCCTTGTGTCACGATAATAGGCGTAATATCACTCTTTGC
ATGATTGCGGATGTAGTCTAAATCAAAGTTGATTAATAAATCACCTTGTTTAACTTCTTG
ACCTTCCTCAACATGTAAAGTAAAGCCTTCTCCGTTTAATTTAACAGTGTCTAAACCGAT
GTGGATTAATAGTTCTAAACCACTATCTGATACAAGACCAATTGCATGTTTTGTTGGGAA
AATCATTTGTATTTTACCGTTGAATGGTGCACGAACTTCACCTTGTGAAGGTTTAATAGC
GATACCGTCACCCATCATTTTTTCGCTGAACACTTGATCAGGCACTTCTGATAAAGGTGT
TACTTCACCAGTTAATGGTGCATGAACGATATGGCTCAATTCGCTTGTTGCAGATTTATC
TTCTGCAACAACAACAGTTTCGTCTTTATCGTCTTCCATAGTAGTAGGGTTTTCTACTAC
TTGACCATTCATAATCTGTTGCATTTCATGTTTGATTTGGTCAGATTTAGGACCAAAAAT
TGCTTGCATATTATTGCCGACTTCTAATACACCAGATGCGCCTAAATCTTTCAAACCAGG
AACATCAACTTTAGATTTGTCGTTAACTTCAACACGTAGACGTGTGATACAAGCGTCTAA
ATGTTTAATGTTTGCTTTGCCACCCATAGCTTCTAATACTGCATATGGTAATTCAGTTGC
TGAAGCAGTAGCCGCTTGTGATTGTTTATCTTCACGACCTGGTGTTTTGTATTTTAATTT
TACAATTAAGAATCGGAATACGAAGTAGTAAATAACTGCGTATACAAGACCTACAGGAAT
GACTAACCACCATTGTGTCTTATTAGGTAGTATACCGAGTAAGAAGTAGTCGATGAAACC
ACCTGAGAATGTATAACCTAGATGAAGATCTAATAAGTACAATGTTAAGAATGATAAACC
ATCAAGTACTGCGTGAATAAAGAATAATAATGGTGCTACAAATAAGAATGAGAATTCTAA
TGGTTCTGTAATACCAGTTAAGAATGATGTTAAAGCAGCAGAACCCATTAAACCTGCTAC
TACTTTCTTATTTTCAGGTTTAGCTGTGTGATAAATTGCTAAAGCTGCTGCAGGTAAACC
GAACATCATAACAGGGAATTCACCTTGCATGAATTTACCAGCTGTCAAATGTGCGCCTTC
ACGAATTTGTTCGATAAAGATACGTTGGTCACCGTGAATAATTTCACCAGCTGCATTTTT
CCATGAACCAAACTCGAACCAGAACGGTGCGTGGAAAATGTGATGTAGACCGAATGGAAT
TAATAAACGCTTGATGAAACCAAATAAGAATACGGCAACACCAGTATTTGAATCTAATAA
TCCTGTACTGAATGCATTTAATCCTGATTGAATCGTTGGCCAAATTAATGCCATTGGGAA
TGCTAAAATAAATGATGTTGTAGCCATCATAATAGGTACGAAACGCTTACCAGCGAAGAA
ACCTAAATAAGATGGTAAGTTAATGTTATAGAACTTGTTATAACACCAAGCTGCCAGGGC
CCCGATTATAATACCGCCGAACACACCTGTTTGTAATGTTGGGATACCTAAAATGCTAGC
GTAACCACTCGCTGGATCACCAATATTCTTAGGTGTAACTTGTAAAAAGTCGCCCATTGT
TTTGTTCATGATTATGTAACCGACGAATGCTGCGATAGCTGCTACGCCATCACCGCCAGC
TAATCCGATTGCGACACCTAATGCGAAAATCATAGGCAAGTTATCAAAAATGATACCACC
AGCACCTGTCATTAATTTAGCGACAGTTTGTACGCCACCATTTTGTATAAACGGCAAGTA
GTGTTGTAATGATTCACCTTGCATAGCTGTACCGATAGCTAATAACAGACCAGCTGCTGG
TAAAATCGCAACAGGTAACATTAGCGCTTTACCAATACGTTGCAATTGACCGAAAAGTTT
CTTCCTCACTTGTCCAACCTCCAAAGTTGTATTTATTATTTAAGATTCAATAAAAAAAGA
CACGAGCAAATAGACTGTGTTGGTAACCATCACAGCTTAATTTAACTCATGCCTAATCTT
ACTTAGTAACACGTTGGTGTATGTAATTAATGTAAAAGAAGCAATTGACTAAGTAGTATA
TAAAACTGATACGTTAGTTTATCTAGCTTACCATCACATCTTATTGAATCTTATTTGTTT
GCGACTCCTATTTTAGCATGGTGAAGTATGCGTTTTCAATACAATTATTAAATTCAATTT
CAAATCTCTTAATTGTTCACAGATTATTATTAAAACATAATATAAGATAATCCTGAATAA
AATGTATAAAAGTTGTTGTAATAATCCAGCAGTAGCAGCTATTATCAGCACTTAAAAGAA
AGGATAATCTTTGATGGTGTAATAATTAACTTGTGACAGAAATATGTAAGATTATTACAA
TGAACAGGCTTTAACTGATTAATATTGTAATGTGTTTTCTCTTATAGTAAAATGTAAGCG
ATTACACAACTCAACTATATTTTCCTAATAATTATATTGTTAAGGAGGGCTACTTTGACA
GGCTTTTCAGTGTATTTAGGACAACCTTTAGATGAAGCGTATATTAAGCGAATGATTAAA
CAAGGTTACCAAATGATTTTTACATCTGTACAAATACCAGAAGAAGATGACGAGACAAAA
TATCATTATTTCACAAAACTACTCAATTTATTAAAACATGAACAAGTGACTTACCTCATA
GATGCTAATCCATCTATTTTAACACCATCTTTTTATGAGCATCTTCGACAATATGATGCA
CAATTTATGATTCGTATCGATCATAGTACATCAATTGAGGCAATCGAAGCGATAATGGCA
CAGGGTTTAAAGTGCTGTTTGAATGCAAGTATTATTTCCCGGGAATTGTTAACAAGCTTA
CATCAACAATTGAATGATTTTACATTACTTTCATTTTGTCATAACTATTATCCAAGACCA
GATACGGGATTATCTGTTGACTTGGTCAATAAGAAAAATGAACTCATTTATCAATTTAAT
CCAAAGGCACAAATATATGGTTTTATTGTAGGGAGTGGTTTGCGAGGTCCTTTGCATAAA
GGCTTGCCAACAATTGAAGCAACGAGACATAGTCATCCTGTCGTTGCAGCTAAATTATTA
CAAGAAACTGGTGTATCTGAAGTGTTAGTTGGAGACTCATTGATTGAAATGAGGCAGGCA
AAACAACTTATAGATTTTTGCAAGCATAGGCATTTCACGTTATGTATTGAAGAAGTGTTT
GATACGACAGTGACTTACCTTTTCGATATGTGTCATAAAGTACGCCCGGATAATCCGGAA
AATGTCATTCGTTCGGAAACGTCAAGACAAATATGTCCACATTCGATTCAACCACAGTTT
ACGACGCAACGACGCATTGGTTCAGTAACCGTTGATAATTTGAATAACGGACGTTATCAA
GGCGAAATGCAAATTGTGAGACAAACGCTTAGTGCACATGACAATGTGAATGTTGTTGCA
CAAATTATTAAAGAAGACTTACCACTGTTAAGTTGTATCGAGCCGAATGATACATTTGAT
TTTCAAAAAACTAGGGAGTGTAAGAAGTGATGGAAAATAGTACGACCGAAGCGCGTAATG
AAGCGACGATGCATCTTGATGAAATGACTGTGGAAGAGGCTTTAATTACGATGAATAAAG
AAGATCAGCAAGTCCCGTTAGCAGTTCGAAAGGCAATACCACAATTGACAAAAGTAATTA
AAAAAACAATTGCACAGTATAAAAAGGGTGGACGATTGATCTATATCGGTGCAGGTACAA
GTGGAAGATTGGGTGTCTTAGATGCAGCGGAGTGTGTACCTACATTCAATACTGACCCTC
ATGAAATTATAGGTATTATTGCTGGTGGACAACATGCTATGACGATGGCTGTAGAAGGTG
CGGAAGATCACAAAAAATTAGCGGAAGAAGATTTGAAAAATATAGATTTAACATCAAAAG
ATGTCGTTATAGGAATTGCCGCGAGTGGCAAAACGCCATATGTTATAGGCGGTTTAACAT
TTGCTAACACAATCGGTGCTACAACAGTATCTATTTCATGCAATGAACATGCAGTTATAA
GTGAAATTGCGCAGTATCCAGTAGAAGTTAAAGTTGGTCCAGAAGTATTAACTGGTTCAA
CGCGTTTAAAGTCTGGTACAGCACAAAAATTAATTTTAAATATGATTTCAACCATCACAA
TGGTTGGTGTCGGAAAAGTTTATGATAACCTCATGATTGATGTTAAAGCAACCAATCAAA
AACTGATCGACCGTTCAGTGCGTATTATTCAAGAAATATGTGCTATCACATATGATGAAG
CAATGGCGTTATATCAGGTATCTGAGCATGATGTGAAAGTTGCGACAGTTATGGGTATGT
GTGGCATTTCTAAGGAAGAAGCAACAAGACGGTTATTAAACAATGGTGACATTGTTAAAC
GAGCAATCAGAGATAGACAACCTTAGGAGGGATTTAAATGACCAAAGAACAACAACTTGC
AGAACGAATTATTGCTGCAGTAGGTGGTATGGATAATATAGATAGTGTCATGAACTGTAT
GACACGTGTGCGTATTAAAGTATTAGATGAAAATAAAGTAGATGACCAAGAACTAAGGCA
TATTGATGGTGTCATGGGTGTTATACACGATGAACGCATTCAAGTTGTGGTTGGACCTGG
TACAGTCAATAAAGTGGCTAATCATATGGCGGAATTAAGTGGTGTTAAACTAGGTGACCA
AATACCACACAATCACAATGATAGTGAAAAAATGGACTATAAATCATATGCAGCTGATAA
AGCAAAGGCGAATAAAGAAGCACATAAAGCAAAACAAAAGAATGGTAAGTTGAATAAAGT
ATTGAAATCAATTGCCAATATCTTTATACCATTGATTCCTGCATTTATTGGAGCTGGATT
AATTGGTGGTATTGCAGCAGTACTGAGTAATTTAATGGTGGCAGGCTATATTTCAGGTGC
TTGGATTACGCAACTTATAACAGTATTCAATGTCATTAAAGACGGTATGTTAGCATACTT
AGCTATTTTCACTGGTATTAATGCGGCTAAAGAATTTGGTGCGACACCAGGACTTGGTGG
CGTGATTGGTGGTACAACGTTATTAACGGGTATTGCTGGTAAAAATATTTTAATGAATGT
CTTCACTGGAGAACCATTGCAACCTGGACAAGGTGGGATTATTGGCGTTATTTTTGCCGT
TTGGATTTTAAGTATTGTCGAAAAGAGATTGCATAAAATTGTGCCAAATGCGATTGATAT
TATTGTAACGCCGACTATTGCATTGTTGATTGTAGGACTATTAACTATCTTTATCTTTAT
GCCATTAGCAGGTTTTGTTTCAGACAGTTTAGTTTCAGTAGTTAACGGAATTATTAGTAT
TGGTGGCGTATTTAGTGGATTTATCATTGGTGCAAGCTTCCTACCGTTAGTTATGTTAGG
GCTTCATCATATTTTTACGCCAATTCATATAGAAATGATTAACCAATCAGGTGCTACTTA
CTTATTGCCAATTGCAGCGATGGCTGGTGCTGGACAAGTAGGTGCCGCATTAGCACTTTG
GGTAAGATGTAAACGCAACACAACATTACGTAATACTTTAAAAGGTGCATTGCCAGTTGG
TTTCCTAGGTATCGGAGAACCATTAATCTATGGTGTGACTTTGCCATTAGGTCGACCTTT
CTTAACTGCTTGTATTGGCGGTGGTATTGGTGGCGCTGTAATAGGTGGAATTGGACATAT
TGGTGCCAAAGCAATAGGCCCAAGTGGTGTGTCACTCTTACCATTAATCTCAGATAATAT
GTATTTAGGTTATATTGCAGGATTACTTGCTGCGTATGCTGGTGGATTCGTTTGTACATA
TTTATTTGGAACGACAAAGGCGATGCGACAGACAGATTTGTTGGGTGATTAATGATGACA
AATATTTTATATCGCATTGATAAGCAGTTGAGTGATTTTACGAAGACAGAAAAGATAATC
GCTGATTACATTTTAAAGAATCCACATAAAATCATTGATATGACTGTGAATGATTTGGCA
GATGTTACGAATGTTAGTACAGCATCAATTGTTAGATTTAGTCGGAAAATGACACATCAA
GGTTTTCAAGAGCTAAAGATTGCGATATCTCGATACTTACCCGAAGATATTGCAACCAAT
CCACATTTAGAATTGATTGAAAATGAATCTGTAGAAACTTTGAAAAATAAAATGATTGCT
AGAGCAACGAATACGATGCGATTTGTAGCTACTAATATTATGGATGCGCAAATTGATGCA
ATTTGTGATGTGTTGAAAAATGCCAGGACAATATTTTTATTTGGATTTGGCGCATCGAGT
TTGACTATTGGTGATCTTTTTCAAAAGTTATCTCGTATTGGCTTAAATGTCAGGTTATTA
CATGAAACGCATTTACTTGTGTCAACATTTGCGACGCATGATGATAGAGATTGCATGATT
TTTGTGACGAATCAAGGTAGTCATAGTGAATTGCAGTCAATTGCACAGGTGGCCACACAT
TACAGTATTCCCATCATAACTATATCTAGTACAGCTAATAATCCAGTGGCTCAAATTGCA
GACTATGCATTGATTTATGGCAGAACTGATGAAAATGAAATGCGTATGGCGGCTACAACG
TCACTATTTGCACAGTTATTCACGGTAGATATATTGTACTATCGATTTGTAGCATTAAAT
TATCATGCGATTCTAGATTGTATAACCCAATCGAAAATGGCACTTGATAATTACAGGAAG
CATCTTGCGACGATAGATTTTAAACATTAGATATTGTGTGCGTTCTAACATAAAGTTAGT
TGCAACGTAAACAATTGAAGTTTTTGATGTGATTCAGTTGCTTGATGAAAAATTGTTGCT
ACAAGTTTGTAAAACTGGCATAGAGGCTATTTTGAAAATGATAAAGGCGTGACAAATTAA
AGCAAAGTTCAGATTTGAGCTTTGCTTTTTTCATAGATGGAAATTAAATGCTGTTATTAA
GGGGGAATTAATTTGGAACTTAACGAGATGATTAATTTTGTAAAAGAAAACAATAAGATA
ATGGTTACTTTATCGCTAACAATTTTCACGTCTGTAATATTTCCTGAGTTAAAAAGTTGG
TATTCAAAAATCATTAATACTGAAAACAAATATAGAATATTCGATAGGGCAATTATTATG
ATTGGCACAGTGTTACCAATGTATTTTCTTTTAGGATTTTTGAATTATAAAATATATATT
AAACTGCTAGAAAGCCCTCATAGTGAATTTATTAAAACAATATGGTTTTCATTAATAGGC
ATAAGTTATGGATTAATCTTATTTATAGCTATTTCAACTTACCGAAATTATTTAGCGATT
GTTAATAGATTTCAATTATATAAAATGTGTGAAAATTGTGATTACATACATCCCTATAGG
TTTGTTGTAAACAAAGAAAGTACATTAATTAAAGATTGTTTTAAAGTTGGCAATAATGAC
CTTTACGAACCTGGATCAAACTACAAAATAATTAACCTAAATCAAACCATATATGGACAC
TATGAAAAAGTTGAAAGTTTTTATCAAAATAAAAACGACAAAATATTCCATATCATTACG
CTGAATAGAAAAAACTTAATAAGAAGTTGGCTTTTTATAAATAATTGGTCTATTATTTTA
TGTCGTTTTACAATGCCGATAGTGTTCACTTTATTTATTTTTTCTTTATCCTATTTTGAT
AATGGCATTTATAATGCTTTTATTCCAATTATGATATACATTTTCACTTTTGTTTTTCAA
TCAATCATATTCAATAAAATATATACAGAGAACAAACAATTGAGGACACAATATATTCAA
AAGTTGAACTCTGGCATAGAAGTATAAAAATATAAAGAATAGTGTGTGTTGGTGTTTTTA
GTATACGACTTACCTCAAAGACAAATATTAAAAGATAAGACAATAAAATTAGAATAAATT
TACGTTTGAAGATAAAAAATAAACATTTTTCATTAAAGTTTATGATATATTTAGAGCAAT
AGAAAGTGTATGGAAGGGGATATGAATGGCATACCAAAGTGAATACGCATTAGAAAATGA
AATGATGAATCAACTTGAACAATTGGGTTACGAAAGAGTAACGATACGTGATAATAAGCA
ATTGCTTGATAATTTTAGAACGATTTTAAATGAGCGTCATGCGGACAAATTAGAAGGCAA
TCCCTTAACAGATAAAGAATTTCAACGTCTGTTAACGATGATTGATGGGAAAAGTATCTT
CGAGAGTGCCCGTATTTTACGTGATAAATTACCACTTAGACGTGATGATGAGTCTGAGAT
TTATTTGTCGTTTTTAGATACGAAAAGTTGGTGTAAAAATAAGTTTCAAGTGACGAATCA
AGTATCTGTCGAGGATACATATAAAGCACGTTATGATGTAACGATATTAATCAACGGACT
ACCCCTTGTCCAAGTTGAATTGAAACGTCGAGGTATTGATATTAATGAGGCGTTTAACCA
AGTAAAACGTTACCGCAAACAAAATTACACAGGCTTATTCCGCTACATACAAATGTTTAT
CATTAGTAATGGTGTTGAAACGCGATACTTTTCTAATAATGATAGCGAACTATTGAAGAG
TCACATGTTTTATTGGAGTGATAAACAGAATAACCGAATCAATACATTGCAATCGTTTGC
TGAGTCATTTATGAGACCTTGTCAATTAGCTAAGATGATATCGCGCTATATGATTATTAA
TGAAACAGATAGAATACTGATGGCAATGCGCCCGTATCAAGTGTATGCGGTAGAAGCACT
TATTCAACAAGCGACTGAGACAGGGAATAATGGATATATTTGGCATACAACTGGAAGTGG
TAAGACGTTGACTTCTTTTAAAGCGAGTCAGATTTTATCACAGCAAGATGACATTAAGAA
AGTTATCTTTTTGGTTGACCGTAAAGACTTGGATAGTCAAACAGAAGAGGAATTTAATAA
ATTTGCTAAGGGTGCTGTAGACAAAACTTTTAATACTTCGCAACTGGTACGCTAACTAAA
TGATAAAAGTTTGCCACTTATTGTAACGACGATTCAAAAAATGGCTAAAGCGATTCAAGG
TAATGCCCATTTATTAGAACAGTATAAAACGAATAAAGTTGTATTTATTATTGATGAGTG
TCATCGCAGTCAATTTGGTGACATGCATCGTCTAGTTAAACAACATTTCAAAAATGCCCA
ATACTTTGGATTCACTGGTACGCCACGTTTTCCAGAAAATAGTAGTCAAGATGGTAGAAC
AACTGCAGATATTTTCGGTAGATGCTTACATACGTATTTAATTAGAGATGCCATTCATGA
TGGTAATGTACTTGGTTTCTCAGTTGACTATATTAATACTTTTAAAAATAAAGCTTTAAA
AGCAGAAGATAACAGCATGGTTGAAGCAATTGATACGGAAGAAGTATGGTTAGCGGATAA
ACGTGTGGAATTAGTAACACGACATATCATCAATAATCATGATAAATATACACGTAATCG
TCAATATTCAAGTATATTTACAGTCCAAAGTATTCACGCGCTTATTAAATATTATGAGAC
ATTTAAGCGACTTAACAAAAAGTTGGAACAACCATTAACGGTAGCTGGTATATTTACGTT
TAAACCTAATGAAGATGATCGTGATGGTGAAGTGCCATATCATTCACGTGAAAAATTAGA
GATAATGATTAGCGATTATAATAAAAAGTTCGAGACGAATTTTTCAACAGACACAACTAA
TGAGTATTTTAATCATATTTCAAAAAACGTTAAAAAGGGCGTTAAAGATAGTAAAATTGA
TATCTTAATCGTTGTTAATATGTTCTTAACTGGTTTTGATAGTAAAGTACTGAACACTTT
ATATGTTGACAAGAATTTAATGTATCATGATTTAATTCAAGCGTATTCACGTACAAATAG
GGTTGAAAAAGAATCAAAGCCATTTGGTAAAATTGTAAACTATCGTGACTTGAAAAAAGA
GACAGACGATGCACTGAGAGTATTCTCACAAACAAATGATACGGATACAATTTTAATGCG
TAGTTATGAAGAGTATAAAAAAGAATTTATGGACGCTTATCGTGAGCTTAAAATGATTGT
GCCGACACCACACATGGTTGATGACATTCAAGATGAAGAAGAGCTAAAGAGCTTTGTTGA
AGCTTATCGTTTATTAGCTAAAATAATATTACGTTTAAAAGCATTTGACGAGTTTGAGTT
TACAATTGATGAAATTGGAATGGATGAACAAGAGAATGAAGACTATAAAAGTAAATATTT
AGCTGTGTACGATCAAGTAAAAAGAGCGACGGCTGAGAAAAATAAAGTATCCATTTTAAA
TGATATTGATTTCGAAATAGAAATGATGCGTAATGATACGATTAATGTGAATTATATTAT
GAATATATTGAGACAAATTGATCTTGAAGACAAAGCGGAACAACGTCGTAACCAAAAACA
AATTAGACGCATTTTAGATCATGCAGATGATCCGACATTGAGGTTAAAACGAGATTTAAT
TAGAGAATTCATCGACAATGTTGTACCTTCTTTAAATAAGGATGATGATATCGATCAAGA
ATATGTTAATTTCGAAAGTATTAAAAAAGAAGCGGAGTTCAAAGGATTTGCTGGAGAGAG
GTCTATCGATGAACAAGCCCTAAAAACAATTTCAAATGACTATCAGTATAGTGGTGTTGT
AAACTCACATCACCTTAAAAAAATGATTGGTGATTTGCCATTGAAAGAAAAACGTAAAGC
AAGAAAAGCCATTGAATCTTTCGTGGCAGAAACAACTGAAAAATACGGTGTGTAATGATT
CAGCCCCCTCGCTAGATTAGTGTAGGGGGCATAATTATTTTCTATCTTTTGTTAGTTATC
ATGTATTTGGCAATCATCACTTGGTTTCAATACAATTTTATCATCGTATGTGTATAGAAA
TAATGTCTAAAGGCATTTAAAATAGTTTATAATATTAACAGGATAAGTATTAAATGTATG
TTGAAGGAGGTGCGTAGCTATGGATAATAGAAATATGATTAATCGTGTTTTTAGTCAAAA
GATATTACATCAAATTGCAATCAAAAATAAAAGTGATGTTGTTGATGAGGCATATGATTT
TTATATACAGGGACCTAAAAATATCAATGTAATACAGAAGATGAAATCTTTATATAATTA
TCTTAAAAAGTCTTATCGTAACGAATATTTTTACAAAAACACAATGCTTAATAAACTCCT
TCTAGGACGACATTCTATTAATACAACTACTGCACTTTCTGAGATGCCCATAGGGAAAAG
TATTGCTGATTTTATATTGTTAAACGGCAAAGGCGTTGTCTATGAGATTAAAACAGAATT
AGATAAGCTGGATAGATTAGATAATCAAATTAATGATTATTATGAAGTGTTTAATTATGT
CGTAGTTATTACAAATGACAAACATCTGAATAAAGTTATGGCTAGATACAAAGATACAAC
AGTTGGAATTTTAGTGTTAACAACTAGAAATACACTGAGTGAAGTTCAAAAACCTAAAGA
AAACAATAGTCTCTTAAACACAAAAGCGATGTACAACTTTTTACGAAAAGAAGAAAGAAA
AAGAGTTATTGCACAAAATCATATGGATGTGCCAACTTATAATGATTTCACAGAGTATGA
TGTGTTATTTGACGTGTTTAAAGAAATACCAATGACGAAACTGTATAACAATATGATTTC
TGAGTTGAAAAAAAGAGGCAACATGAAAGAATACAAAGATGAATTTTTAGCAGCGCCGGC
TGAAATTAAGTTCTTGTTATATTTCGCAAAAATGACAAAGAAAGATAAAAATAAACTATA
TCATTTTCTTAAGGAGGATTAATATGTATTATCCTTATTTGCGTGGGAAACAAAATGAAC
TATTTGCAATTAGAGAATTGTTAGAGAAAGGTTTGATTGGTAATTGTATTCAACCTATAA
TTGAACCAATTAAATATACAACCACATTTAAAAATACTTTGCAATACTGTGGTGAAAAAG
CATTCTCTATAAATTTAGTAGTAAATTCAAAGTTAACTGAAGAAGAGATTAGTAACGAAA
CTGTTGAACATTTAACTGAAATAATAACAAAAAACAAAAGTGTTATTCAAAAAGCTTACT
TGGGTCCTTCTGATGAAGGCAATGATAGGTTGAAACAGCAATTTTCAAGTAATAGTTTAG
CTGTTTTAACAAGTGTAGATGACTGGGAAATGTTTGGAGATAAAAATAAACTTGAAATGG
TTTTTGTACCAGATGATAGACACATTAAACGTAAATTGCGTAATATTCCAAACAAAGGCA
TCATTATGGATCCTTTTAATAAACTAAGTCGTAATGTTGATTATTTAGATAATGATGACG
AGTTTTATAGCGACGATCACCTTTATTATAAGGAAGATGGATACGTAGCATTTTCAGACT
ATTCTGTTATAGGTGGAGAATATGTTGACGGTGGCTTTTCGCCATTAGCTATTGCGATAC
ATATTGTCTATTTTGATGAGGCTAATGAGCTAAGAGTTAAGCATTTTGTCTCTGATTCTA
ATAATGATAGATCAAATCCAGGTAAAAAGTTTTTTGAGGCTGTAGATAAATTAGTAACAT
GGTCAAAAAACTTAGATATTAAAAATAGATCTTATGCGCTTGGACAATTTGAAGAATTAA
ATGAAAATAATAAGTATCCAGGATTAGGTTTAATTAAAAGGTTATCTATCATGCATCATC
TAGAAATTATGAATAGATACTTGGAGTCTCAAAATGAAAATATGTGAAAAATGTTTTAAT
AATACTGAAATCGTAGAAATCATTGCAAATGATAATAGCAAATTTGACAATTGTGATATT
GATAACAATCATCTTGGTGTTAAAATATTTGATACGACTAAGGACAAAGATAAATTAGAA
CTTATTAGAGATTATTTAAGACCAGCATTAGAATTATATGATATTAGTATAAATTTACCA
GATACTTTTAGCCCAAAAGAAGGTAAAAAGATTGAAATAGCATTAAAAGACGACTGGAGT
ATATTTAATGTTGAGGAAGCTCAAATAAGTTGTATTTTAAATGAACTTTTTAAAGATGAT
GAAAATTTAGATAGACGAGTGTTGGAAGATTTAGTAGGCGCTAAAATCATAAACGATAAA
AAATATACAAATGAAAATCTAATTGTAGCAAATAATGACTGGGATGGATTTTGTGAGAGC
TTGAAGTATAACAATAGATTTCATAATAATATGATTAATTTAGAGAATTTAGCGTTCTTT
CTCGATATCACTACTAATTACTATAGTATTGAGGAATTTAGAGAAAGATTTGAACCATTA
TATAGATCTAGAATAGTTAAGTTCATTACAGAGAAAAGTGAACTAATGTCACCACCAAAG
GGATTTGCAACGGCAGGAAGATTGAATTCTAAATGGATAAGCGTATTATACCTTAGTACA
AAAGAACAGGTCAGTATAGAAGAAGTTAAACCTAAGCATAATGACATTATTTATATAGGT
AAGGTTAAGTTACAAAAAACGTTACAAAAGAGAAATTGAAAATTGCGAATTTAACTAATT
TAACTAGTAATGCAATCAAAGCTGGCGATGATGGATTTAGAAAGTATTTTGTAAATTACC
AAACATTAAAAAAGATTCATAAAGGAATAACAAATCCAAGCGATGAACAAGGAATAGATT
ATTTGCCATTTCAATATTTAGCTGATTATATTCGAAGCCTTAAATATGACGGGATAATGT
ATGAGAGCATATTGCAAGATGGTACTTTTAACTTTGTGTTTTTTGATCAAAGTTTATTTG
AATGTGTTAATTATGAAAGAAAAAGAGTAAGTGATGTTAAATATACATTGACTAAGCTAA
GTTGACACACTCAAAAATCTGAATATTCTAATAAAATATAAATAATCCCCCGCACTTCAC
ATAGTAGCGGGGGATTTATTCTGGCGTCAAAATGCCCAAAGTATGGGGGTGACTCTTAAA
TCATGGCAAAGCACCTAAAACTTGATATGGTGCCGAGCCCTAACTTAGCACAATATAGTT
AGTATGACAAAGTCATCTAACATAACACATCAGAAGTCGCGCAATTTATTTCAGACCATA
CAGTGATAAAGTTGCACAACGCATGACTTTTATTTAGCAATAACTGCTACTTCTGAAATA
AGTTGCTTTGCATAGTCTGACTGCGGATGTTTGATAATATCTTCTATGTTATTCAGTTCA
ACGATTTCGCCATTTTTCATAACTGCAACGCGATCACATATTTCATTGATAACACCCATG
TCATGTGTGATGAATAAATAAGTGATGCCGAAGTCTAACTGTAATTGTTTTAATAACTCG
ATGATATCTTTTTGAATTGAAACGTCTAAAGCGGACACTGCCTCGTCGCAAACAATCACT
TTAGGTTCTACAGCAAGTGCTCTTGCAATACTTACACGCTGACGTTGCCCACCAGATAAT
TCGTGTGGATAGCGATATAAGAAAGTTTGATCTAGGCCAACCTTTTCTAACAACGATACG
ACAGTTTTAATAATGTCATCATTATCTTTGACTTTCCCATGAATGATTAGTGGTCGTTTA
ATCACATCAATGACTTTAAATCTTGGATTAATAGATGCGAATGGATCTTGAAAAATCATT
TGTATCTCTTGTCGTAAAGATTTCAATTCATCATCTTTAAATAAACTTAATGGTAATTCG
TTATACCAAATAAAGCCTTCTGACACTTCCTTTAGACCGACGATCGTCTTAGCTAATGTC
GATTTCCCTGACCCTGATTCACCGACAATGCCTAATGTTTCGCCTTTTCTAATAGCCAAG
TTAATATCATTAACTGCTCGGTATAGGCTGCCACTCGGTGATGTGTAATCCACGCTCACG
CGATCGAATTTTAATAAAATATCATTGTTTAACGGTCTTGGCGGACGCGTTTGATGAATA
TCAGGAATCGCATCTATTAAGCGTTTCGTATAGGTATGTTGTGGCGATTTAAAAATACTT
TCAACCGTGCCACTTTCAACGACACTTCCATCTTTCATTACAATCACATCGTCGCAAAAT
TGATACACAGCGCCTAAATCGTGAGTGATAAAAATAATAGATGTTTCTGTGTACTCATAA
AGGGACTTCATTAACTGCAGTAATTGATTTTGTGTACTGGCATCTAATGCCGTTGTTGGT
TCATCTGCGATTAAAATTTGTGACTTTAAAATCAATGCCATTGCTATCATGACACGTTGA
CGCATACCACCAGAAAGTTCATGTGGATAAGCATCAAATTGTCGAGTTGCATGTTTTATA
CCTACTTTTTCTAAAATGTCTATTGTCATCGACTTTGCTTCAGATTTAGATACACGTTTA
TGTTGAAATAGTACTTCTGTAATTTGTTTGCCAATCGTTAATCTTGGATTCAACGAAGAG
AGTGGATCTTGAAAAATCATTGAAATATCCTTACCTCGAATTTGTTGTAACGCTGAAGTT
GATAAATTATTTAACGATTGCCCATTAAAAATAATTTCTCCTGTTAATGTGTGATCTGGA
TAATCTGGTAGTAGCCCTAAAATAGATTTAGCGGTAATACTTTTTCCTGATCCTGATTCA
CCAACAATACCTAGGATATGTTTTTTTCGTAATTCGAAAGAGACATTTTTTACCGCTTGA
ACTGTAGTTTCATCATAATTGAATTGTACATTCAGACTGTTGACTTCTAATAAATTTGAC
ATGATGTTGTGCCTCCCTATTCACAAATGTGTAAATTTATTCTATACTTTTGTATATCAT
AGTAATCTACTCAAGATTATTTTACAAGGAGTGATTATCATAATTACTTATTTAGAATCT
TTTAAGTCGTTGTATCACAAGGCATTTTACAAGTTTGTATTATCGGTATTAAGCTTGCCA
ATATTTTTATATGCAGTGATAAAGTTTTTCTTTTCTGCTAAGAGAAAAAATTTTTACGCT
AATAATTCTGAAATTTCAGAAATTGAACAGGCGTTACATCAAAAATATAAATATTTATCG
CAGCAAAAGTCATCCACACAAATACATAAAGAAGCATTAAAAATATTCAAGGCACAAAGT
TCTAATACGAGTTCAAAGAATATTGAACAAGCACATTTTTCAACATACTTTGAAAATGTA
TTATTTCATAAGTTCATCATGATCAAAGTGATATTGGCCTTGCCGATGTTCATCTTATTG
ACTTTTTATTTACAGCCATTAGTTAGATATATTTTTGAGCGAATTGTCATGGCTGTGATT
GTCATCATTGGTGTTATTGTCAGTGTGTTTACCATTCTGTATTTTTCACCGCTTGATGCG
GCTTATAGCATACTGGGACAAAATGCAACAAAGGCACAGATACATCAATTCAATGTATTA
CATCATCTTAACGAACCTTATTTTATTCAATTGTGGGATACCATCAAGGGTGTTTTTACC
TTTGACTTAGGTACGACTTACAAAGGGAATGAGGTTGTGACTAAAGCAGTTGGCGAAAGA
ATTCCAATTACAATAATTGTCGCAGTATTAGCGCTAATTGTGGCATTAATTATTGCGATA
CCAATTGGTATTATCAGTGCGATGAAGCGAAATAGTTGGCTTGATATCACGTTAATGATA
ATTGCATTAATTGGTTTATCTATTCCAAGTTTCTGGCAAGGGCTATTATTCATTTTAGCG
TTCTCATTGAAATTGGATATTTTGCCACCATCTTATATGCCAGAACATCCAATATCATTG
ATTTTACCTGTACTTGTCATTGGAACAAGTATTGCTGCTTCTATCACGCGTATGACAAGG
TCTTCTGTACTTGAAGTAATGCGCAGCGATTATGTTTTAACTGCTTATGCAAAAGGATTA
TCGACGACACAAGTAGTTATTAAACATATTTTGAAAAATGCCATTATTCCAATTGTAACG
CTAGTTGGTCTTCTAGTGGCAGAATTACTAGGCGGTTCAGCAGTGACGGAACAAGTATTT
AACATTAATGGTATCGGTCGTTATATCGTCCAAAAACAACTAATACCTGATATTCCAGCA
GTCATGGGTGGGGTCGTATATATATCAATTGTAATATCTTTAGCAAACTTAATTATTGAT
ATATTTTATGCTTTAATCGATCCAAAATTACGTAGTGAAATTAACGAAAGGAAGTGAGGC
ATATGGTAAAACTTACAACAAAGATAGCTTCCTTAAAACTATTCGCAAGTTATGCTATAG
CAACTTATATTTTAGTTATATTAACGAGTGCATTAAATCTTTTTAAAGGTTATGTGGCCG
ATACGTTCTATATTGCTGAAACATTGCTAATCGTTTTAACCATCATTTTAATTATCATTT
TAACAACGGAACAAACATGGAAGCATCATGACCTATGGCGACGTATCGTCGAAGTGTTGT
TATTGTTGATGACATTAACAGGCAACGTATTTACATTATTAATGTTTGTAAGTATTAGAC
GTTACCAACGTACATCGCAAATACATAGTTATAACGGGTGGGAATCGTTTATACGAAAAA
CTACTAAACATCGTATTGCGATTATCGGGTTACTTATTTTAGTCTACATGCTGACATTAT
CAATTGTGTCACAATTTACATTTGATACGACATTGGCTACTAAAAATCAGTTCAATGCAC
TGTTACATGGACCGAGTCTAGCCTATCCGTTTGGTACTGATGATTTCGGTAGAGACTTAT
TTACACGCGTAGTTGTCGGAATGAAGCTGACATTTTCAATTTCAATTATTTCAGTAGTTA
TTGCAGTTATTTTTGGTGTGTTACTAGGCACTATCGCAGGTTATTTTAATCATATTGATA
ATTTAATAATGCGAATTTTAGATGTAGTGTTTGCAATTCCATCATTATTGTTAGCGGTGG
CAATTATTGCATCATTTGGAGCAAGTATTCCCAATTTAATTATTGCTTTAAGTATCGGTA
ATATACCATCATTTGCACGGACAATGCGTGCCAGTGTTTTAGAAATTAAACGCATGGAAT
ATGTAGATGCAGCACGTATCACTGGTGAAAACACTTGGAATATCATATGGCGTTATATTT
TACCGAATGCGATTGCGCCTATGATTGTACGTTTTTCATTAAATATAGGTGTGGTTGTAT
TAACAACAAGTAGTTTAAGTTTCCTAGGACTTGGTGTTGCACCTGATGTAGCTGAATGGG
GCAACATTTTACGTACCGGTAGTAACTACTTGGAAACGCACAGTAATTTAGCTATTGTAC
CTGGTGTTTGTATTATGTTCGTCGTTTTAGCATTTAATTTTATAGGTGATGCAGTGCGTG
ATGCACTAGATCCAAGAATTCATTAAAAAGGTAGGGATAGATGTGAAGAAAATCATTAGT
ATCGCAATTATAGTTTTAGCGTTGGTATTAAGTGGTTGTGGTGTCCCTACGAAATCAGAA
GTGGCTCAAAAGTCATCGAAAGTTGAAGTGAAAGGCGAGCGACCAACAATACATTTCCTA
GGACAAGCAAGTTATGAAAATGATATGAATATCGTTAAAGATCAATTGGAAAATGCAGGA
TTTAACGTGAAGATGAATATCCAACCAGATTATGGTAGCTATCGTACACAACGTCAAGCC
GGCAATTATGATATCCAAATTGATGACTGGATGACAGTGTTTGGTGACCCGAACTATGCT
ATGACGGCATTATTTAGTTCTACAGGATCAAATAGTTTATTGAAAGATAAACATGTAGAC
CAGTTGTTAAATAAAGCTTCTACTCAAAATGAAGCAGATGTTAAACAAACATATAAGCAA
ATTGAAGATGAAGTTGTATTTGATAAAGGGTATATGGCGCCTTTATATGGATCAAAAAAG
AATTTAGTATATGACAATAAAGTGTTAGATAAAAATAGTGTTGGATTGCCAAATTCACGT
GCATTAATATGGCAACAATTTGATTACAACAATAGTAGAGAACGAGATACGCGGCCACTT
GTGATGACACAACAAGATGGTGAAATTCCTACATTGGATCCAATACGTTCAATTGCGCCG
TCAGTATATTCAATTAATATGAATATGTACACAAGGTTATTATTATTAGATGAAAATGAT
CATTTAACAACGAAAGGTTCGTTAAGTCGTGATTATGCTGTGAATAAGGACAATAAAGCA
TTTTATTTCTTGTTAAGAGATGATGATTATTTTGCGAAAGTGGTCAATGGACAAGCACGT
AATACTGGAGAGCGTGTATCGGCTGAAGATGTTAAGTTTTCTTTAGATAGAGCACGTGAT
AAAAAGTCTGTGCCTAACAATAATACTTACAATATGCACAAACATATAAATGACATCAAG
ATATTAAAAGATGAGGACATCGATCAGTTGCGTAAAGAGAAAGACAAGGATGATAAATCA
ATCTATGATAAGTTGATTAAAGCTTATAACGTCAAATCGTTAACGACAGATGGTCAAAAA
GTAAATAATAAAGACGGTATTTATCAAATTGTTAAAATTACGACAGATCAATCGATGCCT
CGAGAAGTAAATTACTTAACACACTCTTCGGCAGGCATTTTATCTAAAAAATTTGTTAAT
CAAGTAAATCAAGAATATCCAAAAGGATATGGGGATAGCAGTACAATTCCTGCAAATTCA
GATGGGAAAAATGCGCTGTATGCAAGTGGCGCATACATTATGACACAGAAAAATGCATAT
CAAGCAACGTTTCAACGTAATCCAGGATTCAACGAAACAGAAAAAGATAGTTATGGACCA
GCTAAAATTAAAAATATTACATTGAAGTTTAATGGTGACCCGAATAATGCATTGTCAGAA
CTTAGAAATCATTCAATTGATATGTTGGCAGATGTGAATCAAAAACATTTTGATTTAATT
AAGTCGGATAAAAATTTAAGCATTATTCGCAAAAATGGACGCAAGTCAGTCTTTTTAATG
CTAAATATTAAAAAAGGTATATTTAAGACGCATCCAAACTTGAGACAAGCAGTAGTTAAT
GCGATAGATCAGGATCAATTTATTAAGTTTTATCGTGGCGATAAATTTAAAATTGCATCA
CCGATTACACCACTTGTCGATACTGGTAACGAGCAACGTCAAGATTTAGAAAAAGTAGAA
AAAGCCATTAATCAATAATGTTTTAAATATTTAACAGAAAGTAGGAGGATATAGTATGGT
CATTAACTTAAATGACAAACAGACAAAAACATCTAAAGAAGGGTTAATTTCCGTATCACA
TCCTCTTGCGGCTAAAATTGGTAAGGATGTATTAGATCAAGGTGGCAACGCCATGGATGC
CGTGATTGCAATTCAACTGGCATTGAATGTGGTAGAACCATTTGCATCAGGTATTGGTGG
TGGCGGGTACTTGCTATATTATGAGCAAAGTACTGGCAGTATAACTGCGTTTGATGCACG
TGAGACAGCACCTGAACATGTAGACAAACAATTTTATCTAGATGATTCAGGCGAATATAA
ATCATTTTTTGATATGACTACACATGGTAAAACTGTCGCTGTGCCAGCAATTCCAAAGCT
GTTTGATTATATTCACAAGCGTTATGCTAAATTGTCATTGGAAGATTTAATTAATCCTGC
AATTGAACTAGCCATTGAAGGTCATGCAGCCAATTGGGCTACTGAAAAATATTCGCGCCA
GCAACACGCACGATTGACAAAGTATCATGAAACGGCACAAGTATTTACGCATGAAAATCA
ATATTGGCGTGAAGGTGATTGGATTGTACAACCCGAATTAGGTAAGACATTTCAAATATT
AAGAGAACAAGGGTTTAATGCATTTTATAAAGGTGACATTGCGAAACAATTAGTCAATGT
TGTCAAAGCATGTGGTGGGACAATCGCTTTAGAGGATCTAGCCAATTATGACCTTCAGAT
TAAAGCGCCAATCAGTGCGACATTTAAAGACTATGACATTTATTCAATGGGTCCATCTAG
TTCCGGTGGTATCACGGTAATTCAAATATTGAAGTTATTAGAACACATCGATTTACCATC
TATGGGTCCAAGATCTGTCGATTACTTGCATCATTTGATACAAGCGATGCATTTAGCATA
TAGTGATCGCGCGCAATACTTGGCGGATGATAATTTTCATGAGGTGCCTGTACAGTCATT
AATTGATGACGATTATTTAAAAGCACGCAGTACGCTCATTGATAGCAATAAAGCAAATAT
TGATATAGAGCATGGTGTTGTGTCTGATTGCATTAGTCATACAGATGTTGAAGAAAATCA
TACCGAAACAACTCATTTTTGTGTGATTGATAAGGAAGGTAATATTGCTTCATTTACGAC
ATCAATCGGTATGATTTACGGATCGGGTATCACGATTCCAGGCTACGGCGTGTTATTGAA
TACCACAATGGATGGTTTTGATGTTGTGGCGGGTGGGATCAATGAAATTGCACCTTATAA
ACGACCACTAAGTAACATGGCTCCAACGATTGTGATGCATCACGGGAAGCCAATATTAAC
AGTAGGTGCTCCTGGTGCTATAAGTATCATTGCTAGTGTTGCGCAAACATTAATCAATGT
ATTAGTGTTTGGCATGGATATTCAGCAGGCTATAGATGAACCTAGAATTTATAGTAGCCA
TCCTAATCGCATTGAATGGGAGCCTCAATTTTCACAATCTACAATATTAGCATTGATTGC
ACATGGACATGCAATGGAACATAAACCAGATGCCTATATTGGAGATGTACATGGGTTACA
GGTTGACTTGAATACACGTGACGCGTCGGGAGGTGCTGATGATACGAGGGAAGGCACAGT
GATAGGTGGCGATGTATTATCAATTAGAAAACAACCATTACCTAGTCCGAAAATATACGA
TAATGACACCCATCGAGTATATTACAATGATATACAGTTGCCATTATATGCTGAACAAGT
GCGGTGGATGCATGACAAATATTGGGTTGATGAAAGCGTTGTCAGAATCATCTTCTCTGA
AGTTAGTGCACATATTGAAGATTTAAGAAGTTATGATATCGCCGGAAAAAATTATATAGA
TATTGCCTGGTTGGCACGGAAGAAAGGTTATCAAGTTACCTTAAAGGATGATAGTTTATA
CTTAACTGATGAAACGTATCATTCAGTGAAAGCAAACACAAATGCATACTATAGATATGA
TCGAGATAGTATCACAAGATAATTTATGTATTTGATATATAGTTTGAAGTGGATTTTGAT
TTTTGTTGAACGAAAGGGTTCGATTTCAAACTTTAGAGTGATGCTTGAGTGTAGTAATGT
TGAAGTTGTTATAAGAAACGCTAGTCGCCTTTGTAAAATATAAAACGCCCCACAAATTCG
TTTTTGATGTACACCACAATAGTTAGTCTAAAATCTAACTTGATGTGATTCGGTACAATT
AAATGAATGATGTGAGGCGTTTTTATAATGTGTGATTTTAATAAATGATTTGGTTATTTC
TATAATTACATCATAAGTATTAATGTTCACTTAATTTATTATAAGTAAGGCTTTCTTTAT
AAATGATTTGGTCTTTTCCAGGACTTGAAAAATAAAAATAAAGTTTCTGATCTTGATGAT
TATTGCCTTTTAAATCACTCATTCCCTTTAATTCCACCTTTGTTGATGCATTACTGGGAA
TATTATATCTACGTTTTAATTGTTTAACGTTTGGATTATCATTCGACAACTTACCAGATA
AATTATAATAATCAGTGGTAGGATCATGTGTGACTTTCAAATCATTGCTATTTAAAATGC
TTGTTAAATCAACACTTTGAATCAAAAATTGATTGTTTTCGATTTTTTGTTTCAGCGCGA
GATCTTTTACGTCTTTTGTGAAAACGATTTTATTATTAACTACTTTTACTGGATAACTTT
TGTATGTCGAGTCAGTAGCATCTTTTCTATCGTTTGTAGTTGTGTCATATTCACCAGTTA
TTTTATGTGTGTTCTTATCTACCTTTAACAACATACGGTCTTCTTTTAAAAGCTCATCTG
ATCCAACAACTGAATAAGAGGATTCTATATACCATGTGTCTTGATCATTATTTTCATAAT
GGGGATTATCGTGACCATCAATTTCATAAAGCGTTTCTAAGTTTTTAATAGGATACGTAC
TTAGTACTTTTTTAAGACCATCTTTCAAATGAATTTGTTCCCACTTCATTGCCAAAAACA
TACCGCCACTGACTACAATTGAAATAATAATAATTGCTGCTAAGTTTAACCAGAAAATTT
TATGTACTTTCATACATTCACACCTTTTTTTAAAATACTTAATTAACACTATAATAATAT
ATTTTAAAAATATTTACATTAGTATTAAAGTGAATATCAAACTTTAAATGTGTGGAAATA
ATAGGTATTTATAAAAAAGTAGGAAATGCATACAATTAAAAACTGTGTGACGTTTGAGGA
GTCACACAGTGTAATTAAAAATTTAAAAAGTTGTTGCTAATTTTTCAGCATTATTAATAC
TAGTTGCTTTAATTTCTTCAGTCTTATGAGGTTCAGCATTGTGTCCTTCAATAATGATTG
TTTCATATGATGGCACACCTAAGAATGTCATAATTGTTCTTAAATAACGGTCACCCATTT
CAAAATCAGCAGCAGGTCCTTCAGTATAATATCCACCACGTGATTGAATGTGTAATACTT
TTTTGTCAGTTAACAAACCTTGAGGTCCTTCAGCAGAATATTTAAAAGTTTTACCTGCAA
TTGAAATAGCATCAATATATGCTTTGACTACAGGTGGGAAAGAAAGGTTCCACATAGGCG
TTACAAATACATATTTATCTGCACTTAAAAATTCTTCTAAAATGTCACTCAATCTTGAAA
CTTTCATTTGTTCATCATCAGTTAACGTTTCGCCATTACTCATTTTTCCCCAACCAGTTA
ATACATCTTTGTCAATAACTGGAATATAAGTTTCAAATAAATCAATATGTTTCACTTCAT
CATCAGGATGTTGTTGTTGATATGTTTCGATAAATGCTTTACCAGCCGCCATAGAATTTG
ATACCAGTTCATTAAAAGGGTGTGCTGTAATATATAATACTTTTGCCATTTGAAAATTCT
CCTCTGTTTCTGTTATTTTCTTGAGTATAATTATTATATTAGATATAAAATTTGATATCA
ATAAAAATATTCAAATTACCATCATTTTCTTCATCTATATTTGGCAGTACTACTAAAGTA
TGAGTGCATTTAATTATGAAATAGTTGATTTAGAATATATACTTAATACCCAAAATATAT
GAAGGATGGATGCCACTATGACAAAGCGACCAAAACGTATTTTGGCAACAATTATCATTT
TTCTTTCACTATTATTTACGATTATTTATATAGATGACATTCAAAAATGGTTTAACCAAT
ATACCGATAAATTGACACAAAATCATAAAGGACAAGGACACTCAAAATGGGAAGACTTTT
TTAGAGGGAGTAGGATTACTGAGACTTTTGGCAAATATCAACATTCACCATTTGATGGTA
AGCATTATGGCATTGATTTTGCATTGCCAAAAGGTACACCAATTAAAGCGCCGACGAATG
GTAAAGTAACACGTATCTTTAATAATGAATTGGGCGGCAAGGTATTACAGATTGCCGAAG
ACAATGGAGAATATCACCAGTGGTATCTACACTTAGACAAATATAATGTCAAAGTAGGTG
ATCGAGTTAAAGCAGGTGATATTATTGCATATTCAGGCAATACAGGTAAACAAACGACAG
GCGCACATTTACATTTTCAAAGAATGAAGGGTGGCGTAGGTAATGCATATGCAGAAGATC
CTAAACCGTTTATCGATCAGTTACCTGATGGGGAACGTAGCCTATATGATTTGTAGTTAT
AGAAGAGTGCCCGCAGTCTAAAAAATTAAGCAATCATTGTGTGAGTATGATACTTACATA
ATGGTTGCTTTTTTCAATGAAAATCGTAATGCTAAGTCATACTTGTTTGATTTAGATATT
ACTTAAAATGTAAGACAAGGTTGTTAGCATTGGCAGTGAAATATCGCACGTAAAAAATCA
TTATTGCCACACTAAAAATAGTTGTGCGCTATATTAATTCTCTGTATAAAAGTTTAATTC
CGACAGTAATGTAAACGTTTACAATTTATGATTGACATTAATAATGACTGAATATATGAT
TTATGTAAGTCTTTGTGCAAACGTTTTCACAAAGTGTATTGCACAATCAAACTGTAAACA
AAGTATGGGAGGCATAACATGGCAGAACTAAAGTTAGAGCATATTAAAAAGACGTATGAT
AACAACAATACTGTAGTGAAAGATTTTAATCTACATATTACTGACAAAGAATTCATTGTA
TTTGTTGGACCATCGGGATGTGGTAAATCAACAACATTACGAATGGTTGCTGGACTAGAG
TCTATCACATCTGGAGATTTTTATATTGATGGGGAACGCATGAACGATGTTGAACCAAAG
AATAGAGATATTGCGATGGTATTTCAAAACTATGCATTATATCCACATATGACTGTTTTT
GAAAATATGGCATTTGGGCTAAAGCTACGTAAAGTAAATAAAAAAGAGATTGAACAAAAA
GTTAATGAAGCAGCTGAAATATTAGGATTAACTGAGTATCTTGGTCGTAAACCAAAAGCG
TTATCTGGCGGACAGCGTCAACGTGTTGCTTTGGGCAGAGCTATTGTTAGGGATGCGAAA
GTCTTTTTAATGGATGAACCATTATCGAATCTTGATGCGAAGCTTCGAGTACAAATGCGC
ACAGAAATATTGAAATTACATAAGCGACTTAATACTACGACAATTTATGTTACACATGAT
CAAACTGAAGCATTGACGATGGCTAGTCGAATTGTTGTTTTGAAAGATGGCGACATTATG
CAAGTCGGCACACCTAGAGAAATATATGATGCCCCTAATTGCATATTTGTGGCGCAATTT
ATCGGCTCACCAGCAATGAATATGTTGAATGCTACAGTTGAAATGGACGGATTGAAGGTA
GGAACACACCATTTTAAATTACATAATAAAAAATTTGAAAAGTTAAAAGCTGCTGGCTAC
TTAGACAAGGAAATTATTTTAGGTATTCGAGCTGAAGACATTCATGAAGAACCAATATTT
ATTCAAACTTCTCCAGAGACACAATTTGAATCTGAAGTAGTTGTATCTGAGTTGTTAGGT
TCAGAAATTATGGTACATAGCACATTCCAAGGAATGGAATTGATTTCTAAATTAGATTCA
AGAACACAAGTGATGGCGAACGACAAGATTACACTAGCATTTGATATGAATAAGTGTCAC
TTTTTTGATGAAAAAACAGGAAATCGTATCGTCTAAGGGGGAGTATTCATGTCTAAAATT
TTAAAATGTATCACGTTAGCCGTGGTAATGTTATTAATCGTAACTGCATGTGGCCCTAAT
CGTTCGAAAGAAGATATTGATAAAGCATTGAATAAAGATAATTCTAAAGACAAGCCTAAC
CAACTTACGATGTGGGTGGATGGAGACAAGCAAATGGCGTTTTATAAAAAAATTACGGAT
CAATATACTAAAAAAACTGGCATCAAAGTAAAGCTTGTAAATATTGGTCAAAATGATCAA
CTAGAAAATATTTCGCTAGACGCTCCTGCAGGAAAAGGTCCAGATATCTTTTTCTTAGCA
CATGATAATACTGGAAGTGCCTATCTACAAGGCTTAGCTGCTGAAATCAAATTATCAAAA
GATGAGTTGAAAGGTTTCAATAAGCAAGCACTTAAAGCGATGAATTATGACAATAAGCAA
CTAGCATTGCCAGCTATCGTTGAAACAACCGCACTTTTCTATAATAAAAAATTAGTGAAA
AATGCACCGCAAACGTTAGAAGAAGTTGAAGCTAATGCTGCCAAACTAACTGATAGTAAA
AAGAAACAATACGGTATGTTATTTGATGCTAAAAATTTCTATTTTAATTATCCGTTTTTA
TTCGGCAATGATGATTATATTTTCAAGAAAAATGGCAGTGAATATGATATTCATCAGCTA
GGACTAAATTCAAAACATGTCGTCAAGAATGCTGAACGATTACAAAAATGGTACGACAAA
GGGTATCTTCCTAAGGCAGCAACACATGATGTCATGATTGGTCTTTTTAAAGAAGGAAAA
GTAGGACAATTTGTCACTGGACCGTGGAACATTAATGAATATCAAGAAACGTTTGGTAAA
GATTTAGGAGTAACAACATTACCTACAGATGGTGGCAAACCTATGAAACCATTTCTCGGT
GTACGTGGTTGGTATTTATCTGAATATAGTAAACATAAGTATTGGGCTAAAGATTTAATG
CTGTATATCACTAGTAAAGATACATTACAAAAATATACAGATGAAATGAGCGAAATTACT
GGACGTGTTGACGTGAAATCATCTAATCCAAATTTAAAAGTGTTTGAAAAGCAAGCACGT
CATGCTGAACCGATGCCTAATATTCCTGAAATGCGACAAGTTTGGGAACCGATGGGCAAT
GCAAGCATATTTATCTCAAATGGTAAGAATCCTAAACAAGCGTTAGATGAGGCGACGAAT
GATATAACGCAAAATATTAAGATTCTTCATCCATCACAAAATGATAAGAAAGGAGATTAG
TTATGACGAAACGTAACCCTAAATTAGCGGCATTGTTATCTGTAATACCTGGTTTGGGAC
AGTTTTATAATAAAAGACCCATTAAAGGGACGATATTTTTTATCTTTTTCATCAGTTTTA
TTTCTGTGTTTTATAGCTTTTTAAATATTGGTTTTTGGGGATTGTTCACTTTAGGGACAG
TACCTAAGTTAGACGATTCTCGTGTCTTACTTGCACAAGGTATTATTTCTATCTTACTCG
TTGCTTTTTCAATCATGCTATATGTCATTAATATTTTAGATGCATATCGTAATGCTGAAC
GATTTAATCGCAATGAGGAAATAAAGGATCCGAAGGCACGTATGGTTGCAACATGGGACA
AGACGTTCCCATACTTACTAATCTCACCAGGTACATTCTTATTGATATTTGTAGTTGTAT
TTCCATTAATATTTATGTTTGGAGTAGCATTTACAAATTACAATTTATACAACGCGCCTC
CGAGACACACATTAGAATGGGTTGGTTTAGATAACTTTAAAACGTTATTCACAATTGGCG
TTTGGCGTAAAACATTTTTCAGTGTTATTACATGGACATTAGTATGGACGCTTGTTGCAA
CGACACTTCAAATTGCATTAGGGCTGTTTTTGGCAATTATTGTAAATCACCCTGTCGTCA
AAGGTAAGAAATTTATCCGTACTGTGTTAATCCTACCTTGGGCTGTACCATCATTTGTGA
CAATTTTAATATTTGTAGCGTTATTTAATGATGAATTTGGTGCGATAAATAATGATATTT
TGCAACCTTTATTAGGTGTAGCACCAGCATGGTTAAGTGATCCGTTTTGGGCAAAAGTGG
CATTAATCGGCATTCAAGTATGGCTTGGATTCCCATTTGTCTTTGCACTGTTCACTGGAG
TACTGCAAAGTATTTCATCAGATTGGTACGAAGCAGCAGATATGGATGGTGCGTCTAGTT
GGCAAAAGTTTAGAAACATCACATTCCCGCATGTCATTTACGCCACAGCGCCATTGTTAA
TTATGCAATATGCAGGTAATTTCAATAATTTTAATCTTATTTATCTATTTAATAAAGGCG
GTCCACCAGTGTCAGGGCAGAATGCTGGTAGTACAGATATCTTGATATCTTGGGTGTATA
ATCTGACATTTGAGTTTAACAACTTCAACATGGGTGCAGTTGTGTCATTAATTATTGGAT
TTATTGTTGCTATTGTCGCATTTATTCAATTCAGACGTACAAGTACGTTTAAAGATGAGG
GAGGTTTATAAGATGACAAAGAAGAAAAACATATTAAAAGCAATCGGTATTTACGGTTTT
ATAGCGATGATGTTTGTCATCATTTTATATCCACTACTGTGGACATTTGGCATTTCCTTT
AATCCAGGTACGAACTTGTATGGTGCCAAAATGATACCAGACAATGCAACATTTAAAAAT
TATGCATTCTTACTATTCGATGACAGTAGTCAATACCTGACTTGGTATAAAAATACGCTT
ATCGTAGCATCTGCAAATGCACTGTTTAGTGTGATATTTGTCACGTTAACAGCATATGCT
TTTTCTAGATATCGCTTTGTTGGTCGTAAATACGGGCTGATTACATTTTTGATTTTACAA
ATGTTCCCTGTATTAATGGCAATGGTCGCAATCTATATTTTGCTAAATACAATTGGATTA
TTAGATTCTTTATTTGGACTAACACTGGTATATATTGGTGGATCAATACCGATGAATGCC
TTTTTAGTGAAAGGTTACTTCGATACGATTCCAAAAGAACTTGATGAATCTGCCAAAATT
GATGGTGCAGGGCATATGCGTATTTTCTTACAAATTATGCTTCCATTAGCTAAGCCGATT
TTAGCAGTTGTTGCTTTGTTCAATTTTATGGGGCCATTTATGGACTTTATATTACCTAAA
ATACTATTAAGAAGTCCTGAAAAATTCACATTAGCAGTTGGATTGTTCAACTTTATTAAT
GATAAGTATGCAAATAATTTCACAGTGTTTGCAGCAGGGGCAATTATGATTGCAGTACCT
ATAGCAATCGTATTCTTGTTCTTGCAACGCTATTTAGTATCAGGTTTAACAACAGGTGCG
ACAAAAGGTTAGTTTGAAATTAGGAGCGGGCAGAAATAATAAAGAACCACTAATGACGAT
AAAGATTAAAAGGAGGACGTTATGATGACGATTAAAGTTGGAATCATTGGGTGTGGTGGT
ATTGCGAATGGCAAGCACATGCCAAGTTTACAAAAAGTTGAAAATGTTGAAATGATCGCA
TTTTGTGACGTAGACATTTCGAAAGCAGCGAGTGCGGCAGAAGCATACGGAACTGACAAT
GCAAAGGTTTATGATGATTACAAAGCATTGTTAAAAGATGACACGATTGATGTTATCCAT
GTTTGTACGCCAAATGACTCGCATTGTGAAATTACTGTAGCAGGGTTGCATGCCGGTAAA
CATGTGATGTGTGAAAAACCAATGGCTAAAACGACAGCAGAAGCTCAAAAAATGATAGAT
ACAGCTAAATCAACAGGTAAAAAATTAACAATAGGTTATCAAAATCGCTTCAGACCAGAT
AGTCAATTTTTATATAAATCAGCGCAACGTGGCGACTTAGGAGACATTTACTTCGGAAAG
GCACATGCCATTCGTCGTCGAGCAGTACCAACATGGGGTGTCTTTCTAGACGAAGAAGCT
CAAGGTGGAGGACCATTAATCGATATCGGTACACACGCTTTAGATTTAACGTTATGGATG
ATGGATAATTATGAGCCAGAATCAGTGATGGGTTCAACATTCCATAAATTAAATAAACAG
CATCATGCGGCAAACGCTTGGGGTTCATGGAATCCAGATGAATTTACAGTTGAAGATTCT
GCGTTTGGATTTATTAAAATGAAGAATGGAGCGACGATCATTTTAGAATCCGCTTGGGCG
ATTAATTCTTTAGAAGTGGATGAGGCAAAATGTTCATTATCAGGAACTAAAGCAGGTGCT
GATATGAAAGATGGTCTACGTATTCATGGTGAAGACATGGGTACACTTTATACCAAACAC
GTTGAATTGGAAAACAAAGGCGTCGACTTTTATGAAGGTAATGAAGTGGATGAAGCTGAA
GAAGAAGCAAAAGCTTGGATTGATGCAGTTGTAAATGATACTGAACCAGTTGTGAAACCG
GAACAAGCAATGGTAGTTACAAAAATTCTTGAAGCGATTTATCAGTCTGCAAAATCAGGC
AAAGCAATTTACTTTGAATAACATCATACGGTAAGGAGGCACATCATGACAAAATTAAAA
GTTGGTGTGATAGGTGTTGGTGGTATTGCACAAGACCGTCATATTCCAGCATTGCTGAAA
CTCAAAGACACAGTCTCATTAGTTGCAGTACAAGATATTAATACAGTGCAGATGATTGAT
GTTGCGAAGCGCTTTAATATACCTCATGCAGTTGAGACACCTAGCGAGCTGTTTAAACTT
GTTGATGCGGTGGTCATTTGTACACCCAATAAATTCCATGCTGATCTTTCTATAGAAGCA
TTGAACCATGGTGTCCATGTCTTATGCGAAAAGCCAATGGCAATGACGACGGAAGAGTGT
GATCGCATGATTGAAGCGGCTAATAAAAATCACAAATTATTAACTGTCGCTTATCATTAT
CGTCACACAGATGTCGCTATGACTGCTAAAAAAGCAATTGAAGCAGGTGTGGTTGGTAAA
CCATTAGTAGCACGTGTACAAGCGATGCGTAGGCGTAAAGTACCTGGGTGGGGCGTTTTT
ACCAATAAAGCGTTGCAAGGTGGCGGTAGTTTAATCGATTATGGTTGCCACTTGTTAGAC
TTATCTTTGTGGCTATTAGGTAAAGATATGGTGCCGCATGAAGTGCTAGGAAAAACATAT
AATCAATTGAGCAAACAACCGAATCAAATTAATGATTGGGGAACATTTGATCACACTAAA
TTTGATGTCGATGATCATGTTACTAGTTATATGACATTTGCCAATCGAGCAAGCATGCAG
TTTGAATGTTCGTGGTCTGCAAATATAAAGGAAGATAAGGTACACGTTAGTTTATCAGGA
GAAGATGGCGGTATCAATTTATTTCCATTTGAAATATATGAGCCCCGCTTTGGAACTATT
TTTGAAAGCAAAGCTAATGTTGAGCATAACGAAGACATTGCTGGTGAGAGACAGGCGCGT
AACTTTGTCAATGCGTGTTTAGGTATAGAAGAGATTGTGGTGAAACCGGAAGAAGCAAGC
AATGTAAATGCCCTTATAGAAGCGATTTATCGTAGTGATCTTGATAATAAGAGTATACAA
CTTTAATGATTATCATATATGATACAAAATTCTCAATATAAAAAGAAGGAGTGCTTTTCA
ATGAAAATAGGTGTATTTTCAGTATTATTTTACGATAAAAATTTTGAAGATATGTTAGAT
TATGTCGCAGAATCTGGATTGGATATGATTGAAGTTGGAACAGGTGGTAACCCAGGAGAT
AAATTTTGTAAGTTAGATGAGTTGTTAGAAAATGAAGACAAGCGCCAAGCATTTATGAAG
TCAATCACAGACAGAGGCTTACAAATAAGCGGTTTCAGTTGTCATAACAATCCAATTTCT
CCAGATCCGACAGAAGCGAAAGAAGCCGATGAAACGTTACGTAAAACAATCCGTTTAGCA
AATTTATTAGACGTGCCAGTTGTTAATACATTTTCTGGCATTGCAGGATCAGATGATACC
GCTAAAAAGCCTAATTGGCCTGTTACACCTTGGCCAACAGCCTACTCTGAAATTTATGAT
TATCAGTGGAATGAAAAGTTGATACCATATTGGCAAGATTTAGCTGAGTTTGCAAAAGAG
CAAGATGTAAAAATTGCCATAGAGTTGCATGCAGGATTTTTAGTGCATACACCATATACG
ATGTTGAAGTTACGTGAGGCTACAAATGAATATATCGGTGCTAACTTAGATCCTAGTCAT
TTATGGTGGCAAGGTATTGACCCAATTGCTGCGATTCGCATATTAGGCCAAGCAAATGCA
ATTCATCACTTCCATGCTAAAGATACGTATATTAATCAAGAAAATGTAAATATGTATGGT
CTAACTGATATGCAACCATATGGTAACGTTGCGACAAGAGCATGGACATTCCGTACAGTT
GGTTATGGACATAGTCCATATGTATGGGCAGATATCATAAGTCAACTTATTATTAATGGA
TATGATTATGTATTAAGTATTGAACATGAAGATCCTATTATGTCAGTAGAAGAAGGTTTC
CAAAAAGCTTGTCAAACTTTGAAATCTGTTAATATTTACGACAAGCCAGCAGACATGTGG
TGGGCATAATACGAACTTGAGGTTAGTCTGAAGTTTGTCTGAAGTAAGACTGGTGGCAGT
GTTGAATGAATGCATATGTCGCCAAGCCATTGCCAAAAATTTCACACCTTAAATCATGTC
ATTGTTTGTAAAGAAGGTGTACTTTATATAAGTGTTTAGCGATGGTCATACCCATTCACA
GTAACAATCCTCACCATTGAAAAGAGTATATAACCTTTTCGATAGTGAGGTATATGATAA
TAAAAAAAGCCTGTTGTCACAATGGTCATAGACACGACATACTTTAAAGGTTTCTGAATA
TAATATTTCAGAACGCACTTTAAAGATGGACGTCGATGTCGACTAATGTGATGACAGGCT
TTCATCTTTTTAAATATTCATTAATTTCTCTTCTTGTTTAATACGTACATATAAGAAATA
CGCATACGGTACTAATAAAATAGTTGTATATGTTGCGTGTGTTAATAATAATACACCGAT
TAATTCAGGAATGATGTTTAAGAAGTAATTTGGGTGTTTTGTAATTGTATATAATCCAGA
TTTAATAATAGGATGGTTAGGTAAAATGAATAATTTTAATGTCCAAATACCACCTAAAGT
TTTAATAACCATAAATAACATGATATAAGCAAAGATTAATATAACTAAGCCAATACCATT
TGCAAAGCTAAATGTATCTTTATTAATAAATGCCTCTACACCAGCCAATACATAAATTAA
AACGTGTGTTATTGCTAAAAACTTCGAATTTTTAACGCCATATTCAACTGCACCGTCTGC
TTTTAATTGTTTTGAGTGATTAATAGATATCTTTAAGCTGACAAGTCTGATACAGAAAAA
GATAAGTAATATAGATAGAATCATGATGTCCTCCGTCATTATGTCATATGTATAAGCGTT
GATTTTGACAACATAAAGTATTTTATAGATAAAACTTGTCAAATACTATTAACTATTTAT
TAATTTTAGTACATAAATATGTTTCTAAGTATGTGTTTATGTTCAGTATTTTGGATAATT
TAATAATTTTAAGGATATTAAGCGCTTACACCGACGTGATATATTTGGCTTAACGAAAAT
GATTGAGGTGACAGAGATGAACTTTTTTGATATCCATAAGATTCCGAACAAAGGCATTCC
ATTATCGGTACAACGTAAATTATGGCTTAGAAACTTTATGCAAGCTTTCTTTGTAGTGTT
CTTTGTTTATATGGCTATGTATTTAATTCGAAACAATTTTAAGGCGGCCCAACCGTTTTT
AAAAGAGGAAATCGGATTATCTACATTAGAACTTGGTTATATCGGATTAGCATTTAGTAT
CACGTACGGTTTAGGGAAAACATTACTTGGATATTTTGTCGATGGACGTAACACAAAACG
TATTATCTCGTTCTTACTTATCTTATCTGCGATTACAGTTTTAATTATGGGATTTGTTTT
AAGTTACTTTGGTTCTGTAATGGGATTATTAATTGTACTTTGGGGACTTAACGGGGTGTT
CCAATCAGTTGGTGGTCCTGCAAGTTATTCAACGATTTCAAGATGGGCGCCAAGAACGAA
ACGTGGCCGATACTTAGGATTTTGGAATACATCACATAATATCGGTGGTGCCATTGCAGG
TGGTGTTGCACTTTGGGGTGCTAATGTATTCTTCCATGGAAATGTTATAGGGATGTTCAT
TTTCCCATCGGTGATTGCATTGCTTATTGGTATCGCAACATTATTTATCGGAAAAGATGA
TCCAGAAGAATTAGGATGGAATCGTGCTGAAGAAATTTGGGAAGAGCCGGTCGATAAAGA
AAATATTGATTCTCAAGGTATGACAAAATGGGAGATCTTTAAAAAATATATCCTGGGAAA
TCCTGTTATATGGATTCTATGTGTTTCAAACGTCTTTGTATACATTGTACGAATCGGTAT
TGATAACTGGGCACCGTTATATGTGTCAGAGCATTTACACTTTAGTAAAGGCGATGCAGT
TAATACGATATTCTACTTTGAAATTGGTGCTTTAGTTGCAAGTTTATTATGGGGCTACGT
ATCAGACTTATTAAAAGGTCGTCGTGCACTTGTAGCTATTGGCTGTATGTTTATGATTAC
ATTTGTTGTCTTATTCTACACAAATGCTACAAGTGTAATGATGGTTAACATTTCATTGTT
TGCATTAGGTGCGTTAATCTTTGGTCCGCAATTATTAATTGGTGTATCATTGACTGGTTT
TGTTCCTAAAAATGCCATCAGTGTAGCAAACGGAATGACAGGTTCATTCGCGTATCTATT
CGGTGACTCAATGGCAAAAGTTGGTTTGGCGGCTATTGCTGATCCAACACGTAACGGTTT
AAACATCTTTGGATATACATTAAGTGGATGGACAGATGTTTTCATCGTCTTCTATGTTGC
ATTATTCCTAGGCATGATTCTATTAGGAATCGTTGCTTTCTATGAAGAAAAGAAAATTAG
AAGTTTAAAAATTTAATATCAATCGGATTAAAAGTATCGCCAATCTATTGCAATATAGTT
GGCAATCCTGCCCCGACGGCATGTGCGTGAAGAGATGAAAGATACTGTTTCTACCCTTGC
AAATATATCATCTCTATGTCTCGGGGCAGATCATAATTCCCTGTTATGAAGTATCCTTAT
TTGCCCGACTTAGGGTGACTCAATGAATTTACTCCTTACAATAAAGACATATAGCGGTGT
CAATATTGTAGGGAGTATTGTTTTATATTTAAACTCTCTAAAAAGCGGACTGAAAGAAAA
GTGAAAACTTCTCTATCAGTCCGCTTTTTCATAGAACAAAATGTAGGCGCCATAATCATT
AGTTATTTGCTAATCTATTTTGCTTGCTTACAATAATCACTTGGAGACATTTGTAAATAT
TTTTTAAAATGATAGCTAAACATTTTATACTCTGAAAAGCCTACTTTGTCTGCAATTTCA
TAGTGTTTATAATGTCGATCTAACAATTGCAGAGATTGTAAAATACGATAGCGATTTAAA
TAATCAACAATTGTAATACCAACATGATCTTTAAATGTTCGCATCGCATACGATTCACTA
ACATCGATATGTTGAATTAAATCTGAAACAGTCACTTTCGTTTGATAAGATTGCTTAATT
TGATCAACAATCTGGTTTACATAATAATCATCGTATTCTACTTTTAATAGTGGTTGGAAG
GCATCATGACAAGGTGCTAAGCTACGGCCGTTCTGTGATTGTTGCTCTAATAAGGTACGG
ACAAGTCTTCCTAAAATAACTTCTAATTGTGCATGGTCTACTGGTTTTAATAAATAATCA
AGAACATGATGTTGAATGCCGGCTTTCATATATTCAAAGTCATCGTAACTCGATAATATG
ATGACATTACAATCTAGATGCGCAATATCATTGAGTAAATCGACGCCATTTTTACGTGGC
ATACGAATATCAGTAATTACTAATTCTGGCTGATGTTGTTGAATTAGTGATAATGCTTCA
ACACCATCTTTAGCAGTGTATATTGTATTGAAATGATAGTCTCCCCAAGGAATGATTTGC
TTTAAACCTTCTCGAATAATTCGTTCATCATCACAAATAACTACCTTAAACATCTACATT
CCCCCTTGAAAGTGGTATTTTATAACAAATTAACGTACCTTGATTACGCTTTGAAAAAAT
ATGGAGTCGTGCATGTGAACCATATTGAATCATTGCTTTATTGTGTAAATGATTTAATCC
CAAATGCTTAGTATCAAATACATCATTATTAAGAAATTGGCGTACATATTGCAGGCGAGA
TGACGACATCCCAATACCATTGTCGCAAACTAAAACATGTAAATTCTGACGTGCCAATGT
CAGGCGTATAGTAATATCCAATGACTCAGTATCTCTACCATGTTTAATAGCATTTTCTAT
GAGTGGTTGAAGCATCATTTTACCAATTGTCTGGTGACGCGCTTCTTCAGAACTTTCGAT
ATGGAGCTTAATCATGTCATCAAAACGGATGTTTTGTATCGCAACATACTGTTCAATGTA
GTTCAACTCTTCGTTTAATTCCACTGTATGTGAGTTTGTACGTAATGAGTAACGTAACAT
TTGCGATAATTGTTGGACCACAGTTTGTGCTAATTTCGGAGATAACGTAATTAAATATTG
TATTGTTTGCATCGTATTGAATAGGAAATGAGGTTGGAATTGACGCTCTATTTCCTTTAA
CTGAATATCACGCAAGCGACGTTCTGTATGCTCAATAGAATGGATCAGTTGCTCATTTGA
TTCAAATAAATCGTAAATATAATTATTAATTTCTTCTAGTTCACTGTTGTTTTTTAAAGG
CGTATATGTACCTAGATGACGATTTTTGGCATAGTAAATTTTTTGAATAATCGTTTCGAT
ATCTTTTGTTTGTCGTTTAGCCATATTATCTGCGCTAATGAAACCAAATATTACTAGTAA
AACAAGAACTACGGCCATAACAATTAACAACGTGATACCATCTTCAATGTTTTCATGTAT
ATCTTTATAAATAATGAGACGATGGTCAGCATGGTTTAATTTTACAGATTCATTCATAAA
TCCGAATTGTTGTGGTCTATACTTTTCACCTATAGTAAAACGGTCATCGTTGGCGTATAA
AATATTGTCATATTGATCAACGATAAGTGCGAATTGTCGGTTATCTTTCTTAATTTCACT
TAAACGTGGGGTGTTAGCCATATAAATTTTAAGCATATATGTACTATTTTTGAATTTAAG
CTGATGCGTTGAAAATAAATACATATTTTTAGTGTTTAAATGTTCATAATTATTGGTTAT
AAACTGATTTGGTCCAGATAATTCATAATAAAGTGTTGCGGGCTGTTGGTGTATTAATTT
TAATAATTCACGTTTTGTAGCGGTAACATCATGATGATTTGTTAAATCGAGCTCTTGAAA
CGAATTATTATGCTGTGTAATAAATGTCTGAATCTGCTTTTCAGTGTGATGTAAAGATGA
CTGACTTTCATCAACATGTTGATGAATCGTACGATGCTCAATCCAAATATAGATGGCATA
GAAGCTTACTAGTCCAATAATAATGACTAAAAATACTGGAAAAATAGTAGACGCAAATAA
CGATCGTCTCAATTGATGTCTATAAGGTTTGTATGCCGTCATTGAATCATCTCCAAAAAT
TTATGATGTGGAATGTCCGGTAATTTAGATTTCGGTATTAAAGGTATGTTCTTAAGATTT
TCGATAGACTGATCGCTTTGTTCACTAACATCCTTTCGAATTGACTTGGCATCGAACTCT
GCAACTAATCGTTGTTGTACTGAGCGGCTTGTTAAATATTGCACTAACTTTTTACGCTTA
GGATGAGGGTGTGCATTTTTAACTAAAGCAATACCATCAACATTTAACATTGTTCCTTCA
ATTGGATAAACGATTGATACAGGATAACCTTTGTTTTTCCATGTGCGTGCATCTTGTTCG
TAGCTTAGACCTGCGTAATATTTACCTTTTGCAACATCTTCAATGACTTTAGACGTCTTT
GACAGTTGCATCGCATGGTTTTGGAATTGATGCACATCACTTACTCGATGATGCATGCTA
TAAATAGCACGCATATGTTGATAGCCTGTCGTTGTTGTATTTGGATTTGAGTACGCAATT
TTACCTTTAAGTATAGGTTGTAATAAATCTTGATAACCTCGAATCTTAATATCTCCTTGT
AAATCTGAATTAACTACTATAACTGTTGGCATTAATAGAAAACTAGTAACATATTTATTG
TTCGAGCGATAATCCTCTAATTGCTGTGTTACAGATGTATTCTTGATAGGGAACAAAATC
TTCTGGATGATCAATTGTTTCTGACAACACACCACCCATAAAGACGTCACCACGCTCCGA
AAAATCTTCATTATGCAAGTTTGAAAGCAGTACTTGAGTAGATCCGTGTTTAATTTCAAT
TTTGACATGCTCTTGTTTTTCAAATTCATTTAAAATTGGACGAATCAAGTTTGATTGATA
CGGAGAATAAACTGTTAATACATTTTTATCTGATTCAGAGTGACGCGTATTAGCGCATGC
TGATAAAAAAATAAGAAATAATAGCAAGATATAAATTTTTGATTTCATGATATCCCATCA
ATTCTATGTATATTTTAATACAATAATTTTAGCAATAAATGACGCATAAGTAATGTTAAA
TATTTAGAAATGTTTATAGATGACTTGTTAAGACGTTGCAAATGTTGTGATAGCACAAAA
TTTTTGTTTGTCAAGACGACTTACCGAGGCTGTAAAATCAAACTGTTATATTTTATTTGT
AGCTGTTATATAAAAATCGGCAAGATATTGAACGGTTCAAAAGTGAATTTTTACGTCAAT
AAAAGTATTTAATCCAGTCTCTTCATATATAAAAGTAAATCTTTCTAAGTGTTGATTTAA
CGCTTATCAACAATCATTTTTTTTATAAACAAATATATACTCCTAAATTAACTTTTAAAG
CAATGAAAATAGTGAACATTATAACTGTTGTGTAACAGAATGCAATTAGCATATTACTGT
TACACAAATTAGTACAGTTTCTATGTTTTGACATACATTTGATGAAAATTGTACATAATT
TATGTGAAAAAAATCACAACAAACATGCTACAATGACTATGAAAACGTTAACATAGCATT
TCAAATTCACAACATTATACAGATGGAGGCGTTTAGTATGTTAGAAACAAATAAAAATCA
TGCAACAGCTTGGCAAGGATTTAAAAATGGAAGATGGAACAGACACGTAGATGTAAGAGA
GTTTATCCAATTAAACTACACTCTTTATGAAGGTAATGATTCATTTTTAGCAGGACCAAC
AGAAGCAACTTCTAAACTTTGGGAACAAGTAATGCAGTTATCGAAAGAAGAACGTGAACG
TGGCGGCATGTGGGATATGGACACGAAAGTAGCTTCAACAATCACATCTCATGATGCTGG
TTATTTAGACAAAGATTTAGAAACAATTGTAGGTGTACAAACTGAAAAGCCATTCAAACG
TTCAATGCAACCATTCGGTGGTATTCGTATGGCGAAAGCAGCTTGTGAAGCTTATGGTTA
CGAATTAGACGAAGAAACTGAAAAAATCTTTACAGATTATCGTAAAACACATAACCAAGG
TGTATTCGATGCATATTCTAGAGAAATGTTGAACTGCCGTAAAGCAGGTGTAATCACTGG
TTTACCTGATGCATACGGACGTGGACGTATTATCGGTGACTATCGTCGTGTAGCTTTATA
TGGTGTAGATTTCTTAATGGAAGAAAAAATGCACGACTTCAACACGATGTCTACAGAAAT
GTCAGAAGATGTAATTCGTTTACGTGAAGAATTATCAGAACAATATCGTGCATTAAAAGA
ATTAAAAGAACTTGGACAAAAATATGGTTTCGATTTAAGCCGTCCAGCAGAAAACTTCAA
AGAAGCAGTTCAATGGTTATACTTAGCATACCTTGCTGCAATTAAAGAACAAAACGGTGC
AGCAATGAGTTTAGGTCGTACATCAACATTCTTAGATATCTATGCTGAACGTGACCTTAA
AGCAGGCGTTATTACTGAAAGCGAAGTTCAAGAAATTATTGACCACTTCATCATGAAATT
ACGTATTGTTAAATTTGCTCGTACACCTGATTACAATGAATTATTCTCTGGAGACCCAAC
TTGGGTAACTGAATCTATCGGTGGTGTAGGTATTGACGGACGTCCACTTGTTACGAAAAA
CTCATTCCGTTTCTTACACTCATTAGATAACTTAGGTCCAGCTCCAGAACCAAACTTAAC
AGTATTATGGTCAGTACGTTTACCTGACAACTTCAAAACATACTGTGCAAAAATGAGTAT
TAAAACAAGTTCTATCCAATATGAAAATGATGACATTATGCGTGAAAGCTATGGTGATGA
CTATGGTATCGCATGTTGTGTATCAGCGATGACAATTGGTAAACAAATGCAATTCTTCGG
TGCACGTGCGAACTTAGCTAAAACATTACTTTACGCTATCAATGGTGGTAAAGATGAAAA
ATCTGGTGCACAAGTTGGTCCAAACTTCGAAGGTATTAACAGCGAAGTATTAGAATATGA
CGAAGTATTCAAGAAATTTGATCAAATGATGGATTGGCTAGCAGGTGTTTACATTAACTC
ATTAAATGTTATTCACTACATGCACGATAAATACAGCTATGAACGTATTGAAATGGCATT
ACATGATACAGAAATTGTACGTACAATGGCAACAGGTATCGCTGGTTTATCAGTAGCAGC
TGACTCATTATCTGCAATTAAATATGCACAAGTTAAACCAATTCGTAACGAAGAAGGTCT
TGTAGTAGACTTTGAAATCGAAGGCGACTTCCCTAAATACGGTAACAATGACGACCGTGT
AGATGATATCGCAGTTGATTTAGTAGAACGCTTCATGACTAAATTACGTAGTCATAAAAC
ATATCGTGATTCAGAACATACAATGAGTGTATTAACAATTACTTCAAACGTTGTATACGG
TAAGAAAACTGGTAACACACCAGACGGACGTAAAGCTGGCGAACCATTTGCTCCAGGTGC
AAACCCAATGCATGGCCGTGACCAAAAAGGTGCATTATCTTCATTAAGTTCTGTAGCTAA
GATCCCTTACGATTGCTGTAAAGATGGTATTTCAAATACATTCAGTATCGTACCAAAATC
ATTAGGTAAAGAACCAGAAGATCAAAACCGTAACTTAACTAGTATGTTAGATGGTTACGC
AATGCAATGTGGTCACCACTTAAATATTAACGTATTTAACCGTGAAACATTAATAGATGC
AATGGAACATCCAGAAGAATATCCACAGTTAACAATCCGTGTATCTGGTTACGCTGTTAA
CTTCATTAAATTAACACGTGAACAACAATTAGATGTAATTTCTCGTACATTCCATGAAAG
TATGTAACAAAATTTAAGGTGGGAGCACTATGCTTAAGGGACACTTACATTCTGTCGAAA
GTTTAGGTACTGTCGATGGACCGGGATTAAGATATATATTATTTACACAAGGATGCTTAC
TTAGATGCTTGTATTGCCACAATCCAGATACTTGGAAAATTAGTGAGCCATCAAGAGAAG
TCACAGTTGATGAAATGGTGAATGAAATATTACCATACAAACCATACTTTGATGCATCGG
GTGGCGGTGTAACAGTCAGTGGTGGCGAACCATTGTTACAAATGCCATTCTTAGAAAAAT
TATTTGCAGAATTAAAAGAAAATGGTGTGCACACTTGCTTAGACACATCGGCTGGATGTG
CTAATGATACAAAAGCATTTCAAAGGCATTTTGAAGAATTACAAAAACATACAGACTTGA
TATTATTAGATATAAAACATATTGATAATGACAAACATATTAGATTGACAGGAAAGCCTA
ATACACACATCCTTAACTTCGCGCGCAAACTGTCAGATATGAAACAACCTGTATGGATTC
GACATGTCCTTGTGCCTGGTTATTCTGATGATAAAGACGATTTAATTAAACTAGGGGAAT
TTATTAATTCTCTTGATAACGTCGAAAAGTTTGAAATTCTGCCATATCATCAGTTAGGTG
TTCATAAGTGGAAAACATTGGGCATTGCATATGAATTAGAAGATGTCGAAGCGCCCGATG
ATGAAGCTGTTAAAGCAGCCTACCGTTATGTTAACTTCAAAGGGAAAATTCCCGTTGAAT
TATAAATACAATTCAGACTGAAAAGAAAGCATATGTAACTTCAAGAGTGAAGGGGCATAT
GCTTCTTTTTCAATTGAGTATAGAGTATTAGCAAGACGTAGTAAGCATATAAGACAACTT
CTACAATGGTTGAAGGAAGACGTTTTTGTAAGTAGCTATGCTGATAAAGAATGTGATGCC
TTGTTAAAGGTGGGGTTCCAATATCATCATTTAGCTGATGTCGAATGGGTTATTAATTGC
TACTTGCATATGAATATGAGTCTTTTCAAATTTTTATTGACCCTGAGTAATGAAAAATAT
TAAGATGAAACTTAATATTAAAGCAATGCGGAGCGTGATTATGAAGAGAATTAGTAAAGA
TATATGGGCAGTATTTAAATTACTGTATCAAAATAAAGGGCGTTTTAGCATTAATGCCTT
ACTATTGCAGTTAATCATGATTTTTATTAGTAGTACATACTTAATTTTACTATTTAATAT
GATGTTAAAAGTAGCTGGGCAAAGCCAACTTACGATTAACAATTGGATGGAAATCATAAG
TCATCCTGCCAGTGTGATACTTCTTATTATATTCATATTAAGTGTTGCCTTTCTGATTTA
TGTAGAGTTTTCATTGTTAGTTTATATGGTTTATGCCGGCTTTGATCGACAGATTATTAC
ATTTAAATCCATTTTTAAAAATGCCTTTGTAAATGTGCGTAAACTCATAGGTGTACCAGT
TATTTTTTTTGTCATTTATTTAATGTTAATGATACCCATTGCCAACCTAGGACTAAGTTC
AGTATTAACAAAAAATATTTACATACCTAAATTTTTAACGGAAGAACTTATGAAAACGAC
GAAAGGTATAATTATTTACGGTACCTTTATGATTGCTGTATTTATATTAAACTTTAAATT
AATATTTACCTTACCGTTAACGATTTTAAACCGCCAGTCGTTATTTAAAAATATGAGACT
AAGTTGGCAAATTACGAAGCGAAATAAGTTTCGACTTGTTATAGAAATAGTTATATTGGA
ACTCATCATTGGTGCGATTTTAACATTAATTATTTCAGGAGCAACATATCTTGCTATTTG
TGTAGATGAAGAAGGAGATAAGTTTTTAGTCTCATCAATTTTATTTGTTGTATTGAAAAG
CGCATTGTTCTTCTATTATTTATTTACGAAATTATCATTAATCAGTGTGTTAGTACTGCA
CTTAAAACAAGAGAATGTATTAGACCAACCGGGCTTAGAATTTAAATATCCAAAACCGAA
ACGGAAGTCTAGGTTCTTTATAATTTCAATGGTGCTTGCAGTGACATGTTTTATCGGTTA
TAACATGTACTTACTTTACAATAATACTATCAATACAAATATCTCCATTATTGGCCATCG
TGGTTTCGAAGATAAAGGCGTTGAAAATTCTATTCCGTCATTGAAAGCTGCTGCAAAAGC
GAATGTCGAATACGTTGAGTTAGATACAATTATGACGAAAGATAAACAATTTGTTGTTAG
TCATGATAACAATTTGAAACGTTTAACAGGTGTTAATAAAAATATTTCTGAATCTAATTT
CAAAGATATCGTCGGTTTGAAAATGCGTCAAAATGGACATGAAGCAAAACTTGTATCCTT
AGACGAATTTATTGAAACGGCTAAACAATCAAATGTGAAGCTACTAGTAGAGTTAAAGCC
ACATGGTAAAGAACCAGCAGATTATACACAACGTGTTATTGATATTTTGAAAAAGCATGG
TGTTGAACATCAATATCGTGTGATGTCTTTGGATTATGATGTGATGACTAAGTTGAAAAA
AGAAGCGCCATATCTCAAGTGTGGTTATATCATTCCGTTGCAGTTTGGTCATTTTAAAGA
AACATCATTAGATTTCTTTGTCATCGAAGATTTTTCTTATTCGCCAAGACTTGTTAATCA
AGCGCACTTGGAAAATAAAGAAGTCTATACTTGGACCATTAACGGCGAAGAAGATTTAAC
GAAATACTTACAAACCAATGTTGATGGTATTATCACAGATGACCCAGCATTAGCTGATCA
GATTAAAGAAGAAAAGAAAGACGAAACATACTTCGATCGTTCTATAAGAATATTATTTGA
ATGATAAAAACAAAGACCTCTAAAGTTATCAAGATGATACTTTCAGAGGTCTTTTTAACG
TTGCCATCTATGGGATAGGCAATCGTTTCATTCGTTTATAATCATATGACAAGGATTTGT
AAGGCAATTTGGCGTCACAAACACTTACATGATTTATTGATAAGTTGCTAATTGTTTTGT
GAATGCAAAGGGTTAGAAATTGAATCGTAAATACTTTCTAATCTATGTTTCGCTTTAGTC
ATTTGATCCAAATTTTTAGTGCGTATAGCGGATTTTGCAATATAATGTGCAGCTAAAATA
TCGCGTTTTTGATACGCATCTAAATTTAGGTACGATAATTTATTTAAGTCAGTGTTTGCT
ATTAATTCATGTAATTGATCTACAAGCGCTTGATGTTGATACGTATGTGATGTAGTTTCA
GATTTGCTTGCTAATTTAATACCAGTCGTATCAAGGAGCGCCGCTTTAATACCAGCAACT
AAATATGTTTTGATTTTCATTTGTGTTGTCATGCTTTGTTACTCCTTTGATGTACATTAA
TCAAAAAAATTATACACTATTGTATATTGCAAAGCTAATTAACTATAACAAAAAGATAGT
TAATGCTTTGTTTATTCTAGTTAATATATAGTTAATGTCTTTTAATATTTTGTTTCTTTA
ATGTAGATTGGGCAATTACATTTTGGAGGAATTAAAAAATTATGAAAAAGCAAATAATTT
CGCTAGGCGCATTAGCAGTTGCATCTAGCTTATTTACATGGGATAACAAAGCAGATGCGA
TAGTGACAAAGGATTATAGCAAAGAGTCAAGAGTGAAAGAAGAGAGTAAATATGATTCGC
CAATGTCAAATTGGTATTATTGGGGAAAGGTTAAATCCTTGGAGTCACAATTTGCAGATG
CGATAGATATTATAGAAGATTATCAATATGGGGAAAAAGAGTATAAAGACGCCAAAGACA
AATTGATGACTAGGGTATTAGGTGAAGACCAATACTTATTAAAGAAAAAAATAGATGAAT
ATAAACAATATAGAGAAAGATATTTAAAAGCTGGTTTAAGCCCGGTGAAATTTTATGATT
ATAACCTTTATGATTTTACAATGAAAGAATATAATGATATCCATCACTCTCTAAAAGGTG
CAGTGGAAGAGTTCTATAAAGAAGTTAAACATATTCAATCAAAGAATTCGGATTTACAAA
CTTATGACAAGAAAACTGAAGATGAAGAAACTGATAAAGTATATTCATTAGTTAGTGAAA
TTGATACTCTTGTTGTAACATATTATGGAGATAAGGATTATGGGGAGCACGCTAAAGAGT
TGAGAGCTAAGCTAGATATTATTCTTGGAGAAGAAAAAAAGCCCAATAGAATAACTAATG
AACGTATTAGAAAAGAAATGACCGATGATTTAAATTCTATTATCGATGACTTCTTTATGG
AAACTGGACAAAACAGACCGGTTAAAATCACTAAATATAATCCAAATATTCATAGTCCTA
AAGATAACAAAGAAAACTTCGATGCTTTAGTTAAAGAAACAAGAGAAGCGGTTGCAAAGG
CTGACGAATCTTGGAAAAATAAAACTGTCAAAAAATACGAGGAAACTGTAACAAAATCTC
CTGCTGTAAAAGAAGGGAAGAAAGTTGAAGAACCTCAATTACCTAAAGTTGGAAACCAGC
AAGAGGTTAAAACTACGGCTGGTAAAGCTGAAGAAACAACACAACCAGTTGCACAACCAT
TAGTTAAAATTCCACAGGGCACAATTACAGGTGAAATTGTAAAAGGTCCGGAATATCCAA
CGATGGAAAATAAAACGTTACAAGGTGAAATAGTTCAAGGTCCCGATTTTCTAACAATGG
AACAAAACAGACCATCTTTAAGCGATAATTATACTCAACCGACAACACCGAACCCTATTT
TAGAAGGTCTTGAAGGTAGCTCATCTAAACTTGAAATAAAACCACAAGGTACTGAATCAA
CGTTGAAAGGTATTCAAGGAGAATCAAGTGATATTGAAGTTAAACCTCAAGCAACTGAAA
CAACAGAAGCTTCTCAATATGGTCCGAGACCGCAATTTAACAAAACACCTAAGTATGTTA
AATATAGAGATGCTGGTACAGGTATCCGTGAATACAACGATGGAACATTTGGATATGAAG
TGAGACCAAGATTCAATAAGCCATCAGAAACAAACGCATACAACGTAACAACACATGCAA
ATGGTCAAGTATCATATGGCGCTCGCCCGACACAAAACAAGCCAAGCAAAACAAATGCAT
ATAACGTAACAACACATGCAAATGGTCAAGTATCATACGGAGCTCGCCCGACATACAAGA
AGCCAAGCGAAACAAATGCATACAACGTAACAACACATGCAAATGGTCAAGTATCATATG
GCGCTCGCCCGACACAAAACAAGCCAAGCGAAACAAACGCATATAACGTAACAACACATG
CAAACGGTCAAGTATCATACGGCGCCCGCCCAACATACAAGAAGCCAAGCGAAACGAATG
CATATAACGTAACAACACATGCAGATGGTACTGCGACATATGGGCCTAGAGTAACAAAAT
AAGTTTGTAACTCTATCCAAAGACATACAGTCAATACAAAACATTACGTATCTTTACAAC
AGTAATCATGCATTCTATGATGCTTCTAACTGAATTAAAGCATCGAACAATCGGAAGCAT
ATTTCTAAATTATTTATTCATTATAGTCTTAAACATAACATGACCTAATATATTACTAAC
CTATTAAAATAAACCACGCACATCTAAGTGATATACGACAATCACAGCAATAATAATTGT
TTTAGAAAGTCGTACCGAACTGGAACTTACAAGTCTAGTTCGAACACACACTGATGTGAG
TGGTTTTCTTTATTTTAAACATGAACAATCAGATAAGTTACTAGCATTAGCAAATATTAT
TAAATCAAAGGGCTTCGATTCATAAAATTTAAAACAATGATTAAAATTAGACGTGTAAAT
GTTAAATTCTAAAACGGAAATACCCACCATCCCATTAAACCACTTTTTTGTTCAATCACT
ATGTTTCACATAGCTTCATTAATAAAACGAAATTGCTTCAACCCGCTTCAACTTCAGCCT
ACTTCATTCAATAACCAAACGAATCCGCTTCATCCAAAATCAACCATTCTAACGCACATA
CTCAAATATAGCAGCTGCACCCATACCGACACCAATACACATCGTAACCATGCCGTAACG
GCTATCGGGACGTCTACCCATTTCATTAAGTAAACGCGCGGTTAACATTGCGCCTGTAGC
ACCTAATGGATGACCTAAAGCAATAGCGCCACCATTCACATTCGTACGTGATATATCTAG
ACCTACTTCTTTAATAGATGCAATCGTTTGAGAAGCAAATGCTTCGTTCAATTCGATCAA
ATCAATGTCCTCAACAGATAGATTGCTGAGTGACAATACTTCAGGAATCGCATATGCAGG
CCCAATACCCATAATTTTCGGGTCAACGCCTACTGCCTTATAACCAACGAATCGTGCAAT
AGGTGTCACGCCTAGTTCTTTCATTTTATCTCCAGACATTAAAACTACAAATCCTGCACC
ATCAGAAAGTGGGGCAGATGTTCCCGCAGTCACAGTGCCGTCAGCTTTAAATACTGTACG
TAATTTGGCTAATGCCTCCATCGTGGTGTCAGGGCGTATAAATTCATCTTGGTCAAAGAT
ATTTGTGTGTACTTTTGGTCCTGCGTTTGTATATTCAACTGAGTTTACTTGTATTGGAAT
AATTTCATCTTTGAACCGACCATCACGTTGTGCGTCATAGGCACGTTGATGACTTCTGAC
AGCATAAGCATCTTGATCTTCGCGTGATACGTCAAATTGGGATGCTACATTTTCAGCAGT
TAAACCCATAGGATATGACGCACCTATATCATCATATTGTAAGGTAGGATTGTTTGTGGG
CTCGTTGCCACCCATTGGTACGGCACTCATCAATTCAACGCCACCAGCTACAAGTATATC
TCCTTGACCAGCCATAATTTGATTGGCTGCAATCGCGATGGTTTGTAATCCTGATGAGCA
GTAGCGATTCACTGTTTGACCCGGTACCGTGTCAGATAATCCCGTACGCAATGCAATCGT
TCGTGCAATGTTTTGTCCTTGTAATCCTTCTGGAAAAGCCGTACCAACAATGACATCTTC
AATCATATTCTTATTGAATTTTCCGTCAATACGTTTCAATACGCCTTGTAATACTTTGGC
TGCGACATCATCAGGTCTTTCGTGGAATAATGCGCCTTGCTTTGCTTTCGCTGCGGCTGA
ACGCCCATAAGCTACAATGTATGCTTCTTGCATGGTTATCATCCTCTCTTAATGACTATC
TTTTAATTACGTAATGGCTTACCAGTTTTTAACATATGTGCAATTCTTTCATATGATTTT
TTAGATTTTAGTAAGTCAATAAAGCCAATTTTCTCCAACGATTGAATGTAACGTTGATTG
ATAAATGTATTTCTTGGTAAATCACCACCCGCTAAAATTGTGGCGATATTTAAGGCAATA
TGATAATCATGGTCGCTAATAAAATGACCCCGTCTTTGCGCATCTAATTGTCCTTGGATC
AATGCTTTGAAGTCTTCACCTAAAGCGATATATTGATGTCTAGGATTCGGAATATAGTTT
GTTTCTGCTTCATATTTCGCACGTTTGAGCGCAACTTCGACACGTTGTGCTGTATTGAAA
ATAATCGTATCTGTATCACGTAAATAACCATAACGACGTGCCTCAAAGGCATTTGTAGAG
ACTTTCGCAAATGCGATATTCGTCAGTACTTTTGTCATGGAAGCTTGTTTGTCATCAAAC
TTATGCGATGTGCGTAATATGCGATCAGCCATTTCTGCAAGGCCACCGCCACTCGGTAAT
AAGCCAACACCTGCTTCAACAAGACCGATATATGTTTCACTTGCAGCGACAACAATAGGT
GAGTAAAGTACAAGCTCACAGCCACCGCCTAAGGCACGACCTTGAACAGCTGTGACTACT
GGTTTCAAACTATACTTCAAACGATTAAAGCTATAATGTAATTTATCAATTGATTGTGCA
ACGACATCATCTACAAGACCGTCTTCATGCGCCTTTTTCATTAAGAAAAGGTTAGCACCC
ACACTGAAATTGTTACCATCTGCATAAATAACCATACTTGTGTAATGGTCATTTTCCAGT
AAATCAATCGCGTCAACTAACGCATCGTTGAATTCATCGGTAATGACATTATTTTTACTT
TGTAATTTCAGTAACAGTTGATCATCATGAGTTACGGAAAGTTTGGCATCACCTTTATCC
CAAAGTTCATCTTTTACGAAGTGAGAAACAGGTGTTGCATATTCAATGGTCTCATCTTGT
TTATAAAAGCCACCATCTAAATCACTAATCCATTGTGGTAAGTCTCCAAGTTCGTCTTCC
ATACGTGTTTTAACACGTTCGTATCCCATTGCATCCCATAATTGGAATGGACCAAGTTTC
CAGTTGAACCCCCAGACAAGCGCACGGTCTATGTCTCGGAAATCATCGGTAGCTTTAGGT
ACATTGATAGCAGAGTAATAGAAATTATTACGTAATGTCTCCCATAAAAATAGTCCCGCT
TCGTCTTGCGCATTGAATATGACATCAAGGTTATGCACTAAGTCTTTATTAAATTCATTT
AAAATTGGTAATTGTGGTTGCGATACAGGTACATAATCTTGTTTTTCAACATCGTAAACA
AGTCGAGCTTTAGTTTCTTTATCCTTTTTGTAAAATCCTTGTTTCGTTTTACGTCCGAGT
GCGCCATTGTCAAACAACGTATTTACAATTTTGACATCATGAAAATAAGGCGTTTCTTCA
GGTACTTGTTGCATGCCTTTAATTACAGACACTGCAATATCTAAACCGACTAGGTCGGAT
AGGGCATATGTACCTGTTTTAGGACGACCAATCGCTTGCCCAGTTAAAGCATCCACATCT
ACAATGCTTAACTTGTGTTGCTCGGCGCGATACATAATATCATTCATTGTTTGCGTGCCG
ACTCTATTTGCGACAAAGCCAGGCACATCATTGACGACAATGACACCTTTACCTAACACA
TTTTGCGCGAAATTTTTTACATCTAATATGATAGATTCCTTCGTGTGTGACGTAGGTATT
AACTCCACTAATTTCATAATACGTGGTGGGTTAAAGAAATGTAGACCAAAGAATCGTTCT
TGATCCTTCTCGTTAAATGCTTGAGCAATCGCATTAATTGGAATACCTGATGTATTTGTA
GCAAATAAAGCATCTTCTTTAGCATGTTGTAGAACTTGTTGCCAAACAGCATGCTTAATT
TCAATATCTTCTTTGACTGCTTCGATATATAAATCAGCATCATCATTTACCAAGTCATCA
TCAAAATTACCATATGTTAAATGACTCGCTAGATTTAAGTCGAATAGTAGCGGCCGTTTC
TTATCTGTAATTTTATCGTAAGATTTTTTCGCAATGAGATTTGGATCGTTTTTGTCCACT
ACAATATCTAATAGTTTTACTTTAAGTCCAGCATTCACAAAGAGTGCTGCCAGTTGAGCG
CCCATCGTGCCTGCGCCAAGAACGGTTACTTTATTAATTGTCATAGTGATTCCTCCAATT
TAGTTGAGGATAAGATAACCATTAAGATAATTGGAATAACGTTGCTATTTTATAAAATTA
ATTAAGTATCTTTGACAGTCATCTTAGCCTCTTATTTAAGGAAAAAGCTTTATGCTTAAA
ATAAGTCTTTTTTTAGTGAAATTAATGCATCTCATATAATTCTTTGCTATTTATACGAAA
GCAGAATCTCCAGTCAAAGCGCGTCCAATTACTAAGGCATTAATTTCATGTGTACCTTCG
TACGTGTAAATCGCTTCTGCATCAGAGAAGAAACGTGCAATATCATAATCGTCAGCTAGT
ATGCCATTGCCACCTGTAATACCGCGGCCCATAGCTACTGTCTCACGCAAACGTAAGGCA
TTCATCATCTTCGCCGTTGAAGTTGCAACCTCGTCATATTCACCATGTGCTTGCATATTA
GCTAATTGAGCACATGTTGCCATTGCTTGAGCTAAATTACCTTGCATCATTGCTAGCTTT
TCTTGTATTAACTGATATTTACTAATTGGTTTGCCAAATTGCTTACGCTCAGTGACATAA
TCTAATGTGGCACGTAAAGCGCCAGCCATACCACCTGTAGCCATATAAGCAACGCCTGCT
CTCGTTGAATAAAGAATTTTGGCAATATCTTTAAAGCTTGTTATGTTTTGTAAGCGATCC
GCTTCATCTACTTTGACATTAGTTAATTTAATTAGTGCGTTAGGAACAATGCGAAGTGCG
ATTTTATTATCAATGACTTCAATATCGACGCCATCTTGTTCTGGTCTGACTACAAAGCAA
TGGGGTTTGCCAGTTTCTTTATTTACTGCGAATACTGGAATGACATCAGATACATGTGCA
CCACCAATCCATTTCTTTTCACCATTGATAACCCAAGTATCGCCTTGGCGTTCAGCGATT
GTTTCAAGACCTCCCGCAACGTCCGAACCGTGTTCTGGTTCAGTTAAAGCAAAGCATGTA
CGCAGTTCATGTGACTGTAATTTAGGTACATATTTCGCAATTTGTTCTTTGCTACCTCCG
AAATAGAAAGTGTTATGCCCTAAACCTTGGTGAACACCGAGTAGGGTAGCTAAGGAAATA
TCAAAGCGCGCGAGTAGGTAAGACATGAAAAACTGAAATAGTTGACTAGGCATTTTGGCG
TTTGGACGATCCTTGTAAAGTAATGGATTGTTAAAATAATTTAATTCTCCCAGATCTTTA
AAATAGTCCTCGGGTACAGTAGCGTCTATCCAATGTTGATTAATATTTTCACGGTACTTA
CCTTCTAGCAATGAATCTACTTGTTGTAAAAATTCGACTTCACCGTCTGTTAAACCTTTA
GCAATACTAAGTACATCTTCTGGAAATAATGTTTTTAAGACCGTTTCTTTTTCAAATGCC
ATATAAATTCCTCCTAAAAATAATATGAATACTAATGTGAAATGCATTTAATTCAAAAAC
AACACGCTTTATTTGTAAACGCTTACACTGAATATCAAAAATTTTTATCACCTTTAAAGT
GTTTGTGAGACTTTGTCATTCATCATTTGTCGAATCGCAAGTTTATCTGGTTTCTGCGTA
CTGTTTAACGGCATATGTGTCACTGGTACATACATTCTTGGGACTTTATAACCTGCTAAA
CGACTTCGCATATGTTGATCTAAAATTTTAGCGTAATGAGGTTCATCTTCGCGAAGTATA
ATGGCTGCAGCAATTGATTCACCATATTTTGGATGATCATAGCCAACGACCACACACCGG
TCTACTAGTGGATGCTCAGCTAAAGCATTTTCGACTTCGGATGGTAAGACATTTTCGCCA
CCAGTTATGATTAATTCTTTTTTGCGGTCAATAATAAATATATCGCCATCGTCGTCCATC
TTCGCTAAGTCACCAGTTAATAAATAACGACCATGAAATGCTTTGGCAGTCTCTGCTGGT
TTATTCCAATATCCTGGCGTGACATTTTTAGCCTTAATTGCAAGTTCGCCAATCTCACCA
GTAGGTACTTCCTCACCGTTATCATCAAGGATACGTGCATCAACGAACATGACTGCTTTA
CCAATACTCATTGGCTTACGTTTTGAATTTTCCGGTGTATTAACAAGTACAAGAGGTGCT
TCAGTTAAACCATAGCCGTTAATAATGTTTATGCCATATTGTTTAAAAGCTGCTTGGATA
CTTGGTAATGGTTGTGAACCACCTTGGATGATATAATCCATAGCTTTAAAATTTTCAGGA
TTAAAATTACTAGCACGTAGCGTACTATAATACATTGTCGGAATCATGATAATAAATGTA
GGGTGATATTGTGCAATCATGTCATTCAATTCTTCGCCGTTAAAGTAACGTTGAAGAATA
AGTGTGCCACCTGACATCAATACTGGTAATACAGTATCGTTAAACCCTAAAACATGGAAC
ATTGGTGTTGATACAATCGTAATATAGTTTGAATTGAACTTATACGTCAGCTCTAAGTTT
GCACCGTTATGAACAAATGATTCATATGAGAACATCACACCTTTAGGTAATCCGGTTGTA
CCACTTGTATAAATTAATGCTGCAAGATCTTGTGGTTCAACAGGTGTTGCTTGAAAAGGT
TGGTGATAATCTGGATTTACGATTTCATCATATTGCGCTACATCAATATCCATATGCAAT
AAATTTTGGTCAATATCGGTGAGTGAACTTAAATGTTTTTCAGCATAGAAAAGCAGTTTT
AATTGTGCATCTTCCACAATGGCTGCAATTTCTTTTGGGTTAAGCCGCCAATTCAATGGT
AAAAAAACCGCACCTGTTTTAAAACAAGCAAATAATAAATCTAATATTGCAATATCATTT
GGCGCAAAAATACCGATAACATCGCCTTTTTTAACACCTTGAGATGTTAAATAATGTGCC
ATATTATCAGCGCGTGCATTGAGTTGTTGGTATGTCCAAGATGTTTGTTTTGCGTGATCA
ATAACGGCAGGCTTGTCATCATCGAAGTCTGAACGCGTTTTTATCCAATCGAAATTCATT
AGTATACCCCCTTTAGCTTCACTTTCATACTTTATGAATTGATTGTTTAAGTTGTCCCCA
TTTTTCTTTGTAAATGCTGGTATCAATTAATTTTAAATGATCAGCAATAATTGGTTTAAA
AGCCATTTGATTCAAAATATCTTTATGCAAATCAAGACCTGGTGCAATTTCAATTAGTTT
CAAGCCTTGATTGGTGAGTTCGAATACTGCACGATCAGTAACAAAATAGACTTCTTGCTC
GAGTGATTGTGAATATTGTGCATTAAAGTCGATATGGCTCACATCTGATACAAATTTCTG
GTTTTGTCCTTCAGTTTCAATGTTTAATCGTTGATTATGGCATGAGACATGACTGCCAGC
TACAAAAGTACCTGAAAAGATAATTTTATTTACAGATTGCGTAATGTCTATAAAGCCACC
ACATCCATTTAGTCGGTCATTGAAGTAAGACACGTTGACATTGCCGTATTGATCAACCTC
AGCAAAGCTAAGATAGGCAACTGATACACCATTGTTATAAATAAAATCCCATGCTCGATC
ATGAGGCATGCGCACATCTGCATTGTAATTCATACCAAAATGTTCACGACTCCCAACGAA
TCCACCGAAAATGCCAACATCTAAAATCGGTTGCACATCATGTTCAACACATTCTTCATG
CAATAAATTAGAGAGTTCATTATTGATGCCATAACCGATGCTAATTGTATCGCCATAAGT
TAAAAACTGAGCAGCACGTCGGAGAATCAATTTGCGACTATTAAAAGGTAATGCGGGTTC
AGGTATTCCATCAATTCGTTCTTCTCCAGACAAGGCTGGTAAATAATGACTTTGAATTAC
TTGGCGGTGATTCTTTTCATCTTCTGTGATGTATACATAATCGACAAGATTTCCTGGGAT
AACAACTTCATTCGGTTTTAGTTGATAGTCGTCAACTAAAGCTTTAACTTGTACAATAAC
TTTCCCATGATTGGCTTTCGTGTTTAATGCGACATGATAACACTCGCTCAAGTACGCTTC
TTGAGTTAAATAAATGTTGCCTTGTTGATCTGCGTATGTTCCTCTCAGTAGTGCCACATC
AACGCTAGGGAATGTGTAGTGTAAGTATGTTTCATCGTTGATGGTTACTAATGAAACTAA
ATCATCAGTTGTTCGTGTATTTACTTTACCGCCACCGTATTTAGGATCAACAGCTGTGTT
TAATCCGATTTTAGTAATAACTCCAGGTAATAATTGATTACTCTGACGATAATGAGTTGC
AATGATACCTTGTGGTAAAAAATAAGCTTCAATGTCATTATTTTTCATTGCTTGTGCCGT
TTTGGAAGAAGCCGTTAAAATACTCATAATGACACGTTTAATCATGCGACGTTCTATAAA
ATCATCTAAATCCGGTGCGGCACCTAAACTATGGATATCATTCGCTAATATAAACGTTAA
ATCATTGGGCGTATGATATGTGTCATGTTGCGCTAACACAGCACGTAGAACTTCGGCGGG
TAAGTTGGCTACAGCTAATGCTGGTAAACCAATCACATCACCATCTTTAATGATATGTTG
TAAGTCGTGCCATGTGATTTGTTTCAAGCAAGTCACCTCCATCACATTTGATAAAATATA
GCGTTTTTACACTTTGTGTAAACCCTTACAAGAAATATAACATAACGATGTTTAAAATCA
ATTAGAAATATCTTTTTATTCTGATAATAGACACAGTATAGACACATTTTGATAGTCGAT
AACAATTGTAATATCAAGGGTTTGTAATGAATTGAATATCATTAAAATACTTATATAAAA
ATATTGTTCGGAATATAAAAAGTTAAATAGGTTTTGATTTTTAAATATGAAATACAAAGT
GCCCAATCGAACAAAGTATTTATATTAAAATATGGAAAATCCATCAATATTAAATTAAAA
TAGTTTTATTATGAAAAGTGAAAGTAGGTAAGTCTATGGAAGGTCTTAATCATCGAAGAA
ATACAGAAAAAGAAGAGACAACACAAACGCAATCAGTTGCACCTAATACAGGTGAAGAGG
GGATGTCATCAGCAAGTACACAATCAACTAAGACGTCCGACATACATAATGAATCTATCA
ATAAACAAATGGAAGCCAAAGCGCATGAAACAGCGCAAAATGCAGATTTAAAAACCGAAG
CAAGAAGTTTATTTGATAATGCAACCAAATCAATCGGTAGACTAGCCGGCAATGATGAAA
GCTTAAATCTTAATTTAAAAGATATGTTTTCTGAAGTATTTAAGCCGCATACTAAAAACG
AAGCAGATGAAATATTTATAGCAGGTACTGCTAAAACTACGCCAGCAATTTGTGACATAT
CAGAAGAATGGGGGAAGCCATGGCTATTTTCTCGAGTATTCATCGCTTTCACAGTAACAT
TTATTGGATTATGGGTCATGGCAGCAATTTTTAATAACACTAACGCGATTCCGGGGCTCA
TTTTTATAGGGGCTTTAACAGTACCATTATCGGGTTTGTTCTTCTTTTATGAATCAAATG
CGTTTAAAAATATTAGCATTTTTGAAGTTATTATCATGTTCTTTATTGGCGGCGTATTTT
CATTACTAAGTACGATGGTATTATATAGATTTGTCGTTTTTAGTGATCAATTTGAAAGAT
TTGGTTCGTTAACATTTTTCGATGCATTTTTAGTTGGATTGGTTGAAGAAACTGGAAAAG
CACTCATTATTGTTTATTTTGTCAATAAATTGAAAACGAATAAAATTTTGAATGGATTAT
TAATCGGTGCTGCTATTGGTGCAGGGTTTGCAGTTTTTGAATCGGCAGGTTATATTTTAA
ATTTTGCTCTAGGGGAAAATGTACCGTTATTGGATATTGTCTTCACACGTGCATGGACTG
CAATTGGTGGTCATTTAGTGTGGTCAGCCATAGTCGGAGCTGCTATTGTTATTGCTAAAG
AGCAACATGGTTTCGAGTTTAAAGATATTTTAGATAAGCGATTTTTAATATTCTTTTTAT
CAGCTGTTGGGTTACATGGCATTTGGGATACATCATTAACGATTCTTGGCAGTGATACTT
TAAAAATATTCATTTTAATCGTAGTCGTATGGATACTCGTATTCATTTTAATGGGTGCAG
GTTTAAAACAAGTTAATACACTACAAAAAGAATTCAAAGAACAACAGAATAAAGTAGTAG
AATAAAAATTAAAGCTTATGTTGCTATGTGTTATAGCGACATAAGCTTTTTTCGTACGTC
GTAAAAATTTTAATACGAAGTGTAAAATTAAATGATATAGATTTATATGTCATCATAGTT
ATAAGCATGATACTTACGAGTTGAGTATGTCATCCTTTAAATAAGGTTTTAATAGTAATA
AGGTTTCATCAGCTTTATTTTGATAATCTGAGTCACCGTTTAATGCAAAATCCACCATAA
CACCTAGTATAGCCGAAGTTAAAAAACATAATAATGTTGATTTACTTATACCTTCATTAA
TGACGCTCTCAGAAATTTTATTTTCAAGTTGTTTGTAAATAACCGTCTCTAGTTTTTTAC
TGAATAGTGCTGAAATTGAACTTTTGAATAAAACACTGAAAATGTCTTTATTGTTATATA
GATATTCAAACCACTTAATATTACCAAGTTTAAAATTTATTTGCTCTTTGAAATGACATA
TCTCTACAAAATCTGAAATATAATCGCTCATAATATGTTCAACTAAATCATATTTATCAT
TGAAATGTGCGTAAAAGGTTCTTCTAACAATTTCAGATTTATCACATATATCTGTAACTG
TGATGTCTTCGATGTGTTGCTCTTTTAACAACGTAATCATTGTTTGTTTCAATGTTCGTT
GTGTTTTTTTAATTCGTTTATCCATGATATAGCTCCTAAATATTGCTCGAAAATTAAGTA
CCTGTGCAATAAGTCTTTTTTCACTACCTTTTAAGTTTAAAAATGATAGGTGAAGGTATA
TATTAGTGTAACACTTGTTATTTAAAACACAAGTGAGTAATAAAAGAGGTGATGTTAGTT
GGAAAAGAAAAATATTTTAATCATAGGTGCAAGTGGTCAAATTTCTCAAGAGTTAATTGA
CTTATTATTAGATAAAACAGAACATCATTTAACACTTTACTTAAGAAATAAAGCGAAATT
GATAAATATAGAAGATGGAAAACGCGTAACACTAATTGAAGCAGATGCAACAGATGAAGC
CGCTTTGGAAAATGCATTGGATCAAATTGATGTTGTATTCGCTAGTTTAGCCGGTAATAT
AGATGAACAAGCTCATGCAATTGTATCAGCAATGGAAAAGAAAAATGTGCAACGGCTTAT
TTTTGTAACTGCATTAGGTATATATGATGAGGTGCCTGGCGCATTTGGCAAATGGAACAA
TGACAATATTGGACCGTATCTTCCACCATATAAGAAAGCAGCAGATATTATTGAAGCATC
TAGCTTAGACTATACAGTATTACGTCCCGCATGGTTGACGAACAACGATGAGATTGAATA
TGAAACAACAGTTAAAGGCGAAAATTTTAAAGGCACAGAAGTTTCGCGTAAAAGTGTTGC
TGCATTAGGATTAGAAATCATTGAGAATCCTTCAATCCACGTTAAAGAAAGTTTAGGCGT
AAATAAACCAAATACAGATGGCGATAAGCCACACTGGTTATAAGGAGTTTTCAACTTGAA
AAAAGTAAATTTTAAAAGTAATAACTTAAATGTAGTAGCTAATATGTATTTCCCAGAAAA
TTTTGATGAAAATTATCAATATCCTGCTATTATCGTTAATCATCCAGCAGGAGGCGTGAA
AGAACAAACAGCTGGTTTATATGCAGAACGACTAGCAAATTTAGGTTATGTCACGATGGC
TTATGATGCAAGTTATCAAGGTGAAAGTGAAGGACAACCACATAATTTAGAAAATCCATC
ATCACGTGTAGAAGATGTAAGAGCTGCTGTGGATTACTTTAATACACTTGATTTTATTGA
TGATAGTCGTATTGGTGCACTTGGTATTTGTGCAGGTGGTGGCTATACAATTAAAGCAGC
GCAAACTGAAAAACGTATTAAAGCTGTAGTAGGCATTAGTGCTGCTGACATCGGTCAAAA
CTTCCGTAAAGGTTGGACGGGTAATCAAGATGAAAAAGACATTAATCCTTTATTAGAACA
AGTTGCAGAACAAAGAAAAGCAGAAGCAAATGGTGCACCACAAAAGCTAGTAGGTTTTGT
TCCAGAAGAACCAACTGAAGATATGGATCAAGAAACAAAAGATGGATGGGAATATTATCT
TACGCCAAGAGCGCAACATGAACGTTCAATTAATCAATTTCCATTTATTAGTTTCGATCG
TATCATTGAATTTACTGCATTTGATTTAGTAGATAAATTATTAACACAACCTGTACTATT
TATCGCTGGTAGTGAAGCTGGTACATTATGGCAAAGTGAAAATGCATATGAACGTGCACT
AGAACCGAAAGATATCCATATTGTAGAAGGTGCGAATCATTTCGATATGTATGACAAAGA
ACCATTTGTAACAGAAGCGATTGGAAAAATGAAATCATTTTATGGTCAATATTTATAGCA
CTTCCTATGAGATTGAAATAATATTATTTATGAGAAATAGCTGGTTTTGTGTTATAGCGA
AACTAGCTATTTTTTATAATGAACAGTTTATTAAATAGTAAATGTGAAAGTAAAAGATTA
ATAATCAATTTAAAGAGGAGAGGCGCAAACTAAATGGGGTTGGTCAGGGAATTAAGATCT
TGGTAATGAAATAGCACATTGGTTTTCAAAAAGTGTTTCACGTTAAACAATTAGTGACAA
TTAATTTTATGTAAAATGAACATGTTTCATGAAAGTATGTAATATTCAATTTTATTGAAG
TATCAAAACAAAAAAGCAATACAATCACATAAACAAATTAAACCACATCACAATCATTAC
GAATGACTGTGATGTGGTTTTTTAAGGTTTAGGCGAGTCGTATAGGATCTCTATCGTTCA
ATCGTTGTTCGATAATCGATTAAATAGATACCTTCAGGTGTTACTTTATAATTTTTAACC
TTAGAGTTAGCAGCGACTATTTGATCGTTGTAAGCAATATAACTGTTTGGTACATCTCGA
CTTGATAATTTAATAATATCATTAGAAATATTGTGACGTTCCTTAACATCTACAGTATGA
TTCAATTGATTAATTAAATCATCGACGTTGCTATTATTGTAGTCTCCTTTATTAATAGCA
CCATCTTTTTTATATGCTTGATTAAAGAAATAACCAGTATCTCCACGAGGAATTGTTCCG
AAACTATACATCGTTGCATCCCATGCAGAACGGTCTTTTAAGTAACCTTCTATGTCATCA
ACACTTTTAATGTCGATTTCAATATTTGCTTTTTTAGCATCTGATTGTAATACTTGCACA
ATTTTCAATAGCTCTGGACGACCGTCATACGTAATTAACTTAATTTTTAAAGGGTGTTCT
TTTGTATAACCATCTTTAGCTAACAACGTTTTTGCTTGTTCGATATTTTGTTTGGTTAAC
TTAGGTTCTTTAATATATGGAATTTTATCATTAAATGGACTCGTTGCAGGTTTCGCATAA
CCTTGATAAATATGATCTGCAATACCTTGTCTATCAATGATATGATCTAATGCTTCACGA
ACGGATTTAGTCATTTTTTTATTAGTATGATTATACATAAGTAAAGAAGTTCTAAATCCA
GATTCTTTTGACACTTTTAAATTTTGATTATTTTCTATGTCATGAACTTTATTAACTGGG
ACATCAGTTATTAAATCATCTTTTTGAGATTCTAAATTTCTGACGCGATTATTGCCGTCT
TCTTGGTACGTCACAGTAATATGATCAAGTTTCGGTTTACCTTGCCAATAGTCCTTAAAA
TTCGACAATGATATTTTTCGAGATTGCTTATAATCTTTTATTTGGTAAGGGCCTGTACCA
ACAGGAGTTTGATTAACATCTGATTTAGCATCTGTATCATAAATTGCCATAAAAGGATTA
GCTAATTCAGATACAAGTTCAGGGTAAGCGGAGTTGGTTTTAATTGTCAGTTTTTGACCT
TTAGCGGTAATTGATGATATTGGTAATGAATATTTGACCAAGTCGCTTTTTTTTATGCTA
TTTTCAAGGCTAGATTTCACTTTTTCTGCAGTCAATTTTTGACCGTTTTGAAATTTAATA
TTATCTTTTAATTCTATATCTAACGTTGTATCATTTGGTTGATGATACGATTTCACTAAT
GCTTTTTCTATTTTTCCTTGATCATTTGTTTTAAATAATGATTCTGCAGCACCAATCTTA
ACTGGTACATCTGTTTCATAAGGTGCAATAGACTTTGTTTTTAACGGTAACGAAATATTT
AAGTCTTTGTCAGATGAATGCATTGAGCCACATCCTGATAACACTAATACCGCTGAAAAT
ATAGTTGCTAGTCTTTTAAACTTCATTTCATTAACACTCTCTTTCTAATTACTATGTAAA
ACCCAACAATTAATATTTTAAAACTTTATTTTGTTAAAGTAAAATGTTGTTCAAGTTTAG
TAATCATTAAATTTCAATTAATTGTAGTAATTATGCTTTTTAAAAATAAATATTAGAAAT
GAAGTTAGCAACATTTATAGTGATTCACGATAAACATATATACCTAAGTATTGAGCAACT
GCTGTAGTACTACAGCTTGGTTATGTTTAGTATCTTTTGCTGCATATAACAATAGAACAT
GATTATGCTGATTTACAATATCCTTTAATTTTTCAAAAGCATCTTTTTGCGCATCCTGAT
CACGTAATTCTTTTTCATATTTTTCTTTAAAAGCTCCAAAAAGTTTAGGATCATGTTGGA
ACCATTGTCGCAACTCAGTAGAAGGGGCAATGTCTTTTAACCAATAATCTAGGTTAGCAG
TTCTTTTCGAAATACCTCTCGGCCAGACTCTATCGACTAGGATACGAATAGCGTCGGTAT
TATCTTTATTGTCATAAATCCGTCCAATATCTACGGTCATCTTGTGAACTCCTTTCTTAT
GAAATTCAGTGAGCATACATCAATGCATGTTGTGGTGGGACGACCAAATAAACTTTGCGA
AAATCTCATTACTGTCCCACTCCCAATTAAAAAACAGCCATGACAAAGTAAAGTCATAGC
TGTTTTTGTATATATGTTATTTATTTTTACGTTTAGTTAAATACTTCAAACCAACTGCAA
AGACGGTGTAACCGGCAAGTGTTTGAATCAATGTTTTGATTAAATTGTTATTTTTGACAA
CAATATTTGCGGTAACAATACTCGCGAAATATAATGCAAATACTTTTACGTAACGTTGAT
TAAGTTTCATATGAGCACTAAACCTCTTTTCTCAATTATACTGCAACGCTTAGTCTTGGA
ATAAATGTTTCGTAGTGTACGCGATCCATATCGTAATTTAAAGATTTAAGTGCTTCGATC
ATAGATTGTAAGAATTTTGTACCACCACAGATATAAATTTCAGGTTTATTTGCTAAAAAT
ACTTGTAATTCTTCAGCGCCAATATAGCCTTGTTTATCTTTTAAGTGTGTATATAATTTA
GCGTTGTCATGATGGCTTGCGATACTGTTGAAGTTGTCTTTGAAAGGTAAATGTTGTTCA
TTTTCAGCAACTTGAACCATCTGTGTATCTAAACCTTTGGCAGAGGCAGCTTCATACATA
GCTACTAAAGGTGTAACACCAATACCTGAACCTAAGAAAAGTTGTGGTTCAGTCGTATTC
TCTAATACGAATCCACCTACAGGCGCAGCTAAATTAATCATATCGCCTTCTTTAATCTCA
TCGTGTAAAATTGTTGAAACTTCGCCTTCATGTTCTGTTGTGACATCACGTTTAACGCCA
AAAGTTAAATGGTTTTTTTCACCTGATACGATAGAATAGTGACGTTTAGCTCTATATGGA
AGTTTATCACTAGAAACATCAACTGTGATGTATTGGCCTGGTGTAAATTCACTAAAGTCA
TATTCTTCAGTTTCAACTGTAAATGATTTAATGTCTTCAGATTCTTGTTTAATATTGGTA
ATTTTGAATGGTTTAAAACCAATCCACATCATTTGATCATAAATTTCTTTTTCAATTTGG
ATGAACACATCCGCAATAACGCCATATGCTTTTGCCCAAGCTTGAATGACAGGGTCATTT
TCTTCTAATCCTGTCACGTCTTGAATGGCTTTTAATAAATTTTTCCCCACAATTGGATAA
TGTTCAGCATAAACTTGTAGTGCGCAGTGTTTATATGCGACTGGCATAATGACTGGTTTA
ATAACACTTAAGTTATCGATATTAACCGCTGCGGCCATTACAGCTTGTGCTAATGCTGAA
GATTGCATGCCTCGTTTTTGGTTCGTTTGATTAAACATGTTTAAAAGTTCAGGATGCGCT
TTAAACATTTTTGGATAAAAGATTGACGTAATTTCTGTCCCTTTCTCTTTAAGTAAAGGC
ACCGTTTGTTTGATAATGTCTTTCTCTTGTTCTGTAAGCATGATACTCCTCCTTTAATCT
GTATATTTTGATTATTCTACTAAAAATTTCGATATTCAATTAATTGGTTTGAGAAAATAT
AAATAAAATGGCAAATTTGATAATTGTATGACATTTTTAATTTTTTAAATACTTATCAAT
AAGCATTGTGTACAATTGTCTGTTTGCACACCGACGATTGAGCGCATTTATTTGACTAAT
TCAAAAAACATTGTTGTTTTCCTAGAAAAAAGTAAACATGATAATAAAAATGTGAAAGTG
TAAATAATCACTGGCGAAGTACGAAGACTAAAGACATCTAAGATGTAATCGTATACAAAT
TAAAAAGGTGTAAAAATTAAAATAAAATGTGAAATAAATCACAATTTAATATTGACCCAG
TACTTAATGCATGTTACATTTTATATGTGAAATAAATCACAAACTTAAAAGCGGATGACA
CATGACCTTTTAAGTTATGCGTTGAAAATAAAAGAGATGTTTATTTGCTTTTGTATCGTC
AATAAGCAGCATTAAACTAACATATTTGAAGCTACACGTATGTTAGTGAATTAATCATAA
GGGAGTTTTTGTAATGAACAAATTTAAAGGGAACAAAGTTGTATTAATAGGTAATGGTGC
AGTAGGTTCAAGCTACGCATTTTCATTAGTGAACCAAAGCATTGTTGATGAATTAGTCAT
CATTGATTTAGACACTGAAAAAGTTCGAGGAGATGTTATGGATTTAAAACATGCCACACC
ATATTCTCCAACAACAGTTCGTGTGAAAGCTGGCGAATACAGTGATTGTCATGATGCGGA
TCTAGTTGTCATCTGTGCTGGTGCTGCACAAAAACCTGGAGAAACACGTTTAGATTTAGT
ATCTAAAAACTTGAAAATATTCAAATCAATTGTTGGTGAAGTAATGGCATCAAAATTTGA
TGGTATTTTCTTGGTAGCTACAAATCCTGTTGATATTTTAGCGTATGCAACATGGAAATT
CTCTGGTTTACCTAAAGAACGTGTTATAGGTTCTGGTACAATTTTAGACTCTGCACGCTT
TAGATTATTGTTAAGCGAAGCGTTCGATGTTGCGCCACGTAGCGTCGATGCTCAAATTAT
TGGTGAACATGGTGACACTGAATTACCAGTATGGTCACACGCTAATATTGCGGGTCAACC
TTTGAAGACATTACTTGAACAACGTCCTGAGGGCAAAGCGCAAATTGAACAAATTTTTGT
TCAAACACGTGATGCAGCATATGACATTATTCAAGCTAAAGGTGCCACTTATTATGGTGT
TGCAATGGGATTAGCTAGAATTACTGAAGCGATTTTCAGAAATGAAGATGCCGTATTGAC
TGTATCAGCATTATTAGAAGGCGAATATGATGAAGAAGATGTTTATATTGGTGTTCCAGC
AGTCATCAATAGAAACGGTATTCGCAACGTCGTAGAAATCCCATTAAACGACGAAGAACA
AAGCAAGTTCGCACATTCAGCTAAAACATTAAAAGATATTATGGCTGAAGCAGAAGAACT
TAAATAACTTTTTATAAAATCTATACCATTCCAAAAATTGTAAAACCTTACCCCCAAAAA
TTGTATAAAGGGCTATTTGATACAACTATATGTGTCGAGTAGCCCTATTTTTAATGTAGT
GAAAGTCGTTGTTGAAATTAAATTCAAATCTGGCACTTAAGCTTTAATCATAGCATTAAG
ATGATTGTCTAGCAGAGGCGATTTGCGGGCTCACTACAGTGCATGATGAACTTAATGCTT
CAAATGTAACATTAAAAATAAAAGCAACGATGTCACTTCTTACTTCGTACATCGTTGCCA
TTAGTTCTGTTGATATTTCGGTTAGTCTTAATCCCCGAGCAATTCTTCAATTTCATTTTT
GATAACTGTAACGTGAGGCCCATAAATTACTTGCACACCAGTGCCTTGCTGGATTACACC
TTTGGCACCAGTACTTTCGAGTAATACTTTATCGACTTTGTCATTTTGATGAAGTGTGAC
GCGTAGTCTCGTTGCACAACAGTCAACGATTTCAATGTTATCTTTGCCTCCCAAACCAGC
AACAATTGTTTGTGCTCTTTCAGTAGCCTCAACTTGTTGTGCTGCAGCTTTATCTTCTCG
ACCAGGTGTTTTGAAATTAAATTTCGTAATTAAGAATCTGAAAACGATGTAATACAAACA
GAACCACACAATTCCAATAGGTATGACGTATAGGTAGTTTGTTTTACTATTACCTTGTAG
CACACCAAAAAGTAAGAAATCGATAAAGCCTCCACTGAAGGTTTGACCAATTGTAATGTT
GAAAATGTCTGCCATCATAAATGCTAATCCATCAAAGAAGGCATGGATTACATAAAGAAT
AGGTGCGACAAACAAGAAACTAAACTCTAAAGGTTCGGTAATACCTGTTAAAAATGAAGT
GAGTGCAGCGGATAACATTAAACCGCCGACAACTTTTTTATGTTCAGGTTTAGCTGTGTG
ATAAATTGCAAGTGCGGCACCACATAAGCCGAACATCATCGTAATAAAACGGCCTGACAT
AAAGCGTGACACACCTGAATAATACTTCGTCACATCTGGATCACCAAGTTGAGCAAAGAA
GATGTTCTGCGTACCTTGAACTAAGTGCCCTTTGACTTCTAAAGTACCACCAAGTGCCGT
CTGCCAAAACGGTAAGTAAAAAATATGGTGTAAACCGAGTGGACCTAACAATCTTAAGAT
GAAGCCATAAACAAAAGTACCGATGGCACCTGTTTTCGTTACAAATCCACCAACATGATA
AATGCCGGCTTGTATGCTTGGCCAAATGAAAAATATCAATACACCTAAAAAGATTGCGGC
AAATGCTGTGACAATAGGGACAAATCTAGAGCCACCAAAGAAACCTAAATACGGTGGTAA
TACCACTTTGTGATATTTATTGTGAAGTATTGCGGTCATAATACCTGTGATAATCCCGCC
AAAAACACCGGTTTCAACCGTTTGTATACCGAGCACCATGCCTTGTCCATTTTGTGCAAG
CTGATCTTTTGCCAATGTGCCCGTGATAGTTAATAAGCCATTCATAGTTGCGTTCATAAT
TAAGAAACCGAGCAGCGCAGCTAAACCTGCAGTACCTTTATCGCTTCTAGATAATCCGAT
TGCGACACCAATTGCAAAGATGACCGGTAAATTTTGGAAAACAATACTACCTGCAGCTGA
CATTAATGTAAAAATATTTTGTAATAAGGTAATATCTAAAATAGGGTATGCTTTAACGGT
GTTTGGATTACTTAATGCACCACCGATACCCAACAATAGACCTGCAGCTGGTAAGATTGC
GATAGGTAGCATAAAGGACTTGCCGAACTGCTGTGCTTTTTCAAATAAAGATTTCATCAA
CATCCCTCCTAATTATTCTCAATATAGCTTTTGAGAAATTTAATATCAATATATATTCTG
TGTATGAAAATATTTTTCATAAAAATTGTTTGAATCATGTAACAATCATATAAATTGCTG
TTTATATTGTTGTGAAAATGAGTTGACAAAAGTCGGTATAGATATGTAGACATCCTATTT
TTAGCGAGGTAGGTTGATAAGGCATATCGGATAAATTTATAAGCCATAAAATAGATAAAT
AGTGTTTGTATCCAAAAATATGAGAAAGTTAAAACTATTTTTCAAAATAAACATGATTCA
CCACATAAATAAATATACATAAGCTATCGATAACAACTTAAGAAAGGTGGATATATAAAT
GAAAAGAAAGATTATTATGGATTGTGATCCAGGACACGATGATGCAATAGCATTAATTTT
AGCGGGGGCAATTGACAGTCCACTAGAGATATTAGCTGTAACAACAGTCGCAGGTAATCA
ATCAGTTGACAAGAATACGACAAACGCCTTGAACGTATTGGATATTATGGGACGCCAAGA
TATAGCAGTAGCGAAAGGTGCGGATAGGCCGTTAATTAAACCAGCTGCCTTTGCTTCTGA
AATACATGGGGAATCTGGATTAGATGGTCCGAAACTACCGTCGACACCATCACGTCAAGC
AGTTGCAATGCCAGCATCAGATGTGATTATAAACAAAGTGATGACGAGTGATACACCTGT
AACAATTGTAGCGACAGGTCCTCTTACGAATATAGCAACGGCATTGATTCGTGAGCCAAG
AATCGCTGAGCATATTGAATCTATTACTTTGATGGGTGGTGGTACATTTGGAAATTGGAC
GCCTACAGCAGAATTCAATATTTGGGTAGATGCTGAAGCAGCGAAGCGTGTTTTTGAAAG
TGGGATTACTATAAATGTGTTTGGTTTAGATGTAACACATCAAGTTTTAGCCGACAATCA
CGTGATTGAACGCTTTGAAAGTATCAATAATCCTGTTGCACAGTTCGTCGTAGAATTATT
GCAATTCTTTAAGAAGACATACAAGACTCACTTTAATATGGATGGTGGTCCAATACATGA
TGCTTGTACAATTTTGTATTTGTTACAACCAGAATTGTTTACAATGGTACCCGTTAATAT
CGACATTGAACATCAAAGTCCACTAACTTATGGCACTATGGCTGTCGATTTAAATCATGT
TACAGGTAAGCCTGCCAATGCTTATTTTGCTACAGCAGTTGATGTTGAAGAAGTGTGGAA
CTTGATAGACCATAAGTTACGTACATACGAATAATAATACTTAATTAAATAGATACAGTT
AACCCTAAGGCGCCTGATATAAGCGTCCTTAGGGTTTTTGTAGTGGATTACATTGGTCAT
GACAATTTGATAATGATTGAGATATGTATGTTAAAAATGCTTCAAAAAGCATAAAACACA
AAAATATATGTAAAAATTTCAATTGCTTTATTTTAAAAGATTAAAATCACAAAAAATATA
GATATAATTGAAATGTTGTTAAAACATCACAATGATGTACATGCTCATTTTGAAAATATG
TGTTCAAAGTGTGTACATCGGTGTGACAATTGATGATAAATTGAGCTCAGATGCTCAAAG
GAGGATCGAACATGAACGGGGATAATCAGCAAATACTCAGAGAAATTGTATTGAATCCTA
CTATTCATGGTAAAGAACTTGAATCGATATTTGGTTTGTCTCGTAGACAACTAGGATATC
GCATTCAAAAAATCAATTTGTGGCTTGAACAAGAGGGTTATCCAAAACTTGAAAGAACAA
GCCAAGGAAATTTTATTGTAAGTTCTGAAATCATGACGTTATTCAAGCGAGATGTATCGG
AGCAGCAAATGTTAAACGGCAACAATGTCATTTTTAGCATAGAAACACGTCGTTATTATT
TAATGCTCATGCTTTTTAGTAAGGAAAATGCAATGTCTCTAAACCATTTTTCAATTGATT
TACAAGTCAGTAAAAATACTGTCATTCACGATATAAATCATGTGAAAGAGCAATTGGAAG
ATCATGGTTTGTCACTTAAGTATTCTCGAAAGCATGGTTATGAAATTGTTGGTGATGAAT
TTGAAGTTCGCCATTTCTTCATTAAGTTGATTGATCAAAGGTTGAATCATGATATTACTA
AAAGTGAAGTTTTAAAGGCGCTCAACTTAACATTCGAAGATATCGCATATCAAAAAGACA
AGATCAAACAGGTAGAACAATTTTTGAAGAGTCGCTTTATAGACAAATCACTTAGTTCAT
TGCCTTATGTCCTTTGTGTGATTCGTAGACGAATTCAAAGTGGTCATGTGATGAATCCAT
TAAATATTAATTATCAGTATTTGAGGGATACGAAAGAATATCAAGCAACGGAGATTATGA
CGCAACATGAGCCGGATTTGCCAGAAGCGGAAAAGTTATATTTGACATTACACTTACTTT
CAACAAGTGTGCAATGGACTGATTTGCAGGAATCAGATAACATATCGAATTTAACGATGG
CCATCGCTCAAATGATTCACCATTTTGAACAAATCACTTTTATTAACATTGAAGATAAGG
AGAAATTATCACAGCAACTCTTGTTACATTTAACGCCTGCTTTTTATAGGATTAAATATA
ACTTAACGGATCGTGATGAATTAATAAATCCTTTACAAGGAAATTATCAATCCTTATTTC
ATATGGTGAAACAATCATGTCAATCGTTAACTGAATATTTCGGAAAATCGTTGCCTGATA
ATGAAATAGCATATTTAACCATGTTGTTCGGAGGTAGTTTGAGACGTCAAGATGAAAACT
TCGATGGCAAGATAAAAGCTATTATCGTGTGTACACAAGGCACGTCAGTATCACAAATGA
TGTTATACGAGTTGCGAAACTTATTTCCAGAAATTATTTTCTTAGATGCGATTTCACTTA
GAACATTTGAAAATTACACATTAGATTATGACATCGTCTTTTCACCAATGTTTGTCCTAA
CACATAAAAAATTATTTATCACAAAAGTAGCTTTATCTGAAAATGAGCAACGAAAGTTAC
GTAAAGATGTGATGAAGTACATTAATAAGGAATCGGCTGACATTGATAAGGAAATAAACA
AGTTAATGGCATTAATTGAACGCACAACGACAGTTAATGACATTACAGAACTACGTGATG
GTTTAGAAGATTTTATTGCCAATTATAATTCAATTTCAACCATTAATGGATCGATTGTCA
CACAAAATAAGACATTAGATTTAGCTGACTTGATACCGGCAAGGCACGTGAAAAGAATGC
ATCATGTTGAAAATATTGATGAAGCTATTGCTAAAGCAAGTGATGTGTTAGTTGCTAATC
ATTTTATTGATATTAAATATATTCATGAGATGCAACAGGTATTTGATGATTCGTATATGG
TTATCATGCAAAATATTGCTATTCCACATGCATACTCTGAAAAGCATGTACATAAAACAG
CGATGAGTATGTTGATATTACAAGAACCAATATACATGTCAGATGGCACAGCAATCCATA
TTATTGTACCTATTGCTGCTGTTGATAAAGTGACACACTTAAGAGCGTTACTACAATTGA
GAGATGTGGCGCAAGACAATGACGCAATTAAGCGCATCATACAAAGTCGCAAAAATTCTG
ATGTAAATGAGATTTTAAAAAATTATTCAAATAAAGAAGCGAGGGAAAATGGATGGGACA
GCAATTAGTGCATAAAGAAAATATAATGCTCAATTTGTCGGCAACTGATAAAGAATCCGT
ATTGTCACAAATGTCAGATGTGTTATTTCAAAATGGGTTCGTGAAGTCAACGTTTAAAGA
TGCAGTCATCGACAGAGAAAAAGAATTTGCTACTGGTTTACCAACGCATCTATGTTCGGT
CGCTATACCGCATACAGATGTCGAACATATTAACCATAGAACGATAGGTGTGGCTGTTCT
AGAAAAAGAAGTGCCGTTTATTGAAATGGGAACACTTGATCAACAGACAGAAGTGAAAAT
CGTTTTTATGTTAGCAATGGATAAAGTAGATGATCAACTTAAGCTGTTACAACAGTTGAT
GCAAATTTTTCAAAGTGAAGAAAAATTGGAGCAGATTCTACGAACGAAAGATGAAACAAT
TTTAGCAACACTAATCAATGATTATTTGGAATATAACTAAAAATTAATTGGAGGAATTGA
AAATGAAACAAGTATTAGTAGCGTGTGGTGCAGGTATTGCAACGTCAACAGTAGTAAATA
ATGCAATTGAAGAAATGGCAAAGGAACACAATATTAAAGTAGATATTAAACAAATCAAAA
TTACAGAAGTTGGACCTTATGAAGACACTGCAGATTTATTAGTTACAACTGCAATGACAA
AAAAAGAATATAAATTCCCAGTTATCAACGCACGTAATTTCTTAACTGGTATTGGTATTG
AAGAAACAAAACAACAAATCTTAACAGAGTTACAAAAATAACGGAATTGATATGTAACGT
GGGTCGATAACATATTAATATATGCAAATTGCATATAAATGACTATCACGACAAATGATT
GTTGATGACATAGAAACGCAGTGACTGTAATTCAAAAGGACTGCAGTCGAATTTAGCAAG
GGTTGTCGTTGAAATGACTGTAACGTCAAATGTAATCACAATCGGAAAGTATCGTGACAA
TGCATATATAACAGGGAGGGTTTAAATATGAGTTACTTCACTGATTTTGTAAGGGGATTT
TTAGATTTAGGTGCAACTGTTATTTTACCGGTTGTCATATTCTTGCTTGGCCTATTCTTT
AGGCAGAAAATTGGAGCGGCATTTAGGTCTGGTTTAACAATAGGTGTGGCTTTTGTAGGG
ATTTTCTTAGTCATCGATTTATTAGTTAAAAATTTAGGGCCAGCAGCACAAGCGATGGTT
AAAAATTTAGGCGTCAGTCTGAATGTGATTGATGTAGGTTGGCCAGCAACATCATCTATC
GCTTGGGCATCATCTGTCGCAGCATTTATTATTCCACTCGGAATCATAGTTAACGTTGTA
TTGCTAGTAACTAAAGTGACAAAGACGATGAATGTAGATATTTGGAATTTTTGGCATTAT
ACGTTTACAGCAGCAATGGTTTATGCCGTATCAGGCAGTATTTGGCAAGCGTTATTAGCA
GCAGTTATTTTCCAAATTATCTGTTTGAAAGTAGCAGATTGGACAGCACCGATGATGAGT
GAGTTCTTTGATTTACCAGGTGTATTGATTGCTACAGGAAGTACAATTTCTTATGCACCA
GGTATTTACTTAGTTAAATTGTTACAAAAAGTACCCGGTCTGAATAAGTTAGATGCTGAT
CCTGAAACAATTCAAAAACGTTTTGGCGCATTTGGAGAGTCTATATTTGTCGGCTTAATT
TTAGGTTTAGGTATTGGTGTGTTAGCAGGTTACAAACCTGGAGACATCATTAATTTAGGA
ATGTCAATGGCTGCAGTAATGGTATTAATGCCTAGAATGGTAAAAATCTTAATGGAAGGT
TTAATGCCAGTTTCAGAGTCTGCAAGAACATGGCTAAATAAACGTTTTGGCGAACGTGAA
ATTTATATTGGATTGGATGCGGCTGTAGCATTAGGTCATCCAGCGGTTATTTCGACAGCA
TTAATTTTAGTACCTATCACTGTTTTATTAGCCGTTATTTTACCAGGAAACCAAGTACTA
CCTTTTGGTGACTTAGCAACGATACCATTTGTTGTCGCGTTTATTGTTGGTGCAGCAAGA
GGAAACATTATTCATTCTGTCATTGTGGGTACGATTATGATTGCAATTTCACTATATATT
GCAACAGACGTAGCACCCATTTTCACAGATATGGCGAAAGGTACGAATGTACAAATGCCA
AAAGGTTCATCTGAAATTTCAAGTATTGATCAAGGTGGTAATATCGTTAACTATCTTATC
TTTAAACTATTTAGTCTATTCAATTAAAAATCGAGGTGTTTGTGGTGAAAGCTTTAGTAA
AAACAAGAGAAGGACATGGCAACTTAGAACTTCTTGATAAAGAAGTTGCAACACCGCTAG
ATGATAAAGTAAAGATTAAAGTACATTATGCAGGAATTTGTGGCACAGACATTCATACTT
ATGAAGGGCATTATAAAGTTAATTTTCCAGTGACATTAGGTCATGAATTTTCTGGTGAAA
TCGTTGAAGTTGGAGCAGACGTTAAAGATTTTAAAGTTGGTGACCGTGTCACTTCTGAAA
CGACATTCTATGTTTGTAATGAGTGTGAATACTGTAAATCAAAAGACTATAATTTATGCA
ACTATCGAAAAGGTATTGGAACACAAGTTGATGGCGCATTTACTAATTATGTCATTGCAC
GTGAAGAAAGTTTGCATCATATTCCAGACGAAGTATCGTATCAGTCTGCAGCTATGACAG
AACCATTAGCATGTGCACATCATGGCGTTTCTAAGATTCAAGTCAATTCAGGCGATGTAG
CAGTTGTAATGGGACCTGGGCCAATCGGATTACTTGTAGCACAAGTGTTGAAAAGTAAAG
GTGCAACTGTTGTGGTAACTGGATTGGACAATGACAAAGTCAGATTAGATAAAGCAAAAG
CATTGCACATGGATTATGTAGTCAATTTACAACAAACAGACTTAAAAACGTATATCAATG
GAATTACAGACGGTTACGGTGCAGATGTTGTTGTTGAATGTTCAGGTGCAGTTCCAGCAG
CACGACAAGGTTTGGATATTTTACGCAAAAAAGGTTTCTACAGTCAAATAGGTATTTTTA
AGGATGCTGAAATTCCATTTGATATGGAAAAAGTGATTCAAAAAGAAATAACAGTTGTTG
GTAGTAGAAGTCAAAAGCCAGCAGATTGGGAACCTTCATTGCAACTTATGGCGGATGGTT
TAGTAAATGCTGAAGCTTTGGTGACAAAAATATATGATATTTCGAAATGGGACGAGGCGT
ATCAACATTTAAAATCCGGCGAAGGTATTAAAGCATTACTTAAGCCGCTCGATTTAGATG
AAAATGAAGGAGAGAATTAATATGGTAGAATCAATGCTAACTTTTATGCTTGGGCCATTA
AGACAAATCACTGATTTTTATATGGAACATTTACTCGTAAGTAATTCCATTGTCATTGCA
GGTTATTTTGCGACAGGTATTTTTAAAAAGAAAAAAGTTGTGAATTAAATCAAATTTGAG
GTGATTTACAAGTGAAAGCATTGAAATTATATGGCGTGGAAGATTTACGGTATGAGGATA
ATGAAAAGCCAGTCATTGAAAGTGCGAATGACGTTATTATTAAAGTACGAGCGACTGGCA
TATGTGGTTCAGACACGTCACGATACAAAAAAATGGGGCCATACATTAAAGGTATGCCAT
TTGGTCATGAATTTTCAGGTGTAGTAGATGCCATTGGAAGTGATGTTACGCATGTTAATG
TGGGCGACAAAGTGACAGGTTGCCCAGCAATACCTTGTTATCAATGCGAGTATTGTTTAA
AAGGTGAATATGCACGATGTGAAAAGTTATTCGTCATTGGCTCATATGAACCTGGATCGT
TCGCGGAATATGTCAAATTGCCAGCGCAAAATGTTTTAAAGGTTCCAGACAATGTTGATT
ACATTGAAGCAGCAATGGTTGAGCCATCAGCCGTTGTTGCGCATGGGTTTTATAAATCGA
ATATACAACCTGGTATGACTGTTGCAGTAATGGGGTGTGGCAGTATAGGTTTGTTAGCTA
TTCAATGGGCACGAATATTTGGTGCTGCACATATCATCGCTATAGATATAGATGCGCATA
AACTAGATATTGCAACATCATTGGGCGCACATCAAACAATCAATTCAAAAGAAGAAAATC
TTGAGAAATTCATCGAAAATCATTACGCCAATCAAATCGATTTAGCTATAGAATCATCAG
GTGCTAAAGTTACGATTGGTCAAATATTGACGCTACCGAAAAAAGGTGGCGAGGTGGTAT
TACTCGGAATACCATATGATGATATTGAGATTGATCGCGTTCATTTTGAAAAAATTCTGC
GTAACGAGTTGACAGTATGTGGCTCTTGGAACTGTTTGTCCAGTAATTTTCCGGGGAAAG
AGTGGACGGCAACCTTACATTATATGAAGACGAAAGATATTAATGTAAAGCCTATTATTT
CTCATTTTTTACCGTTAGAAAAAGGCCCGGAGACATTTGATAAATTAGTTAACAAGAAAG
AACGATTTGATAAAGTCATGTTTACGATTTATTAGTATGCACCTTTGAGGACGAAAACGC
TGGTATAGTTATAGCTATGAAAGTACGAATGCCGTCTGGTCTACAGATACTATCGAAATA
ATTCATCTTCGAATATACGTTGCTAAATAACCGGTTTACTTGTGTGAAATATGCTTGTGA
ATCGGTTGTTTTGCATTTTGTATACTTAAAATGAGATGGCAATATTTGATGATTTTTAGA
GTGAAAATCAAGTACAGCTACTTAATAAGATAAATTTATTATAATATATGGTAAAATGAT
GGCAGTAATAATGAATTTGAAAAAGAGTAAACATTAATACCTTTAACAATTTAATATCGT
CAGTGTTAATGATTAACTGCATGGCAAAACAACTTAGAATGGTCAGTTACAAAAATACAT
TTTTATAAAAAATTATCACACTATTGTGACAACTACCTTTGACTTAATAAAAGAGGCAAG
TGAGCAATAGGTTAGGCTTATGTGCGGGCATAGGTCAGTAATGTATAAATGGAAATGATG
TAATGACAGAATGGAGGACAACATGATTTATGCAGGTATTTTAGCAGGAGGTATTGGTTC
GAGAATGGGAAACGTGCCATTACCAAAACAATTTTTAGATATTGATAATAAACCGATTTT
AATCCATACAATTGAGAAGTTCATTTTAGTGAGTGAATTTAATGAGATTATTATCGCAAC
GCCAGCACAGTGGATTTCCCATACACAGGATATTTTAAAAAAATATAACATTACAGATCA
ACGTGTCAAAGTAGTTGCAGGTGGTACGGATCGAAACGAAACAATTATGAACATTATCGA
CCATATTCGCAATGTAAATGGAATTAATAATGATGATGTGATTGTAACTCATGATGCCGT
AAGACCATTTTTAACTCAACGTATTATTAAAGAGAACATTGAAGTAGCAGCCAAATATGG
TGCAGTAGATACAGTCATTGAAGCAATTGATACGATTGTAATGTCTAAAGATAAACAGAA
CATACACAGTATCCCTGTAAGGAATGAAATGTATCAAGGCCAAACACCACAATCATTTAA
TATTAAATTATTACAAGATAGTTATCGCGCCTTAAGTAGTGCACAAAAAGAAATCTTATC
AGATGCATGTAAAATCATTGTCGAATCTGGACATGCAGTTAAATTGGTACGTGGAGAACT
CTACAACATTAAAGTGACAACACCGTATGATTTAAAAGTAGCAAATGCCATTATTCAAGG
TGATATTGCCGATGATTAATCAAGTATATCAACTCGTTGCACCGAGACAGTTCGACGTCA
CATATAATAATGTTGATATTTATGGTAATCATGTCATCGTAAGACCTTTATACTTGTCTA
TTTGTGCAGCTGATCAAAGGTATTACACAGGTCGAAGAGATGAAAATGTACTGCGCAAAA
AATTACCAATGTCATTAGTTCATGAAGCTGTTGGTGAAGTTGTATTTGATAGTAAAGGGG
TATTTGAAAAAGGTACGAAAGTAGTAATGGTACCGAATACACCTACAGAGCAACATCATA
TTATTGCGGAGAATTACTTAGCCTCTAGTTATTTTAGATCTAGTGGTTATGATGGTTTTA
TGCAAGACTACGTTGTGATGGCACATGATCGTATCGTTCCGCTGCCTAATGACATTGATT
TGAGTACGATTTCATACACAGAGTTAGTGTCAGTAAGTTATCATGCTATACAACGATTTG
AACGTAAATCTATACCTTTGAAAACCAGCTTTGGTATTTGGGGTGATGGTAACTTAGGTT
ATATTACTGCTATTTTGCTACGTAAGTTGTACCCAGAAGCTAAAATTTATGTATTTGGTA
AGACAGACTATAAATTAAGTCATTTTTCATTTGTAGATGACATCTTTACAGTAAATCAAA
TACCAGATGATCTTAAAATTGATCATGCATTTGAATGTGTTGGAGGTAAAGGAAGTCAAG
TTGCACTTCAACAAATAGTTGAACATATTTCACCAGAAGGCAGTATTGCTTTGTTAGGCG
TAAGTGAATTACCCGTGGAAGTGAATACACGATTAGTACTTGAAAAAGGATTAACATTGA
TTGGTAGTAGTCGAAGCGGCTCTAAAGATTTTGAGCAAGTTGTTGATTTATATCGTAAGT
ACCCAGACATTGTTGAAAAGTTAGCATTATTAAAAGGACATGAAATTAATGTATGTACGA
TGCAAGATATCGTCCAAGCGTTTGAAATGGATTTATCGACATCTTGGGGAAAAACAGTAT
TGAAATGGACGATTTAATAAACCGATGGGGGAATAACAATGACAAAAACGAAACAAGCAA
TACATATTGATAACATATACTGGGAACGTGTTCAGTTATATATTGAAGGACATAGTGAAG
GCGTAGATTTAACATCAGGACAATTTGTTCTGAGGAATTTAACCGAAACAAAAACATTAG
AAGCAAATGAAATGAAAATAGACGGTAATACATTTATATGTAGATTCAACGTCGCAATAT
TAGACGATGGGTATTATTTACCAATGGATAAATATTTATTTGTTTATCATGACCAGTTAG
AGTATATTGGACAACTTAATCCAAATATTATTGATCAAGCTTATGCGGCATTAAATGAAG
AGCAAATTGAAGAATACAATGAGCTGACTACACAAAATGGAAAAGCAAACTATGTGTTAG
CCAACGAAGCTAAAGTTTTCCGCAAAGGTGGCGTATCACAACATACGGTTTATACCATTA
CTCCAGAAATAGCAAGTGACGTTAACGAATTTGTATTTGATATTGAAATCACCTTACCTC
AAGAGAAATCAGGGGTCATTGCGACAAGCGCACACTGGCTTCATAAACAAGGCCATAAAG
CTTCATTTGAAAGTAGAAGTTTCTTATTTAAAGCTATTTTTAATATTACAAAGTTACTAC
ATATTAAAAGAAGCAAAACAATATTATTCACATCAGATTCGCGTCCGAATTTATCAGGGA
ATTTCAAGTATGTATATGATGAGTTGCTACGCCAAAAAGTAGATTTTGATTACGATATTC
AAACAGTATTTAAGGCGAATATTACGGATAGACGTAAATGGAGAGACAAGTTTAGATTGC
CATATTTACTTGGTAAGGCCGATTATATTTTTGTCGATGATTTCCATCCATTAATTTATA
CGGTTCGCTTTAGACCATCACAAGAAATTATTCAAGTGTGGCATGCCGTTGGTGCTTTTA
AAACAGTTGGCTTTAGTCGTACAGGTAAAAAAGGTGGTCCGTTTATCGATTCATTAAACC
ATCGTAGTTACACGAAAGCATATGTTTCATCAGAAACCGATATTCCATTTTATGCTGAAG
CATTTGGAATTAGAGAAGAAAATGTTGTACCAACAGGTGTACCACGTACTGATGTACTAT
TTGATGAAGCTTATGCAACACAAATTAAACAAGAGATGGAAGATGAATTGCCAATTATAA
AAGGTAAGAAAGTTATTCTATTCGCACCGACATTTAGAGGTAATGGTCACGGTACGGCAC
ATTATCCATTTTTTAAAATTGATTTCGAACGTTTAGCAAGATACTGTGAAAAAAATAATG
CGGTTGTATTATTTAAAATGCATCCATTTGTAAAAAATAGACTCAATATTTCACGTGAAC
ATAGACAATACTTTATCGATGTATCAGATTATCGTGAAGTCAATGATATTCTCTTTGTTA
CAGACTTGTTGATTAGTGATTATTCATCTTTAATATATGAATATGCAGTATTTAAAAAGC
CAATGATTTTCTATGCATTTGACTTAGAAGATTATATTACGACGCGTGATTTCTATGAAC
CATATGAATCATTTGTTCCAGGTAAAATTGTACAATCCTTTGATGCATTAATGGATGCTT
TGGACAATGAAGATTATGAGGTTGAAAAAGTTGTGCCATTCTTAGATAAACATTTTAAAT
ATCAAGATGGTCGCTCAAGTGAACGTTTAGTCAAAGATTTGTTTAGACGCTAATGTTGGC
ATATATTACTTGCCATGCAAATGAGTCATAAGGTATAGTTTTCAAGAAGGGTTCTGACAA
TGAAGTGAGTAACATGTCATGATGAGAAGCAGGACTACACAATGAGAATAACCTTTTAAT
TTTTCATGCATAAGGCGATTCAATCAAAAGCAATCACCTTCCAATTGAATTGTCATTTTG
TAAAATAAAATAATCAATCCAATCGTTATCTAATTCATAAATGTGTAAACACATACGTTA
TGAATGGATAACGATTTTTTGTTATGTTAAAGTGGTACATTAATCATGTATTTCGTATGA
TAATTAACGACAAGTGTAATGGTTAAATGTATTTTATGATGAAATGCTATAATAGGCATG
GTTACAATGAGCTTGCTCATACGTATTAATATAATTACAAAAACACGTCGGAGGTACGAC
ATGATTAAAACTACAATTAAAAAATTGATAGAACACAGTATATATACGACTTTTAAATTA
CTATCAAAATTGCCAAACAAGAATCTAATTTATTTTGAAAGTTTTCATGGTAAACAATAC
AGCGACAACCCCAAAGCATTATATGAATACTTAACTGAACATAGCGATGCCCAATTAATA
TGGGGTGTGAAAAAAGGATATGAACACATATTCCAACAGCACAATGTACCATATGTTACA
AAGTTTTCAATGAAATGGTTTTTAGCGATGCCAAGAGCGAAAGCGTGGATGATTAACACA
CGTACACCAGATTGGTTATATAAATCACCGCGAACGACGTACATACAAACATGGCATGGC
ACGCCATTGAAAAAGATTGGTTTGGATATTAGTAACGTTAAAATGCTAGGAACAAATACT
CAAAATTACCAAGATGGCTTTAAAAAAGAAAGCCAACGTTGGGATTATCTAGTGTCACCT
AATCCATATTCGACATCGATATTTCAACATGCATTTCATGTTAGTCGAGATAAGATTTTG
GAAACAGGTTATCCAAGAAATGATAAATTATCACATAAACGCAATGATACTGAATATATT
AACGGTATTAAGACAAGATTAAATATTCCATTAGATAAAAAAGTGATTATGTATGCGCCA
ACTTGGCGTGACGATGAAGCGATTCGAGAAGGTTCATATCAATTTAATGTTAACTTTGAT
ATAGAAGCTTTGCGTCAAGCGCTGGATGATGATTATGTCATTTTATTACGCATGCATTAT
TTAGTTGTGACACGTATTGATGAACATGATGATTTTGTGAAAGACGTTTCAGATTATGAA
GACATTTCGGATTTATACTTAATCAGCGATGCGTTAGTTACCGACTACTCATCTGTCATG
TTCGACTTCGGTGTATTAAAGCGTCCGCAAATTTTCTATGCGTATGACTTAGATAAATAC
GGCGATGAGCTTAGAGGTTTTTACATGGATTATAAAAAAGAGTTGCCAGGTCCAATTGTT
GAAAATCAAACAGCACTCATTGATGCATTAAAACAAATCGATGAGACTGCAAATGAGTAT
ATTGAAGCACGAACGGTATTTTATCAGAAATTCTGTTCATTAGAAGATGGACACGCGTCA
CAACGAATTTGCCAAACGATTTTTAAGTGATAACTTAAAAACAATAAAAAATTATAAATT
AATTAGTTAAGTGATATAAATAATAAACGAAATGTTTGCTTGTATGTTATTATTTGTGTA
TGAAAACGTCTGATATAATGTAATATAGGTTTAAACAAAATATGCTAAAATATAAGCAAA
ATATGTATAATTTTAAGTAATACACAGACATTTAGAGTTTTGATTTTAAAATGAGTTTTC
AATTGAAAAATGCAACGAAATTTAAATAATTAAATATAGATATAGTTGAATGGAGGAAGT
ATTTTATGAAATACGCTGGTATTCTAGCTGGAGGTATAGGCTCAAGAATGGGTAACGTAC
CTTTACCTAAACAATTTTTAGATTTAGACAACAAACCGATTTTAATCCATACATTAGAAA
AATTTATTTTAATTAATGATTTTGAAAAAATTATTATCGCGACGCCACAACAATGGATGA
CGCATACGAAAGATACACTTAGAAAATTCAAAATTTCTGATGAAAGAATTGAAGTCATTC
AAGGTGGTAGCGATCGTAACGATACAATTATGAATATCGTTAAACATATTGAATCAACAA
ATGGTATTAACGATGACGATGTCATTGTGACACATGATGCAGTTAGACCATTTTTAACGC
ACCGTATTATTAAAGAAAATATTCAAGCTGCTTTAGAGTACGGTGCAGTAGATACAGTGA
TTGATGCTATAGATACGATTGTTACATCTAAAGATAATCAAACGATTGATGCAATTCCAG
TGCGTAATGAAATGTACCAAGGTCAAACACCTCAATCGTTTAATATTAATTTATTAAAAG
AAAGCTATGCACAGTTGAGTGATGAGCAAAAGAGTATTTTATCTGATGCTTGTAAGATTA
TTGTAGAAACAAACAAACCGGTTCGACTTGTAAAAGGTGAGTTATATAACATTAAAGTAA
CAACACCTTACGATTTAAAAGTAGCGAATGCTATTATTCGAGGTGGTATTGCCGATGATT
AATCAAGTATATCAATTAGTTGCACCTAGACAATTTGAAGTTACGTATAACAACGTAGAT
ATTTACAGTGACTATGTCATTGTACGTCCTTTATATATGTCAATTTGTGCTGCCGATCAA
AGATATTATACTGGTAGCCGTGATGAGAATGTCTTATCTCAGAAATTGCCAATGTCTTTA
ATTCATGAAGGTGTTGGTGAGGTCGTATTTGACAGTAAAGGTGTGTTTAATAAAGGTACA
AAAGTAGTTATGGTACCGAATACGCCGACAGAAAAAGACGATGTCATTGCTGAAAACTAT
TTAAAATCGAGCTACTTCAGATCAAGTGGACATGATGGGTTTATGCAAGATTTTGTGTTG
CTAAATCATGATAGAGCTGTACCACTACCTGATGATATTGATTTAAGTATTATTTCATAT
ACAGAGCTTGTAACAGTAAGTTTGCATGCTATTCGTCGTTTTGAAAAGAAATCTATTTCA
AATAAAAATACATTTGGTATTTGGGGTGATGGTAACTTAGGTTACATTACAGCCATTTTA
TTACGTAAATTATATCCAGAGTCTAAAATATATGTCTTTGGTAAAACAGATTATAAATTG
AGTCACTTCTCATTTGTTGATGATGTCTTCTTTATTAATAAAATACCTGAAGGCTTAACA
TTTGATCATGCATTTGAGTGCGTTGGTGGGCGTGGTAGCCAATCAGCAATAAATCAAATG
ATTGATTATATTTCACCAGAAGGAAGCATTGCACTGTTAGGTGTAAGTGAGTTCCCAGTA
GAAGTTAATACACGTCTAGTATTGGAAAAAGGACTAACGTTGATTGGTAGTAGTCGAAGT
GGTTCAAAAGATTTCCAAGATGTTGTAGACTTATACATTCAATACCCAGATATTGTAGAT
AAATTAGCGTTGTTAAAAGGTCAAGAATTTGAAATTGCAACAATTAATGATCTTACAGAA
GCTTTTGAAGCAGACCTGTCTACATCTTGGGGTAAAACAGTATTAAAATGGATTATGTAA
ATAGAAAAGGATGAATTAACGTTGGTTAAAAGTAAGATATATATAGATAAAATCTATTGG
GAACGTGTTCAGTTATTCGTTGAAGGACATAGTGAAAACCTAGATTTAGAAGATAGTAAT
TTTGTATTAAGAAATTTAACTGAGACACGTACAATGAAGGCGAATGATGTCAAAATAGAT
GGGAATCAATTCGTTTGTCGTTTCAATGTAGCTATCTTAGATAATGGTTATTACTTACCT
GAAGATAAGTACTTATTAGTGAATGAGCAAGAACTTGATTATATTGCACAGTTAAACCCA
GATGTGATTAATGATGCATATCAAAATCTAAAGCCAGAACAAGAAGAAGAATACAACGAA
TTAGAAACACAAAATGGTAAAATCAATTTCTTATTGCAGACTTACCTAAAAGAATTTAGA
AAAGGCGGCATTTCAAAGAAAACGGTTTATACTGTTACACCTGAAATTTCTAGCGATGTT
AATGAATTTGTCCTTGATGTTGTTGTAACGACTCCGGAAGTTAAAAGTATTTATATCGTT
CGTAAATATAAAGAATTACGTAAGTATTTCCGCAAACAATCATTTAATACAAGACAATTT
ATTTTTAAAGCGATATTTAATACGACGAAATTTTTCCACTTGAAAAAAGGGAATACGGTG
TTGTTCACATCAGACTCTAGACCAACGATGTCTGGAAACTTTGAATACATCTATAACGAA
ATGTTACGTCAAAATTTAGATAAAAAGTATGATATTCACACTGTTTTTAAAGCGAATATT
ACAGATAGACGTGGCATCATCGACAAGTTTAGATTGCCATATTTACTTGGGAAGGCAGAC
TACATCTTTGTTGATGACTTTCACCCATTGATTTATACAGTGCGTTTTAGACGTTCTCAA
GAAGTTATTCAAGTATGGCATGCCGTTGGTGCCTTTAAAACAGTTGGCTTTAGTCGTACT
GGTAAAAAGGGTGGACCATTTATTGATTCATTAAATCATCGTAGCTATACAAAAGCTTAT
GTATCATCTGAAACCGATATTCCATTCTACGCTGAAGCATTTGGTATTAAAGAGAAAAAT
GTAGTGCCTACAGGTGTTCCACGTACTGATGTACTATTTGATGAAGCTTATGCGACACAG
ATCAAACAAGAGATGGAAGATGAATTACCAATTATTAAAGGTAAGAAAGTCATTCTTTTC
GCACCAACATTTAGAGGCAGTGGTCATGGTACAGCACATTACCCATTTTTCAAAATTGAT
TTCGAACGTTTAGCAAGATATTGCGAAAAAAATAACGCGGTTGTATTATTTAAAATGCAT
CCATTTGTGAAAAATAGACTTAATATTGCAGACAAACATAAACAATATTTTGTTGACGTT
TCTGACTTTAGAGAAGTTAATGATATACTGTTCATAACAGATTTATTAATTAGTGACTAT
TCATCTTTAATATATGAATATGCAGTATTTAAAAAGCCAATGATTTTCTATGCATTTGAT
TTAGAAGATTATATTACGACGCGTGATTTTTATGAGCCATATGAATCATTTGTTCCAGGT
AAAATTGTGCAATCATTTGACGCATTAATGGACGCCTTGGACAATGAAGATTATGAAGGA
GAAAAAGTCATTCCATTCTTAGATAAACATTTTAAATATCAAGATGGTCGATCAAGTGAG
CGTTTAGTCAGAAATTTATTTGGTAGCTAAGTTTATATAGTAGTCAAAGTGGGAGAGGTA
TAATGATGAAATTTTCAGTAATAGTTCCAACATACAATTCAGAAAAGTATATAACAGAAT
TACTTAATAGCCTTGCGAAACAAGATTTTCCGAAAACTGAATTTGAAGTGGTTGTAGTTG
ATGACTGTTCAACAGATCAAACGTTACAAATAGTTGAAAAGTATCGTAATAAATTGAACT
TGAAAGTAAGTCAACTCGAAACAAATTCTGGTGGTCCAGGTAAACCTAGAAATGTGGCGT
TAAAACAAGCAGAAGGTGAATTTGTATTATTTGTGGACTCCGATGACTATATAAACAAAG
AGACTTTAAAGGATGCAGCAGCATTTATTGATGAACATCACTCAGATGTTTTATTGATTA
AAATGAAAGGTGTTAATGGTCGTGGTGTACCACAATCTATGTTTAAAGAAACAGCACCTG
AAGTTACTTTGTTAAATTCAAGAATTATCTATACTTTAAGCCCGACTAAAATCTATAGAA
CAGCATTACTAAAAGATAATGACATATATTTTCCAGAAGAATTAAAGAGTGCAGAAGATC
AATTATTTACAATGAAAGCATATTTGAATGCAAATCGAATCAGTGTGTTAAGTGATAAAG
CGTATTATTATGCTACAAAGCGTGAAGGTGAACATATGAGTAGTGCGTATGTTTCACCTG
AAGACTTTTACGAAGTCATGAGATTGATTGCTGTAGAAATATTAAATGCAGATTTAGAAG
AAGCCCATAAAGATCAAATCTTAGCAGAATTTTTAAATCGTCATTTTAGTTTTTCTCGTA
CAAATGGCTTCTCACTTAAAGTTAAACTAGAAGAGCAACCACAATGGATTAATGCTCTAG
GAAACTTTATACAAGCAGTTCCAGAACGTGTAGATGCATTGGTGATGAGTAAATTACGAC
CATTGTTGCACTACGCGAGAGCGAAAGATATAGACAACTATAGAACTGTAGAAGAAAGTT
ACCGTCAAGGTCAATACTACCGTTTTGATATTGTAGATGGTAAATTAAACATTCAATTCA
ATGAAGGCGAACCATACTTTGAAGGCATTGATATCGCTAAGCCAAAAGTGAAAATGACAG
CATTTAAATTTGATAATCATAAAATTGTTACAGAGCTAACGCTAAATGAATTTATGATTG
GTGAAGGACATTATGATGTCAGACTTAAATTACATTCACGAAACAAGAAGCATACAATGT
ATGTACCTTTAAGTGTCAATGCGAATAAACAATATCGTTTTAACATTATGTTAGAAGATA
TTAAAGCGTATTTACCTAAAGAAAAAATTTGGGATGTTTTCTTAGAAGTCCAAATAGGTA
CGGAAGTATTTGAAGTGCGTGTTGGTAATCAACGTAATAAATATGCTTATACTGCAGAAA
CAAGTGCATTAATTCATTTAAATAATGATTTTTATAGATTAACACCGTATTTCACAAAAG
ACTTTAATAACATTTTGTTATACTTTACAGCTATTACATTAACGGATTCAATCTCAATGA
AGTTAAAAGGTAAAAACAAAATCATTTTAACTGGTCTGGATCGTGGTTATGTATTTGAAG
AAGGTATGGCTAGTGTCGTGCTAAAAGACGACATCATTATGGGAATGTTAAGCCAAACGT
CAGAAAACGAAGTGGAAATCTTACTTAGTAAAGATATTAAGAAGCGAGACTTCAAAAATA
TTGTTAAGTTAAACACTGCACATATGACTTACTCGCTAAAATAAATAATAAAGAGGCTGG
GGCATTAAGTTCTTAGGCAATGTAAAAAAGCTGATTTCTATTAATTATTTGATAGAAATC
AGCTTTTTTGATATGCATTTTATAATGTACAGCTCGTTGAGCTGCTATTTTCCTTATATT
AAGTGCCATTAATACAAAACCTATGGCACTAGCTTCTACTTTTGTACCATCAATAAAAAT
TGAATTATCATCAATAAGATTTTGCTTTAAACATTGGCTATGGAACTGAATAAATAAAGA
TTCAATTAACGCATCAGTGTTAGGATTCACTCTAAAACGATTAATAGTTTTATAAGAAGG
TGTTTGATTTTGAGCTAACCACATCATTCGAATACTGTCATGAAGTAATTTTTCTATTCT
ACGACCAGAAAATACAGATTGAGTATATGCATATAAGATAATTTTTAACATCATTTTTGG
ATGATAGGATGTTGCGCCACGATGATGTCTGAATTCATCAAATTCACTATCAGGTATCGT
TTCAACAATTTCATTAACATATCGCGAAATATCATTTTGAGGAATTCTAACAGAAGTTTC
TATTGGTAGTGTAAGTTGGGCAAAGTGTCTTATTTTTTTTTAGTATTTCAAAGTAAAATT
ACATGTTAATACGTAGTATTAATGGCGAGACTCCTGAGGGAGCAGTGCCAGTCGAAGACA
GGGGCCCCAACACAGAAGCTGACATATAGTCAGCTTACAACAATGTGCCGGTTGGGGTGG
CTGAGACGGCACCCTAGGAAGGGACCCGTCATCAAAAATTCTATTTATAGAATTTTACAG
TAATGTGCCAGACGGGCAAAGCGAAGCCATTCAATACGAAGTATTGTATAAATAGAGAAC
AGCAGTAAGATATTTTCTAATTGAAAATTATCTTACTGCTGTTTTTTAGGGATTTATATC
CCAGCCTCGTTTTATTTTGCTATTTATGAAATGATTATGACATTTCCCTGATTTTCATTT
TCAAATACATTAAATTGTATACACTGGAAATGAGGAGGTCGTCTATAATGATAAATAAAA
ATGATATAGTAGCAGATGTAGTAACAGATTATCCGAAAGCAGCAGATATTTTTAGAAGCG
TAGGTATAGACTTTTGCTGTGGTGGACAAGTAAGTATAGAAGCAGCATCCTTAGAAAAGA
AAAATGTAGATTTGAACGAATTATTACAGCGTCTCAACGACGTTGAACAAACGAATACAC
CAGGTTCGCTTAACCCTAAATTTTTAAATGTTTCGTCACTTATTCAATATATTCAAGCAG
CATATCATGAACCTCTTAGAGAAGAATTTAAAAATTTAACACCTTATGTGACGAAATTAT
CGAAAGTACATGGACCTAATCATCCATATTTAGTCGAGTTAAAAGAAACATATGATACAT
TTAAAAATGGCATGTTAGAGCATATGCAAAAAGAAGATGATGTTGATTTTCCAAAACTAA
TTAAATATGAACAAGGTGAAGTAGTAGACGATATTAATACAGTGATTGATGATTTAGTAT
CTGATCACATTGCAACGGGACAATTGTTAGTGAAAATGAGCGATTTAGCATCAAGCTATG
AACCACCGATAGAGGCATGTGGTACTTGGCGACTCGTTTATCAGAGATTAAAAGCACTTG
AAGTGTTAACACATGAGCATGTTCATTTAGAGAATCATGTTTTATTTAAAAAAGTATCAT
AAATAACGCGATTAGAAACTGTTGGCAAAGTAATGTCAGCAGTTTTTCGCTATACTTAAC
AGAAATTTAGTGACATGATATTCATTATTTTGAAAAGGAAAATTGTTAACTTAGCATAAG
AATTGATATGAAATTTTAATGGTATAGGTAATTAAATAGTATCGTGTTTTTTTAATAATT
TATTCATGAATTTTACATGCACTATTATGATAAAATAAACATAATTATAATTCACTGAGG
TGCTATCGTGCTATCGCTAACAATGTTATTACTTGAGCGTGTAGGTTTAATTATTATTTT
GGCCTATGTGTTGATGAATATTCCATATTTTAAAAACTTAATGAATCGTCGACGTACATG
GAAAGCACGTTGGCAATTATGTATTATTTTCAGTTTGTTTGCCTTAATGTCTAATTTAAC
TGGTATCGTCATCGATCATCAACATAGTTTGTCAGGAAGTGTGTACTTCCGTTTAGATGA
TGATGTATCTTTAGCTAACACACGTGTATTAACGATAGGTGTCGCAGGATTAGTTGGTGG
CCCTTTTGTAGGTCTATTTGTTGGCGTTATTTCAGGTATTTTCAGAGTGTATATGGGTGG
GGCGGATGCACAAGTTTATCTTATCTCATCTATATTTATCGGTATAATTGCTGGTTATTT
TGGCTTACAAGCTCAAAGACGCAAGCGTTACCCGAGTATTGCGAAAAGTGCCATGATTGG
AATTGTTATGGAAATGATTCAAATGTTGAGCATTTTAACATTTTCCCACGACAAAGCATA
TGCGGTTGACCTCATATCATTAATTGCATTACCAATGATTATTGTTAATAGCGTTGGTAC
GGCGATTTTTATGTCTATTATCATTTCAACATTAAAGCAAGAGGAGCAAATGAAGGCTGT
TCAAACACATGATGTACTGCAATTGATGAACCAGACATTGCCGTATTTTAAAGAAGGATT
GAATAGAGAATCGGCACAGCAAATTGCGATGATTATTAAAAATTTAATGAAAGTATCTGC
CGTAGCAATTACAAGCAAAAATGAAATCTTATCGCATGTAGGTGCAGGTAGTGATCATCA
CATACCAACAAATGAAATATTAACAAGTCTGTCTAAAGATGTATTGAAATCAGGGAAGTT
GAAAGAAGTTCATACTAAAGAAGAGATTGGTTGTAGTCATCCGAATTGCCCGCTTAGAGC
AGCTATCGTGATACCACTTGAGATGCATGGTTCTATCGTCGGTACATTGAAGATGTATTT
TACAAACCCTAATGATTTAACTTTTGTGGAACGTCAACTTGCAGAAGGATTGGCAAATAT
TTTTAGTAGCCAAATTGAACTTGGTGAAGCCGAAACGCAAAGTAAGTTATTGAAAGATGC
TGAGATTAAGTCATTACAGGCACAAGTGAGTCCACATTTTTTCTTCAATTCAATTAACAC
GATTTCAGCTTTAGTTAGAATAAATAGCGAAAAGGCACGAGAGTTACTATTAGAATTGAG
TTATTTTTTCAGAGCGAATTTACAAGGCTCAAAGCAACATACGATTACTTTAGATAAAGA
GTTAAGTCAAGTGCGTGCATACTTATCACTCGAACAAGCACGTTACCCAGGAAGATTTAA
TATCAATATTAATGTTGAAGACAAATATCGCGATGTGCTTGTACCACCATTTTTAATTCA
AATTTTAGTTGAAAATGCCATCAAACATGCGTTTACGAATCGAAAGCAAGGTAACGATAT
TGACGTGTCAGTGATTAAAGAAACTGCAACACATGTACGTATTATTGTACAAGATAATGG
TCAGGGTATTTCTAAAGATAAAATGCATTTGTTGGGAGAAACATCTGTAGAATCAGAATC
TGGAACTGGTAGTGCTTTAGAAAATTTAAACTTACGCCTAAAAGGATTATTTGGAAAATC
CGCAGCATTACAATTTGAATCGACATCGAGCGGTACCACTTTTTGGTGTGTACTTCCTTA
TGAAAGACAAGAGGAGGAATAAATATGAAAGCATTAATCATAGATGATGAGCCATTAGCA
CGTAATGAATTAACATATTTATTAAATGAAATTGGTGGTTTTGAAGAAATTAATGAGGCA
GAAAATGTAAAAGAAACATTGGAAGCACTACTGATAAATCAATATGACATTATATTTTTA
GATGTCAATTTAATGGATGAAAATGGGATCGAATTAGGAGCTAAAATTCAAAAGATGAAA
GAGCCACCTGCGATTATTTTTGCAACTGCACATGACCAATACGCAGTACAGGCATTTGAA
TTAAATGCGACAGACTATATTTTGAAACCGTTTGGTCAAAAACGTATTGAACAAGCAGTC
AATAAAGTTCGTGCGACTAAAGCCAAAGATGATAATAGCGCAAATGCAATTGCGAATGAT
ATGTCGGCGAATTTTGATCAAAGTTTACCTGTTGAAATTGACGATAAAATTCACATGTTA
AAGCAACAAAATATTATTGGGATTGGCACACATAATGGTATTACAACCATACATACAACG
AATCATAAATACGAAACAACAGAGCCATTGAATCGTTATGAAAAACGATTGAATCCCACT
TATTTTATACGTATTCATCGTTCATATATTATTAACACTAAACACATTAAAGAAGTGCAA
CAATGGTTTAACTACACTTATATGGTAATATTGACAAATGGTGTCAAGATGCAAGTTGGA
CGTTCATTTATGAAAGATTTTAAAGCGTCGATAGGATTACTTTAACAGTAATCCTTTTTT
TTATGCATTTTACCTATGATATTTTGTATTTCGGACTAAAATTCACGCAAATCGAAGTGA
GCCATCTATACTTTAGTTAAATCAAACGTAGGAGGCAATGGTCGTGAAACAACAAAAAGA
CGCATCAAAACCAGCACACTTTTTTCACCAAGTCATTGTAATTGCTTTAGTACTCTTTGT
ATCGAAAATAATTGAATCATTTATGCCAATTCCTATGCCTGCATCAGTAATCGGTTTAGT
ATTATTATTTGTATTATTATGTACTGGTGCTGTTAAGTTAGGCGAAGTCGAAAAAGTAGG
AACGACACTAACAAATAACATTGGCTTACTCTTCGTACCAGCCGGTATCTCAGTTGTTAA
CTCTTTAGGTGTCATTAGCCAAGCACCATTTTTAATCATTGGACTAATAATCGTCTCAAC
AATACTATTACTTATTTGTACTGGCTATGTCACACAAATTATTATGAAAGTTACTTCGAG
ATCTAAAGGTGACAAAGTCACAAAAAAGATCAAAATAGAGGAGGCACAAGCTCATGATTA
ACCACTTAGCACTAAACACACCATACTTCGGAATACTGTTATCCGTTATACCATTTTTCT
TAGCGACCATATTATTTGAAAAAACAAATCGTTTCTTCTTATTCGCACCGCTATTTGTCA
GTATGGTATTTGGTGTGGCCTTCCTCTATTTAACAGGCATTCCGTATAAGACTTACAAAA
TAGGTGGAGACATTATTTACTTCTTCTTAGAACCAGCAACAATCTGTTTTGCGATTCCGT
TATATAAAAAGCGTGAAGTGCTTGTTAAACATTGGCATCGTATCATCGGAGGTATTGGTA
TCGGTACAGTTGTAGCGTTATTAATTATTTTAACTTTTGCGAAGTTAGCACAATTTGCCA
ATGATGTTATTTTATCAATGTTACCTCAAGCAGCAACTACAGCGATTGCGTTACCAGTAT
CAGCTGGTATCGGTGGTATAAAAGAATTAACATCATTAGCAGTTATTTTAAATGGTGTCA
TTATTTATGCCCTAGGTAATAAATTCTTGAAGCTTTTCCGAATTACTAACCCTATTGCCC
GAGGATTAGCACTTGGAACAAGTGGTCACACATTAGGTGTAGCACCAGCCAAAGAATTAG
GACCTGTAGAAGAATCAATGGCAAGTATAGCTTTAGTGTTAGTTGGTGTAGTTGTTGTAG
CAGTTGTGCCTGTCTTTGTAGCAATATTCTTCTAAAACGAAAAACCTAAGCAAGATAATA
GCAATTTGAGCCATTGTTATTATCGTAAAAAAACGTCTATACTCCGGTTTATAACTGGAA
TATAGACGTTTTTATGTATGTATTACTTTTTACTAGGTTTTATGGTATTTAGGCGTTCGT
TTTATGTATTGCGGCTTTTGAAAAATGATATAATGAATTAATTTAACTAAGAATTAAAAT
GTAAGTTATATCATTTGTGAAATTTCAATTAAATATTTTTCGACAAATTCTTGAAATTAC
TTAATGTCATCAACACTTTATAAAAAAACGGCGTATGCTTATATGTAAGAATGCAATTAA
GAGGAGATTTTATAAATGAGTATGCAAAGTTCATATAAACGTTTAGTTAAAGTGCTACTA
ACGATTTTAGTGATTGTGTTTTCAATTCTACTAGTAGGTGGTTGGTATATTTTTAAAAAT
GAAGCACCTCGTCCAACAAAGATAGTAGATCAACAAGGTCATACGCTTGTTACAAAAGGC
GAGCTAATCAGTGGGCAAGCGATATATGAGAAATATGGGTTAACAGATTATGGCTCCTAC
CTGGGCAATGGTTCCTACTTAGGCCCAGATTATACAGCAGAGGCATTACATCATTACCTG
ATTGGTATGCGTAAATATTATGCACAAGATATTTATCATAAGCAACTTCATAAATTAAAT
CATGCAGAGTTAGCCGTAGTTAAAGATAAAGTGATGAAAGAAATACGGATTAATCGTTAT
TCTGAAAAAGAAAATCAACTTGTATTAACGCCAGGACAAGTATACGGTCTAAAATATTTG
CAAGATTATTATAAAAAAGAGTTTGTTAATAACCCTAAACAAGTAGGATTAAATGAAAAT
ATGATTAAACAGTTTCAAAATGATGATTATATGGTCGCAGGAAATAAAGTTGAACATTTA
AGTCAATTCTTTTTCTGGGGTGCTTGGTTATCATCAACAGATAGACTTGGAAAAACATTT
TCATATACAAATAATTGGCCATACGATGTGGATGCAGGAAATACGTTGCCTAGTGCAGGA
ATTTTATGGACTGCTATATCTGTAACATTACTGATTGCAGGCTTGGCATTCATTATATAT
ATTCAAAAGCGTTATGAATTTGACATGAAGCCGACGTATGAGTCGGAACGGGAACTACCA
AAGATTGAAGTAGATAGTAAAATCACTGATAGTCAGCGAAAAGTTGGGAAATATTTAGTC
GTTGTCATGTTACTATTTTTGGTTCAAATATTATTAGGCGAATTACTGGCACATTATTAT
GTAGAGAATAAATTTTTTGGTATAGAAATACAAAGGCTCTTTCCATTTAATATTGCGAAG
ACATGGCATGTGCAATTAGTTATTTTCTGGGTTGCTACGACTTGGTTAGCAGCAGGAATA
TACATTGTACCTAAAGTATTGGGCAAAGAACCAAAGAAACAAGGCGTATTAGTAGATATC
TTGTTTTGGGCCTTAATCATAGTTGTGATGGGCAGCATGATTGGAGAATGGGGTCATATT
TTAGGTTGGATTGATTCTCATTGGTGGCTATTCGGGCACTTTGGTTGGGAATATATAGAA
TTAGGTAAATTTTGGCAAATATTATTTATAGTAGGTATGGCCTTATGGGTTATCATTCTT
TGTCGAGGGTTTTTACCAGCTATTCGCAACAAAGTACAAGCGAATCATGATAAACGTCAC
TTATTGACGCTATTGTTTGTTGGAGCAATTGCAATTCCGTTATTTTATCTTGCATCATTA
TTTATAATGCCGAATTCACATGTGACGTTTGCAGATTACTGGCGATGGTGGATTGTTCAC
TTATGGGTTGAAGGTATATTTGAAGCATTTGCCGTAGTGTTGATTGGTTTCTTAATGGTT
AATATGAAATTAACTACCATTGAAACGACGATTCGTGCATTATATTTTCAATTAATCCTA
TTACTAGGTACAGGTATTGTTGGTATGGGTCATCATTACTATTGGCAAGGTGATCATTCC
ATATGGCTTGCACTGGGTTCTTGTTTTTCAGCATTAGAAGTCGTGCCACTTTGTTTATTA
ATTTGGGAAGCATACACACACTATCGCTTATATAAGAAAAGTGACATCGCTTTTCCTTAC
AAAGGTACATTTATTTTTCTTGCTTCAACAGGATTGTGGAATGCAATTGGTGCTGGAGCA
TTAGGCTTTTTAATTAACACACCAGCAGTTAACTACTTTGAACATGGTACGCAATGGACT
GCAGCACATGCCCATGGTTCTATGGCTGGCGTGTATGGTATGTTCTCAATTTCAATTGCG
TTGTATGTTTTTAAAAATATTACTAAAAAAGAATTTTGGACACCGAAAGTTGAAAAATGG
ATTAAAATATCATGTTGGGCTTTAAATGTTGGCTTGGCAGGTATGGTGTTCATTACATTA
ATGCCAGTAGGTTATATCCAACTTAAAGATGCATTAGAACATGGTTATTGGCATTCAAGA
CTAACGTCATTTTATGAACAACCACTTGTAAAAGCAATCATGTGGGGTAGAATGCCTTGG
GACATTATATTCACAGTAGGTGTCATTATATTAGTAGTTATTTTTATAAGGGGATACAGA
CACTTAAAACCAAAATACAGAGTATAGATCATCATATTACTGAGTGATCTTAGTGTGTTT
TAACGTTTGAGACGAAGAGATATTATACAATAGGATTCAAACTATAGGTTCTTAGATTAT
GTAAATATAAAGAACAGTAAAAAGTAATTTTCTGATTGAAAATGTACTTCTCACTGTTTT
TAAAGAAATTATGTCCTATAAAACGTCTATACTCCGGTTGATAACTGGAATATAGACGTT
TTGATGTATGTATTACTTTTTACTAGGAATATAAAACTGTGCATGACGATAATGAAATAC
GATGTCAGACGAATCAAAGGGTTTGCCAGTCATTGTATAAAAAGTCTGGTGGTAACGTAA
ACATGGTTCACCTGTAGACAATTGTAGTAATGAAGCTTCACTTGAAGTGAGTTGATCTAC
ATTAAAGAAAATATCTGAAAAACCAATACGAAGTTTCATGTTTGATTCTAAATAATCGAA
GATAGAGCCCTTAGCAATATCATCATTTAAATATTTCACGATTTCTTTATGATAATAAGA
ATATTCGATACATAAAACATCATCGTCCACGAATCTTAATCGCTCTAAATAGTAGACGGT
ATCATCTGCATTTAATTGGAGCTCATCTTGTACAGATTTAGGTGGCGTTGCAATCTCCTT
AAAAACAAGTACCTTACTTGTCATTCGATGTTCGCCTAAACTTTTAGAAAAACCATTGGT
CTTAAAAACATTGATACGATTGGCATCTGCAATATTTCTCACATAAATACCACTGCCTTG
TGCTTGATAGATCAAACCATCTTGTTCCAATAAGCCTAATGCTTTAATGATAGTACTCTT
ACTTACTTGATAACGTTCTTTTAATTGCGTCACGCTTGGCAATTTATCACCGGGTTTGAA
ATTAGATTGATGTATAAACGCATTAAGTTGCTTAGCAATATGTTCATACTTTAACAATAT
TCTGTCCTCGTTTCACTTTGTCTGTAATTATTATAGCACAAAATATTATAATTGTATCGG
CGTTTACAAATTGAACCGGTACAATTATAATTATGATAAGTCATATATTTCCATTCTATT
ATCAAGTTGAGGGGGTAATACTTATGGGCAATAAATATAAAGATTATGCTCAAGACATCC
TTACAGCTGTAGGGGGTGTCGAAAATATTGTTAATGTTTCGTATGATACGGTACGCATGA
CCATTCATATGCATCATGCAATTCCTTCTACTGCTAATGAAGTAACACAAATAGATGGCG
TGGCGTCAGTTGATGAAAATGAAACACAGTTAGTTATCGTATTTAATGAAGAAGTAAAAT
ATGTATATCAACAATTACAATTGTTAATGGACGACGCCAAGCATCAAGAAGATACGAATC
ATGATGCTGTGGATACTCAAGAAACAGAACAGAAAGCGCAAGTAAAAGTAACAACACCAA
TTTTAGTGAAAGCACCAATCGCTGGTCGTCGTATTTTACTTAAAGAAGTAAGAGATTCAA
TTTTTAGAGAGAAAATGGTAGGCGAAGGCTTGGCAATCAAAGCTCATGAAGAATCCAAAG
TAACCGCACCGTTCAATGGCTTAGTATCTATGATTGTACCAACTAAGCATGCAGTTGGTA
TTCAATCAGAAGACGGTGTGGACATAGTCATTCATATTGGCGTGAATACAGTTGACTTAG
AAGGTAAAGGATTCAAGTGCTTTGTAAAGCAAAATGATCGTGTTGAAGCTGGGCAAACGT
TGTTGCAATTCGACCAGCAATATATACAACAACAAGGCTACAATGCTGACGTTATTGTCG
TTATTAGCAACTCTGCCGATTTAGGAAAAGTAGAACTGACAATGAATGAAATCATTACGA
CTGAAGATGTTATTTTTAAAATATTTAAAAACTAGGAGTGTGTTGTAATAATGACAAATT
TACCGCAAAATTTTATGTGGGGTGGCGCTCTTGCCGCAAATCAATTTGAAGGTGGATATG
ATAAAGGTGGTAAAGGGTTAAGTGTAATTGATGTTATGACGAGTGGTGCACATGGCAAAG
CACGTCAGATTACAGAATCTATAGATCCAAATCACTATTATCCAAATCATGAAGGTATTG
ATTTTTATCATCGCTATAAGGAAGATATTGCCTTGTTTAAAGAAATGGGATTGAAATGTT
TACGTACGTCGATTGCGTGGACACGTATCTTTCCGAATGGGGATGAAGATGTGCCAAATG
AAGAAGGACTTGCCTTTTATGATCGTATCTTTGATGAATTAATTGCACAAGGTATTGAAC
CTGTTGTGACGTTATCACATTTTGAGATGCCACTTCATTTAGCAAAACATTATGGTGGAT
TTAGAAATAGAGAAGTTGTCGATTATTTTGTGCATTTTGCGCGTGTTGTATTTGAAAGAT
ATAAAGATAAAGTGACATATTGGATGACGTTTAATGAAATTAATAATCAGATGGACACAT
CAAATCCTATCTTTTTATGGACGAATTCTGGGGTAGCATTAACAGAAAATGATAATCCCG
AAGAAGTCTTGTATCAAGTAGCACATCATGAACTTTTAGCCAGTGCTTTAGCGGTTCGTC
TTGGTAAAGAGATTAATCCGAAATTTAAGATTGGAACAATGATTTCACATGTACCCATTT
ATCCATATTCGTGTCATCCGAAAGATATGATGGAAGCACAAATTGCGAATCGCTTACGTT
TCTTTTTCCCGGATGTTCAAGTAAGAGGTTATTATCCAAGCTATGCTAAAAAAATGTTGG
CACGAAAAGGATATGATGTTGGATGGCAAGAAGGGGACGACAGTATTTTACAGCAGGGCA
CGGTTGATTATATTGGCTTTAGTTATTACATGTCTACGGCTGTAAAACATGATGTTGATA
CTACAGTTGAAAACAACATCGTCAACGGTGGTTTGAATCATTCTGTGGAGAATCCGCATA
TCGCAACGAGTGATTGGGGTTGGGCGATTGATCCAGATGGCTTAAGATATACATTGAATG
TGTTATATGATCGTTATCAGTTGCCACTTTTTATTGTGGAAAATGGTTTTGGTGCAGTTG
ATGAAGTGGTAGATGGACATATTCATGATGATTATCGCATTGAATATTTAAAAGCACATA
TTACAGCAGCGATAGAAGCAGTTGATCAAGATGGTGTAGATTTAATCGGTTATACACCGT
GGGGAATCATTGATATTGTTTCATTTACAACTGGTGAAATGAAGAAACGCTATGGTTTAA
TATATGTTGATCGAGATAATGATGGTCATGGCACGATGGAACGCTTGAAAAAAGATTCGT
TCTATTGGTATCAACAAGTGATAGCATCAAATGGAGATAAATTATAAAGATACGTTATAA
GTATTTTAGGGTTAGAGCCCGAGACATAAATTAATATAATAGGACCTAAAGTGTTATATT
GGCGGGCCCCAACACAGAAGCTGGCGAAAATACAGCTTACAATAATGTGCGAGTTGGCAG
GCCCCCAACACAGAGAAATTGGAACAGCAATTTCTACAGACAATGCAAGTTGGCGGGGCC
CCAACATAGAGAAATTGGAACACCAATTTCAACAGGCAATGAAAGTTGGGGAAGGACAGA
AATAAATTTTGCGAAAATAACATTTTTGTCCTAATCCCGTGATGTTAAAATTTTAAGAAA
AAAATAATGCCACTAACTAAGTATGTATAGTGTTAATGTTTGAGTGTTTATAAAAGTCTT
TAACCAAAATTGATGACCTACTAATCAACGATAACGATATTGTTAAGTAGATGATTAGTG
TCACAAAGAAATTAAAGTAGCAGTCAAACATAGATACAAAGTACAGTTAGTGGCATTATA
TTTAGTGGTCTTTTTTAGCGACAAAAGTAATATAATTCATATCTTTACGCAGTCTAGTCA
TCGTTTTAAACATTTTACAAAACATTGGTCGATTTTCTTTTTTTAAAGCATTGTTGATAA
TCTTTAAAGTTCCAACAATACCTTCGTCATAAATTAAACCTTTTGGTGTCATTAAACTCA
TTGGACCAGTATGATAATGTACATGATTAAAACCAGCTTGATAATATAAATCTAACCAGC
CAAGTTTCGTCTGCGGTGAGACATTGACATTAATTGCTGCAGATAATGATTTAACTACAT
GTGTGGCATGTGATTCATTAACGATGACAATATCATGTGTTAACAAGATACCCCCAGGCT
TTAAGACTCGGTAGTACTCGCGTAATGCTTTTTCCTTTATGGCGATGGGTAACATTGCTT
CATTTAAAACGATATCGAATTGATTGTCATCAAAGGGCAATTTAACAGCATTCGCTTGTT
GAACTTGAATATATGATTCAAGACCTGCTGCTGAGATATTTTCTTGTGCTTTTTCTAATG
CTTTCTTATTTATATCAACGCCTTGAATGTGACAGCCATATGTATGAGCTAGATAAATAG
ATGTCGTACACATATTACATGCCACTTCTAACACTTGTTTATCTTGTGAAAATGCCCCTT
GTTGTATTAACCAATCTGTTGCTGCTTTACCACCGGGGCGTAGACGAGTTTTTCCTAATT
TAGCTAAAAATGTATGGCCAGCTTCTTTGGACATAGCATAACCTCCTGTTAATTGATAAT
TATTATCATTAATATAGCATATTTATATGCGATAATTTGGAAGTTAAAAAGATTACAAAA
AATTGTCACTTCATTTATAACTAAACATGAGTCATCAAGCATAGGTTTAGTGGAAAATTA
TTTCTAATAGATGATGTTTTATAAAGATAAAAAAGCACAGCCATGATATACGAATGTTGC
ATGTTATATGCTAAACCTTCATATCATAGCTGTGTTTGATTCATTTAAACTTGATTTACT
TCTTCTAGTAGAGGAATAGATGCTTGCGCGCCGTGTTTTTGTACAGTGAGGGAGCTCGCT
TTATTACCAAAATCAATAGCATCTGCTAAGTTATCTTGCGACTTGTTTAAGCGACTGACA
AATGCACCAATAAATGTGTCGCCTGCAGCAGTTGTATCAATCGCATTTACTTTATAAGCT
TCGATGTGTTGGCTTTGATTTTTAGTAGCAAAATATGTACCTTGCTTACCTAACGTAATC
AAAACAGTCTTAATGCCTAAAGATAAAAAGTAATTAGCATTGTCTTTCATAGATTGTTCA
TTAGTTACTTTAATCCCAGATAACAATTCGGCTTCTGTTTCGTTTGGCACAATAATATCG
ATTAGTGACAATAATTCATTAGGTAATGCTTTCGCTGGTGCAGGATTTAATACAGTCGTC
ACACCATGTGCCTTGGCAATTTCAAATGCAGATATAATAGCCGGGATGGGTACTTCTAAT
TGTGCAACGACAAAGTCTGCATTGATTATAGCGTCTTTTGCGTTAATAACATCTTCAGGT
GTCATCGTCATATTCGCACCACCATAAACATAGATGGTGTTTTGTCCTTCTGCATTCACA
GTGATAAAGGCTTGGCCCGTTTTTGCTTCAGTTGTTTTGATAATATATGATGTATCAATA
TGAGCCGCTTTAAAATCTTCTAAGATGAAATCAGCAACGCCATCAGTGCCAATTTTAGTA
ATAAATGTTGTGTCTGCTTGCATGCGTGCAGTGGCAATAGCCTGGTTGGCACCTTTACCT
CCGCCGAATGCTTTTTGTGCTTCTTCAACATGTAATGTTTCGCCTGGTTGCGCATATCTT
TCAACTGTTAAAAATTGATCGACATTCGTTGAACCTAAAATAACAACTTTGTTGGTCATG
TGTATGCTCCTTTCAAGTTATAATTTTTAAAAAGTAACATTCGATTCTAATGCAATATTA
GAGTAGGGCGTTGTTTCACCAGTACGAATATTACCTTTATTTAATGGGTGAGCTAAGTTA
CTTTTCATTTCTTCGTGAGGAATGAAAATGATTTCGATTTCCGATGAAATCAATTGTTTA
ATTTGTTGCAATTGTGTAGGGTTATGTTCTTTTATTTCTTCTGCTAAGTATATTTTTTGG
ATTTCCATTTCTTCTAATACTGTAGCTAAGACATCAATAAAGCGTGGTAAGTTTTTAGTG
ACAGCTAGGTCGATACGGCGATGATCATTTGGAATTGGCATGCCAGCGTCATTAATTGTT
AATAGGTCAAAATGACCAATTGTCGCGATTGCTTTTGAAATATGTTCATTTAAAATAGCT
GATTTTTTCATGACATCTACACTCCTTATTTTATAAATACTGTAACAGAAGCGGCTACTA
AAATGAGTACTAAGCCGATGATTGTAATAACCATTTCTTTTGATGTTTTATGTTGTTTTA
AGAAATAAATACCAGTTAATGTAGCAAGCACAACGGATGTTTGAGAAAGAATAAATCCAG
TTGCTAAACCATTCATATTAGGTTGTGCTGAAATAAGATATGTTAAGGCACCAAATGCAA
AGAAGAAACCTGAAATAATTTGTAACCACGTAATTTTATTACGAAATGGATTCTCTGCTT
TTATATTCATAAAGCCATAAATGACTGCAACAATTACCATACCCATTGCTTGAGGTAAAA
AGGCAGTTAGGCCATCAATAGAAGTTGCTTGTGGTGCGGCTGAATATAACCAGTATCCAA
ATTCACCAATTAACAGAAGAATCACTGCACGACGTAAATTTTTGGCGTTACTTGCTTCTT
TGCGTTCACTCCAAACTGTCATACGCGCACCAATTAAAATAACGATTAATGCTGTAAAAC
CAATGATTTTATGACCAATGCCCGGCCAATTTCCTAATGCAAAGACACCCCATAAAGATG
CGCCTAATAATTGGAATGCTGTTGTGACAGGCATTGCACGAGATGAACCGACTAATTCGA
ACGCTTTAAATGTAATGATTTGTCCGAATCCCCATCCTGCACCTGATAATAAGGCGAATA
GTAAATTTGTTCCAGTAGGTAAGCCACTTGATGTGATTACGGCTAAAATAATAGCGAAGA
TTAACGTACCTACAGTAGCACCGATAATTTGATGTACAGGTTTACCACCAAACTTTGAAG
CGACTGTTGGGAAGAAGCCCCAGCCAATTAAGGGGCCTAACCCGATAAGTAATGCAACAA
TGCTCATGTTATACACCTCACGATTTGTTTTTAGTAAAACGTTTTACCAGTGCCATCGTA
CCATTTTTATTTGTAAAATGCATGCGTTTTCATAAAAACTGAAAACGTTTAAATCATATT
TAAAAATTCATACATTATTATTTTAATTTCTTAGTGAAATAATTATGATTAAAAACCCTC
AGCATTAAAGCAACGCTAAGGGCATAACAATGATGAGTATATTTCGGAAGATACGTAGTT
AGTTTGAAAGATGATAGCCAGTTGTTGCACGAATTTTTAAAGTCGTTGGTAATTCAATCA
TATCAATGGATTTATCTAAGTGCTGTAATCGTTGAAGTAATAAGGTTAAAGATGTTTTGC
CAATATCAGTTATAGGTTGTGCTACAGTAGTTAAAGGTGGCGTGACATACGCGGCATAAT
CAATGTCGTCATAACCTATTAATGAGATATCTTTCGGGATACTGATGCCATGTTCAATTA
ATCCTCTTAAAATACCGATAGCGAGTTCATCGTTAATAGCGAAGATTGCAGTGGCAGATT
GAACCATGATGTCATCAACAATGGTTAGCCCACCGCGCTTAGATAATTCAGTATGGACGA
TTTGTGGTTCGGGCAATTGATTCGTGCGCAAAGTATCAACAAATCCAGCGACACGAGTCG
ACATATTCGCCATCATGTCATATGGTGCAACAATCATCATATTGTTGTGACCGAGTTCTA
TTAAATGTTGTGCTGCAAGTTGTCCGCCTTGATATTCATTTGTCCGAACAAAATCCGTAT
AGCCTTGATGGTCATTTTGATCCAGTACGACATAAGGTACATGATGCTTCTTTAGATAGT
TATTTAGGGCGTCCGGGGATGAAATGTATTGTGCAATAATTAATCCGTCAATACCTCGAT
CAATTAAATGTTTAATATTGTCATACAAATCAGTTGCTGTAGATGTTAAAAAGCATAAAT
CAACATCAGATGGTTTGTGATCATGAATACTTTGCATCAGTGCTGAGAAAAACGGATTTG
TTAAGCTAGGTAAAATGACGCCAATAGTTTGAATTTTACTGCCGCGCAATTGTTTTGCAT
GTTTGTTAGGGGCATAGCCTAAACGTTCTGAAACAGCATGTACGTTTTTTATCGTTGTTG
AGGAAAAACGACTATCATTATGATTTAAAATATGTGACACCGTAGTAACTGATACACCAG
CTTCTCTAGCAACATCTTTAATTGACACTTTTTTCATATTATATTCCTTCTCTTTATTGT
GTAATTAATCATACAGTTATATACCCGATTATTATATTCATCATATCATGATAAGCATTT
GATGACATATGAAGAGGTGCATGACTTTTATTGTCTACAAACAGACGCCTATAGTATGCG
ATTAAGGTTGAGGCGAGAGAATATATTATTAAGGTTAAATAACTTTTAATGATTATGATA
ACAAGAATTTTAAAATGTTTATTGTGATGAAAAATACAAAAGTCATTATTTTAAAGAATA
AAATATTTGTTTTTGAAAAAAGTATTAAAAAACATAACGAAATGATGTATATTGAACTAT
GTGATTGAAAAAATTTTTAATTAAGGCTTGTTAAAAATTAAGAGAGGATGTTTTTAAATG
CAATTCAAATTAAAAGAAGAAGAGATTATTAGTTTTTTAGAATTGAAATATCCAGAAAAA
GAGTTCGAATATGGTCGTTTGTTAGTTGGACAACATAAGCGAGATGATTTAGATGTTTAT
TACTTTGGTGATACGTTTTTAATGTGCACGATTATTTCATTCAAGACATTTGAAATTAAA
GAAACAGTAGAATTATCATATGATGCTGTTAATCGTATTGTGTTAAAAGATGGATGGTTA
TTTAGAAAAATGAGAATAGAAACAATGCAAAAAGTGTTAAAATACGGTACATCTAAATTA
ATGTTAACTGATTTTCAAAAGGATAATTATAATAAATATATTCAAGGTCAGAAACAACGC
GTGATATTTGAAAATGGCCATTTTGTCTAATTGATAGTGAATAATAATTAGAGTAAGCGA
AGAACAATAAAAAATGTTCTTCGCTTATTTTTATAGAAATTGATGCGTATCATTTTAAAG
TGATACAGATATTTCGAAACATAATTCTTCTATTATATTTAAGATTTAACTGTTTTTGGA
ATGATCATGTATGCAGATAATGAGCCGAGTATCATTAATACAATGCTGACGATAAATGTT
ACAGTTGCAGCTACACTTGGTGCATAGTTTAGTTGTAACATACTGAAAACTGTAGTACTT
AGTGCTATACCAAAGGCGCCACCTAGTGTGCCACTCATTTTATATAATCCTGTAGCTAAA
CCAACTTTTTCATTAGGCATACTGAAAATTGCAATTGTAAGGCCGGGTGTTGCCACTAAA
CCATTTCCAATTGCGCAAATGACAAACCCAGTAACAACAGCAATGATATATTGTGATGGT
TGAAGTGATGTCATGCTAATAATAGTGATGCCGATGACAGGGAACAACGGACCAATGATG
AGCATCAATTTGCCACCGAAACGTAATGTTGCTTTTTCACCTAAACGAATCATCGCAACT
GCCACAATGGCATATGGCAATGTAACAAGTCCAGATTGCGCAGCTGATAAACCAAGGTGT
GTTTGAGCATATATGAAAAAGACCACTGTTACGCCCAGACCACTATTTAAAACAAAGTTA
TTTAAAAATGCACCAATGAACGGACGGTTGCGTAATACTGAGAAATCAATAAAAGGTACT
TCATGTCGACGTTCGATGATGATGAATATCAACGTAGTGATGATAAAAATGCTCAGACAA
ATGAATGAAAATGTACTAAACCAACCTTGTTCGAATCCTTGTGTTAACAATAATGTAAAG
CTACCAATCATAACAGCGAAAATAGACATACCTTTGTAATCGAATGGATGACGATGGCTA
TGTTGACTTACTTTTTCAGGTGTGCCTTTTAGAAGCAATATGGCAATGAAAGCAATGACT
ATACTAATGATGAAATTCGTTTGCCATCCAAAATTTGTGGCGATTAAACCGCCGATAACA
CCAGCTAGGCCGATGCCACCAACAGTACTAATCATTAGATAACTAATCACTCGTCTTAAA
TGATCTCCTTTAAATTGATTATTTAAAACGCCAACTGTTGAAGGTAACAAGATAGCTGCT
GATAGACCTTGTAAAATTCTACCGATGATGAGCAGTGCAGTGATGTCCGATATAATTAAT
AGAAGAGATGCAAACATACTGATTATGAGACCCATGTATGTCATTCTCAGTTGTCCTATT
TTATCAGCAATATCACCTGCAGCCACCATGAAGATACCTGTGGCGAAGGAAGTTAAACTA
ATAGATAAATTTAACACGGCAGGAGAGGTTTGATACGTTTGACCAACGAGAGGTCCTATA
TTAATAAATGATTGTGCAAACAACCAATATGTTAATGCAGACAACATAATCGCAATAATA
ATATTACTGCATGGTGAAGATTGTGGGTTATTCACAGATGTCACTCCTTGTAAAAATTAA
ATATAGAAAGTCATGAGATGAAGTGAACGGATGTATAGATGATCGTTCACTCACACATAA
GTCATGATTTCCTTACATATCATACCACAGTTATTGAGAATGAATATCAATTAATTGCTT
GTATGATTGATTTTTTATAGTATGTTTAAGTGAAACAGCTTTATTTGAAAGTGATTAAAG
TAAATGAAGGTACAGAGGAGTGAGAACAATGTGCACAGGATTCACAATACAAACTTTAAA
TAATCAAGTACTTCTTGGACGCACGATGGATTATGATTATCCATTAGATGGTTCGCCAGC
AGTGACGCCTAGAAATTATCGTTGGACATCTCGCACTGGCACGACAGGCCAAACGCAATA
TGGCTTTATTGGTACAGGAACAGATATGGAAGGTTTTATTTATGGTGATGGTGTTAATGA
ACATGGCGTTGCCATTTCAACACAATATTTCCGAGGTTATAGTTCATATGGATCAACACA
CAAAGCGGACGCGATGAATATTACGCAAAATGAAATTGTGACATGGATTTTGGGATATAC
AACAAGCATTGAAGATATGAAACAACAAGCATCCCAAATACATGTTGTAGCTGTATATTT
AAATGATATCGGTGAAGTTCCGCCATTGCATTATCATGTTTCCGATGCAACTGGACATTC
AGTCGAAGTTTCATTTAAAGAGGGTGAAGTGGTTATAAAAGATAACCCTATTGGTGTCTT
AACAAATCATCCAGACTTAAATTGGCATTATAGTAATTTAAGACAATATATCAATATTTC
TCCTTATCCAACAACAGCAAATTTATTGGAAGGTGTAACGATTGAACCTTTAGGCAATGA
AGCAGGTACATTTGGATTGCCAGGTGGATTTACTTCAACTGAGCGCTTTGTGAGAATGGC
ATTTATGAAAGCAAACATTGCTCAAAACAATGATAAAGAAATGGATTTAATGAATGCATT
TTATTTATTAGATGCGGTAAATATACCGATTGGAATTGTACGTCCGCATGATGCTGACAA
TCACTATACGATGTATCAGACCGTAATAAATTTAACTACAAGAACGTTATATATTAAGTA
TTATGGCAGCAATGAAATAGTAGCATTAAAGCTCACAGATGATTTAATTAATAGAAAAGA
TATGACGATTTTTAAGCCTGAGAAGCATATCACTATTAGAAAGTTGAATGACAATCAATA
GCGATTGATAATGGAATTTGGTTGATATGATTTGATGGATGATTACTATCATACATTAGC
GTTGAACCGCGAACATGGACGAATGATTAGTTGTTAATTTTGAAAATTTATAAAAGGTTA
AACGAATGCAGTGAGAGATGTCATTTTAATATCAATGTATGGCTATTTTGTAATGACAAT
GTAATGAGTTTAGTAAAACATTTCGGGAATATTAAATAGTTGGAAAATGAGAATTAAATC
CTTTACTCAGTTGTCTAATTCTTTTAGTATGTGCAGTACAGTTTAATTGAGAACTAACTT
TAACTTTAATGGAGGATGTTTTATACATGAAAAAATTAACAGCAGCAGCGATTGCAACGA
TGGGCTTCGCTACATTTACAATGGCGCATCAAGCAGATGCAGCAGAAACGACAAACACCC
AACAAGCACATACACAAATGTCAACACAATCACAAGACGTATCTTATGGTACTTATTATA
CAATTGATTCTAATGGGGATTATCATCACACACCTGATGGTAACTGGAATCAAGCAATGT
TTGATAATAAAGAATATAGCTATACATTCGTAGATGCACAAGGACATACGCATTATTTTT
ATAACTGTTATCCAAAAAATGCAAATGCCAATGGAAGCGGTCAAACATATGTGAATCCAG
CAACAGCAGGAGATAACAATGACTACACAGCGAGTCAAAGCCAACAACACATTAATCAAT
ATGGTTATCAATCAAATGTAGGCCCAGACGCGAGCTATTATTCACATAGTAACAACAACC
AAGCGTATAACAGTCATAATGGTAATGGAAAGGTTAATTACCCTAATGGCACATCTAATC
AAAATGGCGGTTCAGCAAGTAAAGCGACAGCTAGTGGTCATGCGAAAGACGCAAGCTGGT
TAACAAGTCGTAAACAACTACAACCATATGGACAATATCACGGTGGTGGTGCGCATTACG
GTGTCGACTATGCAATGCCTGAAAATTCACCAGTTTACTCATTAACTGATGGTACAGTAG
TACAAGCAGGTTGGAGTAACTATGGTGGTGGTAATCAAGTAACGATTAAAGAAGCGAACA
GTAATAACTACCAATGGTATATGCATAATAATCGTTTAACTGTTTCAGCTGGTGATAAAG
TCAAAGCTGGTGACCAAATTGCATATTCAGGTAGTACGGGTAATTCAACAGCACCTCACG
TACACTTCCAACGTATGTCTGGTGGTATCGGTAATCAATATGCAGTAGACCCAACGTCAT
ACTTACAAAGTAGATAATACAGTAAATCCCAAGTTACGATATCATACGCAACTTGGGATT
TTTTTTCGTTTTAATAATAGGTATAAGCCCATTGCTTGTCCTCTAAAACATGTTGATAAA
AAGGATCTTGGCCAATTAACTTGATATCATCTGCAAGTGCTTCAACTTCATCTAAATGAT
GGGTAGTTAATATAATTAAACATTTAGATTTCATAATGTTAAGTAGTTGGTGGATGTCAT
GTCTAGATTTTAAATCAATACCAACTGTCGGTTCATCTAAAATGAGAATTCGAGGTTGAC
CTAGTAAACCTACTAATATATTAATTTTACGTTTATTCCCACCAGACAATGTAGATACTT
TGGCAGACGTATCATCAAAGTTTAATTGCTGTAAATATTCGTTGATAGTTGTATCGTTAA
TTGGATTTTTACAAAGTGATTTAAAAAATTTAATGTTTTCAGCCACTGTCATGTGTTCAA
ATAACGCAATGTCTTGTGGCACATAACCGATGTGATTTTGTATTTGTCTTTGATTCCATT
TTTCGCCGAAATAGTTGATAGTTCCATCATTAGCTTTTTCAATACCAGCAATCATACGAA
GTAATGTTGATTTTCCAGCGCCATTATCACCAAGTAATACGGTTAAACGATTACTATCAA
AGGACATGGTTAAATGATTGAAAATCTGTTTGTTACGGTAACGCTTTGAAAGGTTATTAA
TTTCTATCATCAGTTACGCTCCTTTACATGAAAATGGTCAAGTATACGATACCCATAGCA
AGTGCATATATAAATGTCATGAATAATCGATGACTTATTGTTTGAATATGGAATAAGATA
AAGACGATACCTATCTCATAAATCAATATAAGTAACAGTGATTTTAAGTAAAATATTAAG
CTGAGTGGTTGAGACAAATATAGACTAACTGCCAATAGTACCAACAATAACAAGATCGTA
TGTGTCATTACATAAGTACTATATAGTTTGAAACGGCTTAAATGATATTGTGATAATCGT
TGCAATGCTGCTTGTTGGTTTAAACGATAATGAAGTACTACTTGAACAGCGCTAACAAAT
AAAATCACCGCAAAGATTAAGCTAATTGAAATAGAGTGTTGTGCTTGTTTAGTAAGCGAC
ACAAATTTGATTTTAGATTCAGGTGTATGTTTATGATAGGACTTGTTGATAGCATCGATG
GATTGATGCTGTTTCATATCCTCAAGGTGTTCATAAATAATGTTAGGAATTTGCTGTTCA
TATAATGAACTACTAACAATTTCTACAGCAATACCACCTATAAAGTCATCTCTACCATAT
AACTGTATCGTTTCTTTTAAACGGTTCTCTTTTAATTTTTGAGAGAAACCTTTAGGAATT
TGCATACTTAAAATAGCTTCCTTTTTAGTAACATCATCTTCAATATAGCTTTCATCTTCA
TCGACTTTTTTAATAGTTACATAGTCAGATTGTTTAATTTTATTGACGAATGATTTTGAT
GCAGTGGTTTGGTCTAAATCTTGAATGGTAATCGGTATTTTGAAGTTGTCATGTGCTACA
CGGTAACCCATACCAATAAGTACGAGTGCGATGACAATGGTTGTTACGAGCAAGATGTAT
TGTAACCATTGCTTGAACACAACAAGTTGTATATAAGGCTTCATTGACGATACCTCCAAA
CCAATACAGCTAAATTAATTATCAAAAGTGCGATGAAGCTAAGATAGAAACTAGGGTGCA
GTTCTAAAATGTAGTTGTTTAAAATAATTTCTAACAATTGATTTGTTACAACTGCGAACG
GTTGAATATTGAAAACGCCATTTGCTATATGTTGTAAAAAAATCGTAGGTATTGTTAAAC
CAGATAACACTAGGATGACAATAGCTAATATGACTTTACTAATACTATTCAACAAGCCTG
TTGTTAAAAGTTCGATGAGTAATAACCACAGTATTAAAAAGGTAACATAATAGCTTAAAT
GAATGGCTAACGTTGGCCAATTATATAATTCAAAGGTATTCGGAATACTGAACATAATCC
AAACTACACCAACGATACTCCATAACATAGTATAAAACCATGTAATCAACGCACGAATGA
TTAACAAACGCTCTTTAGAAAAATGAAACATTTTCAATCGCGCTTTCAATACAGTATCTT
GATTCATTTTCAAAACTGTAAATAAAGATAGTGCAAAGATGAATACCGTTGTTAAAAATC
CTGTAATTGCATAATAACTGCCCGTATCGTATAAATGAATCGGTTCTAAGTTAAATGCAC
CTGAACGGTTTAATCCTGTAATCAGCAAATCAGTCATAACATTGATACTGTCAGAATGTG
ATGCTTTCGGTGCTAAGTCTTGAAAAGCTAAGATGCCACCCATTGATCGCATAAGACGTT
GGTAAACAGAATCTGTTAGCTGAGATAGCACGACACTTTTCATGGATTGTTGATCATATG
TATATACTGAAATTGGTAGTTCGCCTTGTTTATAAAATGCCTTGGTCATACCTTTATCAA
AAACAAAGTAGCCTTGAAGTTTCTGCTGTTTTAGCAAAGTATGTGCTTGCTTATCATCAT
ATGCTTTAATGCTCACATTTTTTCCTAGGTTACTCCCTTTACCAATAGAGTTTAAGATTA
ATTTCGTTTCACTTGATTGATCTTTATCTACGACACCTATATTAAAATGATTGTCATCTT
CTGTTGCATGTTGGATCGTCGTTAATGTAATAAGGAGTGCCACTAATATAAATAGTAAAT
AGATAATCAAATACCACTTTTTCAATAAAAAAGAGTGGTAGATGCGAAACAAATGTATTG
TTTTCATTTAACCACTCCTCCAATGATAAGATTGAAAGGCAAGATGACCTTCCAATCTTA
TTTTTATATTTTAGTTATTTAGATGCCTTTTTTAAAATTGACTCAAACATTTTGCCGCCA
TTTTTTTCGATTTCTTTTTCAAGTTTTTCACGGTCTTTTGAAGATAGACTATTGAAATCT
TTCGCACCACTATCATCAAAATCAATATCTGCTTTCAATTTTGTGCTAGATTTTAAAATG
AAATTAATTGGTTCTTCAGCATATTTGATGCCGATATTTAACGTAGATTTCTGAGTGTTA
TTTTTTACGTCAGAATCTATATTATTTTCAAAAGTGAATTCATTTTCGTCGCTATATTTA
TCTAATGCGACAGTGATTTTACCTTTATCTTGACGTTTTGTGCCATCTACTTTTTCTTGG
TTATCTAATTTGATTTTTGATTCATCATATTCTGTCTTTTTACCAAATTCGTATTTATCA
CTGTATTTATTGTCTTTTTCCTTAGAAGATACGCCTTTAATTGTATATTTCGCTTCAGCA
TACGTGTATTTATCTTGATCGAAATCAAGTGCGTAATCTAGTTTTAACTTATCGTCTTCT
AAAGTATTAGTACCTTTGATTTTAGTTTTATTATTTTCTTTGTCTGTAATAGTAATTTCT
CGTTTTACAATCGTATGTTTTTCGGTATAAATTTTAGATTGAATTTTAGCAAATTCATCC
TTTTTAGTTTCTTTGACATCGTCAATTGCTTTTTTGATGTCTTTTTCAAAGTCTTTTGTA
GCACCTTGTTCTTCCATTAATTTTTTAAGGTCTTTATCCTTTTTAGCTTCTTCTAATACA
GCTAATGTAATTTTTTTAGTGTCAGCTCTGCTAAGTGTTAACGTGACAGGTCTAACTTTG
TACTTTTCACCATTAACCTTAATTTCTTCTTTTTTACCTTTATCAAAATTATCGTCATCT
AATTTGTCGACAATAAGTTCGGAATATTTTTCGGCAATTTTGCTGTAGTCACTTTGTTGT
GCTTGAGCATTACTAAAAAGAGTATTTAAATTTAGTTGTTGGTTTGTAATACCATTTTCT
TTTGCTGTTTCTTCATCTTCACCTGTAAGTTTTGAATAAGTTGATAATAAATCAGAATTA
TTAACACTATATTTCCCTTTAAATAATGGTGATTCGAAATAATGCTTATCTTTATCTGCA
GCTAACTGGAATTTCCCTAATGCAGAGTCTGCGATTGTTGGTTCAAGATTAATCATTGAT
TTCTCTTTTTTAGGATCATGTCCATATGACATTTTAATTTTCGAAGCATTAACAACAGAT
TTAGGAATACCAAGCCCCTTAACAATTTCATCTGATGCATCTGCGCTTAATTCTAATGAA
GATAAAAACGAATTATCTTTCATCTTTTCTTGGAACTTCACTTCATTTTCAAAACGGTCA
TTAAAATAATCTTTATACATTTTTGCAGTATGTTGTTCGCTTTTTAAGTATGTATTTTTC
GGTGTGTTTGCAAAAAATGCATAAATTCCCCATGCGATTCCACCTATTAATAATAAGACA
ATAATAATAGGAATTATAATTTTTAACTTTTTAGACATTTTGCTTCCTCCCAATTATTTA
TGAGTTAATCATATCAGAACAATACATTTTATTAAATGGTTTATTTTAAATTTTGTTTAA
ATTAATAGAATTTTAGTTATAATAATGTTTAATAAGTTATTGAAAATCTAATAAACTACA
AAAAATAGTTTGATTACATAATGATTCTTGAAAAATGTCGGTTAACTTTATAAGAAGCAT
TTTTTGGCGAAGAAGATTTATTTAACTTATTGAAAATATTGAAGCTATATTGGGGGGATT
ATGTATTTATGGAATTGAAAGTCGATGATTTTGTAAGGAATATAAAAAGACCATACTTGA
CTGTATTGGGAGTATTTGTAGTTGCAGTTTCATTATTTTTTGACGCGATTATGTTTTTCT
ACGCTAAACTATATGATAAATTGCCTATGTATTTACTGGTGTTTATGGCCTTTACAGCTG
TAATTTTGATTATGATGTACATACAAGAGAAAAATGAAAATTACAAAGTTGAAAAAAGAT
ATGTGGTTAGATATCTCACACTTAACGTTATTGTGGGATATACTTTGCCATTGCTTTTTG
TATCTATTTACGTTTTTGGTGTAGTCGGTTTTGGATTTGATGTTTTCAATTATTGTCTAG
GTATTATCTTGATGTTATTTATTTCTTGGTTAGGTTTATTTTTATTTTATAAAAACGAAT
TTGATAGTGAAAATCCTAATCCTGCAGTTAATGCCATAGCAATTATTATAAAATTATTTG
CTTTTGGAGGAATATTTTATATAAGTCTAATAGTTCCTGTAACACAGCAAGAAGAGATTT
TTATAGGGTTAAGTATATTCATCAATATAATTGTTGATGCTCTACTTGTTAGGTCATATT
TTAATTACGCGTTATACAAGAGTATTAAGAAAGATATCGAAAATGAAGGTAAGACAATGT
AAAGGAAAGACTTAAAAAATAATAGGAGTCTAACCATGATAATTTTTATTTTAATAACAA
TATTTGCTATTTATTATATAGCTATGATTGCTAGTTTGTTTAAAAGTGAAGGTTTTTCAA
TAATAGGTTTAATATTAGATGTTGTTATAATGGGGACGTTGATTTTTTACTATTTTATAG
GCGCTCGCTTTGTTGATAATGATTTAAGCAACTTTTTAATGTTTATGGATACTGGATCAT
ATATTTTTATGTACTTTGCAATTAAGTGTTTATGGGTGAAACCAAAGGTAGTAAATTATT
TGATTGCAAAAGAATTGGGTGAATCTAAAGAGGTCATTGAAGAGCAGGAATTAGATTTAC
AGACATCAAAGATAAGAGGTATCTACTTTTTCATTATTTCAGTAGTGATGTTAATTATCA
CTAAATTAAGAATGCAACCTGAGTTACAGGCAGATGCTATATCGATGAATCCTGTATTTA
TTTTTGTTGGTGTTATAATCATTTTAATTTGGCTAGTACTGGATATATATCGCAAGAAAA
AATACGGCATATTCTTATTCAAGACGATAGTGCCATTAGTTGTTACGATTTGGATTATTA
TAGCTACAATTATACTTTCGTAAATGATTTTTATTAATGGGGAATGTAGAGAACGTTTCT
TTGTAATTTTATAATCGAATAACATACAAAATAAAGCGACCAATTTTGCAGTGTTACGAA
TTGTAAACTGCGAACTGGTCGCTTTTTATTGATGTCATGATTAATTTAATGGATGTAATT
ATATGATGAAACTTCTGAAGCAGAGATGGTTCTTGATGAAACGATATATTCACCAATCCA
GTTCATTTCTGAAATTAGAATACTTCCATCAATATTAACTTTCTCAACGTAGGCTACATG
ACCAAATGGACCGTTTACTGTTTGTAAAATTGATCCTCGTGTTGGGTGTCTATCTACTTT
GAAGCCATTGCTTGAAGCTTGGCCTGCCCAGTTTTTAGCATCTCCCCAAAATGTACTAAT
CGTGTGTCCATCTTTGGCACGTTTATCAAAGACATACCATGTACATTGTCCAGCAGTATA
TAAGTTGTTCTTACTTGTGATAAGAGGCTGATCAATGATTTTACCGTTACCTAATGCTAA
AGGTTTACCGTCAGCAGTCTTTGCTTTGTCATTAAATTCGGCGATTTGTAATTCGTCATA
CAATTCGTCTAAATCGATGCCTGTAATAAGCCCTTTGTTATCTTTTGAAAAAGCGTTATT
TAATTCATCGTCATTGTCTTCGACATTCGGTATTGCTGGTGTCAAAGGATTGCTTGGTGA
CGTTTGAGGCGGTGTGTGTGAATCAATTGCGTCATTAATGTGCGTATACTGACCACTTAA
TGAAGAATGGTACTGATTGTTGTTAAGATCACGTTGATTTGCGTGTTGATCATTGTCGTT
TGTACGTGACTGATTTTGATGATTGTTGTTTGGCGCGTTGTTTTTGTCATAAGTATAAGT
ATACGCGCCGGTGTCTTTATTCACTTTGAACTGTGCGTTTGGGTGTGCTTTCTTTGCTTC
TTCTAATGTTTTGCTATCATTCGTGTATGCTTGAGCCGAGTTAGGCGACATACTAAATAA
AGTAAGAGTTGTCATCGTCAGTAAAATTGTTTTCTTCATAATAACCATTTAATCCTTTAT
GTATTTAATTTAATTTTAGTATACACATTTATATTACAAAAATGAATGGTTAATTAAAAA
TATATGGGTATATTCAATATATTTATTTAAAAAAAGCTAAAAATACTTAAAAAACTATAT
ACATATACTAATAATTTATATATTATTTGAGTAAGGAGCACTTTTTCAAAAAATAGTGTC
CCTAAAAAGTTTTGATAAACTTAAAATATTCAGGAGGTTTCTAGTTATGGCAATGATTAA
GATGAGTCCAGAGGAAATCAGAGCAAAATCGCAATCTTACGGGCAAGGTTCAGACCAAAT
CCGTCAAATTTTATCTGATTTAACACGTGCACAAGGTGAAATTGCAGCGAACTGGGAAGG
TCAAGCTTTCAGCCGTTTCGAAGAGCAATTCCAACAACTTAGTCCTAAAGTAGAAAAATT
TGCACAATTATTAGAAGAAATTAAACAACAATTGAATAGCACTGCTGATGCCGTTCAAGA
GCAAGACCAACAACTTTCTAATAATTTCGGTTTGCAATAAGCATTCTGAAATTGGTAAAG
TCACATTTTCTAATGTGGCTTTGCTTATCATTTTTTAAGAAAACAACTGAAAGGAAATAA
GCATGAAAAAGAAAAATTGGATTTATGCATTAATTGTCACTTTAATTATTATAATTGCCA
TAGTTAGTATGATATTTTTTGTTCAAACAAAATATGGAGATCAATCAGAAAAAGGATCCC
AAAGTGTAAGTAATAAAAATAATAAAATACATATCGCAATTGTTAACGAGGATCAACCAA
CGACATATAACGGTAAAAAGGTTGAGCTGGGTCAAGCATTTATTAAAAGGTTAGCAAATG
AGAAAAACTATAAATTTGAAACAGTAACAAGAAACGTTGCTGAGTCTGGTTTGAAAAATG
GCGGATACCAAGTCATGATTGTTATCCCAGAAAACTTTTCAAAATTGGCAATGCAATTAG
ACGCTAAAACACCATCGAAAATATCACTACAGTATAAAACAGCTGTAGGACAAAAAGAAG
AAGTAGCTAAAAACACAGAAAAAGTTGTAAGTAATGTACTTAACGACTTTAACAAAAACT
TAGTCGAAATTTATTTAACAAGCATCATTGATAATTTACATAATGCACAAAAAAATGTTG
GCGCTATTATGACGCGTGAACATGGTGTGAATAGTAAATTCTCGAATTACTTATTAAATC
CAATTAACGACTTCCCGGAATTATTTACAGATACGCTTGTAAATTCAATTTCTGCAAACA
AAGATATTACAAAATGGTTCCAAACATACAATAAATCATTATTGAGTGCGAATTCAGATA
CGTTCAGAGTGAACACAGATTATAATGTTTCGACTTTAATTGAAAAACAAAATTCATTAT
TTGACGAGCACAATACAGCGATGGATAAAATGTTACAAGATTATAAATCGCAAAAAGATA
GCGTGGAACTTGATAACTATATCAATGCATTAAAACAGATGGACAGCCAAATTGATCAAC
AATCAAGTATGCAAGATACAGGTAAAGAAGAATATAAACAAACTGTTAAAGAAAACTTAG
ATAAATTAAGAGAAATCATTCAATCACAAGAGTCACCATTTTCAAAAGGTATGATTGAAG
ACTATCGTAAGCAATTAACAGAATCACTACAAGATGAGCTTGCAAATAACAAAGACTTAC
AAGATGCGCTAAATAGCATTAAGATGAACAATGCTCAATTCGCTGAAAACTTAGAGAAAC
AACTTCATGATGATATTGTCAAAGAACCTGATACAGATACAACATTTATCTATAACATGT
CTAAACAAGACTTTGTAGCTGCAGGCTTAAATGAGAATGAAGCTAATAAATACGAAGCAA
TTGTCAAAGAAGCAAAACGTTATAAAAACGAATATAATTTGAAAAAACCGTTAGCAGAAC
ACATTAATTTAACAGATTACGATAACCAAGTTGCGCAAGACACAAGTAGTTTGATTAATG
ATGGTGTCAAAGTGCAACGTACTGAAACGATTAAAAGTAATGATATTAATCAATTAACTG
TTGCAACAGATCCTCATTTTAATTTTGAAGGTGACATTAAAATTAATGGAAAAAAATATG
ACATTAAGGATCAAAGTGTTCAACTCGATACATCTAACAAGGAATATAAAGTTGAAGTCA
ATGGCGTTGCTAAATTGAAAAAGGATGCTGAGAAAGATTTCTTAAAAGATAAAACAATGC
ATTTACAATTGTTATTTGGACAAGCAAATCGTCAAGATGAACCAAATGATAAGAAAGCAA
CGAGTGTTGTGGACGTAACATTGAATCATAACCTTGATGGTCGCTTATCGAAAGATGCAT
TAAGCCAGCAATTGAGTGCATTATCTAGGTTTGATGCACATTATAAAATGTACACAGATA
CAAAAGGCAGAGAAGATAAACCATTCGACAACAAACGTTTAATTGATATGATGGTTGACC
AAGTTATCAATGACATGGAAAGTTTCAAAGACGATAAAGTAGCTGTGTTACATCAAATTG
ATTCAATGGAAGAAAACTCAGACAAACTGATTGATGACATTTTAAATAACAAAAAGAATA
CAACCAAAAATAAAGAAGATATTTCTAAGCTGATTGATCAGTTAGAAAACGTTAAAAAGA
CATTTGCTGAAGAGCCACAAGAACCAAAAATTGATAAAGGCAAAAATGATGAATTTAATA
CGATGTCTTCAAATTTAGATAAAGAAATTAGTAGAATTTCTGAAAAGAGTACGCAATTGC
TATCAGATACACAAGAATCAAAATCAATTGCAGATTCTGTTAGTGGCCAATTAAATCAAG
TCGACAATAATGTTAATAAGCTACATGCGACAGGTCGAGCATTAGGCGTAAGAGCGAATG
ACTTGAACCGTCAAATGGCTAAAAACGATAAAGATAATGAGTTGTTCGCTAAAGAATTTA
AAAAAGTATTACAAAATTCTAAAGATGGCGACAGACAAAACCAAGCATTAAAAGCATTTA
TGAGTAATCCGGTTCAAAAGAAAAACTTAGAAAATGTTTTAGCTAATAATGGTAATACAG
ACGTGATTTCACCGACATTATTCGTATTATTGATGTATTTACTATCAATGATTACAGCAT
ATATTTTCTATAGTTATGAACGTGCCAAAGGTCAAATGAATTTCATTAAAGATGATTATA
GTAGTAAAAACCATCTTTGGAATAATGTCATTACGTCAGGTGTTATTGGTACAACTGGTT
TGGTAGAAGGATTAATTGTTGGTTTAATTGCAATGAATAAGTTCCATGTATTAGCTGGCT
ATAGAGCGAAATTCATCTTAATGGTGATTTTAACTATGATGGTCTTTGTACTTATTAATA
CGTATTTACTAAGACAGGTAAAATCTATCGGTATGTTCTTAATGATTGCTGCATTGGGTC
TATACTTTGTAGCTATGAATAATTTGAAAGCGGCTGGACAAGGTGTGACTAATAAAATTT
CACCATTGTCTTATATCGATAACATGTTCTTCAATTATTTAAATGCAGAGCATCCTATAG
GCTTGGCGCTAGTAATATTAACAGTACTTGTGATTATTGGCTTTGTACTGAACATGTTTA
TAAAACACTTTAAGAAAGAGAGATTAATCTAATGTTGATGAATAGCGTGATTGCTTTAAC
TTTTTTAACAGCATCTAGCAATAATGGCGGACTTAATATTGACGTGCAACAAGAAGAGGA
AAAGCGAATCAATAATGATTTAAATCAATATGATACAACGCTATTTAATAAAGACAGCAA
AGCGGTTAATGATGCGATTGCTAAGCAGAAAAAAGAACGACAACAACAAATAAAAAATGA
TATGTTTCAAAATCAAGCGAGTCACTCGACTCGCTTGAATGAAACTAAAAAAGTGTTATT
TTCCAAATCTAACTTAGAAAAGACTTCGGAGAGTGATAAAAGCCCCTATATTCAAAACAA
GCAGGAGAAAAAAATATTCCCGTACATTTTGATGTCTGTAGGGGCTTTTTTGACTTTAGG
ATTTGTCATTTTTTCAATTCATAAAGGGAGACGAACGAAAAATGAATCAGCACGTAAAAG
TAACATTTGATTTTACTAATTATAATTACGGCACATATGACTTAGCAGTACCAGCATATT
TACCGATAAAAAACTTAATAGCTTTAGTATTGGATAGTTTGGACATTTCAATATTTGATG
TCAATACACAAATTAAAGTGATGACGAAAGGTCAATTACTTGTTGAAAATGATCGACTCA
TTGATTATCAAATCGCTGATGGAGATATTTTGAAGTTACTATAGGAGGAAAAATAGATGG
TTAAAAATCATAACCCTAAAAATGAAATGCAAGATATGTTAACACCTTTAGATGCTGAAG
AAGCAGCTAAAACAAAATTACGCTTAGATATGAGAGAGATTCCTAAGTCTTCAATTAAAC
CAGAACATTTTCATTTAATGTACTTATTAGAACAACATTCTCCATATTTTATAGATGCTG
AATTAACTGAACTACGTGACAGTTTCCAAATACATTATGACATTAATGACAATCATACAC
CTTTTGATAATATTAAATCATTTACTAAAAATGAAAAATTACGTTACTTACTCAATATCA
AAAATTTAGAAGAAGTAAATCGTACACGCTACACATTTGTGTTGGCACCAGATGAATTAT
TTTTCACAAGAGATGGATTACCAATTGCTAAAACAAGAGGGTTACAAAATGTTGTTGATC
CATTACCTGTGTCAGAAGCTGAATTTTTAACAAGATATAAAGCACTGGTTATCTGTGCAT
TCAATGAGAAACAATCATTTGATGCTTTAGTTGAAGGAAACTTAGAACTACATAAAGGAA
CGCCATTTGAAACTAAAGTTATTGAAGCGGCAACGTTAGATTTACTAACGGCATTTTTAG
ATGAACAGTATCAGAAACAAGAACAAGATTATAGTCAAAATTATGCATATGTACGCAAAG
TAGGACATACCGTTTTCAAATGGGTTGCTATCGGTATGACAACGTTAAGTGTTTTATTAA
TTGCATTCTTAGCCTTTTTATATTTTTCAGTAATGAAGCATAATGAGCGCATTGAAAAAG
GATACCAAGCATTTGTAAAGGATGATTATACGCAAGTACTAAATACGTATGATGATTTAG
ATGGTAAAAAATTAGATAAAGAAGCACTTTACATTTATGCCAAAAGTTATATCCAAACAA
ATAAACAAGGTTTAGAAAAAGATAAGAAAGAAAATTTACTTAATAACGTGACACCAAATT
CAAACAAAGACTACTTATTATATTGGATGGAATTAGGACAAGGACATCTTGATGAAGCGA
TTAATATAGCCACTTATTTAGATGATAACGATATTACAAAGTTAGCGTTGATTAATAAAT
TAAATGAGATTAAAAATAACGGAGATTTATCGAATGATAAACGTTCTGAAGAAACGAAAA
AGTATAACGATAAATTGCAAGATATTTTAGACAAAGAAAAACAAGTTAAAGATGAAAAAG
CGAAATCTGAAGAAGAGAAAGCAAAAGCAAAAGATGAGAAATTAAAGCAACAAGAAGAGA
ACGAAAAGAAACAAAAAGAACAAGCACAAAAAGATAAAGAAAAACGCCAAGAAGCTGAAA
GAAAAAAATAGTATAGGACTGAGGCAAAGACAATGCATAAATTGATTATAAAATATAACA
AACAATTGAAGATGCTCAATTTGCGAGATGGTAAGACATATACTATTAGCGAAGACGAGC
GTGCAGATATTACGTTGAAATCGTTAGGCGAAGTCATTCATTTAGAACAAAATAATCAAG
GTACTTGGCAAGCGAATCATACTTCTATTAATAAGGTGCTTGTTAGAAAAGGTGACCTTG
ATGACATTACATTACAGCTTTATACAGAAGCTGATTATGCATCATTTGCGTATCCTTCAA
TTCAAGATACGATGACAATTGGACCAAATGCGTATGATGATATGGTTATTCAAAGCTTGA
TGAATGCCATCATTATTAAAGATTTTCAATCAATACAAGAATCACAATACGTACGCATTG
TGCACGATAAAAATACAGATGTGTATATTAACTATGAACTACAAGAGCAACTAACGAACA
AAGCTTACATTGGTGATCATATTTATGTTGAAGGGATATGGCTCGAAGTACAAGCTGATG
GTTTAAATGTATTGAGTCAGAATACAGTGGCATCGTCATTAATTCGCTTAACACAAGAGA
TGCCACATGCACAGGCAGATGATTACAATACGTACCATCGTTCGCCAAGGATTATTCACC
GTGAACCGACCGATGATATTAAGATTGAAAGACCGCCACAGCCAATACAGAAGAACAATA
CAGTGATATGGCGTTCCATTATACCGCCATTAGTAATGATTGCTTTAACTGTTGTCATCT
TTTTAGTGAGACCAATTGGTATTTATATTTTAATGATGATTGGTATGAGTACAGTAACGA
TAGTATTTGGTATTACAACGTATTTCTCTGAAAAGAAAAAGTATAACAAAGATGTTGAAA
AACGAGAGAAAGATTACAAAGCTTATTTGGATAATAAATCTAAAGAAATTAATAAAGCGA
TTAAAGCACAACGTTTTAGTTTGAATTACCATTATCCAACGGTTGCTGAAATTAAAGATA
TCGTTGAAACGAAAGCACCAAGAATATATGAAAAAACATCGCATCATCACGATTTTTTAC
ATTATAAGTTAGGTATTGCGAATGTAGAAAAGTCATTCAAATTAGATTACCAAGAAGAAG
AATTTAACCAACGTCGTGATGAACTATTCGACGATGCTAAAGAATTGTATGAATTTTACA
CAGATGTAGAACAAGCACCATTAATCAATGATTTAAATCATGGGCCAATTGCATATATTG
GTGCACGACATCTCATTTTAGAAGAATTGGAGAAAATGCTAATCCAATTGTCAACGTTCC
ATAGTTATCACGATTTAGAGTTTCTATTTGTGACACGTGAAGATGAAGTTGAAACATTGA
AATGGGCACGTTGGTTGCCACATATGACATTGAGAGGTCAAAACATTAGAGGGTTTGTTT
ACAATCAACGAACGCGTGACCAAATTTTAACGTCAATTTATAGCATGATCAAAGAACGTA
TCCAAGCTGTGCGTGAACGCAGCAGAAGTAATGAGCAAATTATTTTCACACCGCAATTAG
TGTTTGTCATTACAGATATGTCATTAATTATTGATCATGTCATTTTAGAATATGTAAACC
AAGATTTATCAGAATATGGTATTTCATTAATCTTTGTTGAAGATGTGATTGAAAGTTTGC
CAGAGCATGTAGATACCATTATTGATATCAAGTCTCGTACTGAAGGCGAACTGATTACGA
AAGAAAAAGAATTAGTTCAATTGAAATTTACACCTGAAAATATTGATAACGTCGATAAAG
AATATATCGCGCGACGTTTGGCGAATTTGATACACGTCGAACATTTGAAAAATGCAATTC
CTGATAGTATTACATTTTTAGAGATGTATAACGTGAAAGAAGTAGATCAGCTTGATGTGG
TTAATCGATGGAGACAAAACGAAACATACAAAACGATGGCAGTACCTTTAGGTGTAAGAG
GTAAAGATGATATTTTATCATTGAACTTACATGAAAAAGCACACGGGCCACATGGTTTAG
TTGCTGGTACCACTGGTTCAGGGAAATCTGAGATTATCCAATCATACATTTTATCTTTAG
CTATTAATTTTCACCCTCATGAAGTTGCGTTCCTATTGATTGACTATAAAGGTGGGGGCA
TGGCGAACTTATTTAAAGATTTAGTCCATTTAGTTGGTACGATTACAAACTTAGATGGCG
ATGAAGCGATGCGTGCCTTAACATCAATCAAAGCCGAATTGAGAAAACGTCAGCGTTTAT
TCGGAGAGCATGATGTTAACCATATTAATCAATACCATAAGTTATTTAAAGAAGGTGTTG
CGACAGAACCAATGCCACATTTATTCATTATTTCCGATGAGTTTGCCGAATTAAAATCAG
AACAACCTGATTTTATGAAAGAACTTGTATCAACGGCACGTATTGGACGTTCGTTAGGTA
TTCATTTAATACTTGCGACACAAAAACCATCGGGTGTTGTTGATGACCAAATTTGGTCTA
ACTCTAAATTTAAATTGGCATTAAAAGTACAAGATAGACAAGACAGTAATGAAATTTTAA
AAACACCAGATGCAGCAGACATTACATTACCAGGTCGTGCGTATTTACAAGTTGGTAATA
ATGAAATTTATGAATTGTTCCAATCTGCATGGAGTGGAGCAACATATGACATCGAAGGCG
ATAAATTAGAAGTTGAAGATAAGACGATTTACATGATTAATGACTATGGTCAACTTCAAG
CAATCAACAAAGACTTGAGTGGACTTGAAGATGAAGAAACGAAAGAAAATCAAACTGAGT
TAGAAGCGGTTATCGATCATATCGAATCTATTACAACGAGATTAGAAATTGAAGAAGTTA
AGCGTCCATGGTTACCACCATTGCCAGAAAATGTATATCAAGAAGATTTAGTAGAAACAG
ATTTCAGAAAATTATGGTCAGATGATGCAAAAGAAGTGGAATTAACATTAGGACTTAAAG
ACGTACCAGAAGAACAATATCAAGGGCCTATGGTATTACAATTGAAAAAAGCTGGTCACA
TCGCGTTAATCGGAAGTCCAGGATATGGTAGAACAACGTTCTTACACAACATTATTTTCG
ATGTTGCAAGACACCATCGTCCTGATCAAGCACACATGTACTTGTTCGATTTCGGTACCA
ATGGTTTGATGCCAGTCACAGACATACCACATGTCGCTGATTACTTTACAGTAGATCAAG
AAGACAAGATTGCGAAGGCGATACGTATATTTAATGATGAAATTGATCGGCGTAAGAAGA
TTTTAAGTCAGTATCGTGTCACTAGTATTTCTGAATATCGAAAATTAACTGGTGAAACAA
TTCCGCATGTCTTTATTCTTATTGATAACTTTGACGCAGTAAAAGATTCACCTTTCCAAG
AAGTTTTTGAAAATATGATGATTAAAATGACACGTGAAGGGCTAGCATTAGACATGCAAG
TAACCTTAACCGCCTCAAGAGCTAACGCTATGAAAACACCAATGTACATTAATATGAAAA
CGCGTATCGCCATGTTTTTATATGATAAATCAGAGGTGTCGAACGTAGTAGGACAGCAAA
AATTTGCGGTTAAAGATGTAGTGGGTCGAGCATTGTTAAGTAGTGATGACAACGTATCAT
TCCATATTGGCCAACCATTTAAACATGATGAGACCAAATCATATAATGATCAAATTAATG
ATGAAGTATCGGCGATGACAGAATTTTATAAAGGTGAAACACCAAGTGATATTCCTATGA
TGCCAGATGAAATTAAATATGAAGATTACAGAGAATCATTAAGCTTACCGGATATAGTTG
CCAATGGTGCTTTACCAATTGGATTAGATTATGAAGGTGTTACACTACAAAAAATTAAAT
TAACTGAACCAGCAATGATTTCATCAGAAAATCCGAGAGAAATTGCGCATATTGCTGAAA
TTATGATGAAAGAAATTGACATATTAAATGAAAAATATGCGATTTGTATCGCAGACTCAA
GTGGAGAGTTTAAAGCTTATAGGCATCAAGTGGCTAACTTTGCCGAAGAAAGAGAAGACA
TTAAAGCGATTCATCAACTAATGATTGAAGACTTAAAACAAAGAGAAATGGACGGTCCGT
TTGAAAAAGATTCACTTTACATTATCAATGATTTTAAAACATTTATTGATTGCACGTATA
TTCCGGAAGATGATGTTAAAAAACTTATTACAAAAGGACCAGAACTTGGCTTGAACATTT
TATTTGTCGGCATTCATAAAGAATTAATAGATGCTTATGATAAACAGATTGATGTTGCAC
GTAAAATGATTAACCAATTTAGTATAGGTATTCGTATTTCAGACCAACAATTCTTTAAAT
TTAGATTTATTCAACGAGAACCTGTTATTAAAGAAAACGAAGCATATATGGTCGCGAACC
AAGCTTATCAAAAGATTAGATGGTTTAAATAGCAATGAATTAAATAGGAGGGAGGTATGT
TATGAATTTTAATGATATTGAAACAATGGTTAAGTCGAAATTTAAAGATATAAAAAAGCA
TGCTGAAGAGATTGCGCATGAAATTGAAGTTCGTTCTGGATATTTAAGAAAAGCTGAACA
ATATAAGCGATTAGAATTTAATTTGAGTTTTGCGCTAGATGATATTGAAAGCACAGCAAA
GGACGTACAAACTGCAAAATCTAGTGCTAATAAGGACAGTGTAACTGTTAAGGGAAAGGC
GCCCAATACGTTATATATTGAAAAAAGAAATTTGATGAAACAAAAGCTTGAAATGTTGGG
TGAAGATATCGATAAAAATAAAGAATCCCTCCAAAAAGCTAAGGAAATTGCTGGCGAAAA
GGCAAGTGAATATTTTAATAAAGCAATGAATTAATATTGAGGTGAAGATATGGGTGGATA
TAAAGGTATTAAAGCAGATGGTGGCAAGGTTGATCAAGCGAAACAATTAGCGGCAAAAAC
AGCTAAAGATATTGAAGCATGTCAAAAGCAAACGCAACAGCTCGCTGAGTATATCGAAGG
TAGTGATTGGGAAGGACAGTTCGCCAATAAGGTGAAAGATGTGTTACTCATTATGGCAAA
GTTTCAAGAAGAATTAGTACAACCGATGGCTGACCATCAAAAAGCAATTGATAACTTAAG
TCAAAATCTAGCGAAATACGATACATTATCAATTAAGCAAGGGCTTGATAGGGTGAACCC
ATGATGAAAGATGTTAAGCGAATAGATTATTTTTCTTACGAAGAATTAACAATTTTAGGT
GGTAGTAAATTGCCTCTCGTAAATTTTGAATTGTTTGATCCATCAAATTTTGAAGAAGCT
AAAGCTGCTTTAATTGAAAAGGAATTAGTAACAGAGAATGACAAGTTAACTGATGCAGGT
TTTAAAGTGGCTACATTAGTAAGAGAGTATATTAGCGCAATTGTAAATATTCGAATTAAT
GATATGTATTTTGCACCATTTAGCTATGAAAAAGATGAATATATTTTGTTAAGCCGGTTT
AAAAATAATGGGTTTCAAATACGAATTATAAATAAAGACATTGCATGGTGGTCGATTGTA
CAATCATATCCTTTATTAATGAGACAAGAAAAGTCCAATGATTGGGACTTTAAACAAATT
GACGATGAAACATTGGAGAACTTAAATAATGAAAGTATCGATACGATTGGGCGTGTGTTA
GAAATTGAAATATACAATCATCAAGGTGACCCTCAACAAAGTTTATATAACATTTATGAA
CAAAATGATTTGCTACTCATTCGATACCCATTAAAAGATAAAGTACTGAATGTTCATATT
GGCGTCATTAATACATTTATACGAGAATTATTTGGATTCAATACTGATGAAAATCATATT
AATAAAGCAGAGGAGTAATGACGTTGAGTGGAAAAATTAGTGTTAAAGCTGAAACGATTG
CACATGTTGTAAAAGAATTGGAAAGCATTAGTCAAAAGTATGATGAAATAGCTCAAAACT
TTGGGAAAATAGCGCAATTAAATTACTACAGTAGTGAAAAAGCTGCACATTCTATGGAAA
ATGGCTATAGTAGTGCTGCAACAGTCATTAGTGGTCTCAAAGGTCCATTGAGTACACTCG
GTGGTGGCGTCATGAATTCAGCACAAAAATTCTTTGAAGCAGATGAACATTGGGGTACGG
AATTTGCCAAGCTTTACTATAATATTGAGGGATAGGTGCATGACATGACAAAAGATATTG
AATATCTAACAGCTGATTATGACAATGAAAAGTCATCTATCCAAAGTGTAATAGATGCAA
TAGAGGGTCAAGACTTCTTAGATGTAGATACAACAATGGATGATGCGGTAAGTGATGTCA
GTTCTTTAGACGAAGATGGCGCAATATCATTAACAAGTAGTGTAGTAGGTCCACAAGGAT
CTAAATTAATGGGGTATTATCAAAATGAGCTATATGATTATGCATCTCAATTAGATTCGA
AAATGAAAGAAATTATTGACACGCCATTTATAGAAGATATAGATAAAGCATTCAAAGGTA
TAACGAATGTTAAATTGGAAAATATATTAATAAAAAATGGCGGAGGTCATGGTAGAGATA
CCTATGGGGCTTCTGGGAAAATTGCAAAGGGAGATGCCAAGAAAAGTGACAGCGATGTTT
ATAGCATCGATGAAATATTAAAATCGGATCAAGAATTTGTAAAAGTAATTGATCAGCATT
ACAAAGAAATGAAAAAAGAAGATAAGAAATTATCTAAGAGTGATTTTGAAAAAATGATGA
CTCAGGGTGCTTCTTGTGATTACATGACAGTAGCTGAAGCGGAAGAGATAGAGGAGCAAA
AGAAAAAAGAATTGGCAGTTGATATTTTAGCGGGTGTCGGAATTATAGCTTTAACTATAG
TCAACCCTGTCGCAGGTGCAGTAGCAGCAGGTGCATATACCGCTTATTCAGCAGCCAATG
CAGCCACAGGAAAAAATATTATAACTGGAAGAAAGCTATCTAAAGAAGAACGAATCATGG
AAGGACTTTCGCTTATTCCATTGCCAGGTATGGGCTTCCTCAAAGGTGCTGGGAAAAGTT
TAATGAAATTAGGCTTCAAAGGCGGAGAAAAATTTGCAGTTAAAACAGGATTGCAAAAGA
CAATGCAACAAGCAGTTAGTCGTATTTCACCTAAAATGGGAATGATGAAAAACAGTGTGT
TGAATCAATCTCGTAACTTTGCTCAAAATACTCATGTTGGACAAATGCTGAGTAACATGC
GTGGTCAAGCAACTTATACTGTTCAACAAAGTAGAAATTGGATTGGACAACAAGCACAAA
ATGTCAAACGAATAGTGAATAATGGACTTGATAAAGAATTTGTAATTCCATCTAAACAAC
AGCTTGCATCGGCGGGAATAGGCGGTATAAACTTTGCTGAAACAACTACTTTGAGAAACA
TGGGTCAAAACATGAAACGTGCTGTTACACCACAAAATCACGTGACACATGGTCCAAAAG
ATAGTATGGTGAGAAGTGAAGGCAAACATAGTGTAAGTAGCCATGAAATTAATTCATCAA
AATATGTTGAATCACCAAACTACACCAAGGTTAAATATGGAGAGCAATATGCAAGACTTA
GACCTAAGAAACTAAAGGCGAATATTGAATATACAACGCCTAATGGTCACATATATCGGA
CTGATCATAAAGGGCGCATAAAAGAAGTTTATGTAGACAATCTCTCTCTAAAAGATGGAG
ATCGTAATAACTATGCACAAAAAACTGTAGGTGGAGAGGATAGATTACCAGACGATGATG
GAGGTCATTTAATTGCTAGAATGTTTGGTGGGTCAAAAGACATAGATAACCTTGTGGCAC
AAAGTAAATTTATCAACCGTTCATTTAAGGAAAATGGACAATGGTATAATATTGAGAAAG
AGTGGAAAAATGCTATTAATTCTGGAAAGGAAGTAAAAAATATTAAAATGGAAGTTAAAT
ATAGTGGTAATAGTAAAAGACCAACCGAATTTTTGGTTGAATATATAGTTAATGGAAAAG
AAATATCGAAGTCAATAAAAAATATATAGGAGCGATAACATGACTTTTGAAGAAAATTTA
AGTAAAATGTACAATGAAATTGCAAATGAGATCAGTGGGATGATACCAGTAGAGTGGGAA
AAGGTATATACAATTGCTTATGTAGATGATGAAGGTGGAGAGGTCGTTTTTAATTATACT
AAACCTGGAAGTGAAGAATTGAATTATTATTCAGATATTCCTAAAGATTGCAATGTCTCA
AAAGATTTATTTAAGAATTCATGGTATAAAGTTTATCGAATGTTTGATGAGTTAAGAGAA
GTTTTTAAAAAAGAAGATTTAGAACCGTGGACATCATGTGAATTTGACTTTACAAGAGAG
GGGAATTTGAAAGTATCATTTGATTATATAGATTGGATTAAATTAGGTTTTGGCCCATCT
GGAAAGGAAAACTACTATATGTATAAAAAGTTTGGTGTTTTACCAGAAATGGAATATGAA
ATGGAAGAAATTCGAGAAGTAGAGAAATATGTTAAAGAACAAGAAGAGTAATTCGATAAT
AGACAATCTTAATGTAAGACTAAACAATAAAGCTTTGTTTAGTCTTTTTTGGCGGTTAAG
TAAAAAGCAATAGAGAATATAAAGTTGATACTCATCAAATAATAATATAAAGGTAATTTT
AGGTTTTCATACTTTTAATCGAAAAGAATCTAAGTATATAGCTTTAAATACGTAATATGC
TATTACAAAATCAATGTATAGGAGATAGATATGACTACTAAGGAAAATATAGACATTCTT
CGAAAGCCAGGTGCACAAGCCTTAAGTTTAGCATCATTATTTATGATACTTTTTTCATGT
CTAACTTTCTTTTTTGGTTTAGATTATAAAAGGTTTCCAAATTATTTAAAGATAACGACA
ATTATAGAATTAATAATTATCATAATTAGTTTACTTCAATGGATTAGATTTATAGATTTC
GAAAAGGAAAGCGCACAGAAATATAAAAAAATATATGCCCGATTTTTAGTTGTTATAAAT
GTGCTAACTACTATCACTGCAGTATTTGCAACATGTAACCTTTATTATTTTGTTGCTGTA
CAAAATCATTATGACCTATTCAATTATTGGTTGATGGGTACGATTTCAATCATAATTAGT
TATTTGTTATTAGTAATTGGCGGAATGTTCACGTTATTAAAATTACCTAAAGTAACAAAA
CGTTGGGGTGGTAAAACTAAAACCCATTTTGGTTTATTATTAACTGCGTTGAGCGCATTT
ATATATATTGAAAGAATTATCGAATATATATTGGTGCCCAATGTCGTAGAATCCAAGTTT
GTCATAATGGTAAGTATCATTATTATTGCTTGTACACAATTTGTAGCCTTTCAATTTATT
ATGCAATACAGTAGATTCTATATTTTTGAATTAAACACAGAAGATGATGACTAAATGATT
TTGTAAATTACTATTGGAGTATACTTATATAAAAAATCAACTTCAACGTATATCACCATA
TTATTTTATACTCAATGATGTGAATGGATTTAAATGGATCGATATTAAAGTAAAAGTTAT
GGAATATTGAGGTGCGAATATGGAGTTCTTATTATTAATTGTCGTAGCTGGACTGTATTA
TATTATATATTTAACTGCTGTGATGTATTCTGAAAAAATAGTAGTATTGCCTATAATCAT
CTATGCCATTGTGTTTGTAGTAATTGGTATCACTTATATTTTTATAGGTGACAGCTATGA
TCAGTTAACAAATTTCAATGTGATTTTGTATATGGGGAGTTTGTTTTATGCATGGATGGC
TTTTAGAAATCTTTGGAACAGACCACTATTACTAAAATATAAGAACATTACAGATAGTTC
AAGTGGAATAGTTAATAAATCTGAATACAATTCAGTTGAAAGCTTAGGTATAAACATTGA
AATAGCTAAGTATAAAGGGATTATTTCTTTGATAGTAGCTATAGTACTAACGGTATTAAT
GACATTAAAGTCAACACCTCAAATCACTGCAGAAACACGTGACTTAAGTATCTCATTTTT
CATACTCGGCTTATTTATCATTATAATATTTGCAGTTTGGGATTTGATTATTAGAGTTAG
AAAGGGAACGTTTGCTTTTGTTGTAATAAGGCCAATATTATTTAGTTGCTGGTTATTTAT
TTTGAATATGATTTTATCAAGATTATTATAATGATAAGAAGTTGAATAAATTGTAATGTG
AAAAATCATTGAGAATTTCAATTATTGTAACAATAGTTTCAGTTATTTTAGTTTCATTAG
TTTATTTAGGTTTAAAATGAGTAATATTATTTTGAAGAAGCATTAATCCACGTAGAAGTG
TTGTTTAATGCTTTTTATTTAACGGTAATGAAAATATAGGGGCGATAACATGACTTTCGA
TGAAAAACTAAGTGAAATGTACAATAAAATTGCAAATGAGATTAGTGGGATGATACCTGT
AGAGTGGGAAAAGGTATATGCAATGGCTTATATAAATGAAAGAAATGGAGAAGTTTTCTA
CAATTATACTGAGCCAAGCAGTGATGAATTGTTTTACTATACGAGCGTGTTAAATAAATA
TAATATACCAAGATCAGAATTTATGGACTCAGTATATGAATTATATAAGCAATTTGATAA
TTTAAGAGAATTGTTTATAGAAGAAGGACTCGAACCATGGACATCATGCGAATTCGACTT
TACAAGCGAGGGTAAATTAAACGTATCTTTTGATTATATTGATTGGGCGAATTCAGAGTT
TGGACAAATGGGAAGAGAACATTATTACATGTATAAAAAATTTGGAATTTGGCCTGAAAA
AGAATATGCCATAAATTGGGTTGAAAAAATAAAAGATTATGTTAAAGAGCAAGAAGAAGC
TGAACTATAGGGGAGATAACATGACTTTCGAAGAAAAATTAAGTCATATGTACAACGAGA
TTGTGAATGAGATTAGCAGTATGATACCTGTAGAGTGGGAGAATGTATATACAATTGCCT
ACGTAACTGACCAAGCTGGGGAAGTCATTTTTAATTATACTAAACCAGGTAGTGATGAAT
TGAATTATTATTCAGATATACCTAAAGATTGTAATGTCTCTAAAGATATTTTTAAGAATT
CATGGTTGAAAGTTTATCGAATGTTTGATGAGTTAAGAGAAACTTTTAAAAAAGAAGGGC
TAGAACCATGGACATCATGTGAATTTGATTTTACAAGAGAAGGTAAATTGAATGTATCAT
TTGATTATATAGATTGGGTTAGATTAGGTTTTGGACCATTAGCAAAAGAAAATTATTATA
TGTATAAAAAATTTGGAGTTATGCCAGAAATGAAATATGAAATTAATAAAGTTAAAGAAA
TCGAACAATATATTAAAGAGCAAGAAGAAGCTGAAATATAGGGGAGATAACATGACTTTC
GAAGAAAAACTAAGTGAAATGTATAACGAGATTGCGAATAAAATTAGCAGCATGATACCA
GTAGAGTGGGAAAAAGTATATGCAATGGCATATATCGATGAAGAATGTGGAGAAGTGTTT
TACAATTATACTGAACCAAGAAGTGATGAATTATTTTACTATACAAGTGTGATAAAGAAG
TATAATTTATTGAAATCAAGCTTTATGGATTCAGTATATGAGTTGCATGATCAATTTGAG
GAACTAAGAGAGATATTTATAGAAGAAGGTCTTGAACCATGGACATCATGCGAATTCGAC
TTTACAAGCGAGGGTAAATTAAACGTATCTTTTGATTATATTGATTGGACTAAATTAGAA
TTTGGTCAAATAGCAAAAGAAAATTATTATATGTACAAAAAATTTAGAATTTTACCAGAA
ACGGAATATGAAATTAATAAAGTTAAAGAAATCGAGCAATATATTAAAGAGCAAGAAGAA
GAATAGACAATCTTAATGTGAGACTAAACAATAAAGCTTTGTTTAGTCTTTTTTGGCGGT
TAAGTAAAAAGCAATAGATACCGTATAGTTGATGCTCATCAAATAATAATATAAAGATAA
TTTTAGGTTTTCATACTTTTAATCGAAAAGAATCTAAGTACTTATAGCTTTAAATACGTA
ATATGCTATTTGAAAAATAATGTATAGGAGATAGATATGATTACTAAAGAAAATATTGAT
ACTCTTCGAAAGCCAGGTGCACAAGCCTTAAGTTTAATATCATTGTTTTTGATACTTTTT
TCATGTCTGACTTTCTTTTTTGGTTTAGATTATGAAAGGTTTCCCAATTATTTAAAGATA
ACGACAATAATAGAATTAATAATTATCATAATTAGTTTACTTCAATGGATTAGATTTATA
GATTTCGAAAAGGAAAGCGCACAGAAATATAAAAAAATATATGCCCGATTTTTAGTTGTT
ATAAATGTGTTAACTACTATCACTGTAGTATTTGCACTGTGTAACCTGTATTATTTTGCA
GCTGTACAAAACCATTATGATTTATTCAATTATTGGTTAATGGGTACGATTTCAATCATA
ATTAGCTATTTATTATTAGTAATTGGCGGAATGTTCACGTTATTAAAATTACCTAAAGTA
ACAAAACGTTGGGGTGGTAAAACTAAAACACATTTCGGTTTATTATTAACTGCGTTGAGC
TCATTTATATATATTGAAAAAATTATCGAATATATATTGATTCCTAATGTCGTAGAATCC
AAGTTTGTCATAATGGTAAGTATCATTATTATTGCTTGTACACAATTTGTGGCATTTCAA
TTTATTATGCAATACAGTAGATTCTATATTTTTGAATTAAACAAAGAAGATGATGACTAA
ATAATTTTATAAATTACTGTTGGAGTATACTTATATAAAAAATCAACTTCAACACATTAT
TTTACTCAATGATGTGAAAGAATTTGAGTGGATTGATATTAATGGGATTTGATTATTAGA
ATTAGAAAAGGAACGCTTGCTTTTGTTGTAATAAGTCTAATAGTTTTCAGTTGTTGGTTA
TTTATTCTGAATATGATTTTATCAAGATTATTATAATTGTATTACATATAGTTGTTGGTA
AATTTTTATTTACGAAATGGTAAAAAAGTATATACTATTAATATCTTTTTTACTATAATT
ATAAATAGTTAAATAAATTGAAAGACAAAATAATGAGTAGGAGTTTTAGAGCTATTATTT
ACAAATAATATAATACTGCAAAGACTCGAAATTATTTAGAATTCCACTTATCGTAACAAT
AGTTGCAGTTATTTTAGTTCCATTAGTGTATTTAGGTTTAAAATGAGTAATATTAATTTG
AAGAAGCATTAAGCGACGTAGAGGTGTTGTTTAGTGCTTTTTATTTAACGGAAATGAAAC
CAATATCTATTTTGAAAATATAGGGGCGATAACATGACTTTCGAAGAAAAACTAAGTGAA
ATATACAACAAGATTGCGAATGAGATCAGTGGGATGATACCAGTAGAGTGGGAAAAAGTA
TATACAATAGCCTATGTAAATGATAGAGGTGGAGAGGTCGTTTTTAATTATACTAAACCA
GGTAGCGATGAATTGAATTATTACACGAATATATCTAGAGATTATAATGTTTCGGAAGAA
ATATTTGATGATTTATGGATGAATCTGTATTACTTGTTTAAGAATTTAAGGAATTTATTT
AAAACAGAAGGACATGAACCATGGACATCATGCGAATTTGACTTTACAAGCGAAGGTAAA
TTAAACGTATCTTTTGATTATGTCGATTGGATTAAATTAAGTTTAGGTCCGTTAGCTAGA
GAAAATTACTATATGTATAAAAAATTTGGGGTTATACCAGAAATGGAATATGAAATGGAA
GAAATTAAAGAAATCGTGCAATATATTAAAGAGCAAGATGAAGCTGAAATATAGGGGCGA
TAATATGACTTTCGAAGAAAAACTAAGTCAAATGTACAATGAAATTGCAAATGAAATCAG
TGAAATGATACCAGTAGAGTGGGAAAAAGTATATACAATTGCTTATGTAGATGATGAAGG
TGGAGAAGTCGTTTTTAATTATACTAAACCAGGTAGTGATGAATTGAATTATTACACATA
TATCCCTAGAGAGTATAATGTCTCTGAAAAAGTATTTTATGATTTGTGGACGGATTTATA
TAGATTGTTTAAGAAGTTAAGAGATTTATTTAAAGAAGATTTAGAACCATGGACATCATG
TGAATTTGATTTTACAAGTGAAGGTAAATTAAACGTATCTTTTGATTATATTGATTGGGT
GAATTCAGAATTTGGACCAATGGGAAGAGAAGATTATTACATGTATAAAAAGTTTGGAAT
TTGGCCCGAAAAAGAATATGCCATAAATAGGGTTAAAAAAATAGAAGATTATATTAAAGA
ACAAGAAGAAACTGAACTATAGGGGAGATAATATGACTTTCGAAGAAAAACTAAGTCAAA
TGTATAACGAGATTGCGAATGAGATTAGTGGGATGATACCAGTAGAATGGGAGCAAGTAT
TTACAATAGCCTATGTAACTGATCAAGCTGGAGAAGTCATTTTTAATTATACTAAACTAG
GTAGTGAAGAATTAAATTATTATTCAGACATACCTAAAGATTGCAATATCTCAAAAGATA
TTTTTAAGAATTCATGGTTTAAAGTTTATCGAATGTTTGATGAGTTAAGAGAAACTTTTA
AAAAAGAAGGTCTTGACCCATGGACATCATGCGAATTTGACTTTACAAGAGAAGGTAAAT
TGAATGTATCTTTTGATTATATTGATTGGATAAATTCAGATTTTGATCAATTGGGCCGTG
AAAATTATTATATGTACAAAAAGTTTGGTGTTTTACCAGAAATGGAATACGAAATGGAAG
AAATTAAAGAAATCGAGCAATATATTAAAAGCCAAGAAAGTTAATTATGGGAAAGAGGTT
AAGCAATAAGATTTGTTTAATCTTAGTTTGCTGCAATTTAAAATTGCTGATATTTCTAGG
AAGAATCATTCGAAATTGGAAGATCAAAGTGAAAACGAACTCATAAGTGCCTCAATAACA
AATTGTATAAAAAATATTGATGATAACATCGATAGACTCATCGATAAAATTACCGAGATG
CAAAATGAAGTTAATTCATTAGATAGTACATTATCTGTACTAGAAAATGCAAAAAATTCA
ATAGTTGCTGCTATTGAAAAATTAACTAATTAAAGGAGCAGAAATGGAAAAAATAAAGAG
AATAAACAAAATATTTTTATCATTTGAAGTTATTCCATTTGCAATGATGATTTTACTGGC
GTTTCTACCAGTTATTGCAGGTATAATAAATAATCGTTTGCAGTATGGTAGGGATTTTGG
CGATAGAGTAAGCTTTTATTGTTATATTTCAATTATGGTTGCATATGCAATTACCATATT
GTTAGAAATTATTTTTTACTTTATTTTATTGAAAAACTATCAATATGATCAAAGTAATAT
TGAATTAGCTAATAGGGTGAAAGTTACAAAAGTATTGTCGATTCTGTATATCATTCCAGG
ATTATATGCGATTCCATTCTATTTTAGATTTTTACATATTCGCTCATTTAGAGAAAATAA
AAAATCCGGACAGCCGGCCTATCACTTTTGGGAATTTTTTATAAAACCTAATCGCAAACC
GATAGAGTTGAAAGACTTTTTTATTAAAAATAGATAATTAAGGAGTAACCGATGAAAAGA
TTATGCATAGGATTGTTAATTATAATGATGAGTATAATAAATTATGGTTGTGGTAATGAG
CAAAATGAAAATAAATATCAAAGTCAAATTAATAAAGTAATGAAAATTCAACAAGAAACT
CATAAAGAGATGGTTAAAAAGAGTAATGAAGTTAATCCTGAATTTAATAAGGATAAAGTA
AATACTTATGTATTTGATGATGGCAAATTAATTATCATCAGCTATAAGTTATTTAAAGAT
AAAGATCAAATGTTTTACGCGACTTACGAGTTTAAAAACGACAAAATTTATTATAAGAGA
GATATTAATCCTAAAACATACGTGAAAGAACACAAATCAGATTATAAAGATATTAAAGTA
AAATAATTTTAAGGAGTAGGAAAATGGAAAAATTAATCAAAGTGACGTCTTTAATTGGAA
TTATTATTCAAAGTTTTTTAACATTGTTATTTTTAATATTTTTAATTTTATCAGCAACAG
GAATTATACAGCCAGAATTGACCACAACTGTTAATGGTGAACAAACTATACAAAGTCCAG
AAACTGCTCAAGCAACATTCGTGACAATATTTGCAATATTATTTGTTGTTTCTTTAGCTT
CAGATTTATTAGGCATTATAGCTATGAAAAAGTTGTTTGTGAATAATAGAGCGAGTGGCA
TTTTGTATATTATTGGTGCAGTGATCAGTGCCAATTTATTAACATTTATTGCTTGGTTAA
TAAGTGGGATTTCTGTTTTAAGATATAACAAAATAGGAAAAGAAGTGTCATAGCATGAAA
TATACTTGGTGGATACTTTTAACAATTGCAGGGATTTTAAGTTTAGCAAGTGTTTATGGA
TTTATTTTATGTTTAGGTAGCTTTGGAATGTTGGCAATGAATGTCATGTGGCTATTTGTT
TATACACCGCATAAAAATTCTAAAGCACTTGAATCTATATCAAAACTAACGATAATTTTA
TCAATCATTGGGACATATGCAGTATTTATATTTATGTCTATCTTATTTTACTTCGTAATG
AAAGCTAGGTTTATGGAAATTGGAATAAAACTTTACGGTGAACTTTTTAATATGTTTGGA
ATACCATTATTCATTATTGCTATCATTTTATTTACAATCGGTACAGTATTCGTTTATAAA
ATACAGCAATCAAGATTAAAGCAATAGAATATATTAATTTAAAATAGGACGGGTTTAAAA
GAAATCCGTCCTAATGATTTATACATAATAGATGTAGCTGAATCTAAAAGACTTCAAATA
CTTTGAAGATAAAAAGATAATGACAATGAATGTAAAATGTGATTTTTTCAATATTAAAAT
ATAAAAAATGTAATGGTTTAGAAAGCGAATCTAAATTTTAATAATGATTAATGAAAGGTA
GATGAACATGAGTAACTCAAACGGTTTGTTAAATTTGTCCCTTCATTTATTTGCGTTGAA
AATCACGAGGCTGTTTCCATTTTCGAAAAATGGAAACGTGTATTGTAAGTAAAAACTCTG
AAGGATTTAAGAAAAATATATAGTTTCAAGATGATGAACCAATTTAGGGTGAAAATTTAA
ATGGATGCATATATTTAGATTTTACTAAATTGTAAAAATAGAATTTCAAGTTATTTGAAT
GTATTTATAAATATATCGTTATTATTAAAGTAGAGATTAGGGGAGATAATATGACTTTCC
AAGAAAAACTAAGTCAAATGTACACCGAGATTGCGAATGAGATTAGCAGTATGATACCGG
TAGAGTGGGAAAAGGTATATACAATGGCGTATATAGATGATGGAGGAGGTGAAGTATTCT
TTAATTATACTAAACCAAACAGCGATGAATTGAATTATTACACCGATATACCTAAGGAGT
ATAACATTTCTGTGCAAGTATTTGATGATTTATGGATGGATTTATATGATTTGTTTGAGG
AGTTAAGAGATTTATTTAAAGAAGAAGATTTAGAACCATGGACATCATGCGAATTTGATT
TTACAAAAGAAGGTGAATTAAAAGTTTCATTTGATTATATAGATTGGATAAATACAGAGT
TTGATCAATTGGGCCGTGAAAATTATTATATGTACAAAAAATTTGAGGTTATACCAGAAA
TGGAATATGAAATGGAAGAAATTAAAGAAATCGAGCAATATATTAAAGAGCAAGATGAAG
CTGAACTATAGGGGAGATAATATGACTTTCGAAGAAAAACTAAGTCAAATGTACAATGAA
ATTGCAAATAAAATTAGCAGTATGATACCGGTAGAATGGGAAAAGGTATATGCAATGGCT
TATGTAAATGAAAGAAGCGGAGAAGTGTTCTACAATTATACTGAACCAAGAAGTGATGAA
TTAGTTTACTATACGAGCGTGTTAAATAAATATAATATATCAAGATCAGAATTTATGGAC
TCAGTATATGAATTATATAAGCAATTTGATAAACTAAGAGATTTATTTAAAGAAGAAGGA
CTTGAACCATGGACATCATGTGAATTTGACTTTACAAGAGACGGCAAATTGAATGTTTCA
TTTGATTATATTGATTGGGCGAATTCAGAGTTTGATCAATTAGGCCGTGAAAATTATTAT
ATGTATAAAAAATTTGGAGTTATACCAGAAATGGAATACGAAATGGAAGAAATTAAAGAA
ATCGAGCAATATATTAAAGAGCAAGAAGAAGCTGAACTATAGGGGAGATAACATGACTTT
CGAAGAAAAATTAAGTGAAATGTACAATGAAATTGCAAATGAGATCAGCAGTATGATACC
GGTAGAATGGGAAAAGGTATATACAATTGCCTACCTAGATGATGAAGGTGGAGAAGTCGT
TTTTAATTATACAAAACCAGGTAGCGATGAATTGAATTATTACACGGATATATCTAGAGA
TTATAATATTTCAGAAGAAATATTTGATGATTTATGGATGAATCTTTATTACTTGTTTAT
GAATTTAAGGGATTTATTTAAAAAAGAAGATTTAGAACCATGGACATCATGTGAATTTGA
CTTTACAAGAGAGGGGAATTTGAAAGTATCTTTTGATTATATTGATTGGATTAAATTAGG
TTTTGGACCATCAGGAAAGGAAAACTATTATATGTACAAAAAGTTTGGTGTTTTACCAGA
AACGGAATATGAAATTAATAAAGTTAAAGAAGTAGAGAAGTATGTTAAAGAGCAAGAGTA
GCATATATGTTATAGAAGGCTGTGCAAAACCAACCTCGTTTTACATTTGACTCAAAGAAG
AAGGTAAACGATAAGATTATTTGCAACTTAAAAAGTCTATTAGCTTCTCGGTATCCATAC
ATCATATGTATAAATGAGTTTAACTAATTAATAAATCACGATATAAATTTAAAATTGCCA
TTAATTGAAAAGGTTATTGTAGTGTATTTTATAAAGTTGATGCACATCGACTTATTTTTT
AAAACTTATATCAAAAAAATATGAGAAAAGTATATACTATTAAAATGTTTTTTACTATAA
TTATAAATAGTTAAATATTTGGAGATTAAATAAATATATAGGAGGCAATTTTTAGAGATA
CATAGCAATGTAAAGGTATCAAATAGTTATTGCATAATTTATTATGATGACATAATTTTC
AGTAGATAGTTGTAAATTAACACTGGAATAGATGTTTATATTAAACAGACTTTAATATCA
TAATTAATCAAAATCTTGCGTCAAACATTTAAACGAATTTTAAGTTGATAACAATTGGCT
AAACATTGTTCAAACATCACAATGATAAAGAATATTATCAGTATTGTAGTGTGTGGAAAA
TGACAGCCATCTAAGGAGAAAAATGATGAAAAGAATGTTGGTAGTATTTTTAATGTTAGC
AATTGTATTGGCAGGTTGTTCTAATAAAGGTGAAAAGTATCAAAAAGATATTGATAAAGT
GTACAAAGAACAGAATCAAATGAATAAAATTGCCTCGAAAGTACAAAACACTATTAAAAC
AGACATTAAACAAGAAGACAGTAATACACATGTTTATAAAGATGGTAAAGTCATTGTTAT
TGGTATTCAATTGTATAAAGATCGTGAAAAAATGTATTATTTCGCATATGAAATAAAAGA
TGGTAAGGCAGAAATCAATAGAGAAATAGATCCAATTAAGTATATGAAAGACCATAAAGC
AGATTATGAAGATGAAAATGTAGAAGTGGAAAAAGATTAATGTATGCTTTCTTTAAAACT
TTTAACCAGTTTCAAAAAGTAAATGAGCTTTAGCGACAATAATTTTTAAAATAAACACGA
TATAAATTTAAACATTTATATATAAGAACACAAACGTAAGTTTGTAAATAATAATAAAGG
AGTAAGACAATGGAAAAATCGATCAAAATAATGACAATAATAGGAATTGTTGTTCAGGGT
TTAGCAACGGTATTTAGTTTACTATTTATGGTTTTAGCAGCATCAGGTGTAATGACTACA
GATGTGTCAACAACAGTTAATGGTGAGGTTGACCCAGTTGATGCAGAAACAGCAGCAGCA
ATTTTCACTGTATTATTCTTATTCCTATTTATATTTGGAATCATTTCAATTATTTTAGGT
GCAATCGGTATGTTTAAAGCATCTAAAAACAAAAAAATGAGTGGTATATTGTTGATTATT
GGAGCTGTAATAAGTGGTAACATAATTACATTTGCTTTATGGTTAGTCAGTGGTATTAAA
CTACTTACTAATAACAAGCCTAAAGATCAAATAAGCGACTTATCATAAACATCGTATATT
GAAATTTCAAGATTTCTTAAGTAATTATATTTCTGTTAGGTTTTAACAAATTAACCGATT
AAATAAAGTGCTCTCTTAGAAGTAGATTTTCAGTCAATAACTGCTTTTAAGAGAGTATTT
TGTATTTGATAATAAGCATGCCATCGGACAAAAAGCATTGACGAACTTTAAAAAAATACG
TTAGACAATGCACTTCTAAATATTAAAGGCATCGACTAACGCATTGTTCAAATAGAGTTA
ATTATTTTTATAAAATTGATGATGATCATTCAAGTAAGCATAGAATAAACCTATAATGAG
ACCGCCTCCGATATAGTTACCGATAAAAGCGGCAGCAATATTCGAAATAGCTGGTATGGA
GTGCAATGTATCAACTTGATAAATTAAACCACCCATAAATAAGCAACTGTTGTAAACTAC
GTGTTCATAACCCATAAAGGCGAATATGGTAACACCGAACATCATGACAAACATTTTTGC
GAGTACATCGTCAATTTGCATGGCAATAACTAATGAAATATTGATAAAGAAATTGGCGAA
TATCGCTTTCATTAATATACTTACAAAACCAGTAGACAACGTTTTATGCTCAATAACTGC
TGATAACTGATTTAACATATCTGGCGTCATTACATTTGAAAAACGCATGAAACTAAATAA
AATAGCAGCACCTAAAATATTTCCTGCAAAGCACAATAAAAATATTTTCAATACTCTAGT
CGGTTTAATTACTTTATAATACAGGCCTACAGTAAAGTACATGAAGTTACTGGTTAGTAG
TTCGGAGTTTGTAAATAAAATGAGTACTAACGCAAAACTGAATGTAATGGCGCTGGCCAT
ATTCACAATGCCTGGCGGTAAATCTGGTTCGTGTGTTGCTTTAACTGATAGCACGAAGAC
CGTAATAATACCGATAATAAATCCTGCCATCATAGCGCGTAATAAATAACGTTTTAAATA
GACGCTTTGTAATATATCTTTCGTTCTTATCGTTTCGACTACGTTATTTACCCAGTCGTC
CCCATAAAATATTTTATCCCATTTAATATGTTTCTCCTTCACAATGACATCCTCACTTTT
CATTTGTTAATCAGAGTATACTATGAATCGCCTTATTTGTGAATAATTTCACAAAATTAA
TTTTAAAAACTAATATTTTTGAATAACAGCTAGGATTTTTTAACAAATCATTTATTTTAA
AATAATTAATCGTCAGTTAGTATCAATGAATAAATACAGATTTTCATGCAAAAAAAACCT
AGTAATGATGCGACGATCATTACTAGGAGATTATGCATCTATTAAGTTGTCGCTTGTTTC
GGACGACGTATAACTACATCGATGATGAAACCTATGATTGCCCAAAGAATGAATGGTACA
AGCCAAGCTAAATCGATATCTGCTAAAGGTAACATCATAAACCATTTCAAAATAACACCT
TGTAATAAGTTGAAACTATTTAGTATTTGTAAAATTGAAATAATCAATGTAATAACAGTT
GCGAGTCGATAGGCCCAACTGAATCTGAATGTGCTAAACATGTTAGCAAATGATATCAGT
ACAAGTGCAATAGACACGGGATATATTAATGTCAACAATGGTACAGCAATTTTTAAAATC
ATTTCTAAACCAAGTGTTGTAAATAAAAATCCTATGATAGAGAAAACAAGTGCGAATATT
TTATAAGAAAACTTAGGCACGTGTTTCTTAATAAATGTTGCACAAGCGTTGACGAGTCCT
ATACATGTTGTTAGGCATGCAAGAATAACCGTCATTCCAAATACGAGGTTACCGAACGAA
CCAAATACGCGTAATGAATTGTACGTCAATATATCAGTACCATCTTTAAAGTTTCCTGGA
GCTGTTGACGCACCTACATATGCCAACGCAAAGTAAATCATACCAAGTAATATGGCTGCA
ATAAGACCTGAAAAGCAGACATATTTTAATATTTTCATGCGATCTGTGAGGCCTTTAAAC
TTATAGCCATTGACAATGACTACGGAAAAAGCTAATGCTGCAACGAGATCCATTGTAAAA
TAGCCTTCCAAACTTCCTGCAATGAAAGGATGTGTTATATATTTATCCTTAGGTGCACTT
AGTGCAGATTCAGGGTTGAAAATGACAGCAATGCTTAATAGAGCGACCATTAATAGTAAT
AACGGTGTTAATAATTTTCCTAAATGATCAACGATTTTCGATGGATTTAAACTAATCCAA
TAAACGATAGCAAAAAAGATTGCTGCGAATATAATTAAAGTCCATTGGTTATGTACTGGT
AAAATGTGTCTTGTGCCAATTTCATACGCGACATTTGCAGCACGTGGAATACCGTAAAAT
GCCCCGATAGACATGTAAATGACGACAGCGAAAATAAACCCGAACCATGGATGTATACGA
TTGCCTACACTTTCAACACCTTCATCATAAAATGCGACAACGATAACAGTAATAAAGGGT
AGTAAAATGCCAGTAAGGGCAAAGCCAAACATGCCAATCCACATATTTTGACCCGCTGTA
TGGCCGAGCATGGGCGGGAATATTAAATTTCCGGCTCCAAAAAATAGTGAAAATAACATG
AGGCCCGAAATAATAACTTGTTTTTTCAATGTAATTTCCTTCCTAAAACTAGATATTCAT
AATAATTTAAAAAATCTGAAAAATAAAAACGTACTTACTTTATCTTTAAATGACAATACT
ATGATTCTATTATTTTATAAAAAAGATTGCAATAATAACGTCTTGCTATTATTGGATAAT
GACAATTAAAGTGTCGTTTTTATGAATTAAAATAGGTGAAAGTAAGTTGGAAATACGTTG
GAGCGTTGTGATTTTTATGAGAAATTGTATGAGTGAGGACTGCTATTTATAAAAGGTAAA
CTATGGATGGGTTTATGGTTGTTCCAATAGGTAAATAAGAGATAGCACACTGTACACATA
ATGATACGTGGATGAGTTAATATGTCTGATAGAAAGGCCTAGTCACTCAAATGAATTTAA
GTTTATTACGTGATAAATCACAAATCTCTCTCATGTGATAGGTCTCCCATTAAATCATGC
TTATATGAAATGTTCACATATTTGTTAGCTTTTCAAGAAATAATATTAAATATCTTTTCA
TAGTATAGCAATATTAAATAAATGCATTTATAATTTTAACTGTATTTTAAATATTAATCA
TGAGGTGATAAGATGAATAAAATTTCAAAGTATATTGCAATAGCATCATTATCGGTAGCG
GTTACAGTTTCAGCACCACAAACGACAAATTCTACAGCGTTTGCCAAAAGTTCTGCTGAA
GTTCAACAAACGCAACAAGCTTCTATACCAGCATCACAAAAGGTGAATCTTGGTAATCAA
AATATTATGGCAGTGGCTTGGTATCAAAATTCAGCTGAAGCAAAAGCATTATATTTACAA
GGTTATAACAGTGCAAAGACTCAGTTAGATAAAGAGATTAAAAAGAATAAAGGTAAACAT
AAGTTAGCTATTGCTTTGGATTTAGATGAAACAGTTTTAGATAATTCTCCATATCAAGGC
TATGCATCAATACATAATAAACCTTTCCCGGAAGGTTGGCATGAATGGGTACAAGCTGCT
AAAGCTAAACCTGTCTATGGCGCAAAAGAATTCTTGAAATATGCTGACAAAAAAGGTGTC
GATATCTACTATATTTCTGATAGAGATAAAGAAAAAGATTTAAAGGCAACACAAAAGAAC
TTAAAACAACAAGGTATCCCTCAAGCTAAGAAGAGTCATATTTTACTAAAAGGTAAACAT
GATAAGAGTAAAGAATCACGCAGACAAATAGTTCAAAAGGATCATAAACTTGTCATGCTA
TTTGGAGATAATTTATTAGACTTTACAGATCCAAAAGAAGCTACAGCTGAATCTCGTGAA
GCATTAATTGAAAAACATAAAGACGATTTCGGTAAGAAATATATCATTTTCCCTAACCCA
ATGTATGGTAGTTGGGAAGCTACAATTTACAACAATAACTATAAAGCAAGTGACAAAGCA
AAAGATAAATTACGTAAAAATGCTATTAAGCAATTCGATCCTAAAACAGGCGAAGTTAAA
TAATATATGAATTGGACGTCTACATGTACTTAAAGGTATATGTAGGCGTTTTTAAATTGA
TCCTTAATTTTAAATGTACCGTACAAAAATAATAGACAATTAATTGCATTTTCCATAAAT
TTGCTTTTAATATAAAAAGTTCGGGTATAATGAAGGATAAGTGTATGTATAACATTACAG
AGCGCAACACGACGTACGTGCATCTAAGAATATAAACAATGTTTAAATCATAGTAGTAGG
GAGAGAAATGCATGTTTTTAGCTTGGAATGAAATACGGCGCAACAAATTGAAGTTTGGAC
TAATTATTGGTGTGTTAACGATGATTAGTTACTTGCTATTTTTATTATCTGGATTGGCGA
ATGGTCTTATCAATATGAATAAAGAAGGCATTGATAAGTGGCAAGCAGATGCCATTGTTC
TAAATAAAGATGCCAATCAAACTGTGCAACAATCTGTTTTTAACAAGAAAGATATTGAAA
ATAAATACAAGAAGCAAGCTACTTTGAAGCAAACAGGTGAAATTGTCTCTAATGGCCATC
AAAAAGACAATGTTTTAGTGTTCGGTGTTGAAAAGTCATCATTTTTAGTTCCGAGATTAA
TAGAAGGGCATAAAGCGACTAAAGATAATGAAGTGTTAGCTGATGAAACACTTAAAAATA
AAGGATTTAAAATTGGTGACACATTATCACTATCTCAATCAGATGAAAAATTGCATATCG
TAGGTTTTACAGAAAGTGCAAAATATAATGCGTCACCAGTCATTTTCACGAATGACGCTA
CCATTGCCAAAATCAATCCTAGATTGACTGGAGATAAAATCAATGCAGTTGTTGTACGTG
ATACAAATTGGAAAGACAAAAAATTAAACCAAGAGCTTGAAGCGGTAAGTATTAATGACT
TTATTGAAAATTTACCAGGTTATAAACCACAGAACTTAACATTAAACTTTATGATTTCAT
TCTTATTTGTCATTTCAGCTACAGTTATAGGCATTTTCTTATATGTCATGACATTACAAA
AAACAAGTTTATTTGGCATATTAAAGGCTCAAGGATTTACGAATGGCTATTTAGCGAACG
TAGTTATTTCGCAGACGCTCATATTAGCATTATTTGGTACGGCATTTGGTTTACTGTTAA
CAGGCGTTACAGGTGCATTTTTACCTGATGCAGTACCTGTCAAATTCGATGTACTAACAT
TACTCGTATTTGCAATTGTGTTAATGATTGTCTCTGTATTAGGAAGTTTATTCTCCATTT
TAACAATTAGAAAAATAGATCCGTTAAAGGCGATTGGGTAGGAGGTGTAGCAAATGTTGA
AATTTGAAAATGTAACAAAGTCATTTAAAGATGGGAATCGTAACATTGAAGCGGTTAAAG
ATACAAATTTTGAGATAAATAAAGGTGATATTATAGCATTGGTTGGACCTTCTGGCTCTG
GTAAAAGTACATTTCTAACTATGGCAGGTGCTTTACAAACGCCGACATCTGGGCACATTT
TAATCAATAACCAAGATATTACGACAATGAAGCAAAAAGCATTGGCAAAAGTTAGAATGT
CTGAGATAGGTTTTATTTTACAAGCTACAAACCTTGTGCCATTTTTAACGGTAAAGCAAC
AATTTACATTATTGAAAAAGAAAAATAAGAATGTTATGTCTAATGAAGACTATCAGCAAC
TTATGTCACAATTAGGGCTAACATCATTGCTTAATAAGTTACCTTCAGAAATTTCAGGTG
GTCAGAAACAACGTGTGGCCATAGCCAAAGCGTTATATACGAATCCGTCGATTATTTTAG
CGGATGAACCTACCGCGGCGTTAGATACTGAAAATGCGATTGAAGTCATTAAAATTCTAC
GTGATCAAGCCAAACAAAGAAAGAAAGCATGTATTATTGTTACACATGATGAACGACTTA
AAGCATATTGTGATCGTTCATATCATATGAAAGATGGCGTCCTTAATCTTGAAAATGAAA
CAGTAGAATAGTTTTATTAAGCCGGTACATCATGTGCCGGTATTTTTATGTTTATGTATT
ATTTGAATAAACTTTCACATTCAATTAATAATAATTATTATCGAAAATTAGAAATATTCC
GTGAAATATAATATTTTTTGTAGTAAAATGGCCTCTAAGTATTCAATATTTAAATATGGG
GATTGAATATAAAATTATCGTAATGGGGGTCAATGGTTATGGATTTATTGATAGGTACTT
TATTTTTATTTTTGGTCTTAGTGATTTTTACATTATTTACATATAAAGCGCCTAATGGTA
TGCGCGCCATGGGAGCATTAGCTAATGCAGCAATCGCAACATTTTTAGTAGAAGCATTTA
ATAAATATGTTGGTGGCGAAGTATTCGGTATTAAATTTTTAGAAGAGCTAGGAGACGCTG
CGGGAGGTCTAGGTGGTGTCGCTGCCGCTGGATTAACAGCATTAGCTATCGGGGTGTCAC
CAGTATATGCATTAGTTATAGCAGCCGCGTGCGGTGGTATGGATTTATTACCAGGTTTCT
TTGCGGGTTATATGATTGGATATGTGATGAAATATACAGAGAAATATGTGCCGGATGGTG
TCGACTTAATTGGATCGATTGTCATCTTAGCGCCATTAGCTCGTCTTATTGCAGTATTAT
TAACGCCAGTAGTGAATAGTACATTGATTAGAATTGGTGATATTATCCAAAGTAGTACGA
ATACGAATCCAATTATCATGGGTATCATTTTAGGTGGTATTATCACGGTTGTCGGCACAG
CGCCATTGAGTTCAATGGCATTGACAGCTTTGTTAGGTTTAACGGGTGTACCTATGGCTA
TTGGTGCCATGGCAGCATTTAGTTCGGCATTTATGAATGGGACGCTATTCCATCGCTTAA
AATTAGGTGATCGTAAGTCTACGATTGCAGTAAGTATTGAACCTTTATCACAAGCAGATA
TTGTATCAGCCAATCCAATTCCAATCTATATTACAAATTTCTTTGGTGGTGCGATTGCTG
GTTTAATTATTGCTATGTCAGGTTTAATTAACGATGCGACAGGTACAGCTACACCGATTG
CAGGATTTTTAGTTATGTTTGGATTTAATCATCCGACGACAATTGTGATTTATGGTGTAG
TAATGGCGATTGTAGGTGCGCTTGCAGGTTATCTTGGTTCAATCGTATTTAAAAAATATC
CAATTGTTACTAAGCAAGACATGATTAATCGAGGTGCAGTAGACGCATAACATCATCATA
TTGAATAGTAAAAACAAATAAAACATAGTAACGTGATTCAGTCGATGTAAAAGTCGATAA
TGAGTCACGTTTTTTTATAGAAAATATAAGACATAAAAATGTCATAATTTATAGTCGACA
AATATCATACTGTATAAACATTTATCATTTTCTCAAGTGCCTTTTACGCGATGGAATGAA
CTTACTTTTTACGAAATTATGCGTATTTTATAAACAAATATCATTGATATAACGGTAAAT
GTAAGCGTTTACAACAGAAATAACTGCATGCTACGATATTTTTGTAAATTCACTGATTCA
ATTATTTTAAGTCAATATGAGGAGGGATGTTATGAGCGATTCTGAGAAAGAAATTTTAAA
AAGAATTAAAGATAATCCGTTTATTTCACAACGTGAACTTGCTGAGGCAATTGGATTATC
TAGACCCAGCGTAGCAAACATTATTTCAGGATTAATACAAAAGGAATATGTTATGGGAAA
GGCATATGTTTTAAATGAAGATTATCCTATTGTTTGTATTGGCGCAGCGAATGTAGATCG
TAAGTTTTATGTGCATAAAGATTTAGTTGCAGAAACATCAAATCCTGTAACGTCAACACG
CTCTATTGGTGGCGTAGCAAGAAATATTGCTGAGAACTTAGGTAGGCTTGGCGAAACGGT
CGCTTTTTTATCTGCTAGTGGACAAGATAGTGAATGGGAAATGATTAAACGATTGTCCAC
ACCATTTATGAATTTGGATCATGTTCAACAATTTGAAAATGCGAGTACAGGTTCATATAC
AGCTTTAATTAGTAAAGAAGGCGACATGACATATGGCTTAGCAGATATGGAAGTGTTTGA
CTACATTACGCCTGAATTTTTAATTAAGCGTTCACACTTATTGAAAAAGGCTAAGTGCAT
TATTGTCGATTTGAATTTAGGCAAAGAGGCATTAAACTTCTTATGTGCCTATACCACGAA
ACATCAAATCAAATTAGTTATCACCACGGTTTCTTCCCCAAAAATGAAAAATATGCCTGA
TTCATTACATGCTATTGATTGGATTATCACGAATAAAGATGAAACAGAAACATACTTAAA
TTTAAAAATAGAATCTACTGATGATTTAAAAATAGCTGCTAAACGCTGGAATGATTTAGG
TGTTAAAAATGTTATTGTGACAAATGGCGTGAAAGAACTCATTTATCGAAGTGGTGAGGA
AGAAATCATCAAGTCAGTTATGCCATCAAATAGTGTGAAAGATGTTACAGGTGCAGGTGA
TTCATTCTGTGCTGCAGTAGTGTATAGCTGGTTAAATGGGATGCCTACTGAAGATATATT
AATTGCTGGTATGGTTAACGCAAAGAAAACGATAGAAACGAAATATACAGTTAGGCAAAA
CCTAGATCAACAGCAACTTTATCACGATATGGAGGATTATAAAAATGGCAAATTTACAAA
AGTATATTGAATATTCTCGAGAAGTTCAGCAAGCACGGGAGAACAATCAACCGATTGTAG
CATTAGAATCAACAATTATTTCGCATGGTATGCCGTACCCACAAAATGTTGAAATGGCAA
CAACAGTAGAGCAAATTATCAGGAATAATGGTGCCATTCCAGCAACCATAGCCATTATAG
ATGGCAAAATTAAAATTGGTTTAGAAAGTGAAGATTTAGAAATACTTGCAACTAATAAAG
ACGTTGCTAAAGTGTCTAGAAGGGATTTAGCAGAAATTGTTGCTATGCAGCGTATTGGTG
CTACTACTGTAGCGACGACGATGATATGTGCTGCAATGGCTGGTATTCAATTTTTTGTTA
CTGGAGGTATTGGGGGTGTCCATAAAGGTGCAGAACATACGATGGACATTTCAGCAGACT
TAGAAGAACTGTCTAAAACAAATGTCACTGTTATCTGTGCAGGTGCCAAATCAATTTTAG
ACTTACCTAAGACAATGGAGTATTTAGAAACAAAAGGCGTTCCAGTTATTGGATATCAAA
CGAATGAATTGCCAGCATTCTTCACTCGCGAAAGCGGTATTAAGTTAACAAGTTCGGTTG
AAACGCCAGAACGACTTGCTGACATTCATTTAACAAAACAGCAGTTAAATCTTGAAGGTG
GCATTGTTGTTGCTAATCCAATTCCATATGAGCATGCCTTATCAAAAGCATATATTGAGG
CAATCATAAATGAAGCTGTTGTTGAAGCCGAAAACCAAGGTATTAAAGGTAAGGACGCCA
CACCGTTCTTGTTAGGGAAAATTGTAGAAAAAACGAATGGTAAAAGTTTAGCAGCAAATA
TAAAACTTGTTGAAAACAATGCGGCGTTGGGTGCTAAAATTGCTGTCGCTGTTAATAAAT
TATTGTAGGTGATGATACATGAATATTTTATTCGCTATCACAGGGATAGCATTTGCACTA
TTTGTTGCGTTTTTATTCAGTTTTGATCGTAAAAACATAGACTTCAAAAAGACGTTAATA
ATGATATTTATTCAAGTGTTGATTGTGTTATTTATGATGAACACAACGATTGGTTTAACA
ATCTTAACTGCATTAGGTTCATTTTTTGAAGGGTTAATAAATGTTAGTAAAGCAGGTATA
AACTTTGTTTTTGGAGATATACAAAATAAAAATGGCTTTACATTCTTTTTAAATGTGTTG
CTGCCATTAGTGTTCATTTCTGTATTAATAGGCATTTTTAATTATATTAAGGTATTACCA
TTTATTATCAAATATGTAGGTATTGCTATTAATAAAATAACGAGAATGGGGCGTTTAGAA
AGTTACTTTGCTATTTCGACAGCGATGTTTGGACAGCCAGAAGTTTATTTAACTATAAAA
GACATTATACCAAAGTTGTCTAGAGCAAAATTATATACAATTGCGACATCTGGTATGAGT
GCTGTTAGTATGGCAATGTTGGGTTCATATATGCAGATGATTGAGCCTAAGTTCGTAGTT
ACAGCAGTAATGTTAAATATTTTTAGTGCGCTTATCATCGCCAGTGTAATCAATCCCTAT
AAATCTGATGATACTGATGTTGAAATTGATAACTTAACGAAATCCACAGAAACTAAAACA
TTGAATGGAAAAACAGGAAAACCTAAGAAAGTTGCCTTTTTCCAAATGATTGGTGATAGT
GCAATGGATGGGTTTAAAATCGCTGTTGTAGTAGCCGTAATGTTGTTAGCATTTATTTCA
CTAATGGAAGCAATTAATATCATGTTTGGTAGTGTTGGTTTGAACTTTAAACAGCTTATT
GGCTATGTGTTTGCACCAATCGCATTCTTAATGGGGATTCCATGGAGCGAAGCTGTTCCA
GCTGGCTCTTTAATGGCGACTAAATTAATTACAAATGAGTTTGTAGCAATGCTTGATTTT
AAAAATGTCCTGGGTGATGTATCTGCTCGAACACAAGGTATCATTTCAGTTTACTTAGTA
AGCTTCGCTAATTTTGGTACGGTTGGTATCATCGTAGGTTCAATTAAAGGCATTAGTGAT
AAACAAGGAGAAAAAGTTGCATCCTTTGCAATGAGGCTGTTACTTGGTTCAACTCTAGCT
TCAATCATTTCAGGATCAATCATTGGCCTAGTATTGTAAATTAATCGAAGTATCTAAATT
AAATTTATAACAACATCAAAACCCCATCACCAAGTTGGCGCAACAGCGCATCATAACTTA
GTGATGGGGTTTTATCATAACAATCTACTTTTTCGTAGCCGTTTTTGAAATGTATGTTGA
TGGTTTATCTTTTTCAAAAATTGTTAATCCCGTTATATCTTTTTTATGTTTTGAAGGGAC
AATGAAGCTAAGTATATAAGCAAAGACAAAAGCAACTGTAAATGAAATGGTAGATACATA
GAAAGGTGAGTTACCTTTGCCAACACCATTATAGACATAAGCAAAGATGATACCCAATAT
TAATCCACAAATAACACCGAATGTGTTCGTACGTTTAGTGAAAATACCAACTGCAAATAC
ACCAGCCAATGGAACGCCGAATAATCCAGTTACAAACAAGAATAAATCCCATAAGTCATT
TGAATTAGAAGCAATTAAGTATAGTGACATTCCAAAACCGAAAATACCTGCAATGATAAT
AATGAAACGCGCAAAGTTAACTTCGTGTCGCTCGCTACCTTTTCCGAAGAAGCGTTGCTT
AATGTCGATTGAAATACAAGCAGATATAGAATTTAAACTAGATGAAATGGTAGACTGTGT
AGCTGCGAAAATGGCAGCAATAAGTAATCCTGCTACAAATGGTGGCATCTCAGTCAAAAT
GAAATATGGCACTACAGATGATGTATTGAAGCCTTTTGGTAAAACAGCTTCATGTGCATA
AAATGAATACAACATTGTACCCATACCATAAAATAAAGGTGCTGAAATTAAAGCTAGGAT
ACCATTTGTCCATAACGATTTATTTGTTTCTTTTAAACTATCAGAAGCTTGATAACGCTG
CACGACGTCTTGACTCGCCGTGTATTGATACAAATTGTTGAAAATATTTCCTAGGAAAAT
AATTGGAATGGCAGCTGCTGCAGTATTCAGTTTCCAATTGTCTGCACTAATTAATTTTTT
GTGCTCAATCGCCTCTGCAAAGACAGTGCCAAAACCGCCATTAATGTTCATAACACCTAG
AATAATGATAACTAAAGCGCCGCCTAATAAAATGACGCCTTGAATGAAATCACTCCAAAC
CACACCTTCGAATCCACCTAAAAATGTATATAAAATACATAGTAAACCAACGAGTGATGC
AACGATATAAGGATTCATGTCTGATACAGATGTAATCGCTAATGTTGGTAAGTAGATAAC
GATTGCTACACGCCCTAGATGATAAACTACAAATAGTAAAGAGCCAATGACACGAATGCT
AGGTCCGAAACGTGCTTCTAGATATTCATATGCAGATGTTACCTTTAACTTTTTAAAGAA
TGGAACATAGAAATAAATGAGTAATGGAATAATTGCTACGATAGCGATGTTACCTGCAAT
ATATGACCAATCTGTTAAAAATGCTTTCTCTGGTGTAGACATAAACGTAATTGCACTTAA
TGTAGTTGCATAAATTGAAAACCCAACTACCCAAGATGGCAAGCGACCACTTGCGGTAAA
GAAACTATTCGTACTTTGGCTCGCGCGCTTGGTAAAATAAACGCCAATGAACAACATAGC
TAGTAGATAAATGATAACGGCAACCCAGTTCAGTGTGCCAAATCCAACTTCTTTCATGGA
CAACATCCCCTTTACAATGTATTGATTCTTTGATGTCTATAAATCGTATTTTGCAATGAG
TTGATCTAATGTTTGTCGATGTGCTTCGTTAAAAGGTTTGAATGGACGTTTCGGTAATCC
TGCATCAATGCCACGATGACGTAATATTTCTTTCAATGTTGGATAAATCCCCATTGATAA
CACTGTTTCGATAATGTCGTTTGAATCATGTTGTAGTTGGTAAGCTTCTTGAATTTGACC
TTGTCTTGCTAAGTCGAAGATTTTTCTAGCGCGGCGACCATTAACGTTATATGTAGAACC
AATTGCACCATCTACGCCAGAAATCGTAGCTTGAACTAACATTTCATCAAAGCCAGATAA
GATTAATTTGTCTGGGAATGCTTTTCTAATACGTTCGAGTAGGAAGAAGTTCGGCGCTGT
ATATTTAACACCAACAATTTTTTCGTGATTAAATAGCTCGCTGAATTGTTCAATAGAAAT
ATTCACACCTGTTAAATCTGGTATTGCATAAATAATCATATTGTTCTGTGTTGCTTCGAT
AATATCGAAATAGTAATCTCTAATTTCTTCAAAAGTAAATGGATAGTAGAATGGTGTTAC
GGCAGAAAGTGCATCATAAGCGAGTTCTGTGGCATATTTTCCAAGTTCAATGGCTTCATT
TAAATCTAACGAACCTACTTGAGCAATCAATTTCACCTTATCCCCAACTGCCTCTTTGGC
AACCTTGAAAACTTGCTTCTTCTGCTCTGTATTTAATAAAAAGTTTTCGCCTGAGCTGCC
ATTTACATAAAGACCGTCTAATTCTTCAGTTTCAATGGCATTTTGAGCAATTTGTTTAAG
TCCTTGTTCATTTACTTGACCATTTTCATCAAAAGGAACGAGTAACGCTGCATATAAACC
TTTTAAATCTTTGTTCATTATGAAGTCCCTCCAAAAAATCATTTGATAATATAGTTTACA
GCTATAATTGTAAACGCTATCATAAAATGTAACAATATCTTTTTGAAAATTGTAGTCATA
TTTATGTATAATTAATGAAAATATTTTTCAAAATCAATAGAAATGGAGTGAGTAAGGTGT
ATTACATCGCAATCGATATTGGAGGCACTCAAATTAAATCGGCAGTTATTGATAAGCAAT
TGAATATGTTTGACTATCAACAAATACCAACGCCGGACAATAAAAGTGAGCTTATTACTG
ACAAAGTATATGAGATTGTAACAGGATATATGAAGCAATATCATTTGATCCAACCTGTCA
TAGGTATTTCATCAGCAGGCGTTGTTGATGAACAAAAAGGCGAAATTGTATACGCAGGGC
CAACCATTCCGAATTATAAAGGTACTAATTTTAAGCGATTATTAAAATCCCTGTCTCCTT
ATGTCAAAGTAAAAAATGATGTAAACGCTGCATTACTAGGCGAATTGAAATTACATCAAT
ATCAAGCAGAACGGATCTTTTGTATGACGCTTGGTACAGGCATTGGGGGTGCGTACAAAA
ATAATCAAGGCCATATTGATAATGGTGAACTTCATAAGGCAAATGAAGTTGGGTATTTAT
TGTATCGTCCAACTGAAAATACAACGTTTGAGCAACGTGCTGCAACGAGTGCATTGAAAA
AGCGCATGATTGACGGAGGATTTACGAGAAGCACACATGTGCCAGTATTGTTTGAAGCAG
CTGAAGAAGGTGATGATATTGCAAAACAAATATTGAATGAGTGGGCAGAAGATGTAGCAG
AAGGGATTGCCCAAATACAAGTCATGTATGATCCAGGTCTTATATTAATTGGTGGCGGTA
TATCTGAACAAGGAGACAATCTCATTAAATATATCGAGCCGAAAGTTGCACACTATTTAC
CAAAAGACTATGTTTATGCACCGATACAAACGACTAAGAGTAAAAATGATGCAGCATTAT
ATGGCTGTTTGCAATGATGGTTGAAAGAAGGAGTCATTCTAAAATAGAATTTGAAACCGA
TAAGAGAGATGAGAGCTGTTGTTAGTTCCACACATCACACTCTATCTAGGACCAATCTAA
ACTATATCAACCAACAGTGTGATACGGGCATATTAAATTGAAGACGCTTGAAAGTATAGT
TCTCAAAAATGTAAAAAAGTATTTGGCATTGAAATTAAAAAAGCACCTAGCAACTTGTTG
GGACAATCACGATGATTGTTTACAGTTGCAGGTGGATTTGAATATACTACTAGTTATTTG
TTGTCTAGGATAATAGATTTAGTATGTTGATAAGTTTGACTCAGATTTGTATTTTCTAAT
AAATGATAACTCACGATATCGATTAAAAAGAGTGTCGCAATTTGTGTGTTGATAAATTGA
TGGTCGGTATTACGCGATTGATCCGTTGTTAAAAGTACTAAATCTGCACAATCTGTAAGT
TTACTACCTTCGAAATTTGTGATGGCAACGACATATGCACCATGAGATTTGGCGACTTCC
GCTGCTGAAATTAATTCCGAAGTATTACCACTATTTGACATAGCAATAAACATGTCCGAA
TGAGATAGTAGAGATGCCGATATTTTCATTAAATGTGAATCGGTAGTAACATTACCTTTT
AGCCCCATACGAATCATACGATAATAAAATTCAGTCGCTGATAAACCAGAGCTACCTAGT
CCAGCAAAGAGTATATGTCGACTTGATTGAAGTTTGTCGATAAAGGTTTGGATAATGTCG
TTATCAATAAATTCACCAGTTTGTTGAATGATTTGTTGATGATATTTATGAATTCTTTGA
ATGATTGGGCTATTTTCAATAACTGTCTCTGTCATTTCTTGTTGAATATTAAATTTTAAA
TCTTGGAAATTCTCATAATCCAGCTTATGACTAAAGCGTGTCATCGTTGCTGGTGATGTA
CCAATCGCATGGGCTAAGGAGTTAATCGTTGAAAAGGCATCGCTATAACCATTTTGTCTT
ATATAATTGACGATGCGTTTATCAGTTTTTGTAAATAAATGTTGATAACGTTGAACACGA
TTCTCAAATTTCATTGTGTCACCCCTTCATCTTAATGATTACTATTATATATGAAAAATA
TTTTCAAGATAGTAAAAAGCATTGATAAAAATTATCTTAATGATATATTGTAAATGACTT
TACGTGAAAAAACGACTTATGGAGTGAGGAATAATGTTACCACATGGATTAATAGTATCT
TGTCAGGCACTACCAGATGAACCATTACATTCATCTTTTATTATGTCGAAAATGGCATTA
GCTGCGTATGAAGGTGGTGCTGTTGGTATTCGCGCAAATACTAAGGAAGACATTTTAGCA
ATTAAAGAAACGGTAGATTTACCAGTTATTGGCATTGTGAAACGTGACTATGATCACTCA
GATGTTTTCATTACTGCAACGTCAAAAGAAGTTGATGAACTGATAGAAAGCCAATGTGAA
GTCATTGCATTGGATGCAACGTTACAGCAACGTCCGAAAGAAACGTTAGACGAATTAGTG
ACATATATTAGAACACATGCACCTAACGTTGAAATCATGGCTGATATCGCGACCGTTGAA
GAAGCTAAAAATGCGGCACGACTTGGCTTTGATTATATTGGCACGACGTTACATGGTTAT
ACTAGTTATACGCAAGGACAATTACTTTATCAAAATGACTTCCAATTTCTAAAAGATGTA
CTACAAAGTGTTGATGCAAAAGTTATTGCGGAAGGTAATGTCATTACACCGGATATGTAT
AAACGCGTGATGGACTTAGGCGTTCATTGTTCAGTCGTTGGTGGTGCGATAACACGACCA
AAAGAAATTACGAAACGTTTTGTTCAAGTTATGGAAGATTAAATGATAACGATAAAAAAC
GAGATGACCATCATTAATTAAAGGTACCTAATTATCTTAGGTGGCTGAATGAATGTAATG
GGTTCATCTCGTTTTGTTTGTTTATGATAGTGATTTTATTTTCAATTTGAATTATCCAAA
AATAAGTAAAGCGACGGGGATGGTGATTAATAGCGACAATGCCACGCGTAAAAACCAAAT
GATGATGAGTTTCCAGACAGGTATTTTAATTTCAGTTGCTAGTATACATGGCACTAATGC
TGAGAAAAAGATAATGGCTGATACGCTTACTACACCGACGACAAATTTAGTACTCATTGC
AGCTTTAGTTACTAACAAAGATGGTAAAAACATTTCTACAATAGAAATCGCTGAAGCTTT
TGCAAGTACAGCCTGATCAGCAATTGGGAAAATATAAATAAATGGATAGAATATATAGCC
AAGCCAATCAATGAATGGTGTATAGTTCGCTACAATCAGTCCTAAAAAACCAATCGATAA
TATAGAAGGCAAAATACCAACAGTCATTTCTAAACCGTCTTTCAAATTGTCCCAAACGTT
CTTCACGAGGGAAGGTGTTAATGCATTTTGTTTCATCGCCTCTGCATATGCAGTTTTCAG
TCTGCTTCCTTCAATAGCAACTTCTTGTTCTCCTTCTTGTCCGTTATAATATTCTGTTGA
TTCATTGGTGATTGGCGGTAGCCATGCAGTAATTGCAGTCACGACAAATGTGATGACTAA
AGTTATCCAAAAGTATAAATTCCAATGCGGCATTAATCCTAAAGTTTTAGCAACGATAAT
CATAAAAGTTGCTGAAACTGTTGAAAAGCCAGTCGCAATAATCGTGGCTTCTCGTTTGTT
GTACATCCCTTGCTTATAGACACGATTAGTAATCAATAATCCTAAGGAATAACTGCCGAC
AAACGAAGCCACTGCATCGACAGCGGATTTTCCTGGTGTTTTAAAAATAGGTCTCATAAT
AGGCTCCATATAAACACCGACAAATTCTAATAAGCCATAGCCTACTAATAAAGAAAGCGC
AATTGCACCTACTGGAATTAAGATACTTAATGGCATCATTAATTTTTCAAACAAAAACGG
ACCATAGTTAGCTTTAAATAGTATTGATGGACCGATTTTAAATACATACATTATACCGAT
TATTGCACCTGCAACTTTAAATAATGTAATGACCAAGTTTGTGATTGAAGTCATAAAAGT
ACGTCTCACTATTGGTAACGCTGTACCAATTAAAATCATAATCAGTGCAACATAGGGCAT
AAGTGGACCTATGATTGAGCGAATGGCTAGATGAACATGATCGACGAAAATAGTGTTGTT
ACCATTAATCGTAAAAGGAATAAAGAAACATAGTATGCCCACTAAACTATAGACAAAAAA
ACGCCATGCACTTGGTTGTTGTGCATTAGAATGATATTGATTCATTAAAGCAACCCCTTT
GTTTAAATGAATACACAAAACTGTATGATGCATCTTCCCCTTAATGAGATGAATCATTGT
TTTAATTTAGAAAAATCTGAAAACTTACTATAATTGTATAGTTTGAATTATTTTCATACC
AATACAAATTAACTAATTATATATAGATTGAAACTATATTACTTAATAAAATATTTATCT
TAAATGTTGTTGTGTTGATTCAACGCCACAATTAAAAGTGATTACAAATTATTTGAGGAT
ACAGATATTTGTAAATGATTAGTATCGATTTAATATCGTATTATTAAATTTTTATTAATT
TTGTAGTCTTAATCAAAAAATAATATATGTCATGTTATATTGAAGGTGCAGTTGTTTTTC
ATTCTCAAGAGGGGGTCAAAAAAATACTTTTGAGGTGATTATATGTTAAGAGGACAAGAA
GAAAGAAAGTATAGTATTAGAAAGTATTCAATAGGCGTGGTGTCAGTGTTAGCGGCTACA
ATGTTTGTTGTGACATCACATGAAGCACAAGCCTCGGAAAAAACACCAACGACTAATGCA
GCGGCACAAAAAGAAACACTAAATCAACCGGGAGAACAAGGGAATGCCATAACGTCACAT
CAAATGCAGTCAGGAAAGCAATTAGACGATATGCATAAAGAGAATGGTAAAAGTGGAACA
GTGACAGAAGGTAAAGATACGCTTCAATCATCGAAGCATCAATCAACACAAAATAGTAAA
ACAATCAGAACGCAAAATGATAATCAAGTAAAGCAAGATTCTGAACGACAAGGTTCTAGA
CAGTCACACCAAAATAACGCGATTAACAAAACTGAACGCCAAAATGACCAGGTTCAAAAC
ACCCATCATGCTGAACGTAATGGATCACAATCGACAACGTCACAATCGAATGATGTTGAT
AAATCACAACCATCCATTCCGGCACAAAAGGTAATACCAAATCATGATAAAGCAGCACCA
ACTTCAACAACACCCCCATCTAATGATAAAACTGCAACCTAAATCAACAAAAACACAAGA
TGCAACCACGGACAAGCATCCAAATCAACAAGATACACATCAACCCGCGCATCAAATCAT
AGATGCAAAGCAAGATGATACTGTTCGCCAAAGTGAACAGAAACCACAAGTTGGCGATTT
AAGTAAAAATATCGATGGTCAAAATTCCCCAGAGAAACCGACAGATAAAAATACTGATAA
TAAACAACTAATCAAAGATGCGCTTCAAGCGCCTAAAACACGTTCGACTACAAATGCAGC
AGCAGATGCTAAAAAGGTTCGACCACTTAAAGCGAATCAAGTACAACCACTTAACAAATA
TCCAGTTGTTTTTGTACATGGATTTTTAGGATTAGTAGGCGATAATGCACCTGCTTTATA
CCCAAATTATTGGGGTGGGAATAAATTTAAAGTTATCGAAGAATTGAGAAAGCAAGGCTA
TAATGTACATCAAGCAAGTGTTAGTGCATTTGGTAGCAACTATGATCGTGCTGTAGAACT
TTATTATTACATCAAAGGTGGTCGCGTAGATTATGGTGCAGCACATGCAGCTAAATACGG
ACATGAGCGCTATGGTAAGACATATAAAGGAATCATGCCTAATTGGGAACCTGGTAAAAA
GGTACATCTTGTAGGGCATAGTATGGGTGGTCAAACAATTCGTTTAATGGAAGAGTTTTT
AAGAAATGGTAACAAAGAAGAAATTGCCTATCATAAAGCGCATGGTGGAGAAATATCACC
ATTATTCACTGGTGGTCATGACAATATGGTTGCATCAATCACAACATTAGCAACACCACA
TAATGGTTCACAAGCAGCTGATAAGTTTGGAAATACAGAAGCTGTTAGAAAAATCATGTT
CGCTTTAAATCGATTTATGGGTAACAAGTATTCGAATATCGATTTAGGATTAACGCAATG
GGGCTTTAAACAATTACCAAATGAGAGTTACATTGACTATATAAAACGCGTTAGTAAAAG
CAAAATTTGGACATCAGACGACAATGCTGCCTATGATTTAACGTTAAATGGCTCTGCAAA
ATTGAACAACATGACAAGTATGAATCCAAATATTACGTACACGACTTATACAGGTGTATC
ATCTCATACTGGTCCATTAGGTTATGAAAATCCTGATTTAGGTACATTTTTCTTAATGGA
TACAACGAGTAGAATTATTGGTCATGATGCAAGAGAAGAATGGCGTAAAAATGATGGTGT
CGTGCCAGTGATTTCGTCATTACATCCGTCCAATCAACCATTTGTTAATGTTACGAATGA
TGAACCTGCCACACGAAGAGGTATCTGGCAAGTTAAACCAATCATACAAGGATGGGATCA
TGTCGATTTTATCGGTGTAGATTTCCTAGATTTCAAGCGTAAAGGTGCAGAACTCGCCAA
CTTCTATACAGGTATTATAAATGACTTGTTGCGTGTTGAAGCAACTGAAGGTAAAGGTAC
ACAATTGAAAGCAAGTTAAATTCATTTTCGTAATTTAATATGCTATGCATTTCGTGCTAC
TAACATGGCACAGCAGATATAAGTAACATCACAGTGTTGAATTTAAAAATAGTAAAGTGA
AATAAAGCGCCTGTCTCATTAGCGAAAACTAAAGGGACAGGCGTATCTGTTTATGAGCTT
AATAAATTGTATGAATAATATGGTTGATTGAATAACTGTTTATCATGATGATAAATTGAG
TTTTTAAAAATAATGGTATATTACACCATTGTTATAGCGTTTAAGAAATCAACAACTTTA
CGATAAATAGTGATTGCTTCGTCATTAGGTCTACGATCAAAATCATGCTCGTTTTTATTC
ACGCGTTCAAATGTTGAATGTGGAACATGATTCATGATATGTTCGCTTTCCTCAACGGGA
ACATCATAATCGCCATTACAATGCGCAACGAAAACAGGTGGAAGTGTTTTAAGTTCATTT
GGTGAGATGTTGTATTTTGAATCGGTATAATCAGCAATATTAATCATATTTATCCATTTA
CCTGTGCCACGTGCATAAACGTAGATTAAAAAACGTTGTGCGATTTGATCTTGAACAACC
GGTGTTGGTGAAGTGAGTTGTGCAATCATTGTTTCGTTTACGCTTTGAGCTATTTTAGCG
TAATAGCTATTAGTTGTTTTAAAAGGTTCAGTGTTGATGCGACTATAACCATAAAAATCA
ATAACACCATCAATATCTCTGTCTCGTGCAATTAATAGACTTAAATATGCACCTGATGAT
CTGCCAAAGGTAAAAATAGGGCAATTAGAATATTGTGATTGAATCGCATCGAATGATGCG
TAGACATCCTCAATAATGCAATCGAGACTTACTTCTGGTAATAAGCGATAACTTAGTTGA
ATTAAATCGTAATGTTCCGTAAGGATATCGATATACTGTGGGGATAAATCGTTAGCTTTA
CCGAACATTAATCCACCACCGTGGATATAGACAATAGCGCCTTTTGTTGGTTGATTTTTT
GCTTTAATAATTGTGTAGGGTAATTCAAATGCATCTTTAGTAATTACTTTATCTTTAATT
TCAGTCACGACTATACAGACTCCTTATTTTTGAAATTGATGTCATTATAACACTGTATTA
AATTTCCATGAAAAATAGTCTTAAGACGATGAGTCATGATAATTCTGTTCCAATTGACGT
AAAGCGTCACGGGTATGCTTCTTTAGACCTTCCCCATAATCCATCATTTTAACAATATCT
TTAAAAGCAGCATGTGGAATGGCTAAATCTTCTAAATCTGCCATAGAAAATTCAAGATTG
ATATCATGTGGTCGGTGTTCAGCAAGTTTATGCACAAAGTCAGGTTCTGTGACAAAAGGC
GAAGACATGCCGACCATATCTGCATGTTGTAAAGCATCTAAAGCAGACTCTGGAGAATTA
ATCCCGCCACTTGCAATTAAAGGGATACGACCTGCTAAATGTTCATAGACAATTTGGTTA
ACTGGCCGACCGAAATGTTCACCTGGTGTACGAGACGTATTTTGATAAATATGTCGACCC
CAGCTAGCGATTGCTAAATATTGGATGTTTGAAACGTCCATGACCCAATCGATTAATTGA
TTGAACTCGTCAATGGTATATCCTAAATCACTACCTCTGGTTTCTTCTGGCGTTGCTCGA
AATCCTAAAATAAAATTGTCAGGTGCTTCTTTATCAATCACTTCTTGTACCGCACGCATA
ACTTCTAAACATAATCTTGCACGATTTTTTAATGAGTCGGCACTGTAATGGTCTGTACGT
TTATTCGAAAAAGTTGAGAAAAATGTTTGAATCAGCAAACGTTGTGCAATCGAAATTTCC
ACACCATCAAACCCTGCTTTAATCGCGCGTAATGTAGCATCGTGATACTGCTGAATGATA
CTATTGATTTTCTCATGAGACATGGCGATAACATCGTGTTCAATCGGTGAATGCAACGTC
ATAGGGCTTGGTCCATACACCTTTCCAAAATTTAAAATTGCTTGATTTGAAAAACGACCA
GCATGCGCTAGCTGAATAATAGCGAGGCTACCATGTTGTTTCATCGTAGATGCCATGTTA
GTTAATCCAGGGATACAAGCATCATGGTCAATATTAAAGCCGTATTCAAACAATTGACCA
TAAGGTTCAATGTAAGCAGCGCCGGTGACTTGCATACCAGCTGAATTAGAGCGACGTGCA
GCATAAGCCAAGTCTGCCTTTGTAATATAGCCTTCTTTTGTTGATGCGTTTACGGTCATT
GGTGATAATACAAAGCGATTCGAAATTTTGATGCCATTAGGTAAGTGGATTGATTGTAAA
AGTGGTTTGTATCGGTACATACTATGATTCCTTTTCTATTCAATATTGTTTTCAAAGTAC
CATGGAAAGAATGAATAATCAATGATGAACAGTCTTGATAGAATAGAATTGGTACATGGA
AAACATTTTTAAAATTAAAATTAAACTAATGAATGGCATTTGTAGGTCTGAAAATATGAA
TATGAAAAAGAAAAATAAAAGCGAAAAGATATAAAAGTTAATTGAAAAACGTTATCATAT
ACGTGGGTATATGAAGAGGGAATGGTATTAAGAACGTTAAAATGTTATGTCGGTTTGACA
TGACAGGATAAGTTTGGAGATGACGGATTGGTTAAATTAAGCGTATTAGACTATGCCTTA
ATAGATGAAGGTAAGGATGCACAAAAGGCGTTGCAGGATTCAGTGACACTTGCAAAATTA
GCAGATCGACTTGGCTTTAAGCGAATTTGGTTTACGGAACATCATAATGTACCAGCGTTT
GCGTGTAGTAGTCCAGAACTTTTGATGATGCATACATTGGCGCAGACAAATCACATACGA
GTTGGCTCTGGTGGTGTGATGTTGCCGCACTATCGACCTTATAAAATTGCTGAGCATTTT
AGAATGATGGCAGCGTTATATCCAAATCGTATTGATTTAGGTATTGGTAATAATCCCGGT
ACTACTATGGTAAAGCAAGCTTTAGATGGAATAAATCCTACATATGATAGTTACGATGAA
TCGATTTCGTTATTACGTGATTATCTTACAATAAAGGATAAACCAAGTGCGCATACGTTA
GGTGTCCAACCACACATTGATCATTTTCCAGAAATGTGGTTATTAAGTAGTAGCGCAACA
TCTGCCAAAATAGCTGCCGAACTAGGTATAGGGCTTTCTGTTGGAACATTTTTGCTACCA
GATATAAATGCGATACATGCAGCGAAGGATAACATTGATATTTACAAAAAACATTTCCAA
GCATCAACGATTAAAATGGACGCAAAGGTGATGGCATCTGTATTTGTCATTGTAGCTGAT
AATGAAGCGGAAGTAGCAGCATTGCAACATGCCTTAGATGTTTGGTTATTAGGTAAATTA
CAATTTGCAGAATTTGAACATTTTCCATCGGTAGACACAGCACAAAAGTATAAGCTTAAT
GATCGAGACAAAGAGGTGATTCAAGCACATCAAGCACGCATCATTGCAGGTACACAAGAA
CAGGTTAAAGCACAATTAGATGATTTCATTGCTACGTTTGAAGTTGATGAGGTGTTAGTA
GCACCGCTTATTCCAGGCATTGAACAGCGTTGTAAAACATTAAAATTACTCGCAGAAATC
TATTTGTAGCATTTTAAATAGAAGAGAAAGGATGAAGATAAGATGAAAAAGTTAGCCAAT
TATTTATGGGTAGAAAAAGTAGGAGATTTGTATGTGTTTAGTATGACACCTGAATTGCAA
GATGATATTGGGACAGTAGGTTATGTTGAATTCGTAAGTCCAGATGAAGTTAAAGTGGAT
GATGAAATTGTGAGTATCGAAGCATCGAAAACGGTCATTGATGTGCAAACGCCATTGTCA
GGAACGATTATTGAGCGAAATACAAAAGCGGAAGAAGAACCGACAATTTTAAATTCTGAA
AAACCAGAAGAAAATTGGTTGTTCAAATTGGATGATGTCGATAAAGAAGCATTCCTGGCA
TTACCGGAGGCTTAAATGGAAACATTAAAATCAAATAAAGCGAGACTTGAATATTTAATC
AATGATATGCGTCGAGAGAGAAATGACAATGACGTATTGGTAATGCCATCTTCATTTGAA
GATTTGTGGGAATTATATCGAGGCTTAGCAAATGTCAGACCGGCATTACCTGTAAGTGAT
GAATATTTAGCTGTACAAGATGCTATGTTAAGTGATTTGAATCGTCAACATGTTACGGAT
TTGAAGGATTTGAAGCCGATTAAAGGTGACAATATCTTTGTTTGGCAAGGTGATATCACG
ACGTTAAAAATCGATGCTATTGTTAATGCTGCAAATAGTCGTTTTCTAGGATGTATGCAA
GCTAATCATGACTGCATTGATAATATTATTCATACAAAAGCGGGTGTTCAAGTTCGACTT
GATTGTGCAGAGATTATTCGACAACAAGGGCGCAATGAAGGTGTAGGTAAAGCCAAAATA
ACACGTGGATATAATTTGCCAGCAAAGTATATAATTCATACGGTTGGTCCGCAAATACGT
CGATTGCCTGTTTCAAAGATGAATCAGGACTTGTTAGCTAAATGCTATTTGAGTTGTCTT
AAGCTTGCTGATCAACATAGTTTAAATCATGTCGCTTTTTGCTGTATATCTACAGGTGTA
TTTGCTTTTCCTCAAGATGAAGCAGCAGAAATTGCTATTCGAACAGTAGAAAGCTATCTC
AAAGAAACAAATTCAACATTGAAAGTCGTGTTCAATGTATTTACAGATAAGGATTTACAA
CTGTATAAGGAGGCATTGAACCGTGATGCAGAGTAGTAAATGGAATGCAATGTCTCTTTT
AATGGATGACAAGACAAAGCAGGCTGAAGTATTGCGTACTGCGATTGATGAAGCAGATGC
GATAGTGATTGGAATTGGTGCAGGCATGTCTGCATCTGACGGATTTACATATGTAGGAGA
GCGTTTTACGGAAAATTTCCCAGATTTCATTGAAAAATATCGCTTTTTTGATATGTTGCA
AGCGAGTTTACATCCTTATGGCAGTTGGCAAGAGTATTGGGCATTTGAGAGTCGTTTTAT
TACATTAAACTATTTAGATCAACCTGTAGGTCAGTCTTATCTCGCATTAAAATCCTTAGT
GGAAGGTAAACAGTACCATATCATAACTACGAATGCAGACAATGCTTTCAATGCTGCTGA
ATATGATATGACTCATGTATTTCATATACAAGGGGAGTATATACTGCAACAGTGTAGTCA
GCATTGTCATGCTCAAACGTATCGCAATGATGATTTAATTCGTAAAATGGTTGTTGCGCA
ACAAGATATGCTTATACCTTGGGAGATGATTCCAAGATGTCCAAAATGTGATGCCCCAAT
GGAAGTGAATAAACGTAAAGCGGAAGTTGGCATGGTTGAAGATGCTGAATTTCATGCGCA
ACTACAACGTTATAATGCTTTTCTAGAGCAACATCAAGATGATAAAGTGTTGTATTTGGA
AATTGGAATTGGTTATACTACACCACAATTTGTGAAGCATCCTTTTCAGCGTATGACACG
TAAAAATGAAAATGCCCTTTATATGACGATGAATAAAAAAGCATATCGCATTCCGAATTC
AATTCAAGAACGTACCATACATTTGACTGATGATATCTCAACATTGATTACAGTAGCACT
CCGGAACGACAGCACAACGAAAAATAACAACATTGGAGAGACAGAAGATGTACTTAATAG
AACCGATTAGAAATGGAGAATATATTACTGATGGTGCGATTGCACTCGCTATGCAAGTTT
ATGTTAACCAGAATATCTTTTTAGATGAAGATATTTTATTTCCTTATTATTGTGATCCAA
AAGTGGAAATTGGACGTTTTCAAAATACTGCTATAGAAGTGAATCAAGATTATATAGATA
AACACAGTATTCAAGTAGTTCGCCGAGATACTGGTGGTGGCGCTGTGTATGTTGATAAAG
GTGCCGTTAATATGTGTTGTATTTTAGAACAAGACACTTCAATTTATGGTGATTTTCAAC
GATTTTATCAACCAGCTATAAAGGCGTTGCATGCATTAGGTGCGACAGATGTGATACAAA
GCGGTAGAAATGATTTAACATTGAATGGTAAAAAAGTGTCAGGCGCCGCAATGACATTAA
TGAACAATCGTATTTATGGCGGTTATTCGCTATTACTTGATGTTAATTATGAAGCAATGG
ATAAAGTGTTAAAGCCTAATCGCAAAAAGATTGCATCGAAAGGGATTAAATCTGTGCGTG
CACGTGTTGGTCATCTTAGAGAAGCACTGGATGAAAAGTATCGTGATATAACCATTGAAG
AATTTAAAAATTTAATGGTGACGCAGATTTTGGGAATCGATGACATTAAAGAGGCAAAAC
GATACGAATTATCTGATGAAGATTGGGAATCGATTGAAGAATTGGCGAGTAAAAAGTATA
AAAATTGGGATTGGAATTATGGGAAGTCACCCAAATATGAATATAATCGAAGTGAAAGAT
TATCATCAGGTACTGTAGATATTACCATTTCTGTTGAACAAAATCGTATTGCAGATTGTA
GAATTTTTGGTGATTTCTTTGGACAAGGTGACATAAAAGATGTGGAACAAGCATTACAAG
GAACAAAAATGACAAGAGAAGATTTAACGCATCAGTTAAAGCAATTAGACATCGTTTATT
ATTTTGGTAATGTTACGGTGGAATCATTGGTTGAGATGATTTTAAGTTAATTTTGTTTAG
GCGTTAATGTCGCACCCTCGTTAAACATTATTTAATATAATACAAAAACACCGTCCATAA
GTAAGTGGCTTTCCTCTTGATAAAAGGGGCATTCACTCAATATGTGACGGTGTTTTATAT
TTTTACGTTAGCACTATTGCTGTGGCTTTTGACGACCTTTTAATAAAATTGCTGTCGCAC
CTACGATAATAATAAATAGAATCGCACCAAATAATCCCATATATTTTACTGCGTTACCGA
ACACGATACCGACAGCTAAAAAGTCTGTATCTGAGAAAGTTGTTGCAGCACCACCTAATT
CGCCTAAAAATGGCAAGAATAATAATGGTAAAAACGTTATTAGGATACCATTTAGAGCGG
CGCCAGCAACAGCACCTTTAATACCGCCTCTTGCATTACCGAATACAGCAGCCGTTGCAC
CTAAGAAGAAGTGTGCAACTACGCCAGGTAAAATGACGACGCCACCAAATAAGAATAAGA
TAAACATACCGATGACACCTGTAATAAAGCTGACAAAGAATCCAATTAGTACTGCATTTT
GTGCATAAGGGAACACAATAGGGCAGTCTAATGCAGGTTTAGAATTTGGTACAAGCTTTT
CAGAAATGCCTTTAAATGCTGGGACGATTTCAGCTAAGATTAAGCGAACGCCCGTTAAAA
TAATGAATACACCAGCAGCAAATGTCACGCCTTGAATTAATGAAAAGACAATAAAGTTTT
GACCATCACTAATAGATTCGTGTACATAACTAACGCCCGCAAATAAGCATGCGATGAAGT
AAAGTAATGCCATCGTAATCGAGATACTAATTGTACTTTCTCGCAAGAAACTTAATCCTT
TTGGAAATTTAATCTCTTCCGTTGATTTAGACTTACCTTTGAATAATTGACCTACAGCAC
CTGCGGCAAAGTAACTGATTGAGCCGAAACGACCTAACGCTACTTGATCATTCCCTGTAA
TTTTTCGCATCGTAGGTTGGAGTAATGCAGGTAAGACTGCCATGATTAATCCTAATACGA
GTGCGCCGATAACAATCGTTAGCCAGCCTTTAATATGACTGACTGTTAAAATGATTGCTA
AAAACGCAGCCATGTAAAATGTATGATGACCTGTTAAAAAGATATATTTTAAATTAGTGA
AGCGGGCAATTAAAATATTAACAATCATGCCACAGACCATGATGAGTGCAGCTGTTGTTC
CAAAATCTTTTAAGGCTAGTGAGACGATAGCTTCGTTATTAGGTACGATACCTTGCACAC
CGAATGCGTGTTGGAATATTTTGCCGAATGGCTCAAGAGATCGAACGACGACATCAGCAC
CTGCACTTAAAATTAAGAAGCCTAATATCGTTTTAATGGTTCCTGAAGTGATTGTTGCGG
CAGGTTTTTTCTGAACGATTAAACCTATAAAGGCAATCAGTGCAACAAGAATGGCTGGTT
GACTTAAAATATCGACTATAAAATTAAGGATTGCTTGCATAGGTCGTACCTCCTTTAAAT
CATGTTAAGTTGTTGTAATTTTTCTGCGAGCTTTTGTTGTAATTCAGCTTTGTCTAAAAT
ATTATCAAGAACTAAGACATCCCCTAGACGTTCGGCATTTTCAGCTAAATCTCTACCACA
AATAAACAAGTCAGCCATCTCTGGACTTGCTGTCATAATGTCACTATGTTCAACTTCGAT
ATCAGATGGTGCATTAAGTTGCCTAAGTGCTTCTTGTGCGTTCATTTCTACCATAAAACT
ACTTCCTAAACCGTGGCCACATACTACTAAAATTTTCATATTAATCATGCTCCTTTAAAA
TGTTTTTAATGTCTTGTGCGTTTGTTGCAGTTAATAGTTGCTGGACTGTTTGGTTATCGC
CCAGTACGGTTGCTAAATTTTGTAATACAGATAAGTGTGAATGATTGTCGATGGCACTCA
ATACAAAAATGAGTGATGCGTAGTGATCTTCATCACAAAATGCCACATGTTGATTCAACT
TTAATAGACTTAAACCAACTTGATGTACGTCATTGTTTGGTCTTGCATGTGCAATTGCAA
TTTCAGGTGCGATAACGATATAAGGTCCAAGCTCATTAACGCTATCAATCATTACTTGAA
CATAGCCTTGTTCAATAATTTGTTCTTGTAGTAATGGCTGAGAAGCTATAGTTATAGCTT
CAGTCCAATCATTTACTTGTTCTTTTACAATGATGCGTGTTGTTGACAAAATGTCTAATG
ACACGTTATTAAGCCTCCTTTGTCATAGTTAAAGCAATGTGTTGTTTAATTTTAAAAATA
TTCCCATCTAAGAAATCTTGTCGATATAAGTCGTTGCTTAAGCATTCGCTTAACTGTCCC
AATGCCTTTAAATGTGCATTGGGGTGGTCTGTTGCTAATGTAATTACAAGGTGAACGGGA
TCGTTAGCTTTACTACCAAAAATAATCCCTTCAGTGAAATAAGTTAGTGTGAAACCTACA
CCATTCTGTACATAATCAGTACCAGCGTGAATAAGTGCAATATGTGGACTAATGACCATA
TATGACCCGAATTGTTCTAATTGTTTTAAAATTGCAGCTGTATAATTTGAATTGACAATG
CCATCATTGATTAAAGGTTGCACAGCCACTGTAATTGCCGATTCAATTGATAATGGTTGT
TTATTTATTATGATGCGATGTTCAGGCAATAAATCTGCGAGTGACTTGCCATCAGTTGCC
ATTTTCATGACTCGTTGTTCTCTTGAGTCATTGATAATTTGATTCAATTTTTGACGAGAT
TGCTGGTTGATAAATGGATCGACATGAATAACTGGTACAGCTGAGATTTCACAAGGTACT
GTTGAAATGACATAATCAATGTTATCTTGCAATAATCGACTTTCTTCCAATTGATAAATG
GAGTAGGCATCCCAAATGTGAAACTCAGGATACAGATGATTTAGTTTTGATTTTAAAAGT
TGCGACGTGCCTATACCAGAACCACATAGTAAGACAACCTTAATCATTGATTGTTTATGT
GTTGCAACACGCTCTATACTTGATGCGAAATGAATTGTAATGTATGTTAATTCATCTTCG
TTGAAGCGAATAGCAGCATCTTGTTCAATTGGGCTAATATGCTTGCTAACGGCTTCAATG
ATTTGAGGATAGCGACGCATAACTTCTTGCCTCAAAGGATTAGGTTGTAGCATATCGTAT
TTAATACGATGTATAGCTGGTTTGATATGTGTGATCAGACTGGTATGCAACTTGTTGTCT
TTTGACATGTCAATGCCTAATTCTTGGCTAACACAAGTGATCAATTCATGTATATTTTGC
GATAAATCATGGTATTCAAAGGTAATTGAAGATGCTGTATGTTCGGTCATTTTAGAGCCT
AGTAAATGTAACGTGATAAAGATAATTTCAGACTCTGGAAATGTGACATTACAACTGCGT
TCTAAGTTTTCTATCAGTTTTGAAGCAATAGCATACTGATTAGTATGTCGCCATTTATCA
ATTTCATTGATAGGTATATCGAACGAAAAATTTTCATTTAAACGCTGAATGGCAATGAGT
ATATGATAGATTAAGCCATCGATAGCCGACTGAACTAATTGATAATTTTCACTATTTAAT
GTCTTAATAATGGCACGGCGAACCAATGCGATAGATTCTGAATTAAAGATATCAGCCTCT
ATAAAAGGTGCAGCTTGTTTCATATATTGATGTATAAAGTGTGCATACGCTTTACGATAA
TGATCTTCCTCACCAATAATATTGAATCCTTTATTGTGGACATAATTTAACTTTAAATGG
TATTGATCTAGTTGGGCTTGAATCATTTTAATATCATCTGCAATTGTCCGACGCGAAACA
TTAACATCTTGTGCAAGTTGCTTTGTTGAAACAGGATCAGTTGTTTCGAATAACTTTAAA
GCGATATGTGTGAGTCGCTCATCTTTTGAAAAATGAATTTGATTCGTTAGATTGTGCTCT
AATTCATTTAATATCGTTGTGTTAGCTGTTGTTACTTTGATGCCTGCAGCTTTATTACGG
CTGACTTGGTAATGATAAGTTTCAGCATATTGCTCAATATATGCTATATCATATTGAATG
GTACGAGGTGATACACCAAGTTGATTAGCAATGGTATTGATTGGAATAAACGTTTGCTCA
TGAATTAAAAGATACAAAATTTCGATTTGTCTATAACTTAACAACGTAATATCCTCCTGT
TTGTAATTGTAAGCGATTTCTTAAAAACGTAGATATGCAATCTCTTTCATATTTTAATCC
GAAAAATTGCATATCAAAATGTTTATGGCGCAAGATTTTATAGGAACTTTTAAAATAAAT
TAGATTTTCATGTTGACAATTTAAAAATGTCGCAGTATATTTAGTTAGACATCTAACGAA
ATGGTGGTGCAATAAATGGAATTCACTTATTCGTATTTATTTAGAATGATTAGTCATGAG
ATGAAACAAAAGGCTGATCAAAAGTTAGAGCAATTTGATATTACAAATGAGCAAGGTCAT
ACGTTAGGTTATCTTTATGCACATCAACAAGATGGACTGACACAAAATGATATTGCTAAA
GCATTACAACGAACAGGTCCAACTGTCAGTAATTTATTAAGGAACCTTGAACGTAAAAAG
TTGATTTATCGCTATGTCGATGCACAAGATACGAGAAGAAAGAATATAGGACTGACTACC
TCTGGGATTAAACTTGTAGAAGCATTCACTTCGATATTTGATGAAATGGAGCAAACACTC
GTATCGCAGTTATCTGAAGAAGAAAATGAACAAATGAAAGCAAACTTAACGAAAATGTTA
TCTAGTTTACAATAAATGGTAAGCGTGACTGGTAGAAATCAGTCACTTTATCTTTAATGT
TATAGTTAGATATCTAATTGTTAGTGAGCTAATTATTGAAAAAGACAAGGAGTATTGAAC
AATGAAAGACGAACAATTATATTATTTTGAGAAATCGCCAGTATTTAAAGCGATGATGCA
TTTCTCATTGCCAATGATGATAGGGACTTTATTAAGCGTTATTTATGGCATATTAAATAT
TTACTTTATAGGATTTTTAGAAGATAGCCACATGATTTCTGCTATCTCACTAACACTGCC
AGTATTTGCTATCTTAATGGGGTTGGGTAATTTATTTGGCGTTGGTGCAGGAACTTATAT
TTCACGTTTATTAGGTGCGAAAGACTATAGTAAGAGTAAATTTGTAAGTAGTTTCTCTAT
TTATGGTGGTATTGCACTAGGACTTATCGTAATTTTAGTTGCTTTACCATTCAGTGATCA
AATCGCAGCAATTTTAGGGGCTAGAGGTGAAACGTTAGCTTTAACAAGTAATTATTTGAA
AGTAATGTTTTTAAGTGCGCCTTTTGTAATTTTATTCTTCATATTAGAACAATTTGCACG
TGCAATTGGGGCACCAATGATTTCTATGATTGGTATGCTAGCTAGTGTAGGCTTAAATAT
TATTTTAGATCCAATTTTAATTTTTGGTTTTGATTTAAACGTTGTTGGTGCAGCTTTGGG
TACTGCAATCAGTAATGTTGCTGCTGCTCTGTTCTTTATCGTTTATTTTATGAAAAATAG
TGACGTTGTGTCAGTTAATATTAAACTTGCGAAACCTAATAAAGAAATGCTTTCTGAAAT
CTTTAAAATAGGTATTCCTGCATTTTTAATGAGTATCTTAATGGGATTCACAGGATTAGT
TTTAAATTTATTTTTAGCACATTATGGAAACTTCGTGATTGCAAGTTATGGTATCTCATT
TAGACTTGTGCAATTTCCAGAACTTATTATCATGGGATTATGTGAAGGTGTTGTACCATT
AATTGCATATAACTTTATGTCAAATAAAGGTCGTATGAAAGACGTTATCAAAGCAGTTAT
CATGTCTATCGGCGTTATCTTTGTTGTATGTATGATTGCTGTATTTACAATTGGTCATCA
TATGGTCGGACTATTTACTACTGATCAAGCCATCGTTGAGATGGCGACATTTATTTTGAA
AGTAACAATGACATCATTATTATTAAATGGTATAGGTTTCTTGTTTACTGGTATGCTTCA
AGCAACTGGTCAAGGTCGCGGTGCTACAATTATGGCCATTTTACAAGGTGTGGTTATCAT
TCCAGTACTATTTATTATGAATGCTTTGTTTGGACTAACAGGTGTCATTTGGTCATTATT
AATTGCTGAGTCACTTTGTGCTTTAGCAGCAATGTTAATCGTCTATTTATTACGTGATCG
TTTGACAGTTGATACATCTGAATTAATAGAAGGTTAAATATTTCGTACACTTCTGGCTGA
GTATATTTCGGTCGGAAGTGTATTTTTCAAATAAAAAATAAATATATGATACGATTATGA
AAAAATAAAGTGAGAATGGCATATGTATAAATCTAAAATACTGTTGAAATATATTTTTAG
TGAAGAATCAGAAGTTAAAGATTTAACTGAAGAAAAATATAATCAAGATTACGAAGCATT
AACATTTAGCTTTAAAGAGGAAACATATCAAAGTAGGTTAGCTAAGAAAACACCGACTAA
AGCAGGGTATTTTGTTACATGTTGGACAAAAGACGAGAACAATTGTAATCAACCATACTC
AAAAGAGGCATTTGCAGATTACTTAATGATTATAGTTATTGATGAAGAATTAAGCGGTTA
TTTTTTATTTCCTAGGGAATTATTGATAGAAAAAGGTATCTTAACTACATTTGAACATAA
AGGTAAGATGGCTTTTAGAGTTTATCCTAAGTGGTGTAATCAATTGAATAAAAGAGCAGA
GCAAACACAAAAGTGGCAATGTAAATATTTTTTGAATACTAATTAAAAAGTCATATGGTT
GAACTTATAAGAGATGAATATATCATCTTTCGATAAGATAACCATATGACTTTATTTTTT
ATCATTTAATGATGAACGGTTTCTTGTCCTACTTTATTCCAAGTGAGGATAAAGCTCAAC
ATTGCAAACACACTGATTGCTGTTAATAAAATAAAACCGACATCCCATCCGAATTTATCA
ACTACAGCACCTAAGACGATGTTGGCCATTACAGCACCAAACAGATAACCAAATAATCCT
GTTAATCCAGCTGCTGTGCCAGCTGCTTTTTTAGGTACATAATCTAATGCTTGTAAACCA
ATTAACATAACTGGTCCATATATTAAGAAACCAATGGCAATTAATGAGACATTGTCTAAC
CAAGCATTGCCTGGAGGATTTAACCAATAAATTAATACAAATACTGTGACACCTAACATA
AAGAAGAAACCTGCAGGTCCACGACGACCTTTGAATAATTTATCAGAAATGTAACCACAT
AATAATGTACCAGGAATTCCAGCCCATTCGTATAAGAAGTATGCCCAACCTGATGCTTTT
AAGTCGAAATGTTTTTCTTCACTTAAGTAGACTGGCGCCCAATCAAGTACACCATAACGC
ACGAAATAAACAAATATATTTGCAAAGGCAATTGCCCATACCCATTTATTGTTCAGTACA
TATTTAAATAAAATTTCTTTTGTAGTTAATTCTGTTTCTAATGTTTTCTTATCGCTTGTA
GCAAAGTCATTTTTATAAATTTCGATTGGAGGTAAACCTTGAGATTGAGGTGTGTCTCTA
ATCAATACGTATGAAATTGCGGCAATGATAAGTGCTAAGAGTGCAGGGTAAATGAATACA
CCTTCGAAACCTTTTAAATAACCAAAGTTGATAAATGCTGTTGTTGTAATACCCCAAGCA
GCAATAGGTGCCATAATACCTCCACCAACATTATGCGCAACGTTCCAAAGGGCAGTCTTA
CTTCCGCGTTCACTTACACTAAACCAGTGAACGAGAACACGGCCTGAAGGTGGCCAGCCC
ATACCTTGAAACCATCCATTTAAGAATAATAGGACAAACATAATACCGATACCTGATGTA
AAGAACGGTACAAATCCCATTAACAAATTGACGATAGCAGTGAGTACTAATCCAAGAACT
AAGAATATCCGAGCATTGCTCCGATCACTTACAGTACCCATAAAGAACTTACTAAATCCA
TATGCGATGGAAACAGCAGAAAGTGCAAAACCTAGTTCCGCTTTTGTAAAACCTTGCTCT
TGCAATGCCGGCATCGCTAATGAAAAGTTTTTACGTAATAAATAGTATCCAGCGTAACCG
ATGAAAATACCAAGAAATACTTGGAGACGTAATCGTTTATAGGTATCATCTATCTGATTT
TCTGGCAAAGGCTTAATATGCTTTGCAGGTTTAAGAAAATTCATAAAATCCTCCTTAATA
TGTATTTATATGCATTTTGTGCGATAAACTTATATTAGACATGTATGAAAGCGTTGTCAA
TATACTTTTGTGAAATCTTGAAGATTTAGTTTTTGAAGTATTTTATAAACGTTTAGAAAA
AATAAATTGCCACACATAAATTTATAATTATGCAATTATTATGGCGTTTTACATACTAGC
TGTGTATCTACGAATGAGTGCAAACATATTTTTATTTGCAGAAAAGGGGTAAATGGCATA
TAACTATCTTTTTTATGTAAGTTGGTATAAAATTTATACTAATAGGAGAGATAGTATGAA
TATAGTAGGGCATCATCACATATCCATGTATACAAAAGATGCAAAACGTAATAAGGATTT
TTACACAAATGTCCTTGGATTACGATTGGTTGAAAAGTCGGTTAATCAAGACAATCCTTC
AATGTATCATTTGTTTTATGGGGACGAAGTAGGTACAGCCGGAACAATTTTAAGCTTTTT
TGAAATTCCCAATGCGGGTCATAAGCAGCCAGGTACTGAAACGATTTATCGATTTTCATT
ATTAGTACCAAATCAAGCGGCACTTCATTATTTTGAAAAACGTCTTGAGAATAATGGTAT
TAAGTCTGAACATTTGTACTATCTTGGACAAGAAGGTGTTGTTTTTAAAGATGAAGACGA
CTTAGAAATCATACTGCTTGTTAATGATAGTTTTGAAGTACCACATCAATGGCAACATAA
CGCTTATAGTGAAATACCTCAAGCATATCAAATTTTAGGAATAGGGCCAGTAGAATTAAG
AGTTAGAAATGCAGCGCGTACGGTAGAATTTTTGGAAAATGTCTTAGGTTATCGCAAAAG
AGATAATAAATCATTCGATGTGCTGACATTAGCACCACAAGGTTTATATTCGGATTTTGT
AGTTATTGAGCAACAGGGACAACGTGAAAGACCTGGACGAGGTTATATCCATCATATTGC
AGTTAATACACCACAAATGAGTGACTTAGATGTAATTTACAAGAAATTACAACAACAACC
ACAAAGTAATTCGGGTATAATTGATCGCTATTTCTTTAAATCATTATACTATCGCCATAA
TTCAATTATGTATGAATTTGCGACTGAAGCGCCTGGATTTACTATTGATACACCTGTTGA
ACAATTAGGAAGTCAATTGAACTTGCCCGACTTTTTAGAAGCAGAACGTGAACAAATTGA
AAGTAAGTTACACGAAATATAAAGGAGAATGTTTAATGGCAAAATTAGAAATGAATAAAA
ATACGCCTCTTGAGTTTGGTTTGTATTCCTTAGGTGATCATTTATTGAATCCATTTAAAG
GTGAAAAAGTTAGTTATGAGCAACGTATTAATGAAATTATTGAAGCAAGTAAATTAGCAG
ATGAAGCGGGTATTGATGTTTTTGCAGTTGGTGAAAGTCATCAGGAGCATTTTACAACAC
AGGCACATACGGTTGTGTTAGGTGCAATTGCCCAAGCGACAAAGCATATTAAAGTTTCAA
GTTCTTCAACGATTATTAGTGCAACAGATCCTGTAAGAGTATTTGAAGACTTCGCGACAT
TAGATTTGATTTCTCATGGTAGAGCCGAAATTGTGGCTGGTAGAGCATCAAGAACAGGTA
TTTTTGATTTGTTTGGCTATGATTTAAAAGACTATGATGAATTGTTTGAAGAAAAATTAG
GTTTACTTTTAGAGTTAAATAAAACTGAACGTATTACTTGGTCTGGAAAATATCGTCCAG
AACTTAGAAATATGAAAATATTCCCAAGACCAATCGATAATACATTGCCAATATGGCGTG
CTGTTGGTGGTCCACCTGCAAGTGCTATCAAAGCGGGGAAACAAGGTGTGCCAATGATGA
TTACAACCCTTGGTGGCCCAGCAATGAACTTTAAAGATTCTATAGATGCTTATCGTCAAG
CAGCAACTGAAGCAGGTTTCGATGCTTCGCCCAAGTCTTTACCAGTAAGTACAGCGAGTC
TGTTTTATACAGCTGAAACAACTCAGGATGCTATGAGAGAATTTTATCCACATTTGAATA
CAGGGATGTCATTTATTCGTGGCGTTGGTTATCCGAAACAGCAATTTGCTAATTCACCAG
ATTATAGAGAAGCGCTAATGGTTGGAAGCCCGCAACAAATTATTGAAAAGATATTGTATC
AACACGAGTTGTATGGTCATCAACGTTTTATGGCACAGCTTGATTTTGGCGGTGTGCCAT
TTGAAAATGTAATGAAGAATATAGAGTTAATTGGCAACGACATTATACCGGCGATTAAAA
AGCATTTATCAAAATAGGAGGGGCGTCATCATGAATATTGTATTATTGTCAGGTTCCACA
GTAGGTTCTAAAACGAGAATTGCTATGGATGATTTAAAAAATGAACTAGAAGTCATCAAT
GAGGGACACCAAATAGAATTGATGGATTTACGAGATCTCGAATTAGAATTTAGTGTTGGA
AAGAATTATCTAGATACTACAGGAGATGTATATAAATTAACGACGTCTTTAATGCAGGCT
GATGTGATTTTTATTGGTTTTCCAATTTTTCAAGCTTCCATCCCTGGTGCTTTGAAAAAT
GTGTTTGATTTACTTCCAGTCAATGCGTTTCGTGATAAGGTAATAGGACTTGTAGCGACA
GCAGGTTCTAGTAAACATTATTTAATTCCTGAAATGCATTTAAAACCAATATTGAGTTAC
ATGAAAGCACATACGATGCAAACGTATGTATTTATTGAAGAGAAAGATTTTTCAAATCAA
CAAATTGTCAATGATGATGTTGTATTTCGTTTGAAAGCGTTGGCACAATCCACAATGCGA
ACTGCTAAAGTACAACAACAAGTGCTTGAAGAAGAAAACAACCAATACGACTTTTAAAGT
ATAAAAATAAGACGCTCGGCACACTATATTTGTAAGTGTTTGAGCGTCTTTTTATATTAA
CTATATAGCCAGTGAACGACGATAAAGGCAAGTGATGACAAGCATATTGAGGTAATAATG
ATTGTCATAAGCGGTTTAAGTGCGCGATTTTTAAGATCTTTAAAAGCAACATTTAACCCT
AAAGCAACCATGGCCATTAATAAGCAAATTGTTGATACGGTATTTAAAATATTTAGCAAT
GCTGATGGAATAGTTACATATGTATTCACTAAGGCCATAATGACAAATCCAATTAAAAAG
TATGGAATGCTTATTCGACCCTTGCTAGATGATTCTGATGAACGGAAACGCATAATTAAA
ATAAGTACGATGGTTAATGGAATCAGTAAGAATACTCTACCAAGTTTACCAAGAAGTGCG
ATTTTAAGTGCATCACTACCACCAAAGCCACCAGCTAAGACAACGTGTGCAATTTCATGA
AGACTAACGCCGGACCAAGCGCCATAAACATTTGTCGTCATTGAAAAGATAGCGTAGATA
GCTGTATATATAAGTGAAAATATCGTACCAATCAATGCGATGATACCGATACTAATAGCT
GTATCCTTTTCACGTGATTTGAATATTGGAGCTACTGCAGCAATAGCGGCAGCACCACAA
ACGCCTGTACCTACACCTAGTAATAATGCGATGTTTTTGTCACCATGCAACAGTTTGTTG
ACAAAGAGCATCATTACAATACTGAAAATAACGACACCTACATCGATGGCTAATAGTCTA
CTACCTTGACCGATAATATCGAATATATTGAGTTTAAGTCCATATAGGATGATTGCAAAT
CTTAATAAATATTTAGATGAAAACGTAATACCTGAGCTATATTGTTCAGGATATCCTCTA
AAGTGACGATATAGAATAGCGATTAATATCGCGATAGTTAATGCGCCAACCTTATCTAAG
ATTGGCAATTTAGCTGCTAAAAAGCTAAATAATGCGACTATAAATGTTAATGATAGTCCA
ATCATAAAATGCTTATTTTTCAATGATGCCATGAGCAGTGCCTCCTTTAATAGCATTTTA
GCACTGTTTTGTCGTATTTTTAAATATAAATTTGGAATGAATAATAAAATGGTATTTAAA
TTGAGTTGTGTGATACGGAATAGGGTGATGTGTAAGAAGCGCTACATAATAAATCATTAG
TGGGTCTTTATCAATTCTATTTCACTCCCTTAGTTGATAGAAAACAAATTTAATATGCAA
GGTGAAATAACAATATGTTATTATAGTGATAATTTACAGAATTATATGAAAAATGAATGA
GGATGTGATGGTATGTTTGGAATGAAAGTGAATGAACTAATAAGATTAAAAATTTTAGAG
GCCCATGACACAGAGGCACTTTTCAATTTAGTCAATCGTTCAAGAGATTCACTTAGGGAA
TGGTTACCTTGGGTAAATGCAACTGAGCAGCCATCAGATACGCATGCGTTTATTAAAAGA
GGACTTTTGCAATTTGCTGATGGTAATGGATTTCAGTGTGGTATTTGGTATGAGGGAACG
CTAGTTGGTGTCATAGGTTTACATGAAATTAATCACATGCACAGAAAAACTTCATTAGGG
TATTATTTAGATAAACAATATGAGGGTCATGGGATTATGACGCAAGCAGTTGAGGCATTG
ATAAAGTATTGCTTCGAAGAGATTGACTTAAACCGAATTGAGATTAGTGCCGCAGTTAAT
AATGAAAAAAGCCAAGCTATTCCTGAAAGACTGGGATTTACTAGAGAAGGTATGTTACGT
GACAATGAATTACTAAATGGTATTTATTCATCGAGTTACATCTATAGTTTATTAAAATCA
GAATATAATGAAGGATGATAAATCAGACTACAAAAGAGTAATGACTTACATATAAGTGTT
ACTCTTTTATTTATTTTCAAACTAAAAAGGTTGTTGACAGTATTATTTTATAACAATATA
ATGATTTTGATAATTATTATCAACTAGATAATGTTCGTGGGAGGATGCCTTAAAATCATC
ATTTTAAGAGCCACGTATTATCTTGGCATTTAGGGAGTGTGAGATAGTACGAATGAGGGC
ATGTCTATGTGGATAATAGAATTTCTATAATGAGGTGTCAAAATGAAAAAGTTAACAACG
CTATTATTAGCATCAACGTTATTAATTGCTGCATGTGGGAACGACGATAGTAAGAAGGAT
GATTCAAAGACATCGAAAAAAGATGATGGTGTTAAAGCAGAATTAAAACAAGCAACAAAA
GCATATGATAAATATACTGATGAACAGTTAAATGAATTTTTAAAAGGTACAGAAAAATTT
GTTAAAGCGATTGAAAATAATGATATGGCCCAAGCAAAAGCGTTATATCCAAAAGTTCGC
ATGTATTATGAACGCTCTGAACCAGTTGCAGAAGCATTTGGAGATTTAGATCCTAAAATT
GATGCACGTCTTGCAGATATGAAAGAAGAGAAAAAGGAAAAAGAATGGTCAGGATATCAT
AAGATTGAAAAAGCATTATACGAAGATAAGAAAATTGATGATATGACTAAAAAAGATGCA
CAACAATTATTGAAAGATGCAAAAGAATTGCATGCCAAAGCTGATACATTAGATATCACA
CCAAAATTAATGTTGCAAGGTTCTGTTGACCTATTAAATGAAGTTGCAACTTCTAAAATC
ACAGGTGAAGAAGAAATTTATTCACATACAGATTTATATGATTTTAAAGCGAACGTTGAA
GGCGCACAAAAAATTTATGACTTATTTAAACCTATTTTAGAGAAAAAAGATAAAAAATTA
AGTGATGATATTCAAATGAACTTCGATAAAGTGAATCAATTATTGGATAAGTATAAAGAT
AACAACGGCGGTTATGAGTCATTTGAAAAAGTATCTAAGAAAGACCGTAAAGCATTTGCG
GATGCTGTTAATGCATTAGGAGAGCCACTAAGTAAAATGGCTGTGATTACTGAATGACAA
ATTATGAACAAGTTAACGATAGTACGCAATTTTCAAGACGTACATTTTTGAAAATGTTAG
GTATTGGCGGTGCCGGTGTTGCAATTGGCGCAAGTGGTGTTGGTAGCATGTGGTCTTTCA
AATTAATGTTCAATACACCAGAAGATCCGGAAAAAGATGCGTATGAATTTTATGGTAAAG
TGCAACCAGGCATTACCACACCAACGCAAAAAACATGCAATTTCGTTGCGTTAGATTTGA
AGTCAAAAGATAGAGATGCAATTAAGGCAATGTTTAAAAAGTGGACGCTTATGGCTGATC
GTATGATGGATGGTGATACAGTTGGCAAGACGAGTAACAATCCTTTAATGCCACCAGTAG
ATACCGGTGAATCGATAGGATTAGGTGCAAGCAAGTTAACGATTACCTTTGGGATTAGTA
AGTCTTTGATGAAGAAAATTGGGTTATCTAGTAAAATTCCCGATGCCTTTAAAGATTTAC
CGCATTTTCCGAATGATCAGTTAATAGACGATTACAGCGATGGTGATATTATGATTCAAG
CATGCTCAAATGATTCGCAAGTATCCTTTCATGCGGTTCATAATTTAGTTCGTCCATTTC
GAGATATTGTTAAGGTACGTTGGGCGCAATCTGGTTTTATCTCTGCTAAAGGTAAGGAAA
CACCTAGAAATTTAATGGCATTTAAAGATGGAACAATTAATCCTAGAAAGAGTAATCAAC
TTAAAGATTATGTGTTTATTGATGACGGATGGGCGAAACATGGAACTTATTGTGTTGTCA
GACGTATTCAAATACACATTGAAACGTGGGATCGTACTGCACTGGAAGAACAAGAGGCTA
CATTTGGTCGCAAGCGACATAGTGGTGCACCGTTAACAGGTGGGAAAGAGTTTGATGAAA
TTGACTTAAAAGCGAAAGATAGTCATGGCGAGTATATTATTGATAAAGATGCCCATACGA
GACTAGCGAAAGAAGCAAATACGTCAATTTTACGTAGAGCCTTTAATTATGTTGATGGTA
CGGATGACCGCACAGGTAACTTTGAAACAGGCTTGTTGTTCATTGCTTTTCAAAAAGCGA
CCCAACAATTTATCGATATTCAAAACAATTTAGGTAGTAATGATAAGTTAAATGAATATA
TTACACATAGAGGTTCTGCTTCATTTATAGTATTACCAGGTGTTAGTAAGGGAGGATACC
TTGGTGAAACATTATTTGACTAAAATTATAGCAATGCTAATTACTGCTGCTATGGTGTGT
AACTTTGGGTTATTGAAAAGTCAGGCAGCAGAACAACAAAGTATTAGTGATGTATATAGT
GTGATAACGGATTCGAAATCTGCACTTTCTAATAATTCGATATCGAATGACAATAAGCAG
AAAGCAATTGAGCAAGTGGTAAGTGCAGTTAAGAAATTATCGCTTGAAGATAATAGCGAA
GGTAATGCTGTCAAATCAAATGTGAGAAAGCTTGAAGATGCAAAAGCGAATGATAATCAA
AAAGATACACTTTCGCAATTAACGAAGTCATTAATTGCTTATGAAGAGAAATTGGCTAGT
AAAGATGCGGGTTCTAAAATTAAACTATTACAACAGCAATTCGATGCCAAAGATGCTGCG
ATGACAAAAGCGATTAAAGACAAAAATAAAGCGGAATTAGAATCTTTGAACAATAGTTTG
AATCAGATTTGGACTAGTAATGAAACAGTGATTCGCAATTATGACGTAAATCAATATGGA
CAAATTGAAGTCGCATTATTACAACTTAGAATTGCAATTCATAAGTCACCATTAGATACG
GCAAAAGTGTCACATGCTTGGACAACTTTTAAATCAAATATTGATCATGTCGATAAAAAA
AGTGGTACGTCTGCAAATGATCAATACCATGTATCACAATTAAATGATGAGTTAGAGAAG
GCGATTAAAGCTATCGACAACAATCAATTGTCGGATGCTGATGCTGCGCTTACACATTTT
ATAGAAATTTGGCCGTATGTTGAAGGGCAAATTCAAACTAAAGACGGTGCTTTGTATACG
AAAATTGAAGATAAAATACCATATTATCAAAGTGTATTAGACGAACATAATAAAGCACAT
GTGAAAGATGGCTTAGTAGAATTAAATAACCAAATTAAAGAGGTTGTTGGCCATAGTTAT
AGCTTCGTCGATGTGATGATTATCTTTTTACGTGAAGGACTAGAAGTGTTATTAATTGTA
ATGACATTGACTACTATGACGCGTAATGTCAAAGATAAGAAGGGTACTGCAAGTGTAATT
GGTGGTGCAATTGCCGGACTTGTATTGAGTATCGTTTTAGCAATTACATTCGTAGAAACA
CTAGGGAATAGCGGTATGCTTCGTGAGAGTATGGAAGCGGGATTAGGTATCGTTGCGGTC
ATATTAATGTTTATCGTTGGTGTTTGGATGCATAAACGTTCGAATGCGAAACGCTGGAAT
GATATGATTAAAAATATGTATGCCAATGCGATTAGTAATGGTAATTTGGTATTGTTAGCG
ACGATTGGTTTAATATCTGTGTTGCGTGAAGGTGTTGAGGTTATCATTTTCTATATGGGA
ATGATAGGCGAATTAGCGACCAAAGATTTTGTCATAGGTATCGCCTTGGCCATCGTGATA
TTAATTGTCTTTGCGCTATTATTTAGATTTATCGTCAGATTGATACCTATATTTTATATA
TTTAGAGTATTGTCGATCTTTATTTTTATTATGGGATTCAAAATGCTTGGCGTAAGTATT
CAAAAATTACAATTATTAGGTGTGATGCCAAGACATGTTATTGAAGGATTCCCAACGATT
AACTGGTTGGGCTTCTATCCAAGTTATGAACCATTAATAGCACAAGCTGCCTATATTATG
GTAGTTGCTATCTTAATCTTTAAATTTAAAAAATAAAAAACAGGCCGAGTGCCTGTTTTT
TTGTTGCTGTATGGCGGATTATCGTAGCATTGCAGATATCGCGGCATTGTTGGTTCTCGT
TGCATTGCAGAGATGTAGATATCACGGTTTAATCCGATGCTGTATTCTGATTAACGCAAT
GTTAGTTAGCTGCAGTATTGATATAATCTGAGGTGCTACATTGTTCTTTTATTGGCTATT
GTGATGTTGTTGCATTGTAAGTATTGCAGTATTGATTCGTATAAGGTCATTGCGTTGGTG
GTTCACCGCGGCATGTGAATTTAACGATGAACATACTGAACTCAAAGAGCAATATGAGTG
GCAATGTGAGTAATATATTTAATGTTATGTCTGGTGGTGCAATGATACTCGCCAGCACAA
AGCAAGCAAAATAAATATATTTACGATAATGTTTCAAAGAATATGTATCTATAAGACCGA
ATTTTGCAAGACCCATAAATAATATTGGTAATTGAAATAGAATGCCAAATGTAAATAACC
AACGTATGAGTTCAATCAAATATGCTTTAAAGCCAATGACAGGCGAAATGTTTAAAGTTA
ATGATAATTTTAACGCGAATTGAATGATCATTGGAAAGCCAACATAAAATGCAAAAGCGA
CGCCAGCACAGAATAATAACACGCTGAAAAAACTATATTTATAAATAAATTGACGTTCAT
TATTATGTAATCCAGGCGCAATGAATGCCCACAATTGATAAAACATGACTGGTGAAATGA
AACAAAACGCGATGAAAAATATAATCATCACGTATATTTGGATCATTTCTGTGAATGAAA
ATGCATGTAAGGACACATGTGCACGGGTAATATACGTTATGAATGGTGTCATCCACCAAA
ATGATGAAACATATACGACGATGACCGTAATGCCGAACGACAATAAAATTTTTACTAACC
GTTGGCGTAGTTCGCTAAAGTGAACCATTAATGTATCATCAGTACTATTGCTCTCGCTGT
TGCTTCGATTCCTTACTGGGTGTATCGTGAGACTCTTTATCTAAATCTTCTGTTGCAGAT
TTAAATTCTTTTAAAGTAGAACCGATAGCACGACCAAATTGTGGTAATTTTTTCGGACCA
AAAATAATTAAAGCGATAATGCTAATGACGACAAGACTTGTTGGGCCTGTGATGCCTAAA
ATAAAAGTGTTAGTTATCATGATAATCAACCTCACTCATAAGTAGTATATAGTATTTACT
TTATACCGAACGATAATGATTATCAACAATATTTTATATAATAATTAAAATATTGCTATA
AACACATTTTACTGAGGTATTAATTCTGAAATGATAGCTTGTTCTTTCAAGTCGATATAA
GTACAAGTACCAGCTTGAATATCGATATGCCATTTATAAATACCAGCTTCAGCCATTTCA
TCACAAAATGTTTCGAAATCTGTTTGTCCTTGTTGATGTCTAGTTAATACATCTTGAACG
ATAGATTGATTTGAACTTGGAGCGACAGGATGATTACTTTTTACAGATGAAGTAACAATA
TCATCTTCTGATTGATGTACGTATGTTGCAGTGCCATCTTGAATATTAACAATATTGTAC
GTCATACCCATATCCTTAAATGCTTTGAATAGTTTTGGAAAATCGACACCAGTATATTGT
TGATGTGCTTGTTGGATTTCAGATAATGTAAATGCCATAATAGTCTCCTTTGAATGGTTT
GATTTAGTGAAAATGCGTGCATCATACTAAAATTAGAATGCTGTTAATTATGCAGGAAGG
TGTAACGAATGTAAACAATTATGACTTGTAGGCGTTGAGGTGTTTGTTTCAAAATGTCAT
ACATAGGTGGACATTTATATTTTTTTGTGTCTTTTTGACAAATATAGTTGTCAAAAAGAC
AAATATCATTTACAGTAGGATTAAGGAGTTGATGCGATGTGCGTAATCGATTGAAAGAGT
TACGAGCACGAGATGGCTTAAATCAAACGCAGCTTGCCAAACTAGCTGGTGTTTCAAGAC
AAACCATTTCTCTAATTGAGCGAAACAATTTTATGCCATCAGTATTAACGGCAATAAAGA
TTGCTCGTATCTTCAATGAAACGGTGGAAACTATTTTTATTATTGAGGAGGATGAGGCAT
GAAAATACTAAGATATATCGGATATCTTTTACTGGGTGGACTTGTAGGAGGTATCATAGG
TGGAATTTTAGGTAACTTTGATGGATTGGGTATTGAGAACTTGACGTTTGCGACATATAA
CAATGTCGTTGTAATATCGATTGTTGCGACTATTATTATCATATTGGTAGAAGTCATTGT
TTTGATGAATCAAAAACGTGCATTGAAGTATAAGCGACTTGTAGATGAAGAGGTAGATAT
CGATGCAACAGATCAATATGAGTTGCTTGCGAATCGTTATGTTTTAAATGGAAGTATATT
AAGTATTCTGCAGACAGTTATTGCTTTTTTAGTATTGCTTATTTTTGTGGTAGGGCATGC
TGAAGCAGATGCAATACTATTCTTTTTAATACCATTTTTTGCTAGTGCTATTTTCAATAC
ACAATTTACGCTGTTTAATAGAAGATTTGATGATAGAATGCCAAAAATTGCAGATAAGAA
TTACACTGAAAAGCGATTGGAAATATTGGATGAAGGTGAACGCCATATAGAATTAATTGC
ATTATTTAAAACATATGCGATCAACTTATCCATATTGATACTAGCCATTATTTTTATAGG
GTCTTATTCAATTGCTACAGGAATTAATCAAAGCTTTAGTTTGCTACTTATCATTGCTAT
TTTCATATATAACGCCTTTAGTTATTTATTGAAGAGAAGACGTTTTTATTAAAATTAAAC
AAAGAGGAGCATGGATATGACAACATTGTTAAACGTAGATCGTGTGAACAAACAATACAA
AGATTCGGAATTTAAATTACAAGATGCATCTTTAACGATTGCTACTAATGAGACAGTAGG
ATTAATCGGGAAAAATGGCTCAGGTAAATCGACATTAATTAATATTCTAGTAGGTAATCG
ACATAAAGATAACGGTAGTATCACATTTTTTGGGGAAGAGCATGCTGCGGGTGATGTCGA
ATATAAAGAACACATAGGTGTTGTGTTTGATGATTTGAGAGTACCTAATAAATTGACTAT
TAAAGATATAGATAAAGTATTTCAATCTATTTATACGACTTGGAATAGTCAAAAATTCTT
TGATTTAATCAAATATTTCGAGTTGCCACTACAAACTAAAATTAAAACTTTTTCAAGAGG
GATGCGAATGAAGATAGCTTTGACGATTGCGCTTTCTCATGATGTGAAGCTATTGATCTT
AGATGAAGCAACTGCGGGTATGGATGTTTCTGGACGAGAAGAAGTAATGGAACTATTAGA
AGATTTTGTCGCGCAAGGTGGAGGCATCTTAATATCATCGCATATTTCTGAAGATATAGA
ACAATTAGCGGATAAATTAGTGTTTATGAAAGATGGACGAATGATTTTAACTGAACAGAA
AGATATACTTTTAGCACAATATGGAATTGTTACGACAGAAGATAAAGATGTTGAAATTCC
TAAGCATTTAATTATAGCTTCTAGATTGTCAAAGGGGAAATATCAAATTTTAGTTAAAGA
TTATGCAGAAATTGAAAATGCAGAACCTTTAAAACACATTGATGACGCTACGAAAATCAT
AATGCGAGGTGAAGTATAATGAAAGGTATGTTCCTAAGTAGTTTTTATGCAACGAGAAAG
CAAACATATATTTATTTTATAGTCGCTATCATAGCTGCGGGATACTTTGCAGTGTTTAAT
CCGTTGATGAGTTCGGCAATGGCTGGGGTTATGTTAATCACACCTATTACTGATAATATT
AAACATGAAAAAGACTCAAGATGGATGTATTATGTATCTACTTTACCGGTTAAACGTAGT
GATTATATTAAGTCATACTTTGCCTTTTATTTAATCTTATTCGGTGCAAGTTTAATGATT
GGATTAGTTGTGACTACGATCGTGACCCAAAGTGTGATGATTGGTATTATGTCAGGTTTA
ATGAGTTTTGGTATCATAGGGGCATACTCTATCATTTTCCCATTGACATTTAAATTTGGC
GCTGAAAACTCTAATGTCATTATGATATTTGCATCTATACTACTACTTTTTTCTTTCGTG
GTCTTTTTCTTTATATATGGTATGGTTAGTGGTGCATCTGCATTAGAATTTGAAAAAATT
AGCACTGAAGGATGGCTAGTTGTCATAGCATATGCGGTCATTGGTATAGTTATAACGAGC
GTTTCTTATATATTGTCTATTAAAATTTTTAACAAACAAGAACTATAATCAATATTCTTG
GTGTGAAGCTAGTCATTGAAATAATATTTAGGGAGTGGGACAGAAATGATATTTTCGCAA
AATTTATTTCGTCGTCCCACCCCAACTAGCATTGTCTGTAGAAATTGGGAATCCAATTTC
TCTGTGTTGGGGCCCATCCCCAACTTGCACATTATTGTAAGCTGACTTTTCGTCAGCTTC
TGTGTTGGGGCCCCTGACTAGAATTGAAAAAAGCTTGTTACAAGCGCATTTTCGTTCAGT
CAACTACTGCCAATATAACTTTGTAGAGCATTGAACATTGATTTATGTCTCAGGCTCTTT
TTGGTGTTGTGGAATGAAATGCGGGATGATAGGTTGAGGTGACATCTCTATATCATATCA
TTTGTTTTTAGAAGATTAGGTTGTGTGGGAATTGTATCCTTTTATAGTGAGGATTAACGT
GTATATATTATTGAGTATGTTGCTGAAATTTATTTGTGTGTATCAATTGATGATGGTATA
TGCCAATGATTTCCTTGGAAATATAAAAACTCGATCATGTATCATAACTGATGATTGTCT
CAAAAGTATACTGTGAAGCACAATATTTTTGGATGCAGTTCAAATACATTGATCGAGATT
AATGTTATCTATTCATCACTTTGACGTAGACGTTGATTTTTAAAATAGATGAGCATGATG
CAGAAAGTCGCAACGGATACCGAGATAATCATTACTTGGTCATGCCCTTTAAAGATAAGG
CTGATGATATATGATACTACAAGTATGCCTAGTGAAGAAGAAATATATTTTGCGTTTGTC
AGTTCATTATGGAAATAAGGCGTGATTAACCATAATCCAATATAGAATATTAAAACACTG
ATATACATCATATTAATTTCAAACAAGTCATTTAGTTTATTGTTATTACTAAAAACAATT
GCGGCATTAATCACACCTAAAGCGATATTGATTAATAAATGCGTATACGATAAACGAAAA
CCGATAGATGACAATTTATGATTGATGTAATTTTCAGTAATGATCCAATAAACACCGAAA
AGACTAATTAAAATCATAAATTGGAATATATAAATGTAACTAAAATGATCAATGCTAAAT
GATGACGAAGCTAAACCAACCAGTACCTCGCCAAAGATAATAATTGTTAGTAACGAAAAA
CGTTCTACTAAATGCATCATATTAACAGGTGATAATACAAGATATTTCTGAAATGGAATA
AGTCCTGTCGCTGCAATGAATACGCCTAAAAATCCAGGGATGTAATGGATACTTTGTGGT
AGTACTAATGATAGAAATGATAAAAATGAAATCACAAAGGCTACGGTCGCAAAAGCTTGA
CATGTACGCTTATCGCCATAATCTAATCCTGTACGTATATGTAATAAATACTGTAATCCG
ATACTTAAATACATAATTGCCACGCATAAGAAGAATGGGAAGAATGGGAAGAATGTCTTT
TCAAAGTCCGGATATAGGCTGTTAGATAGGAAGACCATGATAAACATATTAAACATCATA
AACGAGACGTCTTTGAATGTAACTTGACCAAATCGATTTGTAAAAAATGTTTGATGAGAC
CACATTAACCATAAGAACAAACTCATGACGATGTATTTGAAAAATAAATCAGCTGAAATG
GAACCATTTTGTGTTGTTAAAATCACATGTGCAATTTTTTGAATGGCATAGACGAAAATT
AAATCAAAGAACAACTCATGGAATCCTGCACGCTTTTCAGCTAAATGTTTTGGTGTTAAT
GCATTAACCATAAAATTTTAACTCCTTTAATATGTGTAATTAATTTACTAAGTATACTAT
TTATTTTTTCTAGTGAATAGGGGCAGATTTGGCGATGAAGTGGAAGGAGAGGTGACTGCA
AGGTAATTGCGGAATTAACAATCATCAGCGATTTAATATTTGACTAGAGACGTCATGGTT
TGAAAAAGTAGATGGTGAAATTGATGGTGAAACAAGCTGTGAATAGCGATGCAATGATAG
ATAGTATTTAATTAGAGTCATTACGCGAAATGATTAATGATAATTTGTGGTAAATCAAAG
CATAATTTTGTACTATAGATGAGGATGATAGAGCATATTTAAGAGTGTGAAATGTTAAAG
TGAAACCGTTTACGTTCCCGATTGCCCAAACAAATTACATCATTGTATAATATGATTTGT
TAAATGCATAACAAGAATGAAAATGTAACATACGTAGCAATTGGTTTCATAAATTGGATG
TTAGTGGCGTATTGGTTCATTAGACGTATTAGTAATAAAATTGTATATATCATAAGGAGA
TGAATATGACATGACGAGAGTCGTATTAGCAGCAGCATACAGGACACCTATTGGCGTTTT
TGGAGGTGCGTTTAAAGACGTGCCAGCCTATGATTTAGGTGCGACTTTAATAGAACATAT
TATTAAAGAGACGGGTTTGAATCCAAGTGAGATTAATGAAGTCATCATCGGTAACGTACT
ACAAGCAGGACAAGGACAAAATCCAGCACGAATTGCTGCTATGAAAGGTGGCTTACCAGA
GACAGTACCTGCATTTACAGTGAATAAAGTATGTGGTTCTGGGTTAAAGTCGATTCAATT
AGCATATCAATCTATTGTGACTGGTGAAAATGACATCGTGCTAGCTGGCGGTATGGAGAA
TATGTCTCAATCACCAATGCTTGTCAACAACAGTCGCTTTGGTTTTAAAATGGGACATCA
ATCAATGGTTGATAGCATGGTATATGATGGTTTAACAGATGTATTTAATCAATATCATAT
GGGTATTACTGCTGAAAATTTAGTAGAGCAATATGGTATTTCAAGAGAAGAACAAGATAC
ATTTGCTGTAAACTCACAACAAAAAGCAGTACGTGCACAACAAAATGGTGAATTTGATAG
TGAAATAGTTCCAGTATCGATTCCGCAACGTAAAGGTGAACCAATCGTTGTCACTAAGGA
TGAAGGTGTACGTGAAAATGTATCAGTTGAAAAATTAAGTCGCTTAAGATCAGCTTTCAA
AAAAGACGGTACAGTTACAGCAGGTAATGCATCAGGAATCAATGATGGTGCTGCGATGAT
GTTAGTCATGTCAGAAGACAAAGCTAAAGAATTAAATATCGAACCATTGGCAGTGCTTGA
TGGCTTTGGAAGTCATGGTGTAGATCCTTCTATTATGGGTATTGCACCAGTTGGCGCTGT
TGAAAAGGCTTTGAAACGTAGTAAAAAAGAATTAAGCGATATTGATGTATTTGAATTAAA
TGAAGCATTTGCAGCACAATCATTAGCTGTAGATCGCGAATTAAAATTACCTCCTGAAAA
GGTGAATGCTAAAGGTGGTGCCATTGCATTAGGACACCCTATTGGTGCATCTGGTGCTAG
AGTATTAGTGACATTATTGCATCAACTGAATGATGAAGTCGAAACTGGTTTAACATCATT
GTGTATTGGTGGCGGTCAAGCTATCGCTGCAGTTGTATCAAAGTATAAATAATAAGAAAA
CAGGTTATCACAACAGTATTAATTACATGTTGGCATAACCTGTTTTTATTTGTTTATGGA
TTTATTGGGTAATATTAGTCATTTGATGGTTTAATTGCAAATGCTCTAACAGGGAACCCA
GGTGCATCTTTTGGTTTAGGGCTGATAGCGTAAATGATGGCGCCACGAGTTGGTAATTGA
TCTAAATTAGTTAATAACTCGACTTGGTATTTATCCTGACCAAGAATATAACGTTCGCCA
ACTAAATCACCATTTTTTACAACGTCCACAGATGCATCGGTATCGAATGTTTCATGACCA
ACAGCTTCAACACGGCGTTCTTCAATTAAGTACTTCAAAGCATCTAATCCCCAACCCGGT
GCATGTTGTTGTCCGTTCGAATCTTTGTTTTCAAACGTTTCAATATTAGGCCAACGTTTT
GACCAATCGGTACGAAGTGCAACAAAAGTGCCAGGTTCAATAGTACCATGCTCTTTTTCC
CATGCTTCTATATGCGCACGTGTTACGATGAAATCATTGTTGTTCGCTACTTCTGTTGAA
AAGTCTAATACAATTAACGGCAATACCAATTCTTTTAAATCAATGTCTTCTAAATAACGT
TTGTTCTCGACAAAGTGGATTGGTGCATCAATGTGAGTACCATATTGCGTTACAATATTC
CAACGTTGCACATAGAAACCATGATCTTTAACCGTGAATAAAGTTGAAACTTCACCTTTT
TCAAACTCACTAAAACGTGGTATTTCTGGATCAAATGTATGCGTTAAATCAACCCAAGTT
GCTTGTTTTAAAGTATTTAATTGTTGCCATAAAGGATATTGTGTCATAAAATCACCCGTT
TTTAGTTTATTATATGATAAATGCTGCGATTATTCTTGACGTTTAGCTTTAACAGCATTC
ACAAGTACAGTCAATGCATCTTTAACTTCTTCTTCTTTTCGCGTTTTCAATCCACAGTCA
GGGTTTACCCAGAATAATGAGCGGTCGATTTGTTGTAGTGAACGATTGATTGCTGTAGTA
ATTTCTTCTTTTGTTGGAATACGTGGACTATGAATATCATATACACCTAGACCAATACCT
AAATCATAATTAATATCTTCAAAGTCTTTAATTAAATCACCATGGCTACGAGATGTTTCA
ATTGAAATAACATCAGCATCTAAGTCATGAATAGCATGAATGATTTGACCGAATTGAGAA
TAACACATATGTGTATGGATTTGAGTTTCATCACGAACTGAAGACGTTGCAAGTTTAAAT
GATAAAACAGCATCTTTAAGATATTGTTCGTGATATTCAGAGCGTAATGGTAAGCCTTCA
CGTAATGCAGGTTCGTCAACTTGGATAACTTTGATTCCTGCAGCTTCAAGTGCTAATACT
TCTTCGTTGATTGCTAAAGCAATTTGATCTTGAACAACTTTACGTGGTAAATCAACACGT
TCAAATGACCAGTTTAGAATTGTTACAGGTCCAGTTAACATACCTTTAACTGGTTTATCT
GTTAAGCTTTGTGCATAAACTGTTTCATCAACAGTTAAAGGCGCTGTCCATTTTACGTCA
CCATAAATGATTGGTGGTTTTACGGCACGTGAACCATATGATTGCACCCAACCGAATTTA
GTTACTAAGAAACCTTGTAATTTTTCTCCGAAGAATTCAACCATGTCATTACGTTCAAAT
TCACCGTGAACTAATACATCTAAGCCGATGTCTTCTTGAATTTTAATCCATCGAGCAATT
TCATTTTTTAAGAATGTTTCATATGCTTCGTCTGTAATGCGTTTGTTTTTCCAATCTGCA
CGGTATTTTCGAACTTCTCGGCTTTGTGGGAATGATCCAATAGTTGTTGTTGGTAAATCC
GGTAAGTTCAAACGTTTTTGTTGTTGGTCAATACGTTGCGCGAATGGTGATTGTCTTGAA
GTACGCACGCTTTCGAAATCATAATCTAAGTTTTTGAATGATTGATTTTGGAAACGCTCA
TAACGTGCTTTTAATTTATCATATTTAACACTATCGTTTTGATTAAATAGGCGACGCAAT
GCATCTAATTCGTCTAATTTTTCAGTTGCAAAGCTTAAGCCTTCGCCAACACTTGTATCT
AATGTTTCATCATCTAAAGATACTGGAACATGTAATAATGAAGATGATGGTTGAATGACA
AGCTCATTCGTGTGTGCTAACAATTTATCGATTAAGACTTTTTTAGATTCAATGTCACTT
GCCCATACATTACGACCATCAATAATTCCAGCGTATAATGTTTTTGATTTATCAAAATCT
CCTGCTTCAATTTGTTTAAGGTTATAGCCATTATCATGGACAAAGTCTAAACCTAAACCA
CCAACAGGTAAAGAACTTAAGAATTTAAGATGTGCACGTTCGAAGTATGTTTGAATGACT
AATTTTTTAGCAACACCAGCTTTTTCGAAATAGTCATAAGCTTCACGTGTAATATTTTCA
TAGCTTTCACTGTCGTCTGTAACTAAGATTGGCTCATCAACTTGAATGTACTCAGCACCT
GCATCAATTAATGATTCAAACACTTCTTTATAAAGTGGTAATAACGTTTTAACTTTTTCT
TCAAAAGTTTGGTGACCGCCTTTTGATAATTTAACAAAAGTAATCGGACCAACAATGACA
GGGTGAGCGTTAACGTTTAAAGATTGCGCGTATTTAAAGCGATCTAATAATACGTTGCGA
CTCACTTTAGGTTCAACATTGTCCCATTCAGGTACGATGTAGTGATAGTTAGTGTTAAAC
CATTTTATAAGTGCACTTGCAACATGGTCTTTATTACCGCGAGCAATATCAAATAATAAG
TCATCATCGATAGTTCTACCTTGGAAACGTTCAGGGATGATATTGAATAATAATGACGTA
TCTAAAATATGGTCATATAAAGAGAAATCACCAACTGGGATGCTATCTAAGTGATAGTAC
TTTTGTAATAATAAATTTTCTTTATGTAGATCTGTTAATGTTTGATCTAATTCTTCTTTA
GAAATCTTCTTTGCCCAATAACTTTCGATGGCTTTTTTCCATTCTCTTTTTCTACCTAAT
CTTGGGAATCCTAAGTTTGATGTTTTAATTGTTGTCATAATATTACCTCCTTGTGAGCAG
TAATAGATTTTGAGTATGCTGCAAGTTCTAATGAATCTTCGACATTTTGAAACGGTGTGA
TAATGTATAAACCATTAAAATATTCATGAACAGTATCGATTAAATCCTTTGAAAGCTTAA
GACTTAGTTCTCGTGTTTTGGCTTTATCATCTTTAACTGCTTCAAATTGTTGTAAAATTT
CATCTGACATCTTGATTCCTGGCACTTCATTATGCAAAAAGAGTGCGTTTTTGTAACTTG
CGATAGGCATAATGCCTATGAAAAATGGTTTGTTCAAGTGCTTAGTGGCATGGTAAATTT
CAATGATTTTCTCTTTGCTGTACACGGGTTGTGTTATAAAATAAGACATTCCGCTTTCTA
TCTTTTTCTCTAGTCGTTTTACGGCACCATCTAATTTACGAACATTAGGGTTAAAGGCGC
CAGCGATGTTGAAGTGTGTACGTTTCTTCAGCGCATCACCGTCAGTGTTAATACCTTGAT
TAAATCTTAGAGCGAGTTCAGTTAATCCTTTAGAATTAACATCATAGACATTGGTTGCAC
CTGGTAAGTGACCAACTTTTGAAGGATCACCAGTTATGGCTAATATTTCGTTAACGCCAA
TGAGCGATAATCCAAGTAAATGGGACTGCAAGCCGATTAAGTTTCGGTCTCGACATGTAA
TATGTACGAGTGGTTCAATATTGTAATATTGTTTAATTAAGCTTGCAGCAGCAATGTTGC
TAATTCTGACAGTTGCCAATGAATTATCTGCGAGTGTTACCGCATCTACATTAGCTTTAT
CAAGTTTAGCGATATTTTCAAAAAATCTATCCGTGTCTAAATGTTTCGGTGTATCCAATT
CGATAATAACGGTTGGACGTTCTTGAACCTTAGATGTTAATGATTGTCTAACTTTATTTT
GAGATGGATTGAAAAGTGCTTTCGTTGGTATCGGAATCACTTTTTTGTCATTAACAGGTT
TAAGTGTCTGAATAGATTCTTTAATAAATTTGATGTGCTCAGGCGTTGTACCACAGCAAC
CACCAATTAAACGAATACCTTCGCGAATTAGATTTTGAGCAACTTGACCGAAATATTGTG
CATTGTCACTATACTTAAATTCACTATTTTCAATATCTAATAAGCTGGCATTTGGATAAC
AAGATAAGTATGCGTGCTCTGGTAATTCAATATGTGTGAAAGACTCTTGCATATGGTGCG
GGCCATGATGACAATTGAGTCCCACGATGTTTGCACCACATTGAACGAGTTGTTTTAATC
CTTCATTGATTGCCTGACCATTAACTAAGTAATTTGTGTTTGAAGCGGTTAATTGAGCAA
TGATTGGAATGTCGTATTTCTTTCTCGTTCGTGAAATGACATTTGTTAGCTCTTCTAGGT
CGTAATACGTTTCGAAAAGTAGCGCGTCAACGCCTTCTTCAATTAAGGTGTCTATTTGAA
TTTCAGTATGATAAAGAATAGTTTGTAAGCTGATATCCTCTTGTTTGATACCTCTAAACC
CACCAACTGTGCCTAATATATACGTATCTTTAGTTGCTGCTTTTTTTGCGATGCGAACGG
CGGCTTGATGTATTGCTTTAACTTTATCTTCGAGACCGAATCGTTTTAACTTTTCGAAAT
TTGCACCATAAGTATTGGTTTGAATGACATCAGCACCAGCTTCGATATATGAACGATGGA
TGCGTTCAACTTTATCTGGATGGCTAAGGTTATATGCTTCTGGGCAGGTGTCTAAACCTT
CAGAGTATAAAATGGTTCCAATAGCGCCATCAGCTACTAAAACATTATCTTTCAATTGTG
TGAGGAATTGACTCATTGAATGCCTCCTTTAATGCGTATTTGATGTCTGCAATGAGTTCA
TCAGGATCTTCGAGACCAACGCTTAATCGGAATAGACCGAAAGTGATACCACGTTCTTGT
CTCACTTTTTCAGGTAGTGCAGCGTGAGACATTGTTGCTGGATGTGAAAGGATCGTTTCA
ACACCGCCCAGACTCACTGAAACGAGTGGTAATGTCAGTGCATCGACAAATTGTTGTGCT
TTAGACTCATCAGCTAAACGAAAGCCAATAACGGCACCGCCATTTTTAGCTTGTTCTAAA
TGAGCAGCAGTGAGTCCCGGATAATAAACTTCTGAAATTTCATCTTGCTTTATTAAAAAT
GACACGATTTTTTGAGCGTTTTCGACAGATTGTTTAAATCTGATTGGAAATGTTTTTAAA
TGTTTAGCAAGCGTCCAGCTATCTTGAGCAGATAACATATTGCCTGTACCATTTTGTATT
AAATAAAGAGCTTCACTAATTGCCTCATTATTAGTAATGACAGCACCAGCAATTAAATCG
CTATGTCCACTTAAAAATTTTGTAGCACTATGAATGACAATATCAGCGCCAAGTAATAAA
GGTGATTGACCTAACGGTGTCATAAATGTATTGTCCACAGCTACCAGTAGTTCATGCTTT
TCGGCTATTTTAGAAACAGCTTTGATATCAGTAATTTTAAAACAGGGATTCGATGGTGTT
TCGATATAAATTAATTTTGTGTTTGATTGAATGGCACCCTCGATTTGTTCGAGCTTGGTA
GTATCTACGGTTGTAAATTCAATATTAAAACGATTCAAAATTTGCTCAGTGAGGCGAAAA
GTACCGCCATATACATCATCGGGTAAGATGACATGATCACCAGATTTGAAAGTCAAAAGT
ACTGCTGAAATAGCAGCAATACCTGATGCAAAAGCAAAAGCGAATTTTCCCTGTTCTAAT
CGTGCTAGCTTCTCTTCTAAAAGTTCACGGTTAGGGTTCCCACTTCGTGCATAATCATAT
TTAACATCGCCACCAAGACTTGTTTGATGGAATGTTGAAGAATCATAGAGTGGTGGGTTA
GCTGAATGATATTCCACACCTCTACGCCAATCGAATATCACTTCTGTCTCTTTTGAAAGT
GTCATACAATCTCTCCAATCTGAGCTTTATCTAATGCTTGGATGATATCGCGTTCGATGT
CTTCATAATTTTCAACGCCTAGTGATAAGCGGATTAAATACTCATCAATGCCACGTTTAT
CTTTTTCAGCATCTGGCATATCAACATGTGTTTGTGTGTAAGGGAAGGTCACTAATGTTT
CAGTACCTCCTAAACTTTCTGCAAAAATACTAATGTCTAAATTTTCTAATAATTTAGCGA
CGCTATAGGCCTTGTTAAGTCTTAAACTAAGCATGCCAGTTTGCCCGCTATATAGTACTT
CGTCAATTGCTTGAAGTGACTGACATTTTTTAGCAAGTTTTCTTGCGTTTGATTGCGCAC
GTTCAATGCGTAAATGCAAAGTTTTAAGTCCACGTAACAACAAATAACTATCTATTGGTG
AAAGTGTTGCGCCAGTCATGTTGTGAAAATCAAACAACTGTTGCGCGAGTGATTCATCTT
TGACGGTTACGACACCTGCTAGTACATCGTTATGTCCACCAATATATTTCGTAGCTGAAT
GTAAGACTATATCAGCACCTTCTGCTAATGGTGTTGAAAGATAAGGTGTTAAAAAAGTAT
TGTCGATAATTGACAATAAGCCTTTAGCTTTACAAAGTTGATAGTACGGTTTTACATCAA
TAGCAATCATTTGTGGGTTAGATATTGGTTCAATGAATAATGCTACTGTTTTATCAGTGA
TTTCTTTTTCAACTTGTTCATAATCTGTAAAATCAACGTACTTAAATTTTATATCGTATT
GTTGCTCGTAAAATTCAAATAATCTAAATGTGCCGCCGTATAAATCGAATGAAACTAAAA
TTTCATCGTGTGGTTTAAATAAATTACATATTAATTGAATGGCGGACATTCCACTTGATG
TAGCGAATGAAGCAACACCATGTTCGAGTTTGGCAAAACAGGTTTCAAATGTTGAACGTG
TAGGATTTTTAGTACGTGTGTAATCAAATCCTGTCGATTGTCCTAGTTTTGGATGCTTGT
AGGCAGTAGATAAATGGATTGGATTCGCTATAGCACCGGTTGAATCATCAGTTAATGTGA
TTTGGGCTAACTGTGTATCCTTCATATTAAGACCCTCCTGTAAGAAAAAATAAAAAGCTT
CCGTCCTTCGTACCCGAATGAATCGGATAAAAAGGACGAAAGCTTATGTTTCGCGGTACC
ACCTTTATTTGTTATTCCATCGCTGAAATAACCTTATTCAGTACGCATTAAAAGTAAATA
TGCTTACTGAACAATTATCACAATTAAAGTCAGTAAGTAAGGATATAGTAATGTGATATC
CCATACTTATTAACAAAAATCGTGCGTAAAGAATCCAGTACGCCATTTAACATCAATGTT
AATACTGTATCGCTATAACGGGCGAACCCGTAGACACCTCATATTGGCATCAACACTCCA
AGGCCATTTTCAAACACGCTTTCAAAATCTTCTCTCAGCTACTAAAGACTCTCTGTATAA
GCAGGGTGTGTTTTACTTTCCTCTTTATTGTGTTTACGTTTCATTAAACTGTTATAAGAT
ATTAATTAGCTTACAGAGTAAAAAAAGATTTGTCAACAATTATTCAGAAAATTTCGATTT
AAAAGTTAATTTGTTTGTGAAATTGTAATTGGTATCTTGAAGTTGAAAAATGAATTATTT
TTTAAATAAAGTGTGGTTAATGGTTGTCTGACTCATTTAGAATACATAAAATATATTTAA
CTGTTGTTATCAAATAAAAAGTGATGTGAGTGAATTGTCAAAAAGTGAAGATCAACGTAT
TACTAAAACAAAAGATGAACAAATTAAGCAAATAGATATATCGGATATCAAACCGAATCC
GTATCAGCCCCGAAAAACTTTCGATGAAAATCATTTAAATGATTTGGCAGATTCAATTAA
GCAATATGGTATTTTGCAACCAATTGTGCTTAGAAAAACAGTACAAGGCTATTACATTGT
AGTTGGTGAAAGAAGGTTTAGAGCTTCGAAAATTGCTGGTCTAAAATACGTATCAGCGAT
TATCAAAGATTTAACAGATGAAGATATGATGGAACTGGCGGTCATCGAAAATTTACAAAG
AGAAGACTTAAATGCGATTGAAGAAGCTGAAAGTTATCAACGTTTGATGACAGATTTGAA
AATTACACAACAAGAAGTAGCGAAGCGATTGAGTAAGTCGCGCCCGTATATAGCGAATAT
GTTGAGGTTATTACATTTACCGAAAAAGATTGCTGACATGGTAAAAGATGGGCGACTGAC
AAGTGCACATGGACGAACGTTATTGGCAATTAAAGATGAACAACAAATGCTTAGGTTAGC
GAAACGGGTTGTTAAAGAAAAGTGGAGTGTCAGATATTTAGAAAATCATGTTAATGAATT
AAAAAATGTTTCGTCAAAGTCGGAAACAGACAAAGTAGATATAACTAAGCCTAAATTTAT
AAAGCAACAAGAACGACAGCTGCGAGAACAGTATGGCGCAAAAGTAGATATATCGATAAA
AAAATCAGTCGGCAAAATCTCATTTGAGTTTGAATCACAAGATGACTTTGTGAGAATCAT
TGAACAATTAAATCGTAAGTATGGTAAATAGTTACACAATTTTATATAATATCACTTTGT
GAATCTATAGATATATCGATAGTTATCTATATTCTTTGAAGATGATGCGACTTCAGTAGG
TTGGAAGAATACAACAATATTAATAAAATTATTTGAGACTATATAGAAAGGAGTAACGCT
AATTATGGATCAAGTTATGAGTGTTATTTCATCGCTATTCGAACCATTAACTAAAATTGA
AACATATGAAAGTGTCGCTACTAAATTAGCGATGATAATTATATATATTATCGTTGCATT
AATCGTAATTAAAATACTAGATAAAATGATTGCCCAAGGATTTAAAATACAAAACAAGAG
TAAAAAGGGTAATAAAAAACGTTCCAAAACATTAATATCATTGGTGCAAAATGTTGTTAA
ATATATCGTGTGGTTTATAGTTATCACTACCATTTTAAGTAAATTTGGCATTAGTGTTGA
AGGGGTAATTGCCAGTGCTGGTGTCGTAGGCTTAGCAGTAGGTTTTGGTGCTCAAACTAT
AGTTAAAGACGTAATTACAGGATTCTTTATTATATTTGAAAGCCAATTTGATGTAGGTGA
TTATGTTAAGATAAATAACGGTGGTACAACTGTAGCAGAGGGAACAGTTAAATCAATTGG
ACTCCGTTCAACACGCATTAATACAATATCTGGGGAACTTACAATCTTGCCAAATAGTAG
TATGGGTGAAATAACGAATTACTCAATTACGAATGGAACAGCAATTGTTAAAATTCCAGT
ATCTGTAGATGAAAATATTGATAATGTTGAGAAGAAATTAAACAAATTATTTACATCTCT
GCGTAGTAAATATTATTTATTTGTAAGTGATCCTGTTGTGATTGGTATTGATGCCTTTGA
AGATACTAGAGTAATATTAAGGGTTTCAGCAGAAACTATACCAGGTGAAGGTTTCTCTGG
TGCGCGTATTATTCGTAAAGAAGTACAAAAAATGTTTTTACAAGAAGGTATTAAGACACC
ACAACCAATAATGACACCTTTTAATCATAGTGAAAACGGTGTTTAGTAGTTTATAATACA
TGGAGGTCATATTTAATGGCGTCAAAATATGGAATAAATGATATAGTAGAAATGAAAAAA
CAACATGCGTGTGGAACCAATCGTTTTAAAATTATTAGAATGGGTGCTGACATTAGAATT
AAGTGTGAAAATTGTCAACGAAGCATTATGATTCCACGTCAAACGTTTGATAAAAAACTA
AAAAAAATCATCGTATCTCAGGATGATACACAAAGATAGGAGAATGATTCATGGCTTTAA
CAGCAGGTATCGTTGGCTTACCAAACGTTGGTAAATCAACATTATTTAATGCAATTACAA
AGGCGGGTGCCTTGGCAGCAAACTATCCGTTTGCAACTATAGACCCAAACGTGGGTATTG
TAGAAGTGCCAGATGCAAGACTACTTAAATTAGAAGAAATGGTTCAACCTAAAAAAACAT
TACCTACTACATTTGAATTTACAGATATTGCCGGAATTGTTAAAGGTGCTTCTAAAGGTG
AAGGTTTAGGTAATAAATTCTTATCACATATTAGAGAAGTAGATGCAATTTGTCAGGTTG
TTCGTGCTTTTGACGATGATAATGTAACACATGTAGCTGGTCGAGTTGATCCAATTGATG
ACATCGAAGTTATCAATATGGAATTAGTACTTGCAGACTTAGAATCAGTTGAAAAACGCT
TACCTAGAATTGAAAAATTGGCACGTCAAAAAGATAAGACTGCTGAAATGGAAGTGCGTA
TTTTAACAACTATTAAAGAAGCTTTAGAAAATGGTAAACCCGCTCGTAGTATTGACTTTA
ATGAAGAAGATCAAAAATGGGTGAATCAAGCGCAATTACTGACGTCTAAAAAAATGCTTT
ATATCGCTAATGTTGGTGAAGATGAAATTGGTGATGATGATAATGATAAAGTAAAAGCGA
TTCGTGAATATGCAGCGCAAGAAGACTCTGAAGTGATTGTTATTAGTGCAAAAATTGAAG
AAGAAATTGCTACATTAGATGATGAAGATAAAGAAATGTTCTTAGAAGATTTAGGTATCG
AAGAACCAGGATTAGATCGATTAATTAGAACAACTTATGAATTATTAGGATTATCAACAT
ATTTTACTGCTGGTGTGCAAGAAGTACGTGCTTGGACATTTAAACAAGGTATGACTGCAC
CTCAATGTGCTGGTATCATTCATACTGATTTTGAACGTGGATTTATCCGTGCCGAAGTAA
CAAGTTATGACGACTATGTACAATATGGTGGCGAAAGTGGCGCTAAAGAAGCGGGCAGAC
AACGATTAGAAGGTAAAGAATATATTATGCAAGATGGCGACATCGTTCATTTCAGATTTA
ATGTATAAACGATAGAGTGAAGTTAATTAAATAGAATATATGTAGAAGAGGCGGAATCAA
TTGTTCGCCTCTTTTAATTATGCTTATAATTTATTAAAAGAATGGAATAATTTTACTCGC
GTTAATAATATCTTGAGTGCTGAAAAATTGTTTGCCTTCGCCAGTATAAGCAGGCTCTAA
AACAAGATTAGCCTTTGCACAATAAAGCCATTCAGGATGAATGCCACTATTAAGTATCTC
TTGGAATTCTTGAAAATCTTTAGACCAATCAATATTTAAATTCATTCCTTATCACCTCAC
AGCTATTATAGAACACGTGTTCGCTTTTGTGAAGTGTATTTTTAAAAATATCATAGAAAA
TTTCAAATGAATTAATGTCAAAAATGATATGAAGAGTAGTTTGAATTATTATTGTAAAAA
GTAATGGCGCATGATATAATTCTTTATTGTGAGTAATGAAAATTATTCCTTGCTTATCTG
TTTTAAGATTGATAAGCCGTATAGACCACAAGGAGGTGCAAATATAAAATGAGAACATAT
GAAGTTATGTACATCGTACGCCCAAACATTGAGGAAGATGCTAAAAAAGCGTTAGTTGAA
CGTTTCAACGGTATCTTAGCTACTGAAGGTGCAGAAGTTTTAGAAGCAAAAGACTGGGGT
AAACGTCGCCTAGCTTATGAAATCAATGATTTCAAAGATGGCTTCTACAACATCGTACGT
GTTAAATCTGATAACAACAAAGCTACTGACGAATTCCAACGTCTAGCTAAAATCAGTGAC
GATATCATTCGTTACATGGTTATTCGTGAAGACGAAGACAAGTAATAATTAGAGGGGGCG
TTTAAATGCTAAATAGAGTTGTATTAGTAGGTCGTTTAACGAAAGATCCGGAATACAGAA
CCACTCCCTCAGGTGTGAGTGTAGCGACATTCACTCTTGCAGTAAATCGTACGTTCACGA
ATGCTCAAGGGGAGCGCGAAGCAGATTTTATTAACTGTGTTGTTTTTAGAAGACAAGCAG
ATAATGTAAATAACTATTTATCTAAAGGTAGTTTAGCTGGTGTAGATGGTCGCTTACAAT
CCCGTAATTATGAAAATCAAGAAGGTCGTCGTGTGTTTGTTACTGAAGTTGTGTGTGATA
GTGTTCAATTCCTTGAACCTAAAAATGCGCAACAAAATGGTGGCCAACGTCAACAAAATG
AATTCCAAGATTACGGTCAAGGATTCGGTGGTCAACAATCAGGACAAAACAATTCGTACA
ATAATTCATCAAACACGAAACAATCTGATAATCCATTTGCAAATGCAAACGGACCGATTG
ATATAAGTGATGATGACTTACCATTCTAATAAAAATTAACGAAATTAAAGCGAAAAAATT
ATCAAAGGAGGCACACAATCATGGCAGGTGGACCAAGAAGAGGCGGACGTCGTCGTAAAA
AAGTATGCTATTTCACAGCAAATGGTATTACACATATCGACTACAAAGACACTGAATTAT
TAAAACGTTTTATCTCAGAACGCGGTAAAATTTTACCACGTCGTGTAACTGGTACTTCAG
CTAAATATCAACGTATGTTGACTACAGCTATCAAACGTTCTCGTCATATGGCATTATTAC
CATATGTTAAAGAAGAACAATAATATTTAATATATTATAACCCTCGTAGGCATAGGCTTA
TGGGGGATTTTTTTATGCTTTGGGATATAGAAAAGGGACAGAAAAGGGTAAAAAAGAGGA
GGTGAAGTTTTGTGTTTGGGATTTGCACAAAGATATGTTTATATTACAAAAATAATATGA
ATTTAGATGAATAAAAAAAGAGGCAACCGTCAGTAACAGTTAACCTCAAGTGCATTCCGC
AGATATGCACCGCTATTTATGTATAATATTAATCTGTTTTTAGATAAAAATCAAGGTTAT
TGATAAAGTTCTTTAAACTTCTTAATTTAGGTCTTGCTCGAACGCCTATAATTTTATCAT
AAGTCGACTCGCTTATCTTTGATCGTAAAAAATCAAGGTTTTGTTCGAATTGCTTTATAA
TTCTTTGGAGTTCTGTTTTAGAATAAGAGAGACCAGAACAAATTAGAATTAATAAAATGA
GATAATCAATTATTCTGTCGAAATCTAAATTGTGTATATCCATTTTTACTGCTAAATATT
CTTTTAATCTATTACTTGTCTCTCCAGTTTTAAATCTACAGTCATAAAGTACACCATTGT
GAGCTATAGCATTTCTTAAGCCTTTCATACAATCAATGATGTCACCTAGTATATCTTTAC
TTTGATCAAATGCTGGGGAGTATAATTTTAGTTGCTTTTGAGCTTCTATATTCAAATTTT
GGGACATGCAACGAGTGAAAAATACCAGATTTCCTAAAGTGAACAATTCAAATACGGCAT
ATAGTGGCACGGTTCTATCTTGATGTATGTAATGATAAATGTAAGGTTTTGAATTACAAT
GTTCATGGATCATGTCGTAAATATCTCTTCTTAGTCTAGTAGTATTTTTTAAATGCTTTT
TATATTTTGAGCTACCGGGACTATAACTTTTATAATATGTTAATGATTTTTGAAATAAAC
TATCTAAATCAAAGCCAGAGTTTACACAAACTATTTCTAGCAATCTATTTTTAATAGCCG
TTTCACAGAACATAACGTGTTTATAGAAAAGGCTTTTAATTTCTGTATCAAAACTGTATA
AAGCGTGTAATTCGCTGAATTTTTCAAAATTAAGTTCTTCCTCTTTGTTTAAAAAGAAAT
TATACCCTTTGAATCCATGAAAATAGCCGATGTTTCGTAACTGGATTTTTTCCGTGCTAC
CATTTATTTGGATACCTTTATTGTCTCTTATATGTCTCATTAAACCATCAGTAGTTTTAG
GTGTTTTTCTGTTCATAGTTTTTAACTCCCCAGTCGTTCAAATTTATTCATCATATCTTT
CGCCATCTGATTAGTAACATGTGTGTATATCTCTAGATTTTTTTATAATCTGAATGACCT
ACATGCTCTTGCATTGCTTTTAAGTTAATTCCTAATTGAGCAAGTGCAGATATATGCGAA
TGATGTATAATGTATGCGTCGTTACAGGTTTCTTAATAGAACTAATCTCAGTTGTCTCTT
TGATAGTGCCCCCTTTAATAATGTTGCTAATTTTGTTCGAGTCGATAGGGCCACCAGCTG
CATTTGTGAATATGTAACCTATATTAATAAACTTATCACTATGGATAGTGAGGCCTATAG
CCCTATAGCTGTTACTTGTTCTAGTTGTCTCTTTTACTCCGGATACTCCCGTCATTTTTC
AGTTATCCAATTAATTGTACCATCGATATCTAGCGTTTTATCTTCATGGTTTATATTTTC
TCTCTTTATTGCAAGTAGCTCACCGATACGCATGCCATTAGCAATTTGAAACTGTACCAT
AGCTTTTACCATTTTATAATTACGCTTTCTCGTTGGATATTTTTATACTTAATTACATAG
TCGAAACAATCCGGTATTTCTTTCACTACATTATCTTCTAAAGTGTTATTACGTTTAGCT
AGTAACGCATCACTATAGGGATATCTATTTTATCTATTACACATATAACTTTGAATTGCT
TACTATTTTAAATTAACAAATTCTATTCTCTTAGATTTACTCCAATTGTGTGTAGACGAT
TTATAGTTATTAAATTCAGAGTGGTAGCAAATTAAAGTTAATCAAGAGTTAAGATGAATT
TAATTCATGAACACGTCTATTATTTTTATAATTGTAGCAAATAAAGCTTTACATCAAGGA
GGTAATTAAATATGTTCAAAAAATATGACTCAAAAAATTCAATCGTATTAAAATCTATTC
TATCGCTAGGTATCATCTATGGGGGAACATTTGGAATATATCCAAAAGCAGACGCGTCAA
CACAAAATTCCTCAAGTGTACAAGATAAACAATTCCAAAAAGTTGAAGAAGTACCAAATA
ATTCAGAAAAAGCTTTGGTTAAAAAACTGTACGATAGATACAGCCAAAATACAATAAACG
GAAAATCTAATAAATCTAGGAATTGGGTTTATTCAGAGAGACCTTTAAATGAAAATCAAG
TTCGCATACATTTAGAAGGTACATACACAGTTGCTGATAGAGTGTATACACCTAAGAGAA
ATATTACTCTTAATAAAGAAGTTGTCACTTTAAAAGAATTGGATCATATTATAAGATTTG
CTCATATTTCTTATGGCTTATATATGGGAGAACATTTGCCTAAAGGTAACATCGTCATAA
ATACAAAGAATGGTGGTAAATATACATTAGAGTCGCATAAAGAGCTACAAAAAGATAGGG
AAAATGTAAAAAATAATACTGATGATATAAAAAATGTAACTTTCGAACTTGTGAAAAGTG
TTAATGACATTGAACAAGTTTGAAATTAAGTTAAATTAGTATATACAGTGTTTTATCGCT
AATACTTTGAAAGTTAGGTATCTAAAGGTGCCTAGCTTTCTTTGTTATGATTAGCACCAT
CATATAGAAAATTCTTTAATGACGTTTATGCCGAAATCTACAAAAATAATTTCTCTTTTA
TGGTTAATCAATATGTTTTTACATTCGACAACCTTAAAATTAACTTCTTTCAATTCAATA
ATAAAGTCTCTATAAAATAACTTAGTTTAAAAACGATTCGTATCTTTCAGATTCAAATAC
CATTATTTTCTCCTAAGACTTACATTTTAATTACAATTATGTAAGTTGTTTTCAGAGACA
TCCTATTTTATATTTTGTCAGAGGTGATCTTTTGAAAACGATTTTAAAAACAATAACATA
TCTCGCACTTACTATCATTGGCGCTTATGCTGCTTTATTCATTTTAAAAACAATAGACTC
TCATGGTATAACAGATCAATTTAACCCATTAGTAAAGGAAGATGATTCTTATGTTAAAAC
GACAGAGGTGTCTACTAGAATGGATGATCAACTCCGAAGTTATAGTCAAAGTGCTTTTAA
TAAAGAAGGGAAAGAGACGCAATTAATGTATACTGCTACATTTGATGTTAAACCGCATAG
ATACTTGAAAATTACACATAAAGGTCATCATGTAGAAACTTTTGAAGAAGTTGAAAAGGA
AGAAGTACCAAAGAAAGCATTAGCCAAATTGAGGCGATAATAACGGGTTTATATTACATG
GTTCATTTTAAAGATGAGTACGAAATGAAGTGACACATGAAGAGTAATTTAAAAAAATTT
GTAATAATTATGAATAGAATTAAAAACAAGGGGTAATACAATCTATATAGCATATAAGCT
TTTGTTATGAGTTTCAAAAAAAGGAAGAGAGAGTGATATTATGAAATTAAAATCATTAGC
AGTGTTATCAATGTCAGCGGTGGTGCTTACTGCATGTGGCAATGATACTCCAAAAGATGA
AACAAAATCAACAGAGTCAAATACTAATCAAGACACTAATACAACAAAAGATGTTATTGC
ATTAAAAGATGTTAAAACAAGCCCAGAAGATGCTGTGAAAAAAGCTGAAGAAACTTACAA
AGGCCAAAAGTTGAAAGGAATTTCATTTGAAAATTCTAATGGTGAATGGGCTTATAAAGT
GACGCAACAAAAATCTGGTGAAGAGTCAGAAGTACTTGTTGCTGATAAAAATAAAAAAGT
GATTAACAAAAAGACTGAAAAAGAAGATACAGTGAATGAAAATGATAACTTTAAATATAG
CGATGCTATAGATTACAAAAAAGCCATTAAAGAAGGACAAAAAGAATTTGATGGTGATAT
TAAAGAATGGTCACTTGAAAAAGATGATGGCAAACTTGTTTACAATATCGATTTGAAAAA
AGGTAATAAAAAACAAGAAGTTACTGTTGATGCTAAAAACGGTAAAGTATTAAAGAGTGA
GCAAGATCACTAAAATATGTCGTAATACTAATGATAATAACATGTCTTAATTCATATTAA
TTATTAAAATACCCTCACAACGCAATGTAATATATCCAGTATAGATTTGAAAGGATATAT
GCCTAACGTGTTGTGAGGGTTTAATTGCATCTATTTATCCATGCGAATATCGACTTCTTC
TAAATGTTTCTGATATTCTTTAACCTTACTTTCTAAAAACATTTCATATGGTGCATCAAA
GAAGTCAGCTAAATGCATGGCATCTTTAAATTTAGGTTCATGGTGATGATTCTCCCATTC
CCAAATTTGATGTGCTTCATATTTAGTACCATATTTCTCATTTAATTGTTGTGCTAATTC
GTCAATTTCTAAATTATGTTTAGTTCGTAAGTTATATAAAATATGCATATTCATTGTTCA
TTAACCTCGCTTCTTGATTTAAAATTCAAAGATGCTCTAATAATATGTGTATATTCTAGT
CCTATAACATAAAATAATCAAGCTATGAATTCGCCAGAAAAAATAATGTATTTGATATTG
CCGGTACAGAGACTTTAAATAACGATAGCTACATTGAATAAAATTGATATTCAATTACTA
CTTTGAAAAATATTTAGATAAAAATAATTTGAATTTGTTTTAGAAAGTCTAATAACGGGT
ACTACTTAGAATAACGCAAAATAAATAGAAAAAGGAGACTGAAAATTATGTTTGGATTTA
TTGGAATGTTAATTGTCGGTGGCTTAATTGGATGGGCTGCTGGTGCTATTATGGGTAAAG
ATATCCCAGGTGGTATTTTAGGTAATATTATCGCAGGTATTATTGGATCATGGTTAGGTG
GAACATTATTAGGACATTGGGGTCCTGAACTAGGAAGTATTTACATCTTACCAGCTTTAA
TTGGTTCAATTATCTTAATTGCACTGGTAACTTTAATTTTAAGAGCTGTTCGTAAAAAAT
AAAATATTCAACTTAGGTTGAATTGAAATAAAGATGGCATTCAGTTGTCATCTTTTTTAT
TTGCGTGAAAATGGTCAATATGTATTATAATATTTGAAAATGTAGGTAAGATAGGATTGA
AAAGTAATAAATTAACATGAGGAGAGGTTGGAAATAAAAAAGCGAGTATTTGACAAATAA
AAAAAAGGATGACGTTGGGTTGCGCCATCCAGGAGTATTATGTTCATGAATATAAAAGAC
TGTGTAGTCATTTAAGAACTACACCCATATAGTAACACATCACTTGATTAAAGACAATAC
TATTTTTAGAGTCATTAATTTAAAATATGAATTAATTATTTTTTTAGAATAGAATATTGA
GATTGATATCGAATTAGTAGTCAAAGTGTTATGGTAGATATGAAATACATAAGGTAAGGA
GTAATATTATGACGATTTATTTAGTTAGACATGGCGAATCAAAATCGAATTATGATAATA
AACATTTTAGATCTTATTTTTGTGGACAATTAGATGTGCCGTTAACGGAAACTGGCACAA
AAAGTGCAGACGATTTATGTGATTATTTTAAAGAGAAACAGATTAAACATGTATATGTTT
CAGACTTATTAAGAACACAGCAAACGTTTGAACATATTTTTCCATATGACATTGCATCAA
CGACTACGCCTTTATTAAGAGAACGTTCACTTGGCGTATTTGAGGGTGAATATAAAGATG
AAATCAGTGCGAATCCGAAATATGAAAAGTATTTCAATGATCCAAAGTTTAAAGACTTTC
GGCATAGTTTTTCACAAAAAGCGCCTAAAGGAGAAAGTTATGAAGATGTATATCAACGCG
TAGAACATTTTATGAATCATGTTGTCAATGAAGATACACAAAAAGATGATATCGTCATTG
TTGCACATCAAGTTGTCATTCGTTGTTTAATGGTTTATTTTAATAACGTTTCACGGGAAG
[truncated: 2,486,013 more chars]
