# Supplementary material for: Molecular Characterization of Chimeric Staphylococcus aureus Strains from Waterfowl
Source: Microorganisms. 2024 Jan 3;12(1):96. doi: 10.3390/microorganisms12010096 (PMC10821479; doi:10.3390/microorganisms12010096)
Supplement: Supplementary file 1 [file microorganisms-12-00096-s001.zip › Supplemental File 1g_Nanopore Sequence of Duck isolate_V482.fasta]

>>Staphylococcus aureus_Duck_isolate_Delbrueck-V482_contig_2_[completeness=complete] [topology=circular] [location=chromosome]
CGATTAAAGATAGAAATACACGATGCGAGCAATCAAATTTCATAACATCACCATGAGTTT
GCTCCGAAGCATGAGTGTTTACAATGTTTGAATACCTTATACAGTTCTTATACATACTTT
ATAAATTATTTCCCAAGCTGTTTTGATACACTCACTAACAGATATTCTATAGAAGGAAAA
GTTATCCACTTATGCACATTTATAGTTTTCAGAATTGTGGATAATTAGAAATTACACACA
AAGTTATACTATTTTTAGCAACATATTCACAGGTATTTGACATATAGAGAACTGAAAAAG
TATAATTGTGTGGATAAGTCGTCCAACTCATGATTTTATAAGGATTTATTTATTGATATT
TACATAAAAATACTGTGCATAACTAATAAGCAGGATAAAGTTATCCACCGATTGTTATTA
ACTTGTGGATAACTATTAACATGGTGTGTTTAGAAGTTATCCACGGCTGTTATTTTTGTG
TATAACTTAAAAATTTAAGAAAGATGGAGTAAATTTATGTCGGAAAAAGAAATTTGGGAA
AAAGTGCTTGAAATTGCTCAAGAAAAATTATCAGCTGTAAGTTACTCAACTTTCCTAAAA
GATACTGAGCTTTACACGATTAAAGATGGTGAAGCTATCGTATTATCGAGTATTCCTTTT
AATGCAAATTGGTTAAATCAACAATATGCTGAAATTATCCAAGCAATCTTATTTGATGTT
GTAGGCTATGAAGTTAAACCTCACTTTATTACTACTGAAGAATTAGCAAATTATAGTAAT
AATGAAACTGCTACTCCAAAAGAAACAACAAAACCTTCTACTGAAACAACTGAGGATAAT
CATGTGCTTGGTAGAGAGCAATTCAATGCCCATAACACATTTGACACTTTTGTAATCGGA
CCTGGTAACCGCTTTCCACATGCAGCAAGTTTAGCTGTAGCCGAAGCACCAGCCAAAGCG
TACAATCCATTATTTATCTATGGAGGTGTTGGTTTAGGAAAAACCCATTTAATGCATGCC
ATTGGTCATCATGTTTTAGATAATAATCCAGATGCCAAAGTGATTTACACATCAAGTGAA
AAATTCACAAATGAATTTATTAAATCAATTCGTGATAACGAAGGTGAAGCTTTCAGAGAA
AGATATCGTAATATCGACGTCTTATTAATCGATGATATTCAGTTCATACAAAACAAGGTA
CAAACACAAGAAGAATTTTTCTATACTTTTAATGAATTGCATCAGAATAACAAGCAAATA
GTTATTTCGAGTGATCGACCACCAAAGGAAATTGCACAATTAGAAGACCGATTACGTTCA
CGCTTTGAATGGGGGCTAATTGTTGATATTACGCCACCAGATTATGAAACTCGAATGGCA
ATTTTGCAGAAGAAAATTGAAGAAGAAAAATTAGATATTCCACCAGAAGCTTTAAATTAT
ATAGCAAATCAAATTCAATCTAATATTCGTGAATTAGAAGGTGCATTAACACGTTTACTT
GCATATTCACAATTATTAGGAAAACCAATTACAACTGAATTAACTGCTGAAGCTTTAAAA
GATATCATTCAAGCACCAAAATCTAAAAAGATTACCATCCAAGATATTCAAAAAATTGTA
GGCCAGTACTATAGTGTTAGAATTGAAGATTTCAGTGCAAAAAAACGTACAAAGTCAATT
GCATATCCGCGTCAAATAGCTATGTACTTGTCTAGAGAGCTTACAGATTTCTCATTACCT
AAAATTGGTGAAGAATTTGGTGGGCGTGATCATACGACCGTCATTCATGCTCATGAAAAA
ATATCTAAAGATTTAAAAGAAGATCCTATTTTTAAACAAGAAGTAGAGAATCTTGAAAAA
GAAATAAGAAATGTATAAGTAGGAAACTTTGGGAAATGTAATCTGTTATATAACAGCACT
AATGATAACAATCATTTTTTACATTTCTATATGCTAATGTGGCAAGATGAGCAAAACTCA
TTTTGTGGATAATGTTTAAAAGTCATACACACCCTACACAAGTTATCAACATGTGTATAA
CTTCGCCAAATCTATGTTTTTAAGACTTATCCACCAATCCACAGCACCTACTACTATTAC
TAAGAACTTAAAACCTATATAATTATATATAAACGACTGGAAGGAGTTTTAATTAATGAT
GGAATTCACTATTAAAAGAGATTATTTTATTACACAATTAAATGACACATTAAAAGCTAT
TTCACCAAGAACAACATTACCTATATTAACTGGTATCAAAATCGATGCGAAAGAACATGA
AGTTATATTAACTGGTTCAGACTCTGAAATTTCAATAGAAATCACTATTCCTAAAACTGT
AGATGGCGAAGATATTGTCAATATTTCAGAAACAGGCTCAGTAGTACTTCCTGGACGATT
CTTTGTTGATATTATAAAAAAATTACCTGGTAAAGATGTTAAATTATCTACAAATGAACA
ATTCCAGACATTAATTACATCAGGTCATTCTGAATTTAATTTAAGTGGCTTAGACCCAGA
TCAATATCCTTTATTACCTCAAGTTTCTAGAGATGACGCAATTCAATTGTCGGTAAAAGT
GCTTAAAAACGTGATTGCACAAACAAATTTTGCAGTGTCCACCTCAGAAACACGCCCAGT
ACTAACTGGTGTGAACTGGCTTATACAAGAAAATGAATTAATATGCACAGCGACTGACTC
ACACCGCTTGGCTGTAAGAAAGTTGCAGTTAGAAGATGTTTCTGAAAACAAAAATGTCAT
CATTCCAGGTAAGGCTTTAGCTGAATTAAATAAAATTATGTCTGACAATGAAGAAGACAT
TGATATCTTCTTTGCTTCAAACCAAGTTTTATTTAAAGTTGGAAATGTGAACTTTATTTC
TCGATTATTAGAAGGACATTATCCTGATACAACACGTTTATTCCCTGAAAACTATGAAAT
TAAATTAAGTATAGACAATGGGGAGTTTTATCATGCGATTGATCGTGCCTCTTTATTAGC
ACGTGAAGGTGGTAACAACGTTATTAAATTAAGTACAGGTGATGACGTTGTTGAATTATC
TTCTACATCACCAGAAATTGGTACTGTAAAAGAAGAAGTTAATGCAAACGATGTTGAAGG
TGGTAGCCTGAAAATTTCATTCAACTCTAAATATATGATGGATGCTTTAAAAGCAATCGA
TAATGATGAGGTTGAAGTTGAATTCTTCGGTACAATGAAACCATTTATTCTAAAACCAAA
AGGTGACGACTCGGTAACGCAATTAATTTTACCAATCAGAACTTACTAAAAATAAATATA
AATAAAGGATGACGTGATTAATTAAAACGTCATCCTTTATTTTTTGGCAAAAATAATTCT
AGATGCGTATGTAAAATAAATTTGGCAGCATTTTAAACAGCAAATAAAAGACGCCAATTA
AATTTATGACAAATATATCCAAAATTTAATAAGTGTGCTTATATGCCCTTTAAATTTAAA
ATTTTAATAGTCAATAACAAGTTGAATATAAAAGTTAAACGCCGTTAAATAGCGTTAAAA
AATTGAAAATGACAGTATTGCCAAAAAATAAGAATTAATTATTTATATGTAAACGGTTTC
TACCTCTATTTTAAATGAAATTTGTGACAAAAAAAGGTATAATATATTAATGACATACAA
AGAAATGGAGTGATTATTTTGGTTCAAGAAGTTGTAGTAGAAGGAGACATTAATTTAGGT
CAATTTCTAAAAACAGAAGGGATTATTGAATCTGGTGGTCAAGCAAAATGGTTCTTGCAA
GACGTTGAAGTATTAATTAATGGAGTGCGTGAAACACGTCGCGGTAAAAAGTTAGAACAT
CAAGATCGTATAGATATCCCAGAATTACCTGAAGATGCTGGTTCTTTCTTAATCATTCAT
CAAGGTGAACAATGAAGTTAAATACACTCCAATTAGAAAATTATCGTAACTATGATGAGG
TTACGTTGAAATGTCATCCTGACGTGAATATCCTCATTGGAGAAAATGCACAAGGAAAGA
CAAATTTACTTGAATCAATTTATACCTTAGCTTTAGCAAAAAGTCATAGAACGAGTAATG
ATAAGGAACTCATACGTTTTAATGCTGATTATGCTAAAATAGAAGGTGAGCTTAGTTATA
GACACGGCACGATGCCATTAACAATGTTTATAACTAAAAAAGGTAAACAAGTCAAAGTGA
ATCACTTAGAGCAAAGTCGTCTAACTCAATATATTGGACACCTCAATGTGGTTCTATTTG
CGCCAGAAGATTTGAATATTGTAAAAGGCTCTCCTCAAATAAGACGACGCTTTATAGATA
TGGAGTTGGGCCAAATTTCTGCTGTTTACTTAAATGATTTAGCTCAATACCAACGTATTT
TAAAGCAAAAGAATAATTACTTAAAGCAGTTACAATTAGGCCAAAAAAAGGACTTAACAA
TGTTGGAAGTATTAAATCAGCAGTTTGCTGAATATGCAATGAAAGTAACTGATAAACGTG
CACATTTTATTCAAGAGCTAGAGTCGTTAGCTAAACCGATTCATGCTGGTATCACAAATG
ATAAAGAAGCGTTGTCGCTGAATTATTTACCTAGTCTTAAATTTGATTATGCTCAAAATG
AAGCGGCACGACTTGAAGAAATTATGTCTATTCTTAGCGATAATATGCAAAGAGAAAAAG
AACGAGGCATTAGCTTATTCGGACCACATCGAGATGATATAAGTTTTGATGTGAATGGCA
TGGATGCTCAAACATATGGTTCTCAAGGACAGCAACGTACAACGGCTTTGTCCATTAAAT
TAGCTGAAATTGAGTTAATGAATATCGAAGTTGGGGAATATCCCATCTTATTATTAGACG
ATGTACTCAGTGAATTAGATGATTCGCGTCAAACGCATTTATTAAGTACGATTCAGCATA
AAGTACAAACATTTGTCACTACGACATCTGTAGATGGTATTGATCATGAAATCATGAATA
ACGCTAAATTGTATCGTATTAATCAAGGTGAAATTATAAAGTAACAGAAAGCGATGGTGA
CTGCATTGTCAGATGTAAACAACACGGATAATTATGGTGCTGGGCAAATACAAGTATTAG
AAGGTTTAGAAGCAGTACGTAAAAGACCAGGTATGTATATAGGATCGACTTCAGAGAGAG
GTTTGCACCATTTAGTGTGGGAAATTGTCGATAATAGTATCGATGAAGCATTAGCTGGTT
ATGCAAATCAAATTGAAGTTGTTATTGAAAAAGATAACTGGATTAAAGTAACGGATAACG
GACGTGGTATCCCAGTTGATATTCAAGAAAAAATGGGACGTCCAGCTGTCGAAGTTATTT
TAACTGTTTTACATGCTGGTGGTAAATTTGGCGGTGGCGGATACAAAGTATCTGGTGGTT
TACATGGTGTTGGTTCATCAGTTGTAAACGCATTGTCACAAGACTTAGAAGTATATGTAC
ACAGAAATGAGACTATATATCATCAAGCATATAAAAAAGGTGTACCTCAATTTGACTTAA
AAGAAGTTGGCACAACTGATAAGACAGGTACTGTCATTCGTTTTAAAGCAGATGGAGAAA
TCTTCACAGAGACAACTGTATACAACTATGAAACATTACAGCAGCGTATTAGAGAGCTTG
CTTTCTTAAACAAAGGAATTCAAATCACATTAAGAGATGAACGTGATGAAGAAAACGTTA
GAGAAGACTCCTATCACTATGAGGGCGGTATTAAATCGTACGTTGAGTTATTGAACGAAA
ATAAAGAACCTATTCATGATGAGCCAATTTATATTCATCAATCTAAAGATGATATTGAAG
TAGAAATTGCGATTCAATATAACTCAGGATATGCCACAAATCTTTTAACTTACGCAAATA
ACATTCATACGTACGAAGGTGGTACGCATGAAGACGGATTCAAACGTGCATTAACGCGTG
TCTTAAATAGTTATGGTTTAAGTAGCAAGATTATGAAAGAAGAAAAAGATAGACTTTCTG
GTGAAGATACACGTGAAGGTATGACAGCAATTATATCTATCAAACATGGTGATCCTCAAT
TCGAAGGTCAAACGAAGACAAAATTAGGTAATTCTGAAGTGCGTCAAGTTGTAGATAAAT
TATTCTCAGAGCACTTTGAACGATTTTTATATGAAAATCCACAAGTCGCACGTACAGTGG
TTGAAAAAGGTATTATGGCGGCACGTGCACGTGTTGCTGCGAAAAAAGCGCGTGAAGTAA
CACGTCGTAAATCAGCGTTAGATGTAGCAAGCCTTCCAGGTAAATTAGCCGATTGCTCTA
GTAAAAGTCCTGAAGAATGTGAGATTTTCTTAGTCGAAGGGGACTCTGCCGGGGGGTCTA
CAAAATCTGGTCGTGACTCTAGAACGCAGGCGATTTTACCATTACGAGGTAAGATATTAA
ATGTTGAAAAAGCACGATTAGATAGAATTTTGAATAACAATGAAATTCGTCAAATGATCA
CAGCATTTGGTACAGGAATCGGTGGCGACTTTGATCTAGCGAAAGCAAGATATCACAAAA
TCGTCATTATGACTGATGCCGATGTGGATGGAGCGCATATTAGAACATTGTTATTAACAT
TCTTCTATCGATTTATGAGACCGTTAATTGAAGCAGGCTATGTGTATATTGCACAGCCAC
CGTTGTATAAACTGACACAAGGTAAACAAAAGTATTATGTATACAATGATAGGGAACTTG
ATAAACTTAAATCTGAATTGAATCCAACACCAAAATGGTCTATTGCACGATACAAAGGTC
TTGGAGAAATGAATGCAGATCAATTATGGGAAACAACAATGAACCCTGAGCACCGCGCTC
TTTTACAAGTAAAACTTGAAGATGCGATTGAAGCGGACCAAACATTTGAAATGTTAATGG
GTGATGTTGTAGAAAACCGTAGACAATTTATAGAAGATAATGCAGTTTATGCAAACTTAG
ACTTCTAAGCGCTGTGAACTGAACTTTTGAAGGAGGAACTCTTGATGGCTGAATTACCTC
AATCAAGAATAAATGAACGAAATATTACCAGTGAAATGCGTGAATCATTTTTAGATTATG
CGATGAGTGTTATCGTTGCTCGTGCATTGCCAGATGTTCGTGACGGTTTAAAACCAGTAC
ATCGTCGTATACTATATGGATTAAATGAACAAGGTATGACACCGGATAAATCATATAAAA
AATCAGCACGTATCGTTGGTGACGTAATGGGTAAATATCACCCTCATGGTGACTCATCTA
TTTATGAAGCAATGGTACGTATGGCTCAAGATTTCAGTTATCGTTATCCGCTTGTTGATG
GCCAAGGTAACTTTGGTTCAATGGATGGAGATGGCGCAGCAGCAATGCGTTATACTGAAG
CGCGTATGACTAAAATCACACTTGAACTGTTACGTGATATTAATAAAGATACAATAGATT
TTATCGATAACTATGATGGTAATGAAAGAGAGCCGTCAGTCTTACCTGCTCGATTCCCTA
ACTTGTTAGCCAATGGTGCATCAGGTATCGCGGTAGGTATGGCAACGAATATTCCACCAC
ATAACTTAACAGAATTAATCAATGGTGTACTTAGCTTAAGTAAGAACCCTGATATTTCAA
TTGCTGAGTTAATGGAGGATATTGAAGGTCCTGATTTCCCTACTGCTGGACTTATTTTAG
GTAAGAGTGGTATTAGACGTGCATATGAAACAGGTCGTGGTTCAATTCAAATGCGTTCTC
GTGCAGTTATTGAAGAACGTGGAGGCGGACGTCAACGTATTGTTGTCACTGAAATTCCTT
TCCAAGTGAATAAGGCTCGTATGATTGAAAAAATTGCAGAACTCGTTCGTGACAAGAAAA
TTGACGGTATCACTGATTTACGTGATGAAACAAGTTTACGTACTGGTGTGCGTGTCGTTA
TTGATGTGCGTAAGGATGCAAATGCTAGTGTCATTTTAAATAATTTATACAAACAAACGC
CACTTCAAACATCATTTGGTGTGAATATGATTGCACTTGTAAATGGTAGACCGAAGCTTA
TTAATTTAAAAGAAGCGTTGGTACATTATTTAGAGCATCAAAAGACAGTTGTTAGAAGAC
GTACGCAATACAACTTACGTAAAGCTAAAGATCGTGCCCACATTTTAGAAGGATTACGTA
TCGCACTTGACCATATCGATGAAATTATTTCAACGATTCGTGAGTCAGATACAGATAAAG
TTGCAATGGAAAGCTTGCAACAACGCTTCAAACTTTCTGAAAAACAAGCTCAAGCTATTT
TAGACATGCGTTTAAGACGTCTAACAGGTTTAGAGAGAGACAAAATTGAAGCTGAATATA
ATGAGTTATTAAATTATATTAGTGAATTAGAAGCAATCTTAGCTGATGAAGAAGTGTTAT
TACAGTTAGTTAGAGATGAATTGACTGAAATTAGAGATCGTTTCGGTGATGATCGTCGTA
CAGAAATTCAATTAGGTGGATTTGAAGACTTAGAGGACGAAGACTTAATTCCAGAAGAAC
AAATAGTAATTACACTAAGCCATAATAACTACATTAAACGTTTGCCGGTATCTACATATC
GTGCTCAAAACCGTGGTGGTCGTGGTGTTCAAGGTATGAATACATTGGAAGAAGATTTTG
TCAGTCAATTGGTAACTTTAAGTACACATGACCATGTATTGTTCTTTACTAACAAAGGTC
GTGTATACAAACTTAAAGGTTATGAAGTGCCTGAGTTATCAAGACAGTCTAAAGGTATTC
CTGTAGTGAATGCTATTGAACTTGAAAATGATGAAGTCATTAGTACAATGATTGCTGTTA
AAGACCTTGAAAGTGAAGACAACTTCTTAGTGTTTGCAACTAAGCGTGGTGTCGTTAAAC
GTTCAGCATTAAGTAACTTCTCAAGAATAAATAGAAATGGTAAGATTGCGATTTCGTTCA
GAGAAGATGATGAGTTAATTGCAGTTCGCTTAACAAGTGGTCAAGAAGATATCTTGATTG
GTACATCACATGCATCATTAATTCGATTCCCTGAATCAACATTACGTCCTTTAGGCCGTA
CAGCAACGGGTGTGAAAGGTATTACACTTCGTGAAGGTGACGAAGTTGTAGGGCTTGATG
TAGCTCATGCAAACAGTGTTGATGAAGTATTAGTAGTTACTGAAAATGGTTATGGTAAAC
GTACGCCAGTTAATGACTATCGTTTATCAAATCGTGGTGGTAAAGGTATTAAAACAGCTA
CGATTACTGAGCGTAATGGTAATGTTGTATGTATCACTACAGTAACTGGTGAAGAAGATT
TAATGATTGTTACTAATGCAGGTGTCATTATTCGACTAGATGTTGCAGATATTTCTCAAA
ATGGTCGTGCAGCACAAGGTGTTCGCTTAATTCGCTTAGGTGATGATCAATTTGTTTCAA
CGGTTGCTAAAGTAAAAGAAGATGCAGAAGATGAAACGAATGAAGATGAGCAATCTACTT
CAACTGTATCTGAAGATGGTACTGAACAACAACGTGAAGCGGTTGTAAATGATGAAACAC
CAGGAAATGCAATTCATACTGAAGTGATTGATTCAGAAGAAAATGATGAAGATGGACGTA
TTGAAGTAAGACAAGATTTCATGGATCGTGTTGAAGAAGATATACAACAATCATCAGATG
AAGAATAATAAAAAATAAGACTTCCCTATATGTAGGGGAGTCTTATTTTTATGCTAGAAA
GTAATGCTTTACTATATTCAATGATTAGTAATGACTAACTTTCTAATTGTTTCATTGCGT
AAGGTATTTCATTGATAAGTCTTGATGGTGGCACCACATACATATCTTTTGCAAGGTTTT
CGCCAATAAAACTATGTGTATATGTGGCACTCATAACCGCTTCTTTTAAGTTATCAAATT
GACCGACAAAGCTTGTAATCATACCAGCAAGTGTATCGCCCATACCACCAGTCGCCATTG
CTGGGCTACCGATTGTCAATTTAAAGTCTTCATCTTTAAAGAAAATTTCAGTACCATGTT
TTTTAAGTACAACAGTTGCACCTAAACGATCAACTGCTTCACGATTACGCTCATATGTCT
GTTCCTCAATAGGAATACCACTTAATCGTTCCCATTCTTTGAGGTGTGGTGTAAAGATCA
CACGACATGTAGGTAATTGCGGTTTCAGTTTACTAAAGATTGTAATCGCATCGCCGTCTA
CGATTAAATTTTGATGCGGTTGTATATTTTGTAGTAGGAATGTAATGGCATTATTTCCTT
TGAAATCAACGCCAAGACCTGGACCAATTAGTATACTGTCAGTCATTTCAATCATTTTCG
TCAACATTTTCGTATCATTAATATCAATAACCATCGCTTCTGGGCAACGAGAATGTAATG
CTGAATGATTTGTTGGATGTGTAGCTACAGTGATTAAACCACTACCGCTAAATACACATG
CACGAGCCGCTAACATAATGGCACCACCTAAGTTAGCAGATCCACCAATTAATAAAATTT
TGCCATAATCACCTTTATGTGAATCTTCTTTACGCTTAGGAATGTTAATAGAATTTAACG
TTTCCATAGTGATATAACCTCCCATGTAAAAGCCTTTTCCGAATTTATTCAATTTTAAAA
ATATATAGTAACTTTTAACAAAATGTATTATAAATTTCTGAATTCATTATTATTTGTCGT
TAAATACAATAGAAAATACTATACCTGTATATGCAATTCGTCAATAGATAAATTATTAAA
TATGCTTACAACAATCTTAATATCCTTTAACGCACTACAATAGTGCTCTGATAATAGGTT
ATAAATGTACGTAAAACCATTGTTTCAATAAAAATGAAAACGTATACTTCAAGAAGGATG
GGTTACTTAATATAAACAAGGGGGTAACATATATGACTTTATATTTAGATGGTGAAACAC
TAACAATTGAGGATATTAAATCATTTTTACAACAACAATCAAAGATTGAAATTATTGATG
ATGCGTTAGAACGTGTCAAAAAAGTAGAGCGGTAGTTGAACGTATTATTGAAAATGAGGA
AACGGTTTACGGTATTACTACAGGTTTTGGGTTATTTAGTGATGTACGTATAGACCCGAC
GCAATATAATGAATTACAAGTGAATCTGATACGCTCACATGCCTGTGGACTAGGTGAGCC
ATTTTCAAAAGAAGTAGCATTAGTCATGATGATTTTACGATTGAATACATTATTAAAAGG
TCATTCAGGTGCCACTTTAGAATTAGTGAGACAATTACAATTTTTTATAAATGAACGTAT
TATACCGATAATTCCACAGCAAGGCTCTCTCGGTGCATCAGGAGATTTAGCGCCATTATC
ACATTTAGCATTAGCATTAATTGGTGAAGGGAAAGTATTGTACAGAGGGGAAGAAAAGGA
TAGTGACGATGTATTAAGAGAATTAAATAGACAACCTTTGAACCTTCAGGCTAAAGAAGG
TTTAGCATTGATTAATGGTACGCAAGCTATGACAGCTCAAGGTGTCATTAGTTATATAGA
ATCAGAAGATTTAGGTTACCAATCTGAATGGATTGCTGCATTAACGCATCAGTCTCTTAA
TGGCATTATAGATGCATATAGACATGATGTGCACGCTGTTCGTAATTTTCAAGAACAGAT
TAATGTGGCAGCGCGTATGCGTGATTGGTTAGAAGGATCAACATTAACGACGCGACAAGC
AGAAATACGTGTACAAGATGCATATACGTTGCGTTGTATACCACAAATCCATGGCGCGAG
TTTTCAAGTATTCAATTATGTTAAACAGCAATTAGAATTTGAAATGAATGCGGCTAATGA
TAATCCACTTATATTTGAGGAAGCAAATGAAACGTTTGTTATTTCAGGTGGTAACTTCCA
TGGACAACCTATTGCTTTTGCATTAGATCATCTTAAATTAGGTGTAAGTGAATTAGCAAA
CGTATCGGAACGTCGTTTAGAGCGACTAGTAAATCCTCAATTAAATGGTGATTTACCAGC
ATTTCTTAGTCCAGAGCCAGGATTGCAAAGTGGCGCGATGATTATGCAATATGCTGCTGC
AAGTCTCGTTTCTGAAAATAAAACTTTAGCGCATCCAGCGAGTGTTGATTCTATCACTTC
ATCTGCGAACCAAGAAGATCACGTATCTATGGGAACTACAGCTGCTAGACATGGTTATCA
AATTATTGAAAATGCAAGACGTGTGCTGGCAATCGAATGTGTTATTGCATTACAAGCAGC
AGAGTTAAAAGGTGTTGAAGGTTTATCACCAAAAACACGTCGTAAATATGAGGAGTTTCG
AAGTATCGTGCCATCCATTACACATGACCGTCAATTTCATAAAGATATTGAAGCGGTTGC
ACAGTATTTAAAGCAATCAATTTATCAAACGACTGCATGTCACTAAATCGACATGAGCGA
TGTTTGAAATCGTTACTTGAAAAAGCAAATATAGTTTGCTATATTAAAAATAACTTAATA
AGACATTGTTCGTAGGACAAGTAATATATAGTGTTCGATATCAGAGAGCTTGTGGTTAGT
GTGAACAAGAATCAACATATATATGAATCTACCTACTTAATTTAAAAGAACAATCGGTGA
TAACCGTTATTTTAGTGAAGTGCAATTTAGGTTTAGTGTATCTTTATAACTTAAATTGTT
AAATAGGGTGGCAACGCGTAGACCACGTCCCTTGTAGGGATGTGGTCTTTTTTTATTTTC
TAAAAAATAAAGACGTACGTCATTCCATAATAAATGATAATTATTTGGGAAAGGATGAAG
GTTAATGTTAGACATTAGATTATTCAGAAATGAGCCTGACACAGTTAAGAGCAAAATTGA
ATTACGTGGAGATGATCCAAAAGTTGTAGATGAAATTTTAGAATTGGATGAGCAACGACG
TAAATTAATTAGTGCAACAGAAGAAATGAAAGCACGTCGTAATAAAGTAAGCGAAGAAAT
CGCATTAAAAAAACGTAATAAAGAAAATGCTGATGATGTGATTGCTGAAATGCGCACATT
AGGTGACGATATTAAAGAAAAAGATAGTCAATTAAATGAAATTGATAATAAAATGACAGA
TATCCTTTGTCGTATTCCAAATTTAATAAGTGATGATGTACCTCAAGGTGAATCTGATGA
AGATAACGTTGAAGTTAAAAAGTGGGGTACACCACGTGAGTTTTCATTTGAACCAAAAGC
ACATTGGGATATTGTAGAAGAATTGAAAATGGCTGATTTTGATCGTGCAGCAAAAGTTTC
AGGTGCGCGTTTTGTATATTTAACAAATGAAGGTGCGCAATTAGAGCGTGCTTTAATGAA
CTATATGATTACAAAACATACAACACAACATGGTTATACAGAAATGATGGTACCACAGCT
TGTGAACGCAGATACAATGTATGGTACAGGTCAATTACCTAAATTTGAAGAAGATTTATT
TAAAGTAGAAAAAGAAGGATTATATACAATTCCAACTGCTGAAGTACCATTAACGAATTT
CTACCGTAATGAAATTATTCAACCAGGTGTACTTCCTGAAAAATTCACTGGTCAATCTGC
ATGTTTCCGTAGTGAAGCAGGATCAGCAGGTAGAGATACAAGAGGATTAATTCGTTTACA
TCAATTCGATAAAGTGGAAATGGTACGTTTTGAACAACCTGAAGATTCATGGAATGCTTT
AGAAGAAATGACAACAAACGCAGAAGCAATTCTAGAAGAGTTAGGTTTACCATATCGTCG
TGTTATTTTATGTACAGGTGATATTGGATTTAGTGCAAGCAAAACATATGATTTAGAAGT
TTGGTTACCAAGCTACAATGATTATAAAGAAATTAGTTCATGCTCAAACTGTACGGATTT
CCAAGCGCGTCGTGCTAACATCCGCTTCAAGCGTGACAAAGCAGCTAAACCAGAATTAGC
ACATACATTAAATGGTAGTGGTTTAGCAGTTGGACGTACATTTGCTGCTATTGTTGAAAA
TTACCAAAATGAAGATGGAACAGTAACAATTCCAGAAGCATTAGTACCATTTATGGGTGG
TAAAACACAAATTTCAAAACCAGTTAAATAAAAGCTTTAGCTACAAGCTTTAAAAAGTAT
ATATCTACGTATACTTAAAGCAAGGGCAAGATACTTTAAATAATATTTTAAAAAGTGGTG
ACGAAGCTGTCGCCACTTTTTTTGTGCTGTAAAAGTATAATAGTGAGCCAATGCACATAA
CAACAATAAATTAAGTTTGTTGTTTAATGGGGTGAACGCATTTCATTATAGCAACAATAC
GGGATAATTATGATGAACTAAAACAATCTAAAACGTAACAATTTTGAGCATCACTATTAT
AGGAAATTATGCGATAAAATACTGATTTCGTTGATGTAGTATGAGTAATATCGTTGGAGT
AGGGTAGGGGAGGGGATGATGATTATAAGGGAGTGGTACATAAATCAATATCCCAGACTC
ATCATTAGATATAAAAAATTATAAAATTAGTACTTAAAAACAACTACAAATCCGTAGAAA
ATATGGAGGTAGTCTTAAATAAAAAATTGAAAATTCTCAAAAATAAAAAGCTAATATGAA
GATGATTAAAGACTACGGTATGTCTAACTTCAGACAAACCGGTGTCTAACGTTATTGCTT
GTGATATAGAACTGTATTAGACTAGGTATATTATTTTTTTCGTAATTATATAAATATAAA
GTGGCAAAGGAGGTAGTTGAGATGACAACACATTTAAGTTTTAGACAAGGCGTGCGAGAG
TGTGTCCCAACATTATTGGGTTATGCCGGTGTTGGTATTTCATTTGGTATTGTGGCTTCG
TCTCAAAACTTTAGTATTTTAGAAATTATCTTGTTATGTCTTGTTATATATGCCGGTGCT
GCGCAATTTATTATGTGCGCGTTGTTTATAGCAGGTACACCGATATCAGCGATTGTACTA
ACTGTATTTATCGTAAATTCAAGAATGTTCCTTTTAAGTATGTCGCTTGCACCAAACTTC
AAGACATATGGGTTTTGGAACCGTGTTGGATTAGGTTCATTAGTAACTGACGAAACGTTT
GGCGTCGCCATTACACCTTATTTAAAAGGAGAAGCTATCAATGATCGTTGGATGCATGGT
CTTAATATCACAGCATATTTATTTTGGGCAATTTCATGTGTAGCTGGGGCTTTATTTGGC
GAATATATCTCAAATCCGCAAACGCTAGGGTTAGATTTTGCTATCACGGCTATGTTTATC
TTTTTGGCCATTGCGCAATTTGAATCAATTACTAAATCGCGATTAAGAATTTACATAGTA
CTCATTATTGCCGTCATAGTAATGATGTTATCGCTAAGTATGTTTATGCCTTCATATCTA
GCAATATTAATTGCAGCCACAATTTCAGCAGCGTTAGGAGTGATGATGGAACGATGATAA
CTCATATGAACATGTTAATACTTATTTTATTGTGTGGTATCGTAACGCTATTAATTCGAA
TTATACCTTTTATCATGATTTCAAAAGTGCAATTGCCTGATGTCGTGGTTCGATGGCTAT
CATTTATCCCAATCACACTATTTACGGCACTTGTCATAGACAGCATTATTCAACAGACGC
CTCATGGTGAGGGGTATACATTAAACATCCCTTACATTATCGCGCTCATTCCGACGGTTA
TTTTATCTATAATCACGCGTAGTTTAACCATTACAATTATTAGTGGGATTGTTATCATGG
CAGCATTACGATTTTTCTTTTAAAAATAACTGAAAATCATTGAACAGATATTTAAACTTA
GGTAAACTGTTAGTAATCAGAAAATTCTGATATACAAATCGTCTATGTTAAGATTGGGAA
TCGTGTATACGTAAGCGATTTGGCTAACGCATGACAATGATAACAACATTTTAAATGATA
AAGTAATTCATCACTGAATCTCAACTAACACATAACAATTTCATATTTCTTATTGTGAGA
AGTTGAGGGACTTGGCCCTGTGATACTTCAGCAACCGACTTTATAGCACGGTGCTAAAAC
CAACGAGTTACTCGAATGATAAGTATAAAGACTTCTTACTTTTCAATAGGGTGAGAAGTT
TTTTGTTTAAGGAGGAAAGAACAATGACAAATTACACAGTAGATACTTTAAATCTAGGGA
AATTTATTACAGAATCTGGGGAAGTCATAGATAACTTGCGTTTGAGATATGAGCATGTCG
GTTATCATGGACAACCATTAGTTGTAGTTTGTCATGCATTAACTGGTAATCATTTAACAT
ATGGAACAGATGATTATCCGGGTTGGTGGCGAGAAATTATTGATGGGGGATATATACCCA
TTCACGATTATCAATTTTTAACATTTGATGTTATTGGTAGTCCTTTCGGTTCAAGCTCAC
CTTTAAACGACACTCATTTTCCTAAAAAATTAACATTAAGAGATATTGTCAGAGCGAATG
AACGAGGTATACAAGCCCTTGGTTATGACAAGATTAATATTTTAATAGGGGGAAGTCTTG
GAGGAATGCAAGCAATGGAACTACTTTACAATCAACAGTTTGAAGTAGATAAAGCCATTA
TCCTTGCTGCAACAAGCCGAACATCATCTTATAGTAGAGCTTTTAATGAAATTGCAAGGC
AAGCCATTCATCTTGGTGGTAAGGAAGGTCTAAGTATTGCACGCCAATTAGGTTTTTTGA
CATATCGATCATCAAAAAGTTATGATGAACGTTTCACGCCGGATGAAGTAGTCGCATACC
AACAACATCAAGGTAATAAATTTAAAGAACATTTTGATTTGAATTGTTATCTGACACTGC
TAGATGTATTGGATAGTCACAACATTGACCGAGGCCGCACAGACGTAACGCATGTTTTTA
AAAATTTAGAAACAAAAGTGTTAACGATGGGGTTCATAGATGATTTGCTATATCCGGACG
ATCAAGTTCGTGCATTAGGTGAACGTTTTAAATATCATCGTCATTTCTTCGTGCCTGATA
ATGTTGGGCATGATGGATTCCTACTAAACTTTAGTACCTGGGCACCTAACTTATATCATT
TCTTGAATTTAAAGCATTTTAAGCGCAAGTAATAATGTATATATTTTCAAAGAATGAAGC
CACTAAATCACAGTTATCATATTCAAAAACATCTAGAGTACATGAGAGTGGAAATGAATT
GTAAATCTAAATCAAGCTTGATTGCTGTGTAGTGGGATTAAATAATCATGTTGAAAATGA
AAGCACACAAAAGCGATTCAAATGAGTATGTTAATTACTTATAAAACATGAAAGTTATTG
TTCAATTAAATGAAATAGAAGCATACAATCTATAAATTGTTAATTTCCATTAAAGAGGTT
AAAATAATAGCTATAGTTAAAAATATGGGAGTGGCTTATGTGTTTTCAAAAATACAACCT
AAAGCAACAATAATTGCAACGATTACGTTGGTATTTGTCGCTTTAGCTTTATATCTAGTG
CCTGGTTTAGGACTAATATTTGCATTATTTGCAACCATACCAGGTATCGTTTTATGGAAT
AAATCAATACAATCTTTCGGGATTAGTGCACTTATTACAGTAATTATAACAACTGTTTTA
GGTAATACTTTCGTTTTAAGTGCCATCATATTAGTCTTAATTGCAAGTTTAATTATTGGT
CAATTGCTCAAAGAAAGAACGTCTAAAGAAAGAATATTATACGTAACAACAGTAGCGATG
AGCTTAATTTCATTAATCGCTTTTATGTTACTACAAACATTCGGAAGAATTCCACCATCA
GCGAGCATAGTAAAACCTTTCAAGCAAACATTACATGAAGCGATTACGATGAGCGGTGCC
GATGCGAATATGACCCAAATATTAGAAGAAGGGTTTAGACAAGCGACCGTTCAATTACCA
GGTTTCATCATTATCATTACATTTTTAATCGTCTTAATTAACTTAATCGTTACATTTCCG
ATTTTACGAAAATTTAAAATCGCTACACCTGTATTTAAGCCACTTTTCGCGTGGCAAATG
AGCGGTATTTTATTATGGATATACATTATTGTTATCATATGTTTATTATTTACAGGTCAA
CCGAGTGTGTTCCAGAGCATTCTTTTAAACTTCCAACTTGTGTTATCATTAGTAATGTAT
ATTCAAGGTTTAAGTGTTATTCATTTCTTTGGTAAAGCGAAAGGTTTGCCGAATGCAGTA
ACGATTTTACTATTGATTATCGGTACAATACTGACACCTACGACACATATTGTAGGACTA
CTTGGTGTTATCGATTTAAGTTTGAATTTGAAGCGAATCATGAAAAATAATTCTAAAAAG
TGAATAGAGGTGGAATAATGAATCGGCAGTCCACTAAGAAAGCTTTACTAATACCATTTG
TCATCATGATCATCACAGCAATTGTTTTAATGGGTGTATGGTTTATCTTTAATAGTCTTA
TAGCATTAATTGCATCTATCGTTCTTGTCGTGATGATTATTGTTAGCATCATTTTATTCA
GACAAGCTTTAATGAAAATGGATAGTTATGTAGATGGTTTGAGTGCTCAAATTTCAACAA
CAAATAATAAAGCAATCAAACATTTACCAATTGGTATCATTGTTTTAGATGAAAATGATC
ACATCGAATGGGTTAACCAATTTATGACAGATCATATGGAAGCAAATGTCATTTCTGAAT
CTGTAAATGAAGTATTTCCAAACATTTTAAAGCAATTAGATAGAGTGAAATCCGTTGAAA
TAGAATATAATCAGTATCATTTCCAAGTACGTTATTCTGAGAATGATCACTGCCTCTATT
TCTTTGATATAACTGAACAAGTACAAACAAATGAACTATATGAAAATTCTAAACCAATCA
TTGCGACATTATTTTTAGATAACTACGATGAGATTACTCAAAATATGAATGATACGCAGC
GTTCGGAAATCAACTCAATGGTAACGCGTGTCATTAGTCGATGGGCAACTGAGTATAATA
TATTCTTTAAAAGGTATAGTTCCGATCAATTCGTAGCCTATTTAAATCAAAAAATATTAG
CTGACTTAGAAGAATCTAAATTTGATATTTTAAGTCAATTACGTGAAAAAAGTGTTGGTT
ATCGTGCCCAATTAACATTAAGTATCGGTGTTGGTGAAGGTACTGAAAATTTAATCGACT
TAGGTGAATTGTCACAATCAGGCCTAGACTTAGCATTAGGACGCGGTGGCGACCAAGTTG
CAATTAAAAGTATTAATGGTAATGTGCGCTTCTATGGCGGTAAGACTGACCCGATGGAGA
AACGTACTCGTGTAAGAGCACGTGTGATCTCACATGCGTTAAAAGATATCCTTGCAGAGG
GTGACAAAGTCATTATCATGGGACATAAACGTCCTGACTTAGATGCAATTGGTGCAGCAA
TCGGTGTGTCTAGATTTGCAATGATGAATAATTTAGAAGCATACATCGTATTAAATGAGA
CTGACATTGATCCAACATTACGACGCGTGATGAACGAAATTGATAAAAAGCCAGAGTTAA
GAGAACGATTTATAACATCAGATGATGCTTGGGATATGATGACATCTAAGACAACCGTAG
TGATTGTTGATACGCATAAACCGGAACTGGTTTTAGATGAAAATGTCTTAAATAAAGCAA
ACCGTAAAGTTGTTATCGATCATCATAGACGTGGTGAAAGCTTCATCTCTAATCCATTGT
TGATATATATGGAACCATACGCAAGTTCGACAGCTGAATTGGTAACAGAGTTACTGGAAT
ATCAACCAACAGAACAACGTTTAACACGTCTTGAATCAACAGTGATGTATGCAGGTATTA
TTGTAGATACAAGAAACTTTACATTACGAACAGGATCAAGAACATTCGATGCAGCGAGTT
ATTTACGTGCACATGGTGCAGATACGATTTTAACGCAACATTTCTTAAAAGATGATGTGG
ATACTTACATTAATCGATCTGAATTAATTCGAACTGTAAAAGTTGAAGATAATGGCATAG
CCATTGCGCATGGTTCAGACGATAAAATTTATCATCCAGTAACAGTTGCACAAGCAGCAG
ATGAACTGTTAAGTTTAGAAGGTATTGAAGCATCATATGTTGTTGCGAGACGTGAAGATA
ATCTGATTGGTATATCTGCGCGTTCACTCGGTTCAGTAAATGTCCAGTTAACAATGGAAG
CACTTGGTGGCGGTGGACATTTAACCAATGCGGCAACACAACTTAAAGGTGTGACAGTTG
AAGAGGCGATAGCACAATTACAACAAGCAATTACAGAACAATTAAGTAGGAGTGAAGATG
CATGAAAGTAATTTTTACACAAGATGTTAAAGGTAAAGGTAAAAAAGGTGAAGTTAAAGA
AGTACCAGTAGGTTATGCAAATAACTTCTTATTGAAAAAGAATTATGCTGTAGAAGCAAC
ACCAGGTAACCTTAAACAATTAGAGTTACAGAAAAAACGTGCAAAACAAGAACGCCAACA
AGAAATTGAAGATGCTAAAGCATTAAAAGAAACGTTATCAAACATTGAAGTTGAAGTATC
AGCAAAAACTGGTGAAGGTGGTAAATTGTTTGGGTCAGTAAGTACAAAACAAATTGCCGA
AGCACTAAAAGCACAACATGATATTAAAATTGATAAACGTAAAATGGATTTACCAAATGG
AATTCATTCCCTAGGATATACGAATGTACCTGTTAAATTAGATAAAGAAGTTGAAGGTAC
AATTCGCGTACACACAGTTGAACAATAAAGTTGGATTGAAATAAGAGGTGTAACCATTCA
TGGATAGAATGTATGAGCAAAATCAAATGCCACATAACAATGAAGCTGAACAGTCTGTCT
TAGGTTCAATTATTATAGATCCAGAATTGATTAATACTACTCAGGAAGTTTTGCTTCCTG
AGTCGTTTTATAGGGGTGCCCATCAACATATTTTCCGTGCAATGATGCACTTAAATGAAG
ATAATAAAGAAATTGATGTTGTAACATTGATGGATCAATTATCGATGGAAGGTACGTTGA
ATGAAGCGGGTGGCCCGCAATATCTTGCAGAGTTATCTACAAATGTACCAACGACACGAA
ATGTTCAGTATTATACGGACATTGTTTCTAAGCATGCATTAAAACGTAGATTGATTCAAA
CTGCAGATAGTATTGCCAATGATGGATATAATGATGAACTTGAACTAGATGCGATTTTAA
GTGATGCAGAACGTCGAATTTTAGAGCTGTCATCTTCTCGTGAAAGCGATGGCTTTAAAG
ACATTCGAGACGTCTTAGGACAAGTGTATGAAACAGCTGAAGAGCTTGATCAAAATAGTG
GTCAAACACCAGGTATACCTACAGGGTATCGAGATTTAGACCAAATGACAGCAGGGTTCA
ACCGAAATGATTTAATTATCCTTGCAGCGCGTCCATCTGTAGGTAAGACTGCGTTCGCAC
TTAATATTGCACAAAAAGTTGCAACGCATGAAGATATGTATACAGTTGGTATTTTCTCAC
TAGAGATGGGTGCTGATCAGTTAGCCACACGTATGATTTGTAGTTCTGGTAATGTTGACT
CAAACCGCTTAAGAACGGGTACTATGACTGAGGAAGATTGGAGTCGTTTTACTATAGCGG
TAGGTAAATTATCACGTACGAAGATTTTTATTGATGATACACCGGGTATTCGAATTAATG
ATTTACGTTCTAAATGTCGTCGATTAAAGCAAGAACATGGCTTAGACATGATTGTGATTG
ACTACTTACAGTTGATTCAAGGTAGTGGTTCACGTGCGTCCGATAACAGACAACAGGAAG
TTTCTGAAATCTCTCGTACATTAAAAGCATTAGCCCGTGAATTAGAATGTCCAGTTATCG
CATTAAGTCAGTTATCTCGTGGTGTTGAACAACGACAAGATAAACGTCCAATGATGAGTG
ATATTCGTGAATCTGGTTCGATTGAGCAAGATGCCGATATCGTTGCATTCTTATACCGTG
ATGATTACTATAACCGTGGTGGCGATGAAGATGATGACGATGATGGTGGTTTCGAGCCAC
AAACGAATGATGAAAACGGTGAAATTGAAATTATCATTGCTAAGCAACGTAACGGTCCAA
CAGGCACAGTTAAGTTACACTTTATGAAACAATATAATAAATTTACCGATATCGATTATG
CACATGCAGATATGATGTAAAAAAAGTTTTTCCGTACAATAATCATTACGATGATAAAAT
TGTACGGTTTTTATTTTGTTCTGAACGGGTTGATATATGTTAAGTTTGTGTATTGAAAAT
GATAAATTAGTACTGTCAACACCTCTGTTAAAGGGTTTTTAGGACGTTGAAGACTATTTG
TTAAAATGATTTTCCTTTTAAAAAGGCTAAAAATCAATGTTCGATTTTTATTTGCATTAT
GGTCTCGATATTGGTAGAATATCAAATGGTTAAATGAGAAAAACTTGGAGGTGCTCACAT
GTCATCAATCGTAGTAGTTGGGACACAATGGGGAGACGAAGGAAAAGGAAAAATAACGGA
TTTCTTGGCAGAACAGTCAGATGTTATCGCGCGTTTTTCAGGTGGTAATAATGCAGGCCA
TACCATTCAATTTGGCGGAGAAACATATAAATTACATTTAGTACCATCTGGTATCTTTTA
TAAAGATAAATTAGCGGTAATCGGTAACGGTGTCGTTGTTGATCCAGTTGCACTATTAAA
AGAATTAGACGGATTAAATGAACGTGGCATTCCTACAAGTAATTTACGTATTTCTAATCG
TGCGCAAGTGATTTTGCCTTACCACTTAGCACAAGATGAATATGAAGAACGTTTACGTGG
AGACAACAAAATTGGCACAACTAAAAAAGGTATCGGTCCAGCATATGTAGACAAAGTTCA
ACGTATCGGAATTCGTATGGCAGATTTACTTGAAAAAGAAACGTTTGAAAGATTATTGAA
ATCAAATATTGAATATAAACAAGCATATTTCAAAGGTATGTTTAATGAAACTTGCCCATC
ATTTGATGAAATCTTTGAAGAATACTATGCAGCAGGTCAACGGCTAAAAGAATTTGTAAC
AGACACATCAAAAATCTTAGACGATGCATTTGTAGCAGATGAAAAGGTACTTTTTGAAGG
TGCGCAAGGTGTAATGTTAGATATCGACCATGGTACATATCCATTCGTTACATCAAGTAA
TCCAATTGCAGGTAACGTTACTGTTGGTACAGGTGTAGGTCCTACATTCGTTTCAAAGGT
AATTGGTGTATGTAAAGCTTATACATCACGTGTTGGTGATGGTCCATTCCCTACTGAATT
ATTCGATGAAGATGGACATCATATTAGAGAAGTTGGTCGTGAATATGGTACAACAACAGG
ACGTCCACGTCGTGTAGGTTGGTTTGATTCAGTTGTATTACGTCACTCTCGTCGTGTAAG
TGGTATTACAGATTTATCTATTAACTCAATCGATGTTTTAACAGGCCTAGACACAGTGAA
AATCTGTACAGCTTATGAATTAGACGGTAAAGAAATTACTGAGTACCCAGCAAACTTAGA
TCAATTAAAACGTTGTAAACCAATCTTTGAAGAGTTACCAGGTTGGACAGAAGACGTAAC
AAGTGTGCGTACTTTAGAAGAATTACCTGAAAATGCACGTAAATATTTAGAGCGTATTTC
AGAATTATGTAATGTACAAATTTCTATCTTCTCAGTTGGTCCAGATAGAGAACAAACAAA
CCTATTAAAAGAATTGTGGTAGAACTTTATATAAGTCATACGCAATGATTATAAATACAT
GAGCCTTCTATCTTTATTGGTAGGAGGCTTTTGCTATGCTTACTTCTGTATCGATTCGAT
TATTTAGATAAAAAATACTAACGTAAAGGTGATATTTGCTAGTCATAATTTAAAAGATTA
GATGATATTTAACGAAATTAAGAAGAAATACTTGAATGTAATAAGTCTGATGTCGAAAAT
AGCTATTAAAATAGAGTAGACGTAAGTGTAAATGAAAGTACCTAAAATAGAAAAATTTCA
AAAATAGCGTAATTATTATAATAAATAGACTGCCAATAAAATGCAATTTTTCACTTATAA
CATTCTTCAAAAAATAATAGCAAAATTATGTAAAAAATATCTTGTCATGGCAAGATTGGC
TGTGCTATAATCTATCTTGTGCTTAAGAACGGCTCCTTGGTCAAGCGGTTAAGACACCGC
CCTTTCACGGCGGTAACACGGGTTCGAGTCCCGTAGGAGTCACCATTTTTTAGGTCTCGT
AGTGTAGCGGTTAACACGCCTGCCTGTCACGCAGGAGATCGCGGGTTCGATTCCCGTCGA
GACCGTACAAATGCCTATCCAAGAGGATAGGCATTTTTTTGCGTTTAATATTATATTAAT
AAAAGACATATGGACGAATGATAATCATATTGATTTATCTGTTCGTCCATTTTCTTTATA
ATGTATGAACCTCGAGTAACTTAGTGGTTGGATATGAAAGATAAACGTAGACAATAAAAT
CTTTATTAGACGTACAAACATATGCTACTGTCAACATATTTCTTCGTTGTGATATGCCAC
CAATCCTCCATAACATCAATTGTTAAAGTAACGAATAATGATATTTATTTTCTGAGCAAT
GACGTGCAACTAGAAGTTGCCATTACCCTAATTTTATTATTGGAATAGAGACCTCATCAT
TGTGTTAAATATCATTGTCACAATCCGCCGTGAGAAACTAATAAAAAATATTAATATATA
AGTTTATATTGGAAAATAGAATTAATAGCTTATAAATGGTAAATTATATAATAGGTTACT
ATACGTTATAAGACGGAAAATGCGCACAATAACAAAAATAGTAAGCGACATCCTGTGATT
TTTTACACAAACATAAACGATAAAGAACAAAAAATGATAAAATAATATTAATGATTTAAG
AAAAGAGGTTTATGCAAATGGCTAGAAAAGTTGTTGTAGTTGATGATGAAAAACCGATTG
CTGATATTTTAGAATTTAACTTAAAAAAGAAGGATACGATGTTTACTGTGCATACGATGG
TAATGATGCAGTCGACTTAATTTATGAAGAAGAACCAGATATCGTATTACTAGATATCAT
GTTACCTGGTCGTGATGGTATGGAAGTATGTCGTGAAGTGCGCAAAAAATACGAAATGCC
AATTATAATGCTTACTGCTAAAGATTCAGAAATTGATAAAGTGCTTGGTTTAGAACTGGG
TGCAGATGACTATGTAACGAAACCGTTTAGTACGCGTGAATTAATCGCACGTGTGAAAGC
GAACTTACGTCGTCATTACTCACAACCAGCACAAGACACTGGAAATGTAACGAATGAAAT
CACAATTAAAGATATTGTGATTTATCCAGACGCATATTCTATTAAAAAACGTGGCGAAGA
TATTGAATTAACACATCGTGAATTTGAATTGTTCCATTATTTATCAAAACATATGGGACA
AGTAATGACACGTGAACATTTATTACAAACAGTATGGGGCTATGATTACTTTGGCGATGT
ACGTACGGTCGATGTAACGATTCGTCGTTTACGTGAAAAGATTGAAGATGATCCGTCACA
TCCTGAATATATTGTGACGCGTAGAGGCGTTGGATATTTCCTCCAACAACATGAGTAGAG
GTCGAAACGAATGAAGTGGCTAAAACAACTACAATCCCTTCATACTAAACTTGTAATTGT
CTATGTATTACTGATTATCATTGGTATGCAAATTATCGGGCTGTATTTTACAAATAATCT
TGAAAAAGAGCTGCTTGATAATTTTAAGAAGAATATTACGCAGTACGCTAAACAATTAGA
AATTAGTATTGAAAAAGTATATGACGAAAAGGGCTCCGCAAATGCACAAAAAGATATTCA
AAATTTATTAAGTGAGTATGCCAACCGTCAAGAAATTGGAGAAATTCGTTTTATAGATAA
AGACCAAATTATTATTGCGACGACGAAGCAGTCTAACCGTAGTCTAATCAATCAAAAAGC
GAATGATAGTTCTGTCCAAAAAGCACTATCACTAGGACAATCAAACGATCATTTAATTTT
AAAAGATTATGGCGGTGGTAAGGACCGTGTCTGGGTATATAATATCCCAGTTAAAGTCGA
TAAAAAAGGTAATTGGTAATATTTATATCGAATCAAAAATTAATGACGTTTATAACCAAT
TAAATAATATAAATCAAATATTCATTGTTGGTACAGCTATTTCATTATTAATCACAGTCA
TCCTAGGATTCTTTATAGCGCGAACGATTACCAAACCAATCACCGATATGCGTAACCAGA
CGGTCGAAATGTCCAGAGGTAACTATACGCAACGTGTGAAGATTTATGGTAATGATGAAA
TTGGCGAATTAGCTTTAGCATTTAATAACTTGTCTAAACGTGTACAAGAAGCGCAGGCTA
ATACTGAAAGTGAGAAACGTAGACTGGACTCAGTTATCACCCATATGAGTGATGGTATTA
TTGCAACAGACCGCCGTGGACGTATTCGTATCGTCAATGATATGGCACTTAAGATGCTTG
GTATGGCGAAAGAAGACATCATCGGTTATTACATGTTAAGTGTATTAAGTCTTGAAGATG
AATTTAAACTTGAAGAAATTCAAGAGAATAATGATAGTTTCTTATTAGATTTAAATGAAG
AAGAAGGTCTAATCGCACGTGTTAACTTTAGTACGATTGTGCAGGAAACAGGATTTGTAA
CTGGTTATATCGCTGTGTTACATGACGTTACTGAACAACAACAAGTTGAACGTGAGCGTC
GTGAATTTGTTGCCAATGTATCACATGAGTTACGTACACCTTTAACTTCTATGAATAGTT
ACATTGAAGCACTTGAAGAAGGTGCATGGAAAGATGAGGAACTTGCGCCACAATTTTTAT
CTGTTACCCGTGAAGAAACAGAACGAATGATTCGACTGGTCAATGACTTGCTACAGTTAT
CTAAAATGGATAATGAGTCTGATCAAATCAACAAAGAAATTATCGACTTTAACATGTTCA
TTAATAAAATTATTAATCGACATGAAATGTCTGCGAAAGATACAACATTTATTCGAGATA
TTCCGAAAAAGACGATTTTCACAGAATTTGATCCTGATAAAATGACGCAAGTATTTGATA
ATGTCATTACAAATGCGATGAAATATTCTAGAGGCGATAAACGTGTCGAGTTCCACGTGA
AACAAAATCCACTTTATAATCGAATGACGATTCGTATTAAAGATAATGGCATCGGTATTC
CTATCAATAAAGTCGATAAGATATTCGACCGATTCTATCGTGTAGATAAGGCGCGTACGC
GTAAAATGGGTGGTACTGGATTAGGACTAGCCATTTCGAAAGAGATTGTGGAAGCGCACA
ATGGTCGTATTTGGGCAAACAGTGTAGAAGGTCAAGGTACATCTATCTTTATCACACTTC
CATGTGAAGTCATTGAAGACGGTGATTGGGATGAATAATAAGGAACATATTAAATCTGTC
ATTTTAGCGCTACTCGTCTTGATGAGTGTCGTATTGACATATATGGTATGGAACTTTTCT
CCTGATATTGCAAATGTCGACAATACAGATAGTAAGAAGAGTGAAACGAAACCTTTAACG
ACACCTATGACAGCCAAAATGGATACAACTATTACGCCATTTCAGATTATTCATTCGAAA
AATGATCATCCAGAAGGTACGATTGCGACGGTATCTAATGTGAATAAACTGACGAAACCT
TTGAAAAATAAAGAAGTGAAGTCCGTGGAACATGTTCGTCGGGATCATAACTTGATGATT
CCTGATTTGAGCAGTGATTTTACATTATTCGATTTTACGTATGATTTACCGTTATCAACA
TATCTTGGTCAAGTACTGAACATGAATGCGAAAGTACCAAATCATTTCAATTTCAATCGT
TTGGTCATAGATCATGATGCTGATGATAATATCGTGCTTTATGCTATAAGCAAAGATCGC
CACGATTACGTAAAATTAACAACTACAACGAAAAATGATCATTTTTTAGATGCATTAGCA
GCAGTGAAAAAAGATATGCAACCATACACAGATATCATCACAAACAAAGATACAATTGAT
CGTACGACGCATGTTTTTGCACCAAGTAAACCTGAAAAGTTAAAAACATATCGCATGGTA
TTTAACACGATTAGTGTTGAGAAAATAAATGCTATACTATTTGACGATTCAACCATCGTT
CGTAGTTCAAAGAGTGGTGTTACAACCTACAACAATAATACAGGTGTCGCAAACTATAAC
GATAAAAATGAAAAATACCATTATAAAAACTTGTCCGAAGATGAAGCAAGTTCCAGCAAA
ATGGAAGAAACGATTCCAGGAACCTTTGATTTTATTAATGGTCATGGTGGTTTCTTAAAC
GAAGACTTCAGATTGTTTAGTACGAATAATCAGTCAGGCGAGTTAACATATCAACGTTTC
CTTAACGGTTATCCAACGTTTAATAAAGAAGGCTCTAATCAAATTCAAGTCACTTGGGGT
GAAAAAGGCGTCTTTGATTATCGTCGTTCGTTATTGCGCACCGACGTTGTGTTAAATAGT
GAGGATAATAAAACGTTGCCGAAATTAGAGTCTGTACGTTCAAGCTTAGCGAACAATAGT
GATATTAATTTTGAAAAAGTAACAAACATCGCTATCGGTTACGAAATGCAGGATAACTCA
GATCATAATCACATTGAAGTGCAGATTAACAGTGAACTCGTACCGCGTTGGTATGTAGAA
TATGATGGTGAATGGTATGTTTATAACGATGGGAGGCTTGAATAAATGAACTGGAAACTG
ACAAAGACACTTTTCATTTTCGTGTTTATTCTTGTCAACATCGTGTTAGTATCGATTTAT
GTTAATAAAGTCAATCGCTCACACATTAATGAAGTTGAGAGTAACAATGAAGTTAATTTT
CAGCAAGAAGAAATTAAAGTACCGGCTAGTATATTGAATAAATCAGTTAAAGGTATAAAA
TTAGAGCAAATTACGGGGCGTTCGAAAGACTTTAGTTCTAAAGCTAAGGGCGATTCGGAT
TTGACCACATCAGATGGTGGAAAATTATTAAATGCGAACATTAGTCAATCGGTAAAGGTC
AGTGACAATAACTTAAAAGATTTGAAAGATTATGTTAACAAACGTGTGTTCAAAGGTTCA
GAATATCAATTAAGTGAAATTAGTTCTGGTTCTGTAAAATACGAACAAACGTATGATAAT
TTCCCGATTTTGAACAATAGTAAAGCGATGTTGAACTTTAATATAGAAGATAACAAAGCG
ACTAGTTATAAACAATCAATGATGGATGACATTAAGCCCACAGATGGTGCAGATAAGAAG
CATCAAGTGATTGGTGTGAGAAAAGCAATCGAGGCATTATATTATAATCGTTACTTGAAA
AAAGGTGATGAAGTCATTAATGCTAGACTCGGTTACTACTCAGTCGTGAATGAAACGAAT
GTTCAATTGTTACAACCAAACTGGGAAATTAAAGTGAAGCATGACGGTAAGGACAAAACG
AATACTTACTATGTCGAAGCGACAAATAATAACCCTAAAATTATTAATCATTAATATGAA
TCGTAATAAGCTAGCATTGCAAGCTCATCATATGTGAGAAGCAGTGCTAGCTTTTTGCTG
GTACGGTTTATTATGGCTGACAGGCGACATTTCTGTGTCTCCAACGTGCGCATTTATTCA
TATTTTAAGTAGAACCGCATTGTAAAATTAACGTAACTGCTATTTTAAAAACTTTAGTAT
TTGTCTAATCATTGTTATAATAATTAAGAAATTCATTGCACGTGATTATCAAAATTTAAT
TATAAGAGACCGGTCGATGAACTAAAGTTACATAATAGGAAAGGTATACAAAACAGCTAA
TATACTGATAGTTTCTGTAGGGAAAATCGTATATTTGCACTGACGTATATTGCAGTCATA
TAGAGAAAGTGACTGTTTAAAGAGAAAGGATGAGCCGCTTGATACGCATGAGTGTATTAG
CAAGTGGTAGTACAGGTAACGCCACTTTTGTAGAGAATGAAAAAGGTAGTCTATTAGTTG
ATGTTGGTTTGACTGGCAAGAAAATGGAAGAATTGTTTAGTCAAATTGACCGTAATATTC
AAGATTTAAATGGTATTTTAGTAACCCATGAACATATTGATCATATTAAAGGATTAGGTG
TTTTGGCGCGTAAATATCAATTGCCAATTTATGCGAATGAAAAGACTTGGCAGGCAATTG
AAAAGAAAGATAGTCGCATCCCTATGGATCAGAAATTCATTTTTAATCCTTATGAAACGA
AATCTATTGCAGGTTTCGATGTTGAATCGTTTAACGTGTCACATGATGCAATAGATCCGC
AATTTTATATTTTCCATAATAACTATAAGAAGTTTACGATTTTAACGGATACGGGTTACG
TGTCTGATCGTATGAAAGGTATGATACGTGGCAGCGATGCGTTTATTTTTGAGAGTAATC
ATGACGTCGATATGTTGAGAATGTGTCGTTATCCATGGAAGACGAAACAACGTATTTTAG
GCGATATGGGTCATGTATCTAATGAGGATGCGGGTCATGCAATGACAGACGTGATTACAG
GTAACACGAAACGTATTTACTTATCGCATTTATCACAAGATAATAACATGAAAGATTTGG
CGCGTATGAGTGTTGGCCAAGTATTGAACGAACACGATATTGATACGGAAAAAGAAGTAT
TGCTATGTGATACGGATAAAGCTATTCCAACGCCGATATATACAATATAAATGAGAGTCA
CCCTATAAAGTTCGACACTGCTGTGAGACGACTTTATCGGGTGCTTTTTTAATGTTGTTG
GTGGGAAATGGCTGTTGTTGAAATTGAGGTTCTAGTTGGAATGTAAAAAATAATTCGATA
TTAAATGTAATTTATAAATAATTTACATAAAATCAATCATTTTAATATAAGGATTATGAT
AATATATTGGTGTATGACAGTTAATGGAGGGAACGAAATGAAAGCTTTATTACTTAAAAC
AAGTGTATGGCTCGTTTTGCTTTTTAGTGTGATGGGATTATGGCATGTCTCGAACGCGGC
TGAGCAGCATACACCAATGAAAGCACATGCAGTAACAACGATAGACAAAGCAACAACAGA
TAAGCAACAAGTACCGCCAACAAAGGAAGCGGCTCATCATTCTGGCAAAGAAGCGGCAAC
CAACGTATCAGCATCAGCGCAGGGAACAGCTGATGATACAAACAGCAAAGTAACATCCAA
CGCACCATCTAACAAACCATCTACAGCAGTTTCAACAAAAGTAAACGAAACACGCGACGT
AGATACACAACAAGCCTCAACACAAAATCCAACTCGCACAGCAACATTCAAATTATCAAA
TGCTAAAACAGCATCACTTTCACCACGAATGTTTGCTGCCAATGCACCACAAACAACAAC
ACATAAAATATTACATACAAATGATATCCATGGCCGACTAGCCGAAGAAAAAGGGCGTGT
CATCGGTATGGCTAAATTAAAAACAGTAAAAGAACAAGAAAAACCTGATTTAATGTTAGA
CGCAGGAGACGCATTCCAAGGTTTACCACTTTCAAACCAGTCTAAAGGTGAAGAAATGGC
TAAAGCAATGAATGCAGTAGGTTATGATGCTATGGCAGTGGGTAACCACGAATTTGACTT
TGGATACGACCAGTTGAAAAAGTTAGAGGGTATGTTAGACTTCCCGATGCTAAGCACTAA
CGTTTATAAAGATGGAAAACGCGCGTTTAAGCCTTCAACGATTGTAACGAAAAATGGTAT
TCGTTATGGAATTATTGGCGTAACGACACCAGAAACAAAGACGAAAACAAGACCTGAAGG
CATTAAAGGTGTTGAATTTAGAGATCCATTACAAAGTGTGACAGCAGAAATGATGCGTAT
TTATAAAGACGTAGATACATTTGTTGTTATATCACATTTAGGGATTGATCCTTCAACACA
AGAAACATGGCGTGGTGATTACTTAGTGAAACAATTAAGTCAAAATCCACAATTGAAGAA
ACGAATTACAGTCATTGATGGTCATTCACATACCGTACTTCAAAATGGTCAAATTTATAA
CAATGATGCATTAGCACAAACAGGTACAGCACTTGCGAATATCGGTAAGATTACATTTAA
TTACCGCAATGGAGAGGTATCGAATATTAAGCCGTCATTGATTAACGTTAAAGACGTTGA
AAATGTGACACCGAACAAAGCATTAGCTGAACAAATTAATCAAGCTGATCAAACATTTAG
AGCACAAACAGCAGAGGTTATTATTCCAAATAATACGATTGATTTCAAAGGAGAAAGAGA
TGACGTTAGAACGCGTGAAACAAATTTAGGAAACGCAATTGCAGATGCTATGGAAGCATA
TGGCGTTAAGAATTTCTCTAAAAAGACTGACTTTGCCGTGACAAATGGTGGAGGTATTCG
TGCCTCTATCGCAAAAGGTAAGGTTACACGCTATGATTTAATCTCAGTATTACCATTTGG
AAATACGATTGCGCAAATTGATGTAAAAGGTTCAGACGTCTGGACAGCTTTTGAACATAG
TTTAGGCGCACCAACAATACAAAAAGATGGTAAGACAGTATTAACAGCGAATGGTGGTTT
ACTACATATCTCTGATTCAATCCGTGTTTACTATGATATGAATAAACCATCTGGCAAACG
AATTAACGCTATTCAAATTTTAAATAAAGAGACAGGTAAGTTTGAAAATATTGATTTAAA
ACGTGTATATCACGTAACGATGAATGACTTCACAGCATCAGGTGGCGACGGATATAGTAT
GTTCGGTGGCCCTAGAGAAGAAGGTATTTCATTAGATCAAGTACTAGCAAGTTATTTAAA
AACAGCTAACTTAGCTAAGTATGATACGACAGAAGCACAACGTATGTTATTAGGTAAACC
AGCAGTAAGTGAACAACCAGCTAAAGGACAACAAGGTAGCAAAGGTAGTGAGTCTGGTAA
AGATACACAACCAATTGGTAAAGACAAAGTGATGAATCCAGCGAAACAACCAGTGCCAAG
TAAAGTTGTGTTGTTGCCAGCGCATAGAGGAACTGTTAGTAGTGGTAGAGAAGGTTCTGA
TCGCGCATTGGAAGGAACTGCTGTATCAAGTAAGAGTGGGAAACAATTGGCTAGCATGTC
AGCGCCTAAAGGTAGCGCACATGAGAAACAGTTACCAAAAACTGGAACTGATCAAAGTTC
AAGCCCAGCAGCGATGTTTGTATTAGTAACAGGTGTAGGTTTAATCGCGACTGTACGACG
TAGAAAAGCTAGCTAAAATATATTGAAAACAATACTACTGTATTTCTTAAATAAGAGGTA
CGGTAGTGTTTTTTTATGGAAATAAGCTATAACCGTTGATAAATAAGGGATATAAAAACG
GGGATAAGTAATAAGACATCAAGGTGTTTATCCACAGAAATGGGGATAGTTATCCAGAAT
TGTGTACAATTTAAAGAGAAATACCCACAATGCCCACAGAGTTATCCACAAATACACAAG
TTATACACTAAAAATTGAGCATAAATGTCAGGAAAATATCAAAAACTGCAAAAAATATTG
TTATAATAAGAGGGAACAGTGTGAACAAGTTAATAACTTGTGGATAACTGGAAAGTTGAT
AACAATTTGGAGGACCAAACGACATGAAAATCACCATTTTAGCTGTAGGGAAACTAAAAG
AGAAATACTGGAAGCAAGCCATAGCAGAATATGAAAAACGTTTAGGCCCATACACCAAGA
TAGACATCATAGAAGTTCCAGACGAAAAAGCACCAGAAAATATGAGTGACAAAGAAATTG
AGCAAGTAAAAGAAAAAGAAGGCCAACGAATACTAGCCAAAATCAAACCACAATCCACAG
TCATTACATTAGAAATACAAGGAAAGATGCTATCTTCCGAAGGATTGGCCCAAGAATTGA
ACCAACGCATGACCCAAGGGCAAAGCGACTTTGTATTCGTCATTGGCGGATCAAACGGTC
TGCACAAGGACGTCTTACAACGCAGTAACTACGCACTATCATTCAGCAAAATGACATTCC
CACATCAAATGATGCGGGTTGTGTTAATTGAGCAAGTGTACAGAGCATTTAAGATTATGC
GTGGAGAAGCATATCATAAATGATGCGGTTTTTGATAAGGTTCCCCTTATCAATGATATT
GCTAAAAAAATATAGAATGAATTCTAATAATGAGCTCATTCTATATTTTTCATCACTCCT
TTTTAACCATTTGGAAACTTAGTTAACTTGAGGTGTTTTTGGATAATATTATCTATTTGC
TGCTGTTCTTTATCTAATATACCTGTATCTTCTTTTATTAAATCTATTATCTCAATTATC
TTTCTTTTATTTTGTGATGTCATAAATTCTTGTGTACCACCTATGATTAAACCATTGATT
TCAATATGGTTAGTCTGGTAAAAACTCAAACCTTCATGTGTTATTTTATTTCTGTAGTCC
CTCGTTTTACGATTACTTTTGTCAGGTAAATTAGGATAGTACTTTTTATTGCTACTTTTT
TTATTATTTTGCTCGAAATATTCTCTAGCATCCTGCGTTAAACCTTTAGATTTCTCATCT
TCACCATTATATAATCTTCCTACTTTATCTATATTTATATCATAAATATCAACCATTAAT
GTGAAACAGCGTACTCTTATAAGTATATCGTCTAAAGTAGTTATCAACCTTATTGAATTT
GTTATATGATAATCTAATATTAAATTTTTTTAAATCATTATTTTCAAAGCTTTTAAAACT
CTCTTCCATTTCTTCTTGCGCTAAAGCTAGAAAAAAGCGATTTCTATCATATGAAACCAT
CAAATCTGCAATACATTGCTTAGCTAAATTATCAAATATGCTCTTATCATCATACATAGT
TTTGTTTACATCATAATTAAACATTTAACACCCTCCATTGTTTTTTTATATTACTAAATT
TTTTCTTTCCCCTTATAATTTTAATAACAGAATATTTCACTAGATATTTGAACGCAAAAT
TACTACTAATATACAGTATTATTGATTAACAATATCTACAATAACCACAATCATCGCATA
AATAGTAGTATTAATTGTCACATTTATTGCACCATCCACTCCTATATTTCTTATAATACT
TTTTCAACTTATATTTTTTAAATTAAAAAACCTTTTTTGCTTAATTGATTATATAATAAG
CTATACTTTTGTAACTAGCTACTTAATTTCATTTACCAAATATCACATATAATATTTTTT
CACATAGAAAACCACAAGAAAAGTCACATAAAGCCTTAATATTTGATATATTTGTGTAAA
GGATAACATAAAGGTGGAATATAAATGGCGACAATTGGATTTGAAGAAAAATTATGGCAA
GCTGCGGATAAATTACGAGGGAGTATGGATGCAGCAGAATACAAGAATGTAGCATTAGGT
ATTATATTTTTAAAATATGTTTCTGATTCATTTGAGGAAAAATATGAAGAATTATTGAAT
GATGAATATGCTGATGAAGAAGATAAAGATGAATATTTAGCAGAGAATATCTTCTGGGTT
CCTAAAGAATCAAGATGGCAATACATAAATGATAATTCTAAGAAGCCAGAAATTGGCCAA
ATTATCGATAAAGCTATGATAGCAATTGAGAGAGAAAATGATTCTTTAAAAGGGGTATTA
CCTAAAGATTATGCAAGACCAGCTTTAGACAAGGAAAAATTAGGAGATATTATTGATCTA
TTTACTTTCAAAGTCGGAGACTCTGAAAGTAAGAAGCAAGATGTCTTGGGGCGTGTTTAT
GAATACTTTATCGCGAAATTCGCAAGCGCTGAGGGTAAGAATGCTGGGGAATTCTACACA
CCAGCTTCAATAGTTAAATTGCTTGTTGAAATGATTGAACCATATCAAGGTAGAATTTAT
GACCCTTGTTGTGGCTCAGGCGGTATGTTTGTACAAAGTGAGCATTTTATAGAACGCCAT
CAAGGTCGTATAGATGATATTGCTGTTTATGGTCAAGAATCTAATCCAACTACTTGGAAA
TTAGCTAAAATGAATTTGGCTATTCGAGGTATAGATAATGATTTAGGTGATCATCATGCA
GACACATTTCATAATGATTTACATAAAGATTTGAAAGCTGATTTTATATTAGCTAACCCT
CCATTCAATGCCAGTGACTGGGGACAAGAAAAATTATTAGATGATTACCGCTGGAAATTT
GGTATTCCTCCAAAAGGCAACGCCAACTATGCTTGGATTGAACATATGATTTCTAAACTT
GCACCAAGGGGTACAGCAGGGTTTGTATTAGCGAATGGTTCGATGTCTACAAGTGGTAAA
GATGAATTAGAAATACGTAAAAACTTAATTGAACAAGACTTAGTTGAGTGTATTGTCACA
TTACCAGGGCAACTATTCTATTCAACTCAAATTCCAGTATGTTTGTGGTTCGTGACAAAA
AATAAAGCTAAAAACGGTAAGAATGAACGACGTGGAGAAGTACTATTTATAGATGCTAGA
AATATCGGAAGTATGGTATCAAGAACATTAAAAGAGTTCTCAGATGAAGAAATAAAAGAT
ATAGCAAATGTCTATCATTCATGGCGTGGAACAAACGATAATCAATATGAAGACAAAGCA
GGTTTCTGTAAAGTAGCAAAGACAGAAGAAATAAAAGATAACGAATACATCTTAACGCCA
GGACGTTATGTAGGATTAGCAGAAGTAGAAGAAGATTCAGAACCATTTGAACAGAAAATG
GAAAGAATCACAGCAGATTTAAGTGAACAATTTGCGAAATCAAAAGAACTCGAAAACCAA
ATCCGAAAATCATTGGAGGGGATAGGTTATGGAGTTTAAAAAATATAAGATAGAAGAGAT
TGGCACTGTTGTTGGAGGTGGGACTCCTTCTACTAAAAATGATAATTATTATGGCGGAAA
TATCTCCTGGATAACCCCCAAGGATTTATCAAATTATAGTAATAGGTATATTTATCATGG
TGAGAGAAATATCACTGAGGAAGGTTTAAATAATTCCAGTGCTAAACTAGTGCCCACAGA
TACTATATTAATGACATCTCGAGCTCCGATTGGATATTTAGCACTTGCGGGAAAAAAGTT
GCCACCAACCAAGGATTTAAAAGTATTATTTGTAACGAAGAAATAGTTTCTCCTAAATAT
TTATATTATCTACTTCAAAATAAAATGGATAATATTAAATCTTTAGGTACAGGCTCAACT
TTTAGTGAAATTTCAGGTAAAGTAGTTAAAAATATCGAGGTTAGTCTACCTAATTTATTA
AATCAAAAAAGAGTTGAAAAAGTTTTAGATTCAATAGACGAAAAAATTGAATTAAATCAA
AAAATAATAGCAAATCTTGAAGAACTTTCAAAAACATTATTCAAACGATGGTTTGTTGAT
TTTGAGTTTCCTGATGAAAATGGAAATCCATACAAATCAAGCGGCGGAGAGATGGTTGAT
AGTGAATTAGGGAAGATACCAAAAGGATGGGAATGTGTATATTTAAAAGACATAGTACAT
CACAAAAAAGATACATTTAACCCTAAAAAAAGTAATGAATCAGAGGTGAAACATTTCAGT
TTACCAGCATTTGATAGTGGACAGTATCCTACCATTGATAATGTAACTGATATTAAAAGT
AACAAGTGGATAATAGATGAGAATTGTATTTTGTTTTCTAAGATGAACCCCACAACTAGA
AGAACATGGGTAACTTCATATAACGAAAATTTTCTAAACGTTGCTTCATCAGAATTTGTA
GTTCTTAAAAGCGATAATAGTTATAGAAATGCTTTTATTTATAACATATGTATTTCTGAC
AAATTTAATGAATATTTGGTTTCAAATACTACTGGTTCAACTAATAGTAGGCAAAGAGTT
AAGCCAGATATAGCAGTCCAATACAGGTTTGCATATAATGAAGAAGTTTCATATTTATTA
AGTGAAAAAATTGAACCATATATTGAAAAAATTAAAATAATTAGAGAACAAAACCAAAAT
TTAACCCAACTCCGTGACACATTACTACCAAAATTAATGTCAGGTGAAATTGAGATACCT
GATGACATCGAGGTGAATGAAGATGAGCTTTCAATTTAGTGAAGATGATTTAGAACAGGT
TGCACTGAAGTGGTTTGAGGGTCTTGGCTATTCTGTTAAGAATGGTCGAGATAGTAGTGA
CAATGGGCTTATGAATGAACGGGAGAGCGACAAAGATGTTGTGCTTGATGATCGTTTGGA
AGCGGCTTTGAGACGTATTAATCCTGAACTAAATAATAGTGCAATTGAACAGGCAATTCG
TGAAATTTCTATTGAGAAGTCTCCTAGTTTATTAGAGAATAACCGTTCTTTCCATGAAAT
GATTACAAATGGTATTGAGGTTGAACATTATAATGATGACGGTGAGACGATTAATGATTT
GGTATATGTATTCGACTTTGATAACCCGGGAAATAATGATTTCTTAGCGGTTAATCAATT
AACTGTTGTGAATGGAGACTATAAAAAGCGACCTGATATTGTGTTATTCATAAATGGATT
ACCGGTAGTGGTAATTGAACTGAAAAATTCTACAAATGAATCTGTTGGTATTGAAGATGG
ATACCATCAGTTAGAAACTTATAAAATGAGAATTCCACAATTATTTAATCATAATGCAGT
GTTAGTAACGAGTGATGGTGTTAATACAAAAGCTGGTTCTTTAACTGCTGATTATGATCG
TTTTATGACCTGGCGTACTAAAGATGGAAAAACTGAAGATTCATCAACGTTTCGTAGTTT
AGATATATTGATTCACGGTATGTTAAATAAAGAAGTATTATTAGATTTAATACGTCATTT
TGTTTTATTCCAAGATGATGGTAAAGGAAATATAGTTAAAATATTAGCTGCATATCATCA
ATATTATGCAGTGAATAAAGCTGTTGATCGTGCTATGGAAGCAACATCTGAACATGGTGA
TGGCAAGGGTGGTGTTATTTGGCACACGCAAGGTTCTGGTAAGAGTTTGACAATGGTTTT
CTTCTCAGGAAAGTTAATTCAAAAATTAAATAATCCAACATTAGTGGTCGTAACAGACCG
TAATGACTTAGACAATCAATTGTATGGTACTTTTGTTAAGTCCAAAGGACGTTCTGGTAA
AGGATTATTAAGACAAACACCTAAACAAGCTGAATCACGAAAAGAATTAAAAGAGCTATT
ATCTGTAGAATCAGGTGGTATCGTATTTACAACTATGCAGAAATTCGAACCTGATGAAGG
TCAAGTGACAATGTATGCATTAACAGAACGTAAAAATGTAGTAGTTATGGCAGACGAAGC
ACACCGCACACAATATGGTTTCAAAGCAACTTACGATGAAAAAGGTGAAGGTATTAAATA
TGGATATGCAAAATATTTAAGAGATGCTCTACCTAACGCTTCGTTCGTTGGTTTTACTGG
AACACCTGTATCTTCTACAGATAAGAATACGCAAATGGTATTTGGTAATTATATTGATGT
ATATGATATGACACAATCAGTAGAAGACGGTAGTACGGTTAAAATATACTATGAAAGTCG
TATTATTCCATTAAATTTACCAACCGATTTAGATATTGATGAAGCATATGATGTCATTAC
TTCTGGCCAAGAAGAAGATACTAAATCTCGATTGAAATCTAAATGGTCACGTATAGAAGC
TCTATCTGGTGCAGAACAACGTGTACATGCTTTAGCGACTGATATTATAAATCACTTTGA
AACAAGACAGAAGGCTATGAAGGGTAAAGGTATGATTGTCACAATGAGTCGTCGTATTGC
AGTCGATTTATATGATGAAATTGTAAGACTTAAACCCGAATGGCATTCAGATGATGATGA
CAAAGGTGTTATCAAAGTCGTTATGACAGGTTCATCTAGTGATCCGCAAAACTTCCAAAA
ACATATAGGTCCGAAAAAGCGAAGAAACCTTTTAGAGAATCGTATGAAAGATGTTAATGA
TGAATTGCAACTCGTAATTGTGCGAGACATGTGGTTAACAGGATTTGATGTACCTTCAAT
GCATACAATGTACATAGATAAACCGATGAAAGGTCACAATTTAATGCAAGCTATTGCACG
TGTTAATAGAGTATTTAAAGATAAACCGGGCGGATTAATCGTTGACTATGTAGGTATTGC
TGAAAGTCTGAAGGAAGCACTAAAAGAGTATACGGACTCTGATAGAGAACAAACAGGTAT
AGATACAGATAAAGCGCTAGAACTAATGTTAATGAAATACGATATCATTCAAGATATGCT
ATATAACCATGACTATTCTGACTTTGAGTCAGAAGATCAATTAAATCGCTATAATGCTAT
CTCAAATACGATGGATTATATCATTGGATTAGGTGAGAAAGAAAGAGAGCGATTTGTGAC
AACAGTGACAGAGCTTTCTAAGGCATTTGCATTATGTGCAACTGAGGAAGCTGCTCAAGA
ACTGAATAGTGAAATTGCGTTTTTAAAAGCAGTAAAATCGGGACTTGTTAAATTGTTAGC
TCCACCTAGTGAAGGAAGCAACCGTAAAAAGACATCTGCTGAAATAGAAGCAGAAATCAA
TCAATTGATTTCAAAGTCAGTTGTAACTGAAGAAGTTGTAGATATTTATCAAACACTTGG
AATTGAAAATCCAGATATCTCAATATTGTCAGATGATTTCTTAAAAGATGTAGAAGGATT
ACAGCAAAAAAATGTTGCAGTTGAGTTGTTGAACAAATTACTTAAAGGACAAGTTAAGTC
ATTAATGAAAACAAACGCTACAGTGTCTAAGAGGTTTTCTGAGATGCTAAGTAAATCAAT
ACAAAAATACAATAATCGTTCTATTGAAGCTTCAAAAGTAATAGAAGAATTAATTCAAAT
GGCTAAAGAAATTAAGCAAGAACAAAAACGAGGTAATGACTTAGGTTTAAGTACTGAAGA
AATTGCATTTTATGATGCATTAGCTTCACATGAAACGGCAAAAGAGGCAATGGGCGATAA
AGAATTAAGAGCCATTGCACATGAATTAACTAAAACCGTTAAGGATAACATGAGTGTGGA
TTGGTCTAAACGTGATAGTGCAAAAGCTAAAATGAGAGTACAAGTTCGTAGATTATTAAA
GAAATATGGCTATCCACCAGATCTTCAGAAAATAGCAGTAGAACAAGTAGTAGAACAAGC
AGAATTAATGGCAAGTCAGCAATAAAAAAAATACGAGCATCTTCCAAGTAAAGCGGAAGA
TGCTCGTATTTTTAACTATATTTATACTTCTATTTTAATAATGTAAATGATACTTTAAAA
TCTTATTTTTTATTAGGATCGATTACTTCCAATATAATGAAAATAATTAAGACAATTCTA
TTACTAAAAAATTATCTATATGGGTACTCGTATTCAACCTAGTGGTTTTATTGTCCAATC
TTTTCGTGCATAAGGATTTAATGGATGCATGATTTCATTTGTTTGAGGGTTTGTTAATAT
ATTGATTTTCTTTTTGTGAGGTTTTAACATGTCTAATACATCATTCACTCGATTTTCCAC
AAGAGGTTTCTTTCCGTAGGAACCCCAAGCCAATAAAACACTATCGGCTTCCTTGACAGC
TTTCATAATGTGAATATCCGTATGCTTGTCATGGCTGTTTTCTATATGTTTTAAATTAAT
AGGTGTATCAATATTTGAAAAAAGGTTAATAAAATTAACGCCACCATATTCATCTTTTTC
AGCTACTTTATTGATAATAAGTTGTGTTGTAAGGTCAACGTTGATAACACCATCATAATG
AGGATACATCGTTATAATTGTGAGTACTTCTTTATCAATATCCCAAGTTTTCTTGAGAAG
ATAACGATGCATTTTATCTTCGCTAAATATCGCTTCGGTTTCTAATACACTTTTGATTGA
TTTCATTTTTATCTAACTCCTTTATTTAATATTCCTCAGGTAATAACAGACGTAATAAGA
AAGGTCTACATCGTCTTCTCGGATAATGTAGACCTTATTAATGATGTTATACAGTGACAA
TACTGCTAATAATATGATTATTGAAGAATTAGGTGGCTATAAAGAAGTCTATAAAAGGCT
AAAGTCATTAGATGATATGACTACTAAACCTTCTAGAATGGAACCTGAATTAAATAATTA
TGATCCAAAGAGTAATAAAGATACATCAACACCAAAGGCTTTTGGAAAAACACTCAATAA
ACTGATCAACGATGGTCGTTTATCAAAAGAAAATAAAGCATTCTTAATTGATTTAATGAT
CAATAACAAAAGTGGCGATACTTTAATCAAAAAAGGTGCGCCAAAGAACTTTAAAGTAGC
AGATAAGAGTGGACAAGCGATTACTTATGCATCAAGAAATGATGTTGCTTTCGTATACCC
TAAAGGTGAATCAAAACCAATTGTTCTAGTTATATTCACAAACAAAGAAGGCAAGACAGA
TAAACCAAACGATAAAGTAGTCAGTGAAACAGCTAAAGTCGTATTAGAAAAATTTAATGA
TAAGTAGGAATAGAATATAAAGGTTCTATAATAAATCGGACTGATGGAAAAGTTTTTTAC
TTTTCATCTGTCCGATTTTTTTGATTTTGAATATAAAAAAAGCGCAATTATCTCTATAAT
TAAAAGTGCCTAAACAAATAACTAAAGGAGATAATGCGCCTATGAACAATGTTATACTAA
ATACCTTTGATTTGAAAGATAAAAATATTATTTTTGACGGTAAACTTGAGAAAATTGAGT
ATAAAGGGAGAAAGTGTTTCTTTTATTACGCAAAACTAATCTATACACCTGAGGTGTGCC
CAAACTGCAATTGTAAAAACATTAATGGTAATTTAATCAAAAATGGATCTAAGACTTCTA
GAATCACTATGCCTAAAATCTCCGAATATCCAACTTATATCATGTTGCGTAAGCAACGTT
TTAAATGTAAAACGTGCGAACGATACTTTACAGCCGAAACACCTGAAGTTGATAAATACT
GTTTTATATCAAAAAAAACACGATCAGCTGTACTTAATAAAGCAGCAGAAATTCGTTCTG
AAAAATCTATAGCGAAATCCTGCTCTGTGTCAGCTACTACAGTTTCTCGTATCATTGATG
AGGCCGCTCAATCGCTTCATCAATCGCCGTATTCTGCACTTCCTGAACATATCATGATGG
ATGAATTTAAAAGTGTTAAAAATGTTTCTGGGAAAATGAGTTTTATATACGCTGATGCAC
AAACGCATCATATTATTGATATTGTTGAAGATCGTAGATTAAGTGAGTTGAAAAAGTATT
TTTATCGTTTTTCACTTAAAGCTAGAAAACGTGTGAAAACAGTTTCGATTGATATGCATG
AAGGCTATATGACATTGATTAAAGAGATGTTTCCGAACGCTAAAATAGTCATCGATCGAT
TCCATATTGTTCAATTATTAAATCGTGTTTTAAATGGTATTCGAGTCACTGTTATGAATG
AATTAAGAACGACGAATCAACCTTTATATAATAAGTTTAAAAGATATGCGAAATTACTAT
TAAAACCTGAAGAAGATTTAGAGGCATTTGAATATCGTAAAGTAGCTTTATTTAAAGAAT
GGAAGACACAAAAGGGTATCGTCAAGTATTTATTAGATCAAGATGACTCGTTAAATGACG
CCTACCAATATATCAATCAGCTACGATTCAAACTTAAACATAATGATTATGAAGGCTTTA
TTCACGAATTAAAACATATGCCATTATCCCAAACGCATTCAGTTGTCCAACGAGCAATTA
AGACACTTAACAAACATGTATACTTTATAAAAAATACATTTGATTATTACAATTTATCAA
ATGGTCCTTTAGAAGGTATAAATAACAAAATAAAATTAATTAAACGTACATCTTTTGGTT
ATGGAAGTTACAATCATTTGCGAAATCGAATATTATTATGTTCAAAACTTTACGCTCCAA
AAAGTAAAAAGGAAGTTAAGCAATGTTTAGTTGCCTAACTTCCGATATTGAACGCATCAG
TCCAATTTGACATAGAGCCAATATAAAAAGCAGAAGAACTTCAGATTAAACTGAAATTCT
TCTGCTTTATTATATTATTCTAACTGCGTTCTACGTTAACATTTTGTAGTTTAACTTTAC
TTTCTGGACCAGAGAATTTCTCGATTTCTTCTAATGTTTTTCCTCGAGATTCTGGTACAC
ATTTTTTAACGAATACTACGCCTAATATACAGATTATGCCGAATATCGCAAATACGATTT
CTTGTGGGAAAAATGCAGTCATAATCGGGAATAATAAGCCGACTAAAAATGATCCTAGCC
AATTGAGTGAAGAAGCTGCTCCTGAAGCTAAACCTCTAATTGATAATGGGAATATTTCAC
CAACAATTACCCAAGTTAATGGTGCCCATGTGAATGAATAGAATGCTACATAAATACTTA
GGAATATTACAATGATGATTGGATTAGCATTTGGCATGATAACATTAATAATAGTTGGGA
ATATGAATGACAGTCCCATCACTGTTCCACCTAACATTAATAATGTTCGACGATTAAATT
TATCCGCTATCCAAATAAATAGTAATGAACCTAGTACTAATATCACACCTTGAATGATTG
GCCATAATAATGCAGAGCTTGCTGAATTACCTGTCGCTTGTTCTACGATTAATGGAATGT
AATAGAATATAGCATTTGCACCTTGAAATTGTTGAAATGCTGCTACACCTAGACCAGCGA
CAACCAAATATTTATATTTACTATTAAATAAAGTACTTAATGTATTATTTGTCGTTACTT
TACTTTCAGTTATAATCGTACTTCTAATTTCTTCAAGTTCAACATCAACTTGTTTCGTTT
TTCGTAAATTCATCAATACATTCTTGGCTTCTTCAAACTTGCCATTTTTAATTAAAAATC
TCGGTGATTCTGGCAATCTTAATACACCTAAAAATAGAATGACTGCTGGAACTGCAGCTA
TACTTAACATCAATCTCCAACCTAACTCAATAGGTAAATCTCTTAATAAGAAATCGACGA
TATAAGATAACAACATACCTGAAACGATCATCGTTTGATTCAAACCAGATAACTGACCTC
TTAATTTTGCGGGTGCCATCTCAGACATATATGCAGGTACTAAAGCAGAAGCTGCCCCTA
CAGCTAAACCTAAGATAACCCTAGAAATAATTAAGAAATAGTTACCATTGTGTGGTGCAA
TACCAGATAATATTGATCCGACAACGAATATTAATGATGAAATTAAGATCATTTTTCTAC
GACCTAATTTATCTGATAGTCTTCCTGCTAAGATACCACCAAATATGGCACCTAACATAA
CTGAAGATGTTATTAATCCTATAATAAAGCCACTATTTATACCCCAATCTTCTCTAAGAA
ATGGCAATGCACCCGTCATAACACCAATATCATAACCAAATAGAATACCACCAAATGCTC
CAAAGAAATAAATAAAGCTATTAGACACCTTACTTTTCGTTTTCATAATCCCATCCACCC
CTTTTTACTTTCAAATTCATCTATGTCATTTCAATTAGTCTTTATTTAATCACAACATAC
TCTGCATCAAACATCTTAATTAACGTCTCAACTTCTTCTGAATTTAAAGTTAGTGATAAT
ACTGTATGATGCCCGCCTCCTTCTTCAATCCAACGTCTAACGCCCGTTTCTAAAGAAGGT
TTCGTCTTCCATAATACTCTCGCAACTGGTAAGTGAGGTGCTGGTTCAGTTAATGATTCA
GCTACTATTTCATTAACAATAAATTTATAATGCGTACCTAAATCTAACATTGTCACAACA
ATACCTTCTCCAGCTTTACCGTCAAATACTAAACGTGCAGGATCATTTTTATCTCCAATA
CCTAAGAAATCTACAACAATTTTTGGTTTAGTAGCAGCCAATGTAGGATCTACTTCTAAC
ATATGTGAACCAAGTATGTTTTGTTTATCACTTCTCATGTCATACGTATAATCTTCCATA
AATCCAGTCGCTTGATTTTGAGCAGCAATCTTCAATAATCTATCAAGAGCAGCCGTCTTC
CAATCGCCTTCTCCAGCGAATCCATATCCTTGTTCATTTAAGCGTTGAACTGCAAGACCT
GGTAATTGTTTCATACCATGTAAGTCTTCAAAATTAGTAGTAAAGGCAGTGTAACCTCCA
TCATCTAAGAAGCGTTTAATTGCAATTTCATATTTGATTTGTTCTTCTACTGATTGATTA
AAATCCGCTTCATTATAATCTCTGTAATCAAAGTCATATTTCTTCTGATATTCTGCAAAT
AAATCTTGAACTTCTTCTTCTTTCACATCTTCGATATAAGCAACTAAATCTCCAATACCA
AAGTAATCTACAGTCCAACCAAATTGGATTTGTGCTTCTATTTTATCGCCTTCAGTAACA
GCAACGTTTCTCATATTATCTCCAAAGCGTGCTACTTTAAGGTTGAAGCTTTCATTATAG
GCATTTGCTATAAGCATCCAAGATTTAATATCATCTTGTGTCGCTTTATCTTTCCAATGA
CCGAAAATGATCTTATTCTGTTTATCTAATCTTTTATTAATAAAACCATACTCTCTATCT
CCATGTGCTGATTGATGTAAATTCATATAATCCATATCAATTTTTTCCCAGGAAATATTG
TCATAAAATTGAGTCGCTAAATGTAGTAATGGCTTTTGAAGTAACTTCGTACCTCTAATC
CACATTTTTGCTGGAGAAAATGTATGCATCCATGTAATAACACCCGCAATATCATCTCTG
TAATTTGCTTCTTTCATAATATCCGTAATCACATCAGCAGTCGTTGCCAACTGTGTTTGT
AACTCAATTTCAAAAGGTAAATCGGCATGTTCATTTAAATAAGATGTCATTTCTTGTGCG
TCTGCTTTTACCTTCTCTAAAGCTTCATCACCATATAGTGCTTGTGATCCAACTACAAAC
CAAAATTTCTTTTCTGTACTCATCTAGAATTCCTCCTTATTTCTGTCCATAATATGCATT
TACGCCATGTTTTCTTTCATAATGCTTATTCAAAATTTCTTGCGGTAGCACTGAAGCATT
TTCATTTAAATGTTGTGTAAATAAGTTCATCTTACATACTTCTTCTAAGACAACTGCATT
CATAACAGCATGTTCACAGTCTTTAGCCCAAACAAATGGGGCATGTCCTTGTAGTAATAC
TGCAGGCACTTCATTTGGATCAATGCCTCTATTCTTAAATGTTTCAACGATTACGTTACC
TGTTTCATATTCATAATTCTCATTGATTTCATTAGCCGTTAAAAATCTTGCACACGGTAC
AGAGCCATAAAATGTATCTGCATGTGTTGTTCCCATGGCTGGTACATCCATACCTGCTTG
CGCCCAAATTGTTGCCCAAGGAGAATGTGTATGGACAACGCTACCTATATTCGGAAATGA
TTTATATAGTACTGCGTGAGTTGGCATATCTGATGATGGATTTAAATCACCTTCAACAAC
TTCGCAGTCTAAATTACAAACAACCATATCTTCTGGACGCATTTCGTCATAATCAACGCC
ACTAGGTTTGATAACAAACAATCCTGTTTCTTCATCAAATCCACTCACATTTCCCCACGT
GTATTTGATTAATCCTCTTTGCGGTAACTCTAAATTAGCTTTATATACTTCTTGTTTTAA
TTTTTCTAGCATTTGTTCCACCCTCCAAGTAATCTGATATTTGTCGTTCAATTGGTAAGC
CCTTTGTTGTCTTCTCGATATATGCATCAAAGTTCTCAACTGCTTGTAATGTAGGTTCAA
TTGTTGTTTCATCTACATTCGCAAATACAAATTCGTCGAGATATTGCGATAAAGTTATAT
CTTCATGAGCTGTTACAAATCTCGCTAATACACTAATGCCCCATGCGCCACCTTCACTCG
CATGATTCATCACTGTTATGGGTGCATTCATAGCTGCACTCAATACTTCTTGTGCAATTT
TTTCTGTTTTAAAAATGCCACCGTGTGCGATTAATTTATTAATTGCTATATCTTCATTCT
CTTTTAATAAATCCATTCCTATTTTCAAAGTACTAAATGCACTAAATAACTGTGTTTTCA
TAAAGTTGGCAAGTGTAAACTGGTTATTCGGTTCTCTAATAAACATTGGATAACCCACTT
CGACTTGTGTAATATTCTCACCAGAAACATATCCGTATGAGAGTAGACCACCTAAATCAT
CATCACTATTCTCTGAAGTTTTTAATATGTGTCCGTACAACTCATCTGATGAAAAAGTAA
CGCCCATAGAGTTTAATACTTCTTCGAATAAATTCATCCAAGCATTAATTTCTGACGTAC
AATTATTTGTATGAATCATGGCTACTTCATTACTAGAAGGTGTTGCAACAATATCAACTT
CTGGGTATACATGACTTAAAGATTTTTCTAAGACAATCATGGCAAATGCACTCGTACCCG
CTGAAATATTACCAGATCGAGGCGTTATCGCATTGGTCGAAACCATTCCTGTACCTGCAT
CGCCTTCAGGTGGACATAATACGCATCCACTTTCCAAGTTACCATCAGGATCCAACAAAC
GAGCACCTTCATCTGTTAAATATCCAGCGTTCTCACCAGCAACTTTAATTTGTGGTAATA
CATCAATAACCGATTTATGGAATCCTTCCTTATTCAGCAACAGATCCGCTTCTTCCAATA
AATCTGTTCTATACATTTTTCGATCAGCATCAACTGGAAACATACCTGAAGCATCACCAA
TTCCTAATACTTTCTCACCTGTTAAGTACCAATGAATATATCCTGCTAATGTTGTAATAT
AATTCACTTCATTTACATGAGATTCTTTGTCTATTACTGCTTGATACAAATGTGCAATAC
TCCATCTTTCAGGAATATTATAATTAAACTGAGTTCTTAATCTTTTTGCCGCTTCAACTG
TGTGATTATTACGCCAAGTTCTAAACGGAACTAACAAGTCTTCATGTTTATCAAAAGCCA
AATATCCATGCATCATTGCACTTATCCCGAGACTATTGATTTTACGTACAGTCACATTAA
AATCTTGTTTTAAATTATTCGCCATATCTTGATAGCTTTTTTGTAAACCTACCCATATAT
CATTAACTGAATAGGTCCAATAACCGTCTATATTCTGGTTCTCCCATTCAAAACTACCTG
TTGCCAACGTGTTAAACTGTGCATCGATAGCTACCGTCTTAATGCGAGTGGATCCTAACT
CTATTCCTATAGATAACTCTGAACTATCTGTTAAAGTATTAGGATTTTGCATTGTAAACA
CCTCTTCTGTAATCGTTTTCAAATACATTTTAGTTTATCTGTCCGTACATGTCAAATAAA
TATAATTTTTGTCCGTATACATTAATACGAACTAATCCCGTAAAATCAGTTGTTGAGAAG
TAAAATAATGATATAAAAAAATAGAACTAATCCTTTTACAGATCAGCTCTACTTGCTTGT
TAGTTATATAATTTTATTATTTTACGGAACTTCTTTCTATAATATAAGTATCCAGTAATT
CTGAAGGTTGTTCCTTACCTGTTTCTATCGTACTCAATACCCAATTCGCAGCTTTCTCTC
CTAGTAACTCTTGTGGATGAGATGTTGTCGTTAAATCGACGTCTTCAAATTTACTCAATA
CGGAGTTATCTTCTCCGACAATCGAAATATCACCAGGAACAGACACACCCATTTTAGTTA
ATTTTTTCATTATGTAATAAGCTATTTGGTCGTTATAACACACTACGGCAGAAACTTGAA
TTTGCTTCGATACGACATGCTCAACAAATTGATCTAACACAGTTACTTTACTTTCTGTAT
CATACGTATAAATATATTCACTCTTAAATACTTTATTACTATTTTCAAAAGCATTAAAGT
AACCTTTCATTCTCAACTTACCTTGGTTATCATCTATCTTTGTGATTAAAGCAATATCTT
CATGTCCTTTATCTATAAGATATTTCGTCGCAAGATGACCTGATTTAACATCATCAATCG
CAATATAAGGTAAGTTCAATTCTTCATATTGAGCATTAATCGTTAAAATCGGTATATCGC
GCTGCTTAAATAAAGAGTAATAAGATAAATTCGGATTATATACATTACTTTTCGTTGGTT
CAACAATTAATCCTTTAATACCTTGATCTAACATCATTTCTAAACACTGACGTTCGTCAG
CATGATTGTTATTCGTACTTGCTAAGATGAGTGAATATCCATTTTCTCTTAACACAGTCT
CAAGACCACGAATAATACTCGGAAATATATAATCTGATAAGTACGTTACAATTACACCAA
TCTTTTTAGAGTTATTACTCTTTTTAGAATTTAAAAATTCGTAACTTACATACGAGCCCG
AACCTTTTCTCTTCTTTATATATCCATCCACAACAAGCAACTCCATAGCTTGTCGTATCG
TATATCTACTCACACCATATCGAGTTTGAAAGTCTTTTTCAGTAGGTAATAACGACCCCA
CCTGTAATTCCTTGTTAATAATTTTATTTTTAATCTCATCTGCGATTACTTGATATTTAG
GCTTATTCATAAAATACAATCTCCTAGTTCTAACGATATATGCTTAATTACTGCTAGTAT
ATCATATAAACATAACATTCAATTTAACTAAAAAACAATATGTGAATGTGAGGTCTATTC
ATTTCCCAGGGAATTTTATAATAAGTATTTCAATCGCACATGCAAATAAACGTCAAATTA
TAAAGCAAAATTAATTAGCTTTGCTAAGTTTAATTTTTAATTTAATTGTTGAAGTAATAG
TAGATATAATTTTGAAATTGAATTACAATAAATTTATTAATTTCAACATACAAAAAGGGG
ATAGGTATATGAAAGAAAACTCTAATAAAGTTTTAAAGTTTTTAGGTACAGCTTCAACTG
TTATGTCAATAGGTATAGCGATGACATTATTTCAGGATAATGAGACATTTGCTTCTGAAA
ATGCCAAAGAGAATACCACAATAAATAATGCAAAAAACAATGTTTTATCAAACCAACACA
GTACTTCCAACAATGACTTCAACAAAGATCAAAATCATATAAATGAACCATCTAGAACGA
CTCCTCAGAAAAATGATAATAGCCTTCCAACCAATTCAAAGCAAAATGAAATAAAACCAA
CCCAATCTGAAAGCAATTCTAATCAATCAACTAGTCAAAACGCCGAGTATGAATATGCTA
AACAAGATACAGTAAACAAAGAAACCTTTAACTCAAAAAATATTAACGCTTCTAAAATGA
ACGAAGAAAGCACTCAAACAAATAAAGTTTATACAATAAATACTCAAAATGAAAAAATAA
ATAAAACTCAAGATGTAAATGTTAATACTAAAGATAATAATATTACAACAACTAATAATG
TTGCTGTACCCAAAATTAAAACTATGAAGTTAAATGCTTATAGTAGTACAGATTATGAAA
ATGAAAAAATCATAAATAATCAAAAGAAAATTAATGATGCACGTCTAAAAAGCATTAAAG
GAAATAGCACATATAAAAATACGAATATGGATCTAAAATATGAAGGAATATTAAGCATTG
AAACTGATCGAATTAATTATAAACCAGGTGATACAGTAAAAATATATACAGAATACAATA
AAACTAGAAAGAAACCCATTTATAGCGAGGCAATGTTACACTCCTTGAGAGAAGAGGGAA
GATGGTCATCAATGGATCCTCCCTATCATTTTGATTCAACAGCATTAGTATCAAGAACGA
CAACTTTCACAAAAAAGTTAATGGAAATTGGGAATCATTAATGCAAATTAAGTTACCAGA
AAAAATGGTTGATGATGCTTTTGCATTAACTGTATATAGTTGGAACGATGTTGAAGACGA
ATATACGAGATCTTTTGGAAATTCTAATAATGATATTATTATTAAAGTCATTAACGATAG
TAGTAATTATCCATTATTAGGTGGATATGATGAAACTGCATTTGATGAAAGCTCAAGAAG
TGTAGAACGTGATATTCCAGAAATCATTAAATATAAGATTGATAAAAAAGGTTCTGTTGC
AAAGTAAAAAAATATAGCTAACCACTAATTTATCATGTCAGTGTTCGCTTAACTTGCTAG
CATGATGCTAATTTCGTGGCATGGCGAAAATCCGTAGATCTGAAGAGACCTGCGGTTCTT
TTTATATAGAGCGTAAATACATTCAATACCTTTTAAAGTATTCTTTGCTGTATTGATACT
TTGATACCTTGTCTTTCTTACTTTAATATGACGGTGATCTTGCTCAATGAGATTATTCAG
ATATTTCGATGTACAATGACAGTCAGGTTTAAGTTTAAAAGCTTTAATTACTTTAGCCAT
TGCTACCTTCGTTGAAGGTGCCTGATCTGTAATTACCTTTTGAGGTTTACCAAATTGTTT
AATGAGACGTTTGATAAACGCATATGCTGAATGATTATCTCGTTGCTTACGCAACCAAAT
ATCTAATGTATGTCCCTCTGCATCAATGGCACGATATAAATAGCTCCATTTTCCTTTTAT
TTTGATGTACGTCTCATCAATACGCCATTTGTAATAAGCTTTTTTATGCTTTTTCTTCCA
AATTTGATACAAAATTAGGGCATATTCTTGAACCCAACGGTAGACCGTTGAATGATGAAC
GTTTACACCACGTTCCCTTAATATTTCGAATATATCACGATAACTCAATGCATATCTTAG
ATAGTAGCCAACGGCTACAGTGATAACATCCTTGTTAAATTGTTTATATCTGAAATAGTT
CATACAGAAGACTCCTTTTTGTTAAAATTATACTATAAATTCAACTTTGCAACAGAACCA
CATTTATTACCTCAACGCGTGGCAGAAGCGCATATAAATGGTGACATTCACTTTCATGAT
GTAGATCGCTTCATGCGTACCGTTCCATTTGAAAATATTGATGTACAAAATGGTATTCCA
ATTTCTGTGGAGGTTAACGATCTTTATCATAAAGTCGTTGAGCATCAGCGTGGGGGATTT
TGTTACGAACTAAATACGCTCTTTAAAACGTATTTAATCGAAAAAGGATTTGAGGTCTTT
AATGTATCAGCAACCATCCATACCCCAGGCGGAGGACGTAGCCAACCCGACTCTCACATG
TCCACAATTGTCGTGATCGATGGAACACATTACATTGCAGATGTCGGTTTCGGTGATCTA
CCTCTACAAGCAATACCGTTAACAGAGGATGCAGAACATAATGTTGTTCAAGATGTCACA
GGAACATTTAGAGCGGTGTTTATCGATGAAGCGCACAAACAATTTGAAGTTCAAAAATGG
GAAAACGACGCATGGGATACAAAATATGAGTCCGATATTTCCCCACGCACGATTGATATG
TTTGAGGACAACATCAAATACAATCAAACAAATCCGAATTCTGTTTTTGTGAAACGCTTA
GTCATAACAATGCCGACTGAAAAAGGACGTGCCACAATGTCACAAAATCACCTTACATTA
ACAGAAAAAGGTGAAAAACGTAAAATAGACGTCACATCAGACAATTATCGTCAACTTTTA
AAAACGTATTTTAACTTAGATGTTAAGATTCAACGTCTAGAAACATAAGGAGGCCCTCAT
GCCAGAAAACAAACAGCGTAGTGACACACGTCAAAATAAAGTGCGCATACTCGGGACCGT
CAATCAATTATCACAACAAGGCGTTGACATTTCAGAAATGAAAATGACAGAAATTGCCAA
ACAAGCAAATGTTGGGGTCGGCACATTGTACCGTCATTTTGAAAATAAAGCTGTCCTCTG
TATCGCTATGATGGAGGCCCAAGTGGAAACCATGTTTGATGAAATTCAACATTTTTTAGC
TACATACGCCACTGCCACGGCTTACGAACGGGTAAAAGGGATTCTCCAAATTTATGTTGA
TCTCAAAGAAACACACTTTCACACGTTATCTTTTATTGAAAAGTCGATTAACCGTTCGAT
TTCAATCGTACAAATCCCATTTTATCAACAATTAGCCGAGACGATTAGTGAACAACTGGA
TGAAACAGAACAAGGCCATTTTAAAACACATTTGTTGTTGAATTGCTTTTCAAATGAATT
TTATTATTTTGCCAAAAATGATTTGAAATTGTCTAAAGAAGCCTATATTCAACAAGTCTT
AGATGTGATATTAAAATAGTATAGTCAAAATATAAGTAACAATGAGAACTAAGAACACTT
ATTAAATGAATGTGTATGAACAATGGTTTTGCTAAGTTCCATTTTAAGGTTGGCCGTTTA
TGAAAAATCAATGAAACAAGGGGTTCTATAATGATGACAGTCGTTTAAATATTAGTGATT
ACAAGGTTTTACTAAGCGCATATCTACTATATAAGTTTAAACAATGCCACGAAATAAGAA
GAGTTTTCCAAATTAAACAGTTGCGAGTGGAAATCTCTTCTTTTGATTTTCAAAGGTATA
TTAATTATACTTATGTTGTGGATAAATTGTGACACCCCATAAAAATAACACCTCATGATT
TTGTTAATTTTTAGATGTCATAATAAAGGTATTTACTAAAATTATTTCTGAAGGGTAGTG
TAGAGATGAATATTAAAAATGTAGTTGTCGCTGGTGGCGGTTTATTAGGTAGCCAAATCG
CTTTTCAGGCTGCGTATTCAGGTTTTAACGTTTCAATTTATGATGTGAATGAAAAAGGGC
TTGAAGCGGCAAAAGACCGTTTAGAAAAATTAGTACCGCGTTATATTAAAGATTTAGATG
CGCCAGAAGACAAATTAAAAGCAACCGTTAAAAGCATCCAAACTTCAACAAATTTAAAAG
AAATTGTCGCAGATGCGGACTTAGTGATTGAAGCCATTCCTGAAAAATTATCAATAAAAC
AATCATTTTATAAAGAACTTGGAGAAGTTGCGCCAGAAAAAACAATTTTCGCAACAAACT
CCTCAACATTATTACCAAGTGATTTTAAAGATGCGACAGGACGTACAGATCGTTTCTTAG
CGTTACACTTTGCGAACGAAATTTGGTTAAATAATGTCGGCGAAATTATGGCGACTAAAG
ACACAGATCGTGCTGTATTTGATGAAGTTGTTGAATATGCAGGAGCAATGGGCTTACACC
CAGTGTCAATTAAAAAAGAACATGCAGGTTACGTTCAAAACTCACTTCTTGTGCCATTCT
TCCACGTGGCTGAAGAAATGTATGCGAATGAAGAAGAAACACCACAAGAAATTGATAAAA
TTTGGATGAACGCTATACGTATGAACGTGGGTCCATTCGGTGCGATTGACGTCGTTGGTT
TAAATACAAATACTGCTATCGTACAAGCAGAATATGAAAAAGACGGCACACCTTGGAAAA
AAGCGTACGTTGACAAAAATAACGTCAAAATCCAAAATGGTGAACTTGGTAAAGCAACAG
GTAAAGGATTCTACACATATCCAAACCCTGAATATGAAACTTGGGACATTCCTGTCGACG
AAAAACCATCTGACGAACATTTACAACAAGCCGTCGCGAATGACAACAATGGCGTGTTAT
CTAAATTGTTATTGTCTTTATTCAAAGCCGCTGAAGATTTATACGTTAACGAAATTGCAG
AATACGATGTCATTGATACAACTTGGCATATTAACTCACGTTCACCTATTGGACCATTCG
AAATGATGGATGCGATAGGTATTGATAAAGTCATTGAAATTCATGAAAAATACGACAACA
ACATTGATCAAGACGTGATGAAATTTTTAGAATCACGTCGTGGCAAAACATTTTATTCTT
AAAAATGTGTGAATCAAATTAAGCGCGCTCATCTTCAAATAGATGGGCGCGCTTTTTTTA
TGGAACATTTATATAAAATGCGTTGATACGCTCATTCCGTCTCTTATTTGTTGTTAAAGT
ATTCCGTAATTTTATCTTTAATATCTTGTAATTTGCTGTTTACTTTATCGAGTTCACGTT
GCATTTCATCACTATTGCCGTTTTGGCGTTCATTTTCCGCATTTTGTAAGTTGTCTGCGG
TTTTGTTATAGTCATTGACAACTTTTTCGGCTTGTTGACTGTTTGCGCTATTTTTTAAAT
TCGCGATTTCTTGTTTGAGCGCATCGATTTTACTTTGGGTATCAGATTGGTTATTTTCAA
TACTTTTTTTCGCTTCTTCAACTTGTTATTGGAGTTGATCATTTTTTGTTGGACCACTTG
GGAATCGTTTGGATTCGTTTGTTCCGACTGTGGTTCAGTGTTAGACGTTTGTTCCGAATC
GTTGGCCCCCGTACAAGCTTTGACGATGAAAGCGACAAGCGCGATGGCCACGATAAAGAG
GAGGACCATTAACCATTTGTTTTTACGCTTAGAAGATTCAATTTCTTGTTGTTGATATTG
TTCGCGGCGATAGTCTCTTTCATTGTAATCATTAGTGCGACGCTGAGGACGGATGAGAAT
ACCACCGAAGACCTCATGTTGTTGATGATCGGTTAACGTATTAATATTTAAATCGGTATT
CAATTGATTAAATTTGTCGTAAGCAATAATCGTTCCATCATCTAAAATCTTTTCAATTCT
TGGATAATCCCGATTGCGACCTTGACGTTTCACAGTAATTCCTCCTCTTTGACTCGGTTG
ATATGCATCTCACTTTGATAAAAAAATAATGTAATAACAACGTATTTTAGTTTATATTTA
TCCTACCATATAACCCTTTTGGATACCAAATGGGGTGGGATATAAAAATGTTATTTGTTT
GACTGTTCCATAAAGCCTCACTTTTCTAGGCGCCTCACCTCTGCGTGAAGACGTTACGAA
TGAAATGAGTTACGTATTCAGTACACCTATGAAAATGGGTGAATAGGTGATCCATAGTTT
AAGATTGAGATAAACTCAATCTTAAAATGGATTTTCGGTTTCGGCTAGATGCCTCTGAAG
TCTCGGCTTAGGAACCAATCAAATTTGCTATATTAAATCACACCTCAAAGCTATAAAATC
TGTCTCATTTATACTGATTTAAGTTGTATTAAAATAGCCATCAAAACTTATCCTGTTGAT
AAATTTTGACGGCTTTCTAAATTATAGGCGACCGTAGTATCCTATCCTTAGCACATTATT
TGTCATGTTCATGTTGTTTTTTCAGTTCATCAATAATCAGTTTGCTTAATGCTTTTTGTC
CCGCATATTCTAAGTGAACACCGTCATACGCAAAGTATTCAGGATGCCCCCCAGAAGCTT
TATGCCAATCAATCAGATGCACATTTTTATGTTTATCAGCGGCTTTTTTCAAGCTATCAT
TGACGTTTTATTCATAATCACGAGGCACACGAACATTCACGAAATAAATGTTGGCATCGC
CTAAATCGTCAATAATTTGATTCACTTGGTCTTCGGTAAAGGCTCCGTTTGTACCTAACT
GCATCACCACATCTTTTTTCGGTTGCGCAAAGCTTTGATATTGCGAAGTGATGAGGGCGT
TGGCTTCGGATAATTGGCGACCCACTTTACCATCAATTATGGCATTTAGCACTTCTTTTT
GGAAAACATTACCGATATCTACCCTGACCGAATCCCCGATTAACAGTGGCGAAAGTTGCT
TGGCGTCCACTTTAGAAGATTCTGCTGTAGTGGTCGGTTCTGCTTTAGGTTTTTTCGCCG
TTTGATTTTGGAATTCCGTTTGTTTTTGATCACTATGTGCTTTGCCTAAAGCATCAAACT
GCCCACTCAAAAAAAGGAGCGGAGGAATCGCCAAATTTACGACGAGCGCTAAGCGTCCAA
AGTGCTGAACGTGCGTCGGTTTGAATGAAAACGCACGAAATCCTTTTTTACGGATGGGAT
TTTCAATGAAGCGATACGATAATTCGGCAAACAGAAACATTAGCACAATATCAATGACAT
ACACATAACTTGGAATTTGTCCTGCGACAAAATGGCGATGTAAAAGGACAATGACCGGAT
AATGCCATAAATATAAGCTATATGAGCGTTTACCGATAGTGACGAATAGCGGATTACCCA
TGAATTTTGCGAAGAATCCAGAAGGGTGAACCACACTAGCAATCGTAAACAACGTTACAA
ACGAGATTAAATAAAAACCACCATGATAAATCCATTTGTCATGTTCACTCACATTGAAAA
TAAAATAAGCGACAAGTGCGAAACTCAAAACGCCAATCACGTCGACAAACATCGGAAGCG
TATGACAAATAAAACTAAAAAATAAGTTATGACAATAAGGTTAATATTACCTCATGGTTC
TGATCTTAAACTTATCTCTAAGTCATTTTGAGCTACTTATCTATCAATTCATATATTCGA
TAATAATATCTGTGACATCACTTGTTATTTCATGAGGTGATTTTACGATATCACCTTCTT
TAGAAAAATATATTTCAGTAGGCACTGACGTGTATAGAACAATTTGAGTATAAAAAACTA
AAAAACCGCATCATTAACCGATACGCAGAAGCGTATCACAAATAAAACTAAAAAATAAGG
TGCTTTAGAAGAAGTGTAATTTTAAAATTGTCATAGTATTTATGGTTAATTAACTATCAA
AATTAAACTAAAAGGGCGTGTTAATATTGGATTTAGAATCAAAGATAAAATTAAAAAAGG
AATTGAGTATACTTTATAATCTTTATAAATTTTCAATGGATGAGTTACTACAATATAAAG
CTTTGAATTATTCAGAAATAGATTTATCAAAAGAAGAAATTCATGAAGCTATCACAAAAA
AGATTGATCCAATTTATGCACTTGCCGTTGGTGATAAGTTTGATAGATTATATAGTTTAT
CAAATAGGTATTTTATAAATTTAGAGTCAAAAAATTTAGGTAACGACTTTATAGATAAAG
TAAAACGATACCAAATTAGTCATTTAGAAAATATTCATATATATATCGATAAATACTTTA
GAAAAGTGTTTATGGATCCAAACTTACATAAATTTTTGAAGAACGAACCCATTATAATAA
AACATATGTACATTAAGAAGAAAAATAATAACTATATCCTTGAATTTGAATCAAATGGAT
TAGATGCGCTTTCTAAACAAATTACTGGAAATAAAGGAGGAAAAAACAATAATGTAATAG
ATTCACTCTTATTTAGTGAAATCGAGTTACAGAATATCGTTAATAAGAATGTGTCTAAAG
GTATTACAATTAATAAAGTTATTAAAGACCTAAATTTAAGCTTAAAAAATGTTAAAGTCG
AAGTTCCATATATCTACTTTGGACAAGATATCAGTCAAACAAGTTTGCAATTTAAATTAA
GCCAAATAAGTCAAAAGAAAACGATTTATAAAGGTAAAAACATTGAAGGGAAATATGGTT
ATAAACGTGATGAAATGACCCAGCGGATATTAAAACTAAAAAATACATATACATTTGATC
CTAATATGTTTAGAAACAGTTATGGTGAAGAAAAAGCTCAATTTGATTTGACTAGGTATG
AAAACGACATCTTAGATTTTCTAGTTACATCAGTTGTAGATTATCCGTTTCCTAATACAC
CTAAAAAGCGAAATGATGAAAAATCAATTAATAAAGTTTATCATGATCTATCTAATAGTG
AGTTTTTAAAATATACAAACAATCAAGTGAAAATAATTAGTTCATTACCCAATAATGAAC
TAAAAAAGAATCTTACTAATGATGATACATATAAATATATTGAAGAATTTACTAAGCGAA
ATCAATCAAAGCTTCAAACTCAACTATCCAAATTTTTTAATAAAGTAGATGAAGTAAACT
ATTATGAAGCCAATCTACTTTATAGTAGATTGGCTCAAAAGATAGATGAAGTTTTGGTGG
ACCATGATATAGAAAAGACTAATTATGATTTTGAAGATAAAGCATTTAATGAAGCTCCAC
ATACATATTCCATTGAATACCTTGATTTTGTGTCTGATTATTATAAATATATACAAAATG
TATTCTTTAGTTCTAATGATGAAAGTAATGAAGAAATAGCTAATAGACCTTATAAAATGA
GTTTTATTGAGGTGTATGAAAGGGTTAAATTTCTTGATAACATTAAAAAAAACAAAAATT
TCTACATCAAATGGTAAGCAAGAATATCCGGTTTATAAATATCACGCTATTGATAAATAT
GCTAAAGCGGAAGCTACTATAAATGATATCATGGTTAAAAATATATTGAATATTCCAAAA
AGTATATATAGAAAAGAAAACGATGAAATAGCAAAAATAATAAAAAATAAAAAACACAGT
GAAACAGAGATTGAAGAAAAGCCAGTAGAAAATGATAAGTCATTAAAATACGATGAGGAC
ACTAAAGTTAAAGGAAATAGTAACGACTATAATCAACTTAATAGTAGAGAATATTATGAA
AATTTATTGTATAGTGAAAGGTTAAAGTATGAATTAAAAACTTCTGATGAAATGAAGGAT
ATAAATGAAAAAATAAATCTACTTTACCGAGAAACAATAAAATCTATAGAGGATTTAGCT
TTTTATATCTTATCAGAATATTTATCAATTTCTGAGTATAATGATTCTAAGTTCTTAACT
AATATTTGTTTAACAGATAATAAAAGTATAAGTGAACTGAAAGAAATTTATTTCAAGGCC
AAACCTTTATATCAGTTTTCTGAAGAACATAAAGTCGAAAGAGATAGTGAATTCATCCCC
CTTCTATCACTCTTAGATAAAGTGATAAAGCAACTTAACTCTTATTTCGATAAGTATAAA
GAAAATTATGATATACATCATAAATTAATGGATGAAAATGTTGCAAATCAACTAATAAAT
GCGAACTCTTATAAAGGGAATAATTTATTAGTTGAACAAGCTATAGAAGCAATAACGAGT
ATGAAACTTAGAGAAGACCTATACAAGTATCACATAAAACGCAAAATCAAATCAAAGAAT
AGACTATATTAACCAATACACAATTACGTGTATTGGTTTTTTTAATCAGAAAAAAAATAA
AAATTTCTGATGTCATTATTTATTAAGAGAATGATGACATACTTAAAGTGTTGATTGGCC
AATCGACTATTATATTAAATAAATAATAGGAGTGATGACAGATGTTAGAAAGACTAGCAT
TTGAAATGGAGTTTAACAAAACTGAGAAGTGGTTGATATCTGGTAATTCAGATCAGAGTG
AAGTACTTGAAATGAGAAACGCGCTGTTACTTAATATCAATAGAAAAATTCAACAGCTTG
ATGATGAAAGTAAAAAATTACTAAATCAGTACAATGATTTACACAACGAGTTGTTGCCAC
TAGTCGATGATATAGAACAAGTTGGGATAGACTTTGATATCGATAAACTAAGAAGAACTG
GCGAGTTGCTAATAGATAGATCAAAAAATGAAAGTAATCGCTATCGAATAGAAAAATCGC
TAAAAAGCCTTGCAAATTCATTGGAAGGTAACAAGCTTAAAACTAAATTGAATCTGATTG
GCGGTGTTACACATCGCATAACGACAGCTTCATATAATATTCAAGGGCTTTCTAATGAAA
TTAAGGCATGCATTATACCGTCTCAATTTAAGCGTGTATATATGATTGATTTCAGTGCAT
TTGAACCTTCTGTAGCAGCTTACATGTCAGATGATAAGACTTTGATAGCGTACTTGAAAA
GTGATGATGGTTTATATGAGCGTTTATTGAAAGATCTAAACTTATCCTCTGATTATAGGA
ATGCTGTGAAAGTATGTTTTATCGGATCATTCTTATTCGGAGGTAACTATCACAATTTTA
AATTGAGTGAGGAAGTACTTGAAGTAGAGTGGCATAACTTAATAAAGAAATTCAGTAATT
ATATGCTTCTAAGTAACCAAGTGATAACAAGCAAGAAGTTGATTATGCCTTATGGAATAG
AAAATGATGTTAGTTACTTAAATGATAAAAAAGTGATGGGTCAATATGTACAAAATGTCG
CAAGCTATGTATTTAAACATGTTTTAAAAGAAGTTTATATAAAGCAATGCATGAATGAGT
CATTTAGAATTATGTTGCCTATTCACGATGCAATTATGATTGAGTGTGATACAGAGGAAG
TTGCTCAATCAGTAGCTAATCTCATGGTACAAACGGCAAATGGACTATTTGAGGATAGCT
TTGCTAAAGCAACGATAGAGGAAATGGGAGGTACAGACAATGAATAATGACAGAGGTCAA
AGTTTACAAATCCCACAAAAAACAACTCTAACACCAGGTCATATATATGTTGGTACATTG
TGTTCTGTAAGTGAGACAGATTTTTTAGGTGAAATTAAACATCAATTCACGTATGAAATT
GAAGTGGATAACCAGATTTTATATGCGAATCGTAATATTTTAGTACAAACGTCAGGTATG
CAGTTATCAATCAATGATTGGCTTGAACAGCATAGTAATTATAGCGTGAATCATGAAACC
TATGCGCCATATATTGATTGTAAACACTTAGTTCTTATCGGACAATATAACGGAAATTGT
TTTGTACAAGATGTTGCACCATTAAATAGATTTGGAGGAGTATTATCATGAACCATATAC
TACAAATATTAACGAAGTTATTAAAAGGGGCAAAGGAGGCAATCGACCGTGAAGGTCTGA
TTGCTATCCTAACAGCGAGTGTTGAAAATGAGGATGAGCTAGATAAATCTGAACAATCTA
TAAAGGTTTATAACACTCTTATTAATCAATTAAATCTTAATATTCGTAAAGATACGGACT
ATCGACCTAATATCCATAATTATTTTGGTATTGAGAAAAAACCAAATGACACCATTTTAA
TGGATATGATGATTAATGTTTTCCATATTAAACGATTTGATTCAGAGTTGTTTATTTTCA
AAGATAAAGGTTGGCAAAAGGTAAATGAAGATGAACTACGAGACATTGTATCTAAAATGA
TACAAGTGCTGTTAGTTGGTTATAAGCCTTCATTAAGCACTCTGAAAAACGTTGTGAATG
GCATACAAAAATCAACGGATGTAGATGAACTTGTTGAGGATAAACATTACATTGGTTGTG
GTAAAAACATGTTAAATCTAAAATCGTTTGAAGTAGAGAGGAATTGCATAGAGATATTTC
CAAAAACACGCTTGAATTTAGATTTAGACATGAATGATACAATCACCGACAAGGTACCAC
ACCATTTAGACAAATATATGTTAGAACTTGCTAATTTCGATACTGGCTTACAGTACTTTC
TTTTCCAACATACAGCGGTTTTATTGACTGGGAATACGAAACTGCGTCGTGGACTTATTT
TGTATGGAACAGCAAAGAATGGGAAATCGGTCTATATCAAGTTGCTTAAATCTTTCTTCT
ATCGTAATGATGTCGTATCTAAAACGCTTAATGAGCTTGGTGGGCGTTTTGATAAAGAAA
GTCTGATTGGTAAACGACTTATGGCTAGTGATGAGGTAGGAAAAGCTAGAGTTGATGAAG
CAACTGTAAATGATTTCAAAAAATTATTATCCGTTGAACCTATTCATGTTGATCGTAAAG
GGCAGACGCAGGTCGAAGCTACTTTAGATTTAAAACTCGTTTTTAATACAAATGCGGTAC
TTAATTTTCCTGCTGAGCATGCAAAAGCACTAGAACGTCGTATTTCTGTCATTCCTTGTG
AATATTATGTTGAAAAGGCAGACACTTCTTTAAACGAAAAGCTACAGACCGAGAAAAAAG
AAATCTTCCTTTACTTGATGTATGTATATCAGCAAAGTGTAAAAGCAGATACCGAAAAGC
TTGAAAATGAACGTGTTACTGAAATTACTCATGATTGGTTGAATTTTGGATATGAATTTG
TTTCTAGTAATTCTGCAAGCATTGAAACTCAGAAAGCATGTATTAATTTACTCAGAAAAT
GTATAGAAGTAAAAAAAGGATCACGTATCAAAGTTTCTAGACTAAACAAAGTTATTAGTG
AAGAAATTAATGTGAGTGCTCAGGTTATTAAACAATTAATCCAAAGTAATTTTAATGTAC
AAACAAAACTACGTGATGGCTATGAATTTTGGGCTGATTTAGACTGGAAAATTCATACTA
ATGATGGTAACAATGCGTTAATAGAATTTAAAGCATTAGACCATAACATATCAGAAAGTG
GATATCAAAATACAGATGAAGATATGTGGCCGTTAAATGAAGGGGGAATATAAAAAATGA
ACGAGCAACAAATTGAAGCGATTGTAGAAATTATGACACCTATCCTCGAAGAACGGATTA
TTAAAGAGAAGTAAGAAAAATAAGCACTATAGGCAAGAGCCTATAGTGCACATATTTTAA
AGTGGTAAAAGTGACAAAAACTAAGGCAAATATAAATATATATTATCAATGTGATGTTAT
GAAAAACTAAGGTCTATACAGTAACATAATAAAAAAGGAGACATAAACTATGAATAAGAA
AATAGCATTATACTCTAGGGTAAGTACTTCAGAACAATCTGAGCGTGGTTATTCGATTCA
TGAACAAGAACAAGTATTGATTAAAGAAGTACTTAAACATTTCCCAGGTTATGAATATCA
AACATACACAGACTCGGGTATATCTGGTAAAAATATTCAAGACCGTCCAGCAATGAAACG
GTTATTAGACGATGTAAAAGCGAATAAAATTGAGATAGTACTAAGTTGGAAACTCAATCG
TATTTCACGGTCAATGCGTGATGTATTTAATATTATTCATGATTTTAAAGAACATGGTGT
TGGTTATAAATCGATATCTGAGAATATAGATACATCAGAATACTCAGGTGAGATACTAGT
GACTATGTTTGGGTTAATTGGCTCCATAGAAAGACAGACACTGATATCAAATGTGAAGAT
GTCGATGAATGCTAAGGCAAGACAAGGAGAGGCAATTACAGGTCGTGTTTTAGGCTACAA
ATTATCACTTAATCCACTAACACAGAAAAATGATTTGGTTATAGATGAGCATGAAGCGAA
TATCGTGAAAGAGATTTTTGATTTATATTTGAATCATAATAAAGGACTTAAAGCCATTAC
CACAATATTAAACCAAAGAGGATATCGCACCATCAATCATAAACCATTCTCAGTATTTGG
TGTCAAATATATTCTAAACAATCCTGTTTATAAAGGATTCGTAAGATTTAATAATTATCA
GAATTGGTCCACTAAAAGACGAAGTGGTAAAAGTGGAGAAAATGACGTGATTTTGGTGAA
AGGTAAACATGAAGCAATTATAAGTGAAGAAATGTTTGATCAGGTACATGAAAAATTAGT
ATCTAAAAGCTTTAAACCCGGACGCCCTATTGGTGGAGACTTTTATCTTCGCGGACTTAT
TAAGTGTCCAGAATGCGGTAATAATATGGTGTGCAGACGAACTTATTACAATACGAAAAA
ATCAAAAGAACGTACAATCAAGCGTTATTACATTTGTTCTTTATTTAACCGCTCTGGAAG
CGCTGCTTGTCATAGCAATTCTATAAAAGCTGAGGTAGTCGAGGCAGTTATTCATAAGCA
TCTTAATATCATCTTATCTCAGCCTGAAGTTGTGGGAAAGATTTGTGAAGATGTTATTGA
AAATATTAAGCACAAGCAAACGGCACCTATTGAAGCAGTAGACGATATAGACACTCTAAA
GAGACAAAAGCATAAAATAAAAACACAACAAGAAAGACTCTTAGAATTATTTTTGGACGA
TCAAATGGATAGTACATTACTTAGTGAAAAACAAAAGGAACTCAATGTACAGCTTGCGAC
AATTGAAGAAAAGATAAAAACAGCTCATAACCAACAAGTTAATCAACCTGTAACGATGAA
CTATAAAGTTTTAAAAGTACGCCTTATTATGTTGATGAATAGGTTTAGTGCCTCTCTCAA
GAAAGCAGACCCAGAAGCTAAAAATCAGCTAATGAAAATGTTGATTGATTCGATTGAAAT
AACAAAAGATAAGCAAGTAAAACTGATACGGTACAAAATAGACGAAACACTTATCCCTCA
ATCTTTGAAAAAAGATTGGGGGACTTTTTTTATGCCTCAATTTCATTTTGTGATTGATGA
TAAAAATAAATGTTACGTCTCTAAATTTACCACTTTTACCACTTAAATCAGATTGGATAG
GATGTAGCGATTATAACGAAAAATCAAATATATATTATATCCATGAATATGTATAAATGT
ATTCAAACAATAATAAAGGAGGTCATGACTATGACACTAGAAAAACAACTCAAGCATTAT
ATTACAGATTTATTTAGCCTACCTCAAAATGAAGCGTGGGAATGTGAAGCCATTGATGAA
GTCTCTGACAATATACTACCTGATCAATATGTAAGAATTGGTCCACTCACCAACAAAATC
CTTCATACGTATACTTACTACTCTGATACACTTCATGAAAGGCATATATACCCCTTTATC
CTCTACTATCAAAAACAACTCATTGCGATTGGTTATATTGATGAAACAAACGATATGGAC
TTCTTATATCTTCATAACACAGTTATGCCACTACTAGATCAAAGACACTTACTTGAAAAG
GAGAATCACAATAATGAATAAATGGATACACATAGCTCAGATAAGCGTCACAGTCATTAC
AGAAGTTATTACAATAATGAAAGATATAGAAAAGGAGAAATGAGCATGGAACGTTATATT
ACACGTGGTATTGCCAATTACTTACCAGAAATGTTACAGCAACAGTTATGGAAACTTGTA
GCGCAACGCGAAAACGAACAATTCAAGGAACTAGAAGAGATTGATTACTTTCATATATTC
CAGTTCAATATGCATAATAGTCAATTATATATCAAACATAAGCAAGAACGTCCAGAGTAC
GTAAAAATTCATAAGGTAAATTATTCAAAAGCTATCAATATTAATAAGGTCTACATTATC
CGAGAAGATGATGTAGACCTTTCTTATTACGTCATGTTGTTACCTGAAGAATATTAAATA
AAGGAGTTAGATAAAAATGAAATCAATCAAAAGTGTATTAGAAACCGAAGCGATATTTAG
TGATGATAAAATGCATCGTTATCTTCTCAAGAAAACTTGGGATATTGATAAAGAAGTACT
CACAATTATAACGATGTACCCTCATTATGATGGCATTATTAATGTTGACCTTACAACACA
ACTTATTGTCAATAAAGTAGCTGAAAAAGATGAATATGGTGGCGTTAATTTTATTAACCT
GTTTTCAAATATTGATACCCCCATTAATTTAAAACATATCGAAAACAGCCATGACAAGCA
CACGGATATTCATATTATGAAAGCTGTCAAAGAAGCCGATAGTGTTTTATTGGCTTGGGG
TTCCTACGGAAAGAAACCTCTTGTGGAAAATCGAGTGAATGATGTATTAGACATGTTAAA
ACCTCACAGTAAGAAAATCAACATATTAACAAATCCTCAAACAAATGAAATCATGCATCC
ATTAAATCCTTATGCACGAAAAGATTGGACAATAAAACCACTAGGTTGAATACGAGTACC
CATATAGATAATTTTTTAGTAATAGAATTGTCTTAATTAATTTCATTATATTGGAAGTAA
TCGATCCTAATAAAAAATAAGATTTTAAAGTATCATTTACTTTTAAATTATTAAAATAGA
AGTATAAATATAGTTAAAAATACGAGCATCTTCCGCTTTACTTGGAAGATGCTCGTATTT
TTTTATTGCTGACTTGCCATTAATTCTGCTTGTTCTACTACTTGTTCTACTGCTATTTTC
TGAAGATCTGGTGGATAGCCATATTTCTTTAATAATCTACGAACTTGTACTCTCATTTTA
GCTTTTGCACTATCACGTTTAGACCAATCCACACTCATGTTATCCTTAACGGTTTTAGTT
AATTCATGTGCAATGGCTCTTAATTCTTTATCGCCCATTGCCTCTTTTGCCGTTTCATGT
GAAGCTAATGCATCATAAAATGCAATTTCTTCAGTACTTAAACCTAAGTCATTACCTCGT
TTTTGTTCTTGCTTAATTTCTTTAGCCATTTGAATTAATTCTTCTATTACTTTTGAAGCT
TCAATAGAACGATTATTGTATTTTTGTATTGATTTACTTAGCATCTCAGAAAACCTCTTA
GACACTGTAGCGTTTGTTTTCATTAATGACTTAACTTGTCCTTTAAGTAATTTGTTCAAC
AACTCAACTGCAACATTTTTTTGCTGTAATCCTTCTACATCTTTTAAGAAATCATCTGAC
AATATTGAGATATCTGGATTTTCAATTCCAAGTGTTTGATAAATATCTACAACTTCTTCA
GTTACAACTGACTTTGAAATCAATTGATTGATTTCTGCTTCTATTTCAGCAGATGTCTTT
TTACGGTTGCTTCCTTCACTAGGTGGAGCTAACAATTTAACAAGTCCCGATTTTACTGCT
TTTAAAAACGCAATTTCACTATTCAGTTCTTGAGCAGCTTCCTCAGTTGCACATAATGCA
AATGCCTTAGAAAGCTCTGTCACTGTTGTCACAAATCGCTCTCTTTCTTTCTCACCTAAT
CCAATGATATAATCCATCGTATTTGAGATAGCATTATAGCGATTTAATTGATCTTCTGAC
TCAAAGTCAGAATAGTCATGGTTATATAGCATATCTTGAATGATATCGTATTTCATTAAC
ATTAGTTCTAGCGCTTTATCTGTATCTATACCTGTTTGTTCTCTATCAGAGTCCGTATAC
TCTTTTAGTGCTTCCTTCAGACTTTCAGCAATACCTACATAGTCAACGATTAATCCGCCC
GGTTTATCTTTAAATACTCTATTAACACGTGCAATAGCTTGCATTAAATTGTGACCTTTC
ATCGGTTTATCTATGTACATTGTATGCATTGAAGGTACATCAAATCCTGTTAACCACATG
TCTCGCACAATTACGAGTTGCAATTCATCATTAACATCTTTCATACGATTCTCTAAAAGG
TTTCTTCGCTTTTTCGGACCTATATGTTTTTGGAAGTTTTGCGGATCACTAGATGAACCT
GTCATAACGACTTTGATAACACCTTTGTCATCATCATCTGAATGCCATTCGGGTTTAAGT
CTTACAATTTCATCATATAAATCGACTGCAATACGACGACTCATTGTGACAATCATACCT
TTACCCTTCATAGCCTTCTGTCTTGTTTCAAAGTGATTTATAATATCAGTCGCTAAAGCA
TGTACACGTTGTTCTGCACCAGATAGAGCTTCTATACGTGACCATTTAGATTTCAATCGA
GATTTAGTATCTTCTTCTTGGCCAGAAGTAATGACATCATATGCTTCATCAATATCTAAA
TCGGTTGGTAAATTTAATGGAATAATACGACTTTCATAGTATATTTTAACCGTACTACCG
TCTTCTACTGATTGTGTCATATCATATACATCAATATAATTACCAAATACCATTTGCGTA
TTCTTATCTGTAGAAGATACAGGTGTTCCAGTAAAACCAACGAACGAAGCGTTAGGTAGA
GCATCTCTTAAATATTTTGCATATCCATATTTAATACCTTCACCTTTTTCATCGTAAGTT
GCTTTGAAACCATATTGTGTGCGGTGTGCTTCGTCTGCCATAACTACTACATTTTTACGT
TCTGTTAATGCATACATTGTCACTTGACCTTCATCAGGTTCGAATTTCTGCATAGTTGTA
AATACGATACCACCTGATTCTACAGATAATAGCTCTTTTAATTCTTTTCGTGATTCAGCT
TGTTTAGGTGTTTGTCTTAATAATCCTTTACCAGAACGTCCTTTGGACTTAACAAAAGTA
CCATACAATTGATTGTCTAAGTCATTACGGTCTGTTACGACCACTAATGTTGGATTATTT
AATTTTTGAATTAACTTTCCTGAGAAGAAAACCATTGTCAAACTCTTACCAGAACCTTGC
GTGTGCCAAATAACACCACCCTTGCCATCACCATGTTCAGATGTTGCTTCCATAGCACGA
TCAACAGCTTTATTCACTGCATAATATTGATGATATGCAGCTAATATTTTAACTATATTT
CCTTTACCATCATCTTGGAATAAAACAAAATGACGTATTAAATCTAATAATACTTCTTTA
TTTAACATACCGTGAATCAATATATCTAAACTACGAAACGTTGATGAATCTTCAGTTTTT
CCATCTTTAGTACGCCAGGTCATAAAACGATCATAATCAGCAGTTAAAGAACCAGCTTTT
GTATTAACACCATCACTCGTTACTAACACTGCATTATGATTAAATAATTGTGGAATTCTC
ATTTTATAAGTTTCTAACTGATGGTATCCATCTTCAATACCAACAGATTCATTTGTAGAA
TTTTTCAGTTCAATTACCACTACCGGTAATCCATTTATGAATAACACAATATCAGGTCGC
TTTTTATAGTCTCCATTCACAACAGTTAATTGATTAACCGCTAAGAAATCATTATTTCCC
GGGTTATCAAAGTCGAATACATATACCAAATCATTAATCGTCTCACCGTCATCATTATAA
TGTTCAACCTCAATACCATTTGTAATCATTTCATGGAAAGAACGGTTATTCTCTAATAAA
CTAGGAGACTTCTCAATAGAAATTTCACGAATTGCCTGTTCAATTGCACTATTATTTAGT
TCAGGATTAATACGTCTCAAAGCCGCTTCCAAACGATCATCAAGCACAACATCTTTGTCG
CTCTCCCGTTCATTCATAAGCCCATTGTCACTACTATCTCGACCATTCTTAACAGAATAG
CCAAGACCCTCAAACCACTTCAGTGCAACCTGTTCTAAATCATCTTCACTAAATTGAAAG
CTCATCTTCATTCACCTCGATGTCATCAGGTATCTCAATTTCACCTGACATTAATTTTGG
TAGTAATGTGTCACGGAGTTGGGTTAAATTTTGGTTTTGTTCTCTAATTATTTTAATTTT
TTCAATATATGGTTCAATTTTTTCACTTAATAAATATGAAACTTCTTCATTATATGCAAA
CCTGTATTGGACTGCTATATCTGGCTTAACTCTTTGCCTACTATTAGTTGAACCAGTAGT
ATTTGAAACCAAATATTCATTAAATTTGTCAGAAATACATATGTTATAAATAAAAGCATT
TCTATAACTATTATCGCTTTTAAGAACTACAAATTCTGATGAAGCAACGTTTAGAAAATT
TTCGTTATATGAAGTTACCCATGTTCTTCTAGTTGTGGGGTTCATCTTAGAAAACAAAAT
ACAATTCTCATCTATTATCCACTTGTTACTTTTAATATCAGTTACATTATCAATGGTAGG
ATACTGTCCACTATCAAATGCTGGTAAACTGAAATGTTTCACCTCTGATTCATTACTTTT
TTTAGGGTTAAATGTATCTTTTTTGTGATGTACTATGTCTTTTAAATATACACATTCCCA
TCCTTTTGGTATCTTCCCTAATTCACTATCAACCATCTCTCCGCCGCTTGATTTGTATGG
ATTTCCATTTTCATCAGGAAACTCAAAATCAACAAACCATCGTTTGAATAATGTTTTTGA
AAGTTCTTCAAGATTTGCTATTATTTTTTGATTTAATTCAATCTTCCAATCAATATTACT
TAATACTTTTACTACATTTTTTTGTGTTTTAATATTCGGTATATCTATACTTATTTTGTA
TAACGTTTCAGTTCTTAAACTAGGTATTGTAGTTCCTTCATTATAATAATTAAAATCTAT
TTGACTTAATTTATAATATAAGTATTTAGGTAATACAAGATTTTCTTTAACCACCGTATA
AAATAATGTATCTATTGTCCAAAATGGTTTTTCTATATATTTTACTTTGCCAATGCTTCC
TTTTCGTCCGATTAAAACACTAGGTTTATCATATAAAAAATCATCAGCATAATCCATAAC
TCCACCTGTGCCTAAAATTGGATATACTCCATTAGAGTTTTTCACATTCTTTTGATTTTT
ACCATACTTAATTTCTACTAAATCTTTTAATTTATACTCCATAACCTAATCCCTCCAATG
ATTTTCGGATTTGGTCTTCGAGCTCCTTTGATTTCGCAAATTGTTCGCTTAAATCTGCTG
TGATTCTTTCCATTTTCTGTTCAAATGGTTCTGAATCTTCTTCTACTTCTGCTAAGCCTA
CATAACGTCCTGGTGTTAAGATATATTCGTTGTCTTTTATTTCTTCTGTTTTGGCAACTT
TACAAAAGCCTGCTTTATCTTCATATTGGTTATCATTTGTACCACGCCATGAATGATAGA
CACTTGCTATATCTTTTATTTCATCATCTGAGAATTCTTTTAATGTTCTAGACACCATGT
TTCCAACATTTCTAGCATCTATAAAGAGAACTTCTCCTCTACGTTCATTTTTGCCATTTT
TATCTTTATCTTTTGAAATAAACCATAAACAAACTGGAATTTGTGTTGAGTAGAATAATT
GTCCAGGTAAGGTTACTATACATTCCACTATATCTTGTTCGATTAAATTTTTGCGAATTT
CTAATTCATCTTTACCACTCGTAGACATTGATCCATTTGCTAAAACAAATCCTGCTGTAC
CACTTGGTGCTAGCTTAGAAATCATATGTTCTATCCATGCATAGTTGGCATTTCCTTTTG
GTGGGATACCAAATTTCCAACGATAGTCATCTAATAATTTTTCTTGTCCCCAATCACTTG
TCCCCAATCACTTGCATTGAATGGTGGATTAGCCAATATAAAATCAGCTTTCAAATCTTT
ATGTAAATCATTATGAAATGTATCTGCATGATGATCACCTAAATCATTATCTATACCTCG
AATAGCCAAATTCATTTTTGCTAATTTCCAAGTTGTTGGATTTGATTCTTGACCATAAAC
AGCAATGTTGTCTAAACGACCTTGGTGACGCTCTACAAAACGCTCACTTTGTACAAACAT
ACCGCCTGAGCCACAACAAGGGTCATAAATTCTACCTTCATAGGGTTCAACCATTTCAAC
AAGTAATTTAACAATTGATGCAGGTGTATAGAATTCCCCAGCATTTTTACCCTCAGCGCT
CGCAAACTTCGCGATAAAATATTCATACACACGACCTAAGACATCTTGCTTTTTACTTTC
AGAGTCTCCAACTTTGAATGTAAATAGGTCAATAATATCGCCTAATTTTTCTTTGTCTAA
TGCTGGTCTAGAATAATCTTTAGGTAAAACACCTTTTAATGATTCATTTTCTTTTTCAAT
TGCTATCATCGCTTTATCAATAATTTGACCAATTTCTGGTTTCTTTGAATTATCGTTAAT
ATATTGCCAGCGTGCTTCTTTAGGAACCCAGAAAATATTCTCTGCTAAATACTCATCTTT
ATCTTCTTCGTCTGCATATTCATCATTTTTCAATTCTTCATATTTTTCCTCAAAAGAATC
AGATACATATTTTAAAAATATAATACCTAATGCTACATTCTTGTATTCTGCTGCATCCAT
ACTCCCTCGTAATTTATCCGCAGCTTGCCATAATTTTTCTTCAAATCCAATTGTCGCCAT
TTATATTCCACCTTTATGTTATCCTTTACACAAATATATCAAATATTAAGGCTTTATGTG
ACTTTTCTTGTGGTTTTCTATGTGAAAAAATATTATTTGTGATATTTGGTAAGTGAAATT
AAGTAGCTAGTTACAAAAGTATAGCTTATTATATAATCAATTAAGCAAAAAAGGTTTTTT
AATGAAAAAAATATAAGTTGAAAAAGTATGATAAGAAATATAGGAGTGGATGGTGCAATA
AATGTGACAATTAATACTACTATTTATGCGATGATTGTGGTTATTGTAGATATTGTTAAT
CAATAAGATCGACAACTACCCCGAAGAATAGGGGACAGAGTGTAAATTTAATAACACTTT
AAAAAATTGTAAATTTTTAATGAAAAACTTATTGATTAATTTTTAGGGGTTGAAAAATGA
AAGATGTTATTTATGTAGAAAATCATTACTTTGTTACTGTGAAAGAAAATAGTATTAAAT
TTAGAAATGTAATAGATAAAAGTGAGAAATTTTATTTGTTTGAAGAAATAGAAGCGATTA
TTTTTGATCATTATATTCGATAACTACCCCGGAGAACAGGGGACGAGGACCACATCTTAA
TGATCTCAATTAGCTTGGTTAAAAAGAAATCAATAACCTCCCGTAGAATTGAGAGCAAGT
ATTAAAAATATATTTGGTTTGATAAAATAATCTGCAAAAAAAGAGGAACAAAAAAATCAA
GATTTAAACTGTAATTCATTGTTTTTGCAATTAATCAACATTCAATTTTTAAATAAGCAG
AAACAAAAATAACTTTCATACAAATAATTTCTTTGAGATTAAGTTGGAATTAGAAAACTA
ATACTAAATACAAAAAACAGTGAATGGAATGTATATTATTGAGGAATTTGATGCAGTGTA
GTGCAATTTCGAGAGCTACTACTTAAGAAAATAAACAATAAGAATTAAATCTGAATCAAG
ATATAAAAATAAATATTTTTACCATAACTACATTAGTATAATGGATAAGAGAATAAAACA
TTTATTTAAAATTGCAGTAATCTCAGCATTATCTCTGTTTGGTTTATTTTTAATTTTAAA
CATAGTTTTTTAGATAGCATAAGCTATTCAGTTACATTTTCAAGTTTAATGACATTTATT
TATGAAAAATATATATGGAGAGTTAGAACGTTTAATTTTTTTTAATAATCATCCTTGTAT
AGAAGGTGAATATGAAGCAAAAACAAATTACTTAATGCAAAGGAGGAGGTAAGAAAAAGA
CCACAGTAAATGTTGAATTGAAAAGTAACGAAATGACTAGTAATAGTATAACAGGGGATA
TTGTAGAGGAATATGGTAAGAATATTTTATATTATACTTATAGAACAGATCCTAAAGCGG
TTTTTAGAGAAGATAATCCAATCAAAATAGACACTCTCCAAGAATTATTATAGAAAAAGA
AGAACTAACTTGCACTTATTGGACGCAAGCCGGGACTAGTGGAGATATAAAAATGAGAAA
AAAAGCGAATAATAAATAATGTTTATTTCAATTTGCAGTGATTGATGAAGCAAGCATGAA
AAAAGGATATAATATATAAAATTAAAAAGTAAATAAAGGTGGTACAATAATGTCTAAAAA
TATTGATTTTTTAAAACCTGATGTAGTACAAATTAAGAAAAGTATTAAAGGTATTGATGA
TAGTTATAATAATGAATGGGATATATTAGCTGAGTTAATCCAGAATGCTGTTGACGCAAT
TAGATTAAAATATAGTGAAAATAATGATGAAAATTATAAAGGAATAATTGATATATATAT
AAATTCAGGAAAAAAACTATTAAAGTGAAAGATAATGGAGTAGGGATATCAAAAAATGAC
TTACCACATTTATTAAGACCTTTTTCGTCCGATAAAGAAGTTAGTACAGAGACAATAGGT
GAAAAAGGCGTAGGTTTAACATTTGCACTTTTTAGTTGTAACTTATTTGAAATTGAAACA
GGAAATAAAAATGGAAGTAGTAAAGCCTTTGTTAAAGACGCATTAAATTGGAAAAAATCT
GTAGATAGCAAATCTTTAAACATGGAAATTGATAATGGTTGTTATGACATAAATGGAACT
AGTATAACGTTAAGTCATATGGAGAATTTAGATATATTTGATTTGAATAATGATCAAATG
AAATATTTAATTAGAACAAAAACTGCTATTGGTAATACTGAAAAAATATGGCATGACAGC
ATTGATATTACAGTAAATTATGAATTTTATGATTCAACAAATACGTATTATAAAGAAAAT
TTACCGTTTGAATATTTTAATATTATTAATGATTTAAGAGATACCGAAAAGATTAGTCTA
GATGAATTTTTTAAAAAAACTAAGGAAACAATGGTATCTGATAGAGAAAAAAGAGTGATG
CTTAAAGATAAAATAATATATAAAATGGATACTATTCAACATTCAGGGAATAGAATTATT
AATTACTTAGCATATTTTATTCCAAGTCGAAATGCATGGGAGACATTAAATAAGCAGTAT
AATTTAATTCCTTCAAACATTTCAGAAGATGAATTGAATGATTATTTAAATAAGTATTAT
TATGCTCAACTAGGCCCTGGAATTTTTACAGCAGTAAAAGGAATGCCTACAGGAATACCA
ATTAATCATCCTTCTACCGGAAATGCTGGATATTGGCCAAACATGTTTATTTTATTTCAA
GATAATAAATTGTCTTTTGACATTGGTAGAAAGTCAATTCATGGGTCACAACAAAATATA
TTAAAAAAATATTCTAAAAATATATTCAATGAATTTGCTAAAATAGTATCGAGATATGGT
GCGCGTAATTTTGACTTAGATGATAATACTTGGAATAAAGAGAGTACATTTGAATCAATA
AATAATATGAGGAATTTAGATGAAAAGAAAAAAGATAAAACAATTTTTCAAAAAATACCT
AATAAACAAGAAGCTCAAGTAAGTGCTATGTTTTACGAACAGATTGGTAAAGGAAATATA
GAGGGCTTAACGCTCTATACTACTGGATATAAAGGAAAATATGATTTATATGGTAAATTA
GAAAACAAAGGTAATGTAGTAATAGAATTTAAATCAGAGTTAAGAAATATATTAAAAGAC
TTTAATGATGAACAAAAATTATTCGATGAAACAGATTGTATTGTGTGTTGGAATGTTTCC
GAAGAAGATAAAGATAAATTTCATGAGTATGGTATAAGTGTTATTGATAATCAAACGAAA
AGTTTATTTTCTAATGATAACAATGATTTTGATTACTTTACTCATAGACTTGAATTATCT
AATTTTAGTAAACCTATATATGTAATTGATTTAATGGTTTTACTCGATGAGTAAATATAC
TATTCATTGTTATAATTTTCTATTTCATATATTTAATAAAATTGATTAGTTAGATAATAT
AATACGTCCTCTTCAAAGTAGATATAGAAAAAAGGAAAACTTTGAAGGCTTTTTTAGCAA
AATCACTTATAAGGGGAGGCATATCATAAGCAGGGGAACGACTTATCATAAAGTATGATG
TTTATGTAGGTGGTTATTATGGATCATGCAGATTTTTTATATTAAATAATAACAAGAATA
AAGGCATTTAGTGACATTGAATTTTAAGTTAGAACAGCTAATTTTTGAAATGTAATGAGG
AATGTAATGAATATATATAAAGAAAAAGTAAAGGATTTAGAATCAATTAGCAATATTAAG
TCTTATACTGAATTTGTAGAAGAGTTTAAAAAAATTAAAGAGTGGGCAGAAAAAGAAGAA
CTAGATTGTGAAGTAAAACAGGCACAATATGAAATTGATATTTGTTCATTATCTGAAAGA
ATACCAATATTCAAAAAAAATAATAAAGAAAAAAGATTTGGACCAATAATTTCTTTTGAT
AATGGGAGAATATGGCCGGATATAAAAAAAATAGTGATAACCAATTTAAATATTATGAGC
ATAGATTAAATGAAACAGAAAATATATTTTTAAAAGTTAGGTACTCTGATTTTTTATTTG
AGTACTATTGCAATAATCTGGAAAAAACTAAATATCAAATTTCAGAATATTTATTATCTA
ATCTAGTTTTATTAATTGAATACTATATAGAGGTAGATGATTTAAAAAGTTATGAAATTA
TTTCGAGTATATCGAGACTTGTTGAGGTCTCTTTATTAATGAAAAATAAAGATAAATTAA
AAAAAGCTGTTGAATTAATAGATATACAAATTAAAGAATTTATCAAAAAAAGAGAGTATA
GATGTTTTATTTATCTTTCAAAACTTATAAGAGAAATTTTAGGTTCAAAATTTAAAGAAA
TTATTTTGGATAGTCAATCAAGTCTAATTATAAATGATTTAGAAAAAGTGGCTGGAAAAC
ATTTTGAAGAAAAAGAGTATGAGTTATATAGAGTGCTTTGTGAAGAACTAATTCAATATT
CAAATTTAAGTTTAATAACTAAAGAAAAAAAGAAAGAACTACAATTGCTAATTGGAAAGG
CGTTTGAATTAGAAGCGGATTACCAACAAGGACTAAAAAGTAAGAGTTTAATGGTAAAAA
CAGAATGTTTAGAACAGGCTTTAGATTATTATTTGAAAATGGGAGAAAAGGACAAAATTG
ATGAGATAAAAATAAAATTAATGAGAGCGTATGAAGAACTAGAAAAAAGTAATGAGTTTC
GTCAATTTAGCTTTCCGATTCAAATACCAGATAATATAATAAATGAAATTGTTGAATGTT
TTGTTGCGTCAGATATACAAAATTCGTTAGATAAAATAGCAGATAGTAGTTGTTTTATCC
CTGAAATTAAGAAGATTGAGAAAGAGGTGAATAAGACAAGGGAAGAATATCCTCTACTAT
ATTTAAGTTCAAAAAGTTTATTGAGTGATGGAAAAAAATAGAATCCACTAATACAGTAGA
AAGTAATAGAGCATTCATTTTTAATAGAATTTACATGCAGCATTTAAATATTAATGTTGA
AGTATTTTTAAAAGCTATTTTTGATAAATTAATATCAGAATTTGAAATTTCTACTGAAGA
TTTCATGAAAAAATTTAATAAGTGGGATCTACTAGATAAAAAAAATGTTCCTTTTATTGA
ATGTGGAATATCTCGATTTTTAGAAAAGGATTATTTGAGCGCTTTGCATATTCTAGTCCC
TCAATTTGAATCTACAGTTAGAAGAATGTTTTCTAAAATTGGCTATACAACTACATCTAT
TAGGAAAGGAAATACACAGCAAGCAATAACATTCAATGAATTTTTACTCAGGAATGATGT
AAAATCATCCTTTGGGAATGATATACATAAACTAATTCAAATCGTGATGGTTGAACAGTC
TGGGCTGAATTTACGCAATGAAATAGCTCATGGATTAATAGAAATACGAAATGTAAATTA
TACGAAATGTATTTTGGTTATTTATTTATTTTTGATATTAACTACGTATAATATTGAAAA
ATAAGTGAATGATAATTAAAATAAATATAATATTTTGGAGGTATAAATTGAAAATAGAAG
AATTGTTATTAAGCACACAGCAACCATTAACTGAATATTATAAAAATAAAAAAATATTAG
AAGGATCACGTTTATTTTTTATTGATAAGGGGATGAATGAAAGAAAAATTCCTAAAATTT
TAACTAATAGCGAAAAGTACCATATTGTTGAAATAATTAACTATGATAAGTTAAGGATTG
TTGATAATGAAGTAATACATGGTAATCAATTAATTCAATTAAGTCAATGTATAGACTTTG
ATAGTAACATAATGAGCTATTTACGCAATTTGATTGTGAATAATGAGTATGAGAGTGATT
TCTTTAAAATTTTAACTAATATAAAAAAAGCAATCAACAAATAAGCTGCGTACCTTATTT
ATTAGAAAACGGAAATAATATTCATAGTATAAATAAAATAATTTCATATGAAACAATATT
ATCATTTTCTATATTTGATAGGATAAGCGAATCTGATTTTGAAAATCGTAATTTCTCAAA
ATACTTTAATGATTCAGAAGTTATTTTAGATACAGATGATAGATACTATCATATGATGAA
TTTACAAGACACTAATATACTTCAATTTCAAGCAATTTATCTATTAGTTATAATGGCATT
TTTCATAAAAAATAGTAGTAAAAAATCAGCAGAAAATAAAATTGTTTACTTGATTCAAAA
TTTTATTAAAGAAACTGAAAACAAGTTAGCTTACTCAGAGTTAGAGTTAAGTGTTATTTT
TGATTATATAAATAATGGTGAAAATAATATATTTAAATCTACCAATTTGAATAGTAAAAA
TTTATTGAGTAAATTAAAAGGTATAGCTTGGGATTTATTTCATATTAGAACATCAGAAGA
CCAAATCGCTCTAAGAAATACTAATAGTAAAGAAGTTTTTTTGCATTCAATTTTTACAGC
AGATAAGGGCTTAAGTAATGTGATAAATAACTATTCAATAAGCAGGATGCTAGCACATGA
AGGAAAACTATATGTATATAGAGAAAATAATATATTTAAAAAGTTATCAAAAGATAAAGC
CTCTAAGATACAAGAATTGTTAGAAAAAGATAGAGATATTAGAATTTCTAATGTAAGAGA
AGCAAAATATAATATTCAAGGAAATATTGAGATGTATGAAAAATTAATTAATGAAATTAT
TTCAAAATAAAATTATTAGAGTTGATTATGTAGCAGATGTCAATAGCAGTTTCAAAATGT
TATTTTTAGAGGTTTAAGATTGTCGTACTTTTACTTTTATTTATTCTCATGTTTAAGTTC
TTCATAGCAATTTTATTTTAGTAAACCTTAAAGAGTAGCAACTTCAAAATTCGCATTTAT
ATCTAAAGATAATTTTAAAATGCACATGTTTAAAGAATCAAAATTGTGCATTGTTAAATC
ATCATTTCCAAAATTTTATGAGTGAAACATTTATATGTAAACATAGATATGTAAGTCTTA
AAAGTGATTATTCGTATAACCGTAATTGCTATTCACGAAAGTTAATTTTGTGGTTGTATG
AACAATTTTTAAATTAGATTATTATACAAGTCATAAATAAAAAAGTTAGTTGATAAACGA
TATAATAGTGATATATAGGAGGCGATAACGTGATTACTATTGACTCAAAGATTAACAAAC
AAATTGCTAAAAACCTTTCACTTGAAGATATGAATATTACACGGGAGCAACAAATACAAA
TTCTTCATGCAATTAATAATGAGAAAGAAATTACAAATGAACTTATTCGTAAAATCGCTT
TTAAATAATGAAATATAGAGCAACTTTTCAAGAGGCATTAAAGTATCTTGAAAAGTTACT
CATTAAATAATAATTGCTCAAATAAAATAACATATAAATGCTCTTACCTAAAAAATTCGT
AACTAAAATATTTCAAAGTAATTAAAAAGTGTGATTACCCAAAAATTCATTTTTTATTCA
GATAGCCTTAATATTGCTTCTAAATGTTGCTGTGCAGTAGTAAATAATACGAATGTAATT
AATTCAATGATTTCTTCATCTGTCATCGTTTCTTTTAATAAACTTATACTTGATTCGGGT
ATGTTTTGTTTAGATTTTAAATAAACTTCAATAAAGCCAATACAAAGTAGAGATTTTTCG
TTTAGAAATTTATTTGTAGGACTACCTTTTGCTTTGCAATATTGACATCCGTTTTGCTGG
GCCAGTAACATTCTTAATTCCTCTTTTAATTCTTTACTTATTGCCCCATCGGTACTTAAA
AAATCAGATAAATTATTCCAGTATTTTAATAAGTTTTTATTATGTCCTAATAGTTTTTCA
AATGGTGTGTTTCCAATATTACTGTATTCTAATAATGTCATATCCTCATCTCCTATCTTA
ATGATATACATGATAAAATTGTATGGAAATAAGTTTTTGAAAGTCTATATCATTAAATGC
TTTGAAAAGAGAGGACTTTCTATGAATGATTTAATAAATGAAAAAATAATCAACGTTTTG
TTAAATAATAGTAGAATTACTATTAATGAATTAAGAAAACAAGTGAACTTATCTGCTCCA
GCTGTAAGAGAAAGGGTAAATAAACTTGAAGATCAAGGTATTATAAAAGGTTATACAATT
AACATAGATTATAAGGAATTAGGTTACGATGTAGAAATATTAATTGAGTTAACTATAAAG
AATAATAGATACAAAGATTTTAAAGAATTTATTTCAAAACAAGATAATGTTGAGTTTTGT
TATCGTGTATCAGGAGAGGCATGTTTTGTATTTAAGGTTCGGTTGGAAAATATGGATGAA
GTGGAAACATTTGTTGACACCATACAGCCATATGGGCAGACAAAATGTCAGTTTATCTTT
TCATCAGTTGTGTAAATTACTTTGCAAAAACTTAGTAAGTGTGGGAAAGATTATTAACAG
AGAGAAGTGACTTAGTTTGGAATATAAATCTTACAACAAAATGAGTAATAATATTTTATC
TATCTTGTTGAGTGAAAAAAATTTCGATAATAAAATGGTAGTCTCAACAGGTAGTTACAT
TTTGTCTGAGTTGCCATGTATTGTTGCCTATAAAAATAATGATATCGTGGGGCTACTAAC
GTATAAAGTTTATGATGAGTATATTGAAATCATTTCTTTAGATAGTTTTGTAGAGAACAA
GGGTATTGGTAGTCATTTACTTGATTATGCTGAAATAATTGCCTCAGATATGAGTAAAAG
AAGTATCAGTGTTATTACTACAAATGAAAATATTAAGGCACTCTATTTCTATCAAAAAAA
TAAATATAGAATCACAGACGTTATTTTTGATGCTGTAACAGAAGCTAGGAAAATTAAGCC
GTCGATTCCTGCAATTGGTAAAAATGGCATTGAAATTAGAGATGAAATTGTGTTGAGAAA
ATGTTTGTAATGTATAAATATCCGTTGTTTTAAATCACCCTAGTTCATACCAAAAAAGTC
TTTAACACAAACAAAAAAGGAGGAAACTTAAATTCCTCCTCAACCTTTATTACGCATACT
ATAATTCAATCTTAACGTCTTCGTCCATTTGGGCTTCAAATTCATCGAGTAGTGCTCTTG
CTTCTGCAATTGATTGTGTGTTCATCAATTGATGGCGAAGTTCGCTAGCGCCTCTTATGC
CACGCACATAGATTTTAAAGAATCTACGCAAGCTCTTGAATTGTCTTATTTCATCTTTTT
CATATTTGTTAAACAATGATAAATGCAATCTCAACAGATCTAATAGTTCTTTGCTTGTGT
GTTCGCGTGGTTCTTTTTCAAAAGCGAATGGATTATGGAAAATGCCTCTACCAATCATGA
CGCCATCAATGCCATATTTTTCTGCAAGTTCAAGTCCTGTTTTTCTATCGGGAATATCAC
CGTTAATTGTTAACAATGTATTTGGTGCAATTTCGTCACGTAAATTTTTAATAGCTTCGA
TTAATTCCCAATGTGCATCTACTTTACTCATTTCTTTACGTGTACGAAGATGAATAGATA
AATTTGCAATGTCTTGTTTGAAGACATGCTTCAACCAATCTTTCCATTCATCGATTTCAT
AGTAGCCAAGGCGTGTTTTAACACTTACCGGAAGCCCACCTGCTTTAGTTGCTTGAATAA
TTTCGGCAGCGACGTCAGGTCTTAAGATTAAGCCGGAACCCTTACCCTTTTTAGCAACAT
TTGCTACAGGACATCCCATATTTAAGTCAATGCCTTTAAAGCTCATTTTAGCTAGTTGAA
TACTCGTTTCACGGAACTGATCTGGCTTATCTCCCCATATATGAGCGACCATCGGCTGTT
CATCTTCGCTAAAAGTTAAGCGTCCGCGCACACTATGTATGCCTTCAGGGTGGCAAAAGC
TCTCGGTATTTGTAAATTCAGTGAAAAACACATCCGGTCTAGCTGCTTCACTTACAACGT
GTCGAAAGACGATATCTGTAACGTCTTCCATTGGCGCCAAAATAAAAAATGGACGTGGTA
ATTCACTCCAAAAATTTTCCTTCATAATATATTTATACCCTCTTTATAATTAGTATCTCG
ATTTTTTATGCATGATGATATTACCACAAAAGACGAACTTATACAAAAGGAATTTTAGTT
GATACAACCATTTGAAAGGGAAGTCTACGAGTAGTCTAAAATGAATGTTGTGATAAGTTG
ATCAATATACAAATCAAGGATTATCGCGTTAAATTGTTCATTATTAATGATACACTACTT
ATTATTATGATTCAGAATTTTCTTTTGCTACATATACAGTAATGTGATTTATAAGTTATC
TTATAACAAAGACAAATTTATAAAGGTAATATTATGGAAGATTTAAGACACTCTTTAAAA
GGTTTAGGTTGGTATGACTTATTTTTTACAGTACCTATGTTTCTACTATTCGTGTATCTG
CCGAATTATAATTTTATAACTATATTTATTAACATTGTTATCATTATTTTCTTTTCCATA
GGTTTGATTTTAACTACGCATATAATTATAGATAAAATTAAGAGCAACACGAAATGATTC
ATTAATACGAATGTGATTAAACATAAAACTGAAGGAGCGATTACAATGGCGACTAAGAAA
GATGTACATGATTTATTTTTAAATCATGTGAATTCAAATGCCGTTAAAACTAGAAAGATG
ATGGGAGAATATATTATTTATTATGATAGTGTGGTTATAGGTGGTTTGTATGATAATAGA
TTATTGGTTAAGGCGACTAAAAGTGCACGTCATCAATTGCAAGATAATACATTAGTTTCG
CCATATCCAGGTGCCAAAGAAATGATATTAATTCCAGACATTACCGAAGCAATAAATCTC
ACTAATTTATTTGAGCTCATAAAAAATGATTTGAAAAACTAATCATAAATTGCCATACTC
AACTATTTTGAAAAGTATCAATTTCATATTATCAAATTATTGAGTATCTCGATTTATTGT
TATACACAAACAGTATTTTTGCTATGATAGAGTTAATAAATATAATAAATTGAATAAGTA
ACTTTACAAAACTAGAATGATTCAATTCAATCACAATTATTTGAAAATAGAGGTGAGCAG
GTGAACGATATGTTAATTAGTCTCGTAATCCCAGTTTTTGCTTTGTTAGTTATTGGTGGT
ATTATTTGGGTGATTATAGAAGGTATAGTACATATTTCAAAAAAGAATAAAGCAATCGAT
AACTTTTTAAACCAAGTTAATAAAGTAAGTGAGACATATAAATTCGCTACTGCTTTTTTA
TTTCTAATCTTGGCTACGGCTGGTATTTCTCAATTTTATCTATATTATATAGTATCAGCG
TTTCTTTTTTGGCTTGTCATACTTACCTTTGGTATTGCAGGTATCATTTTTTTAATGCCA
TATGGATTATGTTTCCTACCACTTTATAAGCAAAAAAAGAAAAAACAGACATTTAAAAAA
TACATGGTTTACACTACGATTGGTTTGTCAATTTGTCTAGGCTTATCTCTAGTTTTGGTT
CACACTACGAAAATTTATATGGACGAAGGTGGCGTAAGATACTATTACGGTAGTTTTGTA
ATGAAACAAGCGGGCGGTTATGCTTATTTAGCTTTAGCGGTACTTTCAACGTTGTTAATT
GTTGCGAAAAAAGCTACAAATAAAAATAAAGAAATCGAAACCGTCGACAATACAAATATA
ATGGAAAGATAATTAAGGGAGTGCTCATTCAGGAGTGCTCTTTCTTGGTGTTCAAATTTA
GTTGGAAATGAAGAAGCAGAAACATTTGTGAGTGGAAAATAAAAGTTAAGCTGAAATCCT
ATCGAAAGTATCTGTAAAGTAAAAAATTAACGCCACAATCTTCATCATAATTAAAAACAG
ACATCCTAGTAACATGCTTTTTCACACACTAATCTAATAATACGTCCATCTATAAAATAT
TTCTACGCACTAAAAAAGGCGGACTAAATCGTCCGCCTCAATGCACACTACCGCATGTTG
TTTTTATAGAGTTTCTTTATAGAATGATTCAAGTTTTGGTAACACTTGATTTACATATTC
TGGAATATCATATAAATCTACGTGTGATGCACCTTCAATTTTATATAATTCATTGTTGTC
GCCTGCTGCTTTTTCAACAGCATCAACGCTATATTCAATCGTGTCTGCTTCTGTACCTGC
GATTGCTAAGAATGGTTGTGTCAACAATTCATCAATATATGTGAAAGGCGCAAATGTTAA
TACTTCTGAAAAACTTCTTAATAATAGTTTGTTTGGTGCGTTTTTATGTTGACCACGTTC
AGTTAAATAATAATCATGCCCTTGTACCATTGTTGAATTTTCAGGCATAGAATCATCAAT
TTTTTCAGGAACATAGCCAGTGATGCCATAATCTGCACCATTTGCTTCAGCTGTACGTTG
ATCTGCAACTTGTGTCATAAATGCCAGTTGATCATCTATTGATACTACATCGCCAGGACC
TTTACGGAATAAAGCACCAATATCTACCATACTTACTGTTGCAAGTGCTTTAATGCGACG
TTCTGTTCTTGCTGCACTTACTGTATATCCACCACCTGCACAAACGCCAAGCGCACCAAT
TCTGTCATTATCCACAAAGTCTAATGTTGTAAGATAATCAACTGAAGCTCTAACGTCTTC
TGTTCTCGCAAATGGATCTTCTAAATATCTAGGAGAGCCTTCACTTTCACCTTGATGTGA
TGCATCATATACAACCGTAACGTAGCCGAATTCCGCAAGTTTCTCTGCATACATACCTGC
TGTTTGTTCTTTAACACCGCCACCTGGGTGACAAACTGTAATTGCTGGATATTTTTTGCT
TTCATCAAATTGTTCTGGTGTATATAAATTCGCTGCTAATAAATTTGTTTTACTTTTAAA
ATTAACTGATTTTTTCATAGATTAAAAGCCTCCATCTTTTTATATAAGTCATTCATTTGT
TGTAGATATTTATTACTCTTGTGTGTATAATGCCGTACTAGAGTATTTAAATGTACAATT
CAATTAACAAGGAAGCACATATGTGTTTTAATACACAATTTTATAAAAATGGGTTTTAAA
AGAAAGGAGTATTATTATGAATGTTGGGGATTTACGTGTTGTTAAAACGAGGGCAAGTAT
TAAAAAGGCATTTATGACCTTACTTTTTGAAAAAGATTTTGATACTATTTCGATTAAAGA
AATTACTGAATTTGCGCAAATTGGGAGAAAAACATTTTATCTACATTATATTGATAAATA
TGATTTACTAGATCAAATAGTATCGGAAAAATTGATAGAACTTGAACAAATTTCTGAAGC
CAAAAAGAGTTTGGGTATCCAAGAAGGCACACAGTTATGGTTTGAGTTTTTCGAAAATAA
TAGAACATTTTTTATGAAAATTTTTAATATCAACAACGCTTCAAATTATAAGAAAAAACT
ACTTCATTTTATTGAAGAAGAATTTAAGAAAAAAGTTCCGACACGTGTTGCTACTGAAAA
AGGCTTAGACTACGACTTATATATTAATTTTATTAGTAACGGTATTATCGGACTACTAGA
TATCTATCTAAACAGCAGTGAAAATACAGAAGAACAAGAAAAAATAACATTGCAGGTGTC
GCGCCTACTATCTTTGTACGATTTAATTTAAAACTAAGCTGCCTATTTCGAAATATAATT
AAGGGAGTGCTCATTCAGGAGTGCTCTTTTTTGATGTCCAAATTTAGTTGCAAATGAAGT
CATAGAAGAAATTTTTATAGTCATTTATTGGATAATGAATTATGGTCATATCGATTAATT
TTATTAGTGAGGATTTTACAAACATTTGTTGAATAAATATGGTAATGATAATATATGAAT
ATTTTTGAAAAAACACTAATATGATTAAATTATTTGTTAAAATAGCATTAAATAAAAAAC
AAACAGGGAACAAGGTGGGATTTCATGAGTCAATTGCTAAATGATACGTTATCGGCTTGG
TTGTTAATTGAATCTTTAAGTCCAGGAGAAGTAAATTTTACAGCGGAAGATATACTCTCA
GCTGAACATTTTAAAAATGGTACAAAGCAAGCACAGCTTCAAAGTTTTGATGAATATTTT
GAAATATGGAACGATGAACGTTTTATTGTGTCAGAAGAAAAATCAGAGACTGGGGAACTT
ATATTTAAATTTTATAGACATTGCTTCCGCTATAATGAAATTAATTTGAAAATTCAAGAT
ATTTTTGAAAATCACTCTGATATTCATAATGCAAATGGGACACACTGTTATGGTTACACA
TTTAACACAGATAAACACGGCAAAGTGATAGTTGATTCTATACATATTCCGATGATTATG
AGTGCATTAAAAGAAATTGAAAAGAACAAAAATACCAATATAGAAGAAAAATTTAATGAT
TCTGTTGAAAAATTTGTTCAAAAAGTAAAAGAAATTTTAGCAGATGAACCAATTAATGAA
TTTAAATTGAAGAAGATGGACAAAGCTTATGATGAGTACTTTTCTGTATTAAATTCAAAG
AAAGATGGATTATTTGGACATTATGTAGCAATAGAATATGTGAAAGATAGTGATTTACCA
CATCCGGAATTTAACAGCTTCTTCATAAGTGATATTGAGAAAGCAAGAAAATCTCCCAAC
CAAACTTTAATTGATTACATTGAAGGTGTAGAAGAAAGTCAGCGCATAGAAGTAGATGAA
AATAAAGAAATGTTTGACAAATTTTTACATCCTTCACGTTTGCCTGATGGACGATGGCCA
TCACAGACTGAGTTTAGATTGTCTTTAATGCAACAACTTGCTGTAAACCAAATTACGAGT
GGTAATGAAAGAATAAGTTCAGTTAATGGGCCACCAGGGACAGGTAAGACTACTTTATTA
AAAGATATATTTGCGCATCTAGTAGTTGAAAGAGGTAAAGAGTTAGCTAAACTAAATAAT
CCTAAAGATGCATTTGTCAAAACAAAAATTCATGAAACGGATGATAAATACGTATACTTA
CTAAAGGAATCTATTGCCAAATATAAGATGGTAGTCGCATCTAGTAATAATGGAGCTGTT
GAAAATATATCTAAAGATTTACCGAAAATTGAAGAAATTATAAGAAATCCCGAAAAATGT
AAATTCCCTAAATATGAACAGAATTATGCAAATTTAGCACATGAATTAAAAGATTTTGCT
GAAATAGCTGAAGGTTTGATTGGTGAAAGTGCCTGGGGCTTATTTTCTGGAGTATTTGGA
AAAAGCAGTAACATTAATAAAGTATTGGAGCACATGCTAAAAAAAGATGGGAATGATATT
GGCTTTGCTAGATTACTTCAAAATGAAAATAATCGTATGAGTTATCACGAGTTAATGACT
GAATGGCAAGCACATCAACGTGCATTTTTAGAAGAGTTGAGGCATGTTGAAATGTTAAAA
GAAGAATCTATTAGAGCATATGATGTTTATAAAAATTGTGAGTCTTTCTCTAAGATTGAA
CAGGTTATTAATAGTGAAAAAACAAGTATTGAAGAACAGGTATATCATTTAGATAATGAA
ACGTTACGAGACAATAAAGAAATAGAAGATTTGGATAATCGAATTAATTATATTGTTAAG
CAAATAGAAACTTTAAATGAGTTAATTAAATCCATCAAAGAAAGCAACAAAGGTTTTATT
AACAAACTGAAAGCGATGTTTAATTCAGAAGAAGATGAAAGCTATAAAGATCATAATAAA
GAGAAGCAACAATTATTAACACAACAGTTAGAGTTAGAGAAATGTAAAAAAACAAACATG
AAGACCTTGTTAGCAAACTAAAAGAAAAAGAGAAATTAATTAAACAATTAACTAAAGTAC
AGTTGCAATTAGACGAGTTAAATTCACAGTTACAAGAGTTAGAAGCATATCGTATTGAGT
CAAAAATTACAATTCCAGAAAAAGATTTTTGGAGTGACAACAATTATGATGAGCGCCAAG
TTACTAATCTGTGGACGAGTGACGAACTTCAATACAGACGTGCCATGCTCTTTTTTAAGA
GCAATGATATTGCATAAATTATTATTGATTGCTAATAATACAACTATTTATTATGCGATT
AATGATTTTAAAGATAGAAGGAAATTAATTGATGCAAATCCAGATAAAGTACACAACGCA
TGGAATGTGATGCATTTAATATTTCCAGTAGTTAGTACGACGTTTGCAAGCTTTAAATCT
ATGTATGGGGGCATACCAAAAGATTTCATAGACTACTTATTTATTGATGAAGCAGGACAA
GCAATACCTCAAGCAGCTGTGGGAGCATTATATCGTTCAAAAAAAGTTGTAGCTGTAGGT
GATCCGATTCAAATAGAACCGGTTGTGACTTTAGAAAGTCATTTAATTGATAACATTCGT
AAAAATTATCATGTTCCGGAATATCTAGTTTCTAAAGAAGCTTCTGTGCAGTCTGTTGCA
GACAACGCCAATCAATATGGTTTTTGGAAATCTGATGCTACTGATAGTAATCAAAAAACC
TGGATAGGCATACCTTTATGGGTGCACAGACGATGCTTAAAACCTATGTTCACGATAGCT
AACCAAATCGCTTATAATAATAAAATGGTGTTGCCAAGTAATATTACAAAAGTAGGTAAA
ACAGGTTGGTATGACGTTAAAGGAAACGCAGTTCAAAAACAATTTGTGAAAGAGCATGGT
GAAAAAGTAGTGGGATTATTAGCTGATGATTGGATTGAAGCAATTAAGGAAGGTAAAAAT
GAACCGAGCTCATTTGTAATATCGCCTTTTTCAGCAGTACAGCAACAGATTAAACGTATG
TTAAAGCAACAACTACCGACTAGAATTGATATTGAACGTACAAAAATTAATCAATGGGTC
GATAAATCCATTGGTACTGTTCATACTTTTCAAGGTAAAGAGGCTCAGAAGGTGTATTTT
GTAATAGGTACTGATAATACCCAAGATGGTGCTGTGAACTGGTCATGCGAAAAACCAAAC
TTGTTAAACGTTGCAGTGACAAGAGCTAAGAAAGAGTTTTATGTAATTGGCGACATGCAA
AGAATACAGATGAAACCATTTTATGAGACGATTTTTAAAGAAAGAAATGTAGAATAACAT
ACAAAAAAGTATATAGAGGAAGTTATACATTTTAAAAGGAGCAAAATTGAATAATGGAGA
AATTTAACAACTGGATATTAAATGCAATAAGTGGATCTCAAACAGACAAGAATGGAACAA
CTAAAGAATTAAAAGGGGCAAAATTTATCATTTTATATGCATATTCAATGCTCGTTTTGC
TTGCGTTAGTAGTTTCTAACATATTCATTCACATTTTGGAGCCTAAACTATCAATCACCA
CTCAAATCATCATCGTTTTAATTTTAATTGAAGCACTAATTGGACTACGTTTCTTGAAAG
CGTACGATGTTAAGCGTGGCAAAGATAAAGAAAATAAGAAAAATAGTAAGGATTTCGTTA
AACTAAAATCAATTTTAGTAGCAATTTTATTTACATCATTGGCGCTGACAGCAGGTACTG
TAGCTGATATATACGGTTTCACTGACTTAGGAAATACTAGAAGTGATTTAATCGTTTGGA
GCATAGGTGGTATTATATTTGGCCTCGTATGTTACACAATGGAAGATAAAAAATAACGAT
AAGGAGCTGACGATTATAAAGCTAGCTCCTTTTTTTACTTATATATGTAAAGAACTATCT
CCAGAGTTTTGAATCATACGTCATTAATTTCTATAATTAATACGCTTAAATATTGTTTAA
ATAAGTTTTAAAATTTTACACATATTTTTATTTAAAAAAGATGTATAATTAATGTATTAA
ATATAGAAAGAAGTTGATGTTATGAAAAAGTGTATTAAGACTTTGTTTTTAAGTATCATT
TTAGTAGTGATGAGTGGTTTATATCATTCAGCACATGCGTCAGATTCGTTGAGTAAAAGT
CCGGAAAATTGGATGAGTAAACTTGATGAAAGCAAACATTTAACTGAGATTAATATACCG
GGTTCGCATGATAGTGGCTCATTCACTTTAAAGGATCCAGTAAAATCAGTTTGGGCAAAG
ACTCAAGATAAAGATTACCTTACTCAAATGAAGTCAGGAGTCAGGTTTTTTGATATTAGA
GGTAGAGCAAGTGCTGATAATATGATTTCAGTTCATCACGGCATGGTTTATTTGCATCAT
GAATTAGGAAAATTTCTCGATGATGCTAAATATTACTTGAGTGCTTATCCAAACGAAACA
ATTGTGATGTCTATGAAAAAGGACTACGATAGCGATTCTAAAGTTACGAAGACATTTGAA
GAAATTTTTAGAGAATATTATTATAATAACCCGCAATATCAGAATCTTTTTTACACAGGA
AGTAATGCGAATCCTACTTTAAAAGAAACGAAAGGTAAAATTGTCCTATTCAATAGAATG
GGGGGTACATACATAAAGAGTGGTTATGGTGCTGACACGTCAGGTATTCAATGGGCAGAC
AATGCGACATTTGAAACGAAAATTAATAATGGTAGCTTAAATTTAAAAGTACAAGATGAG
TATAAAGATTACTATGATAAAAAAGTTGAAGCTGTTAAAAATTTATTGGCTAAAGCTAAA
ACGGATAGTAACAAAGACAATGTATATGTGAATTTCTTGAGTGTAGCGTCTGGAGGCAGC
GCATTTAATAGTACTTATAACTATGCGTCACATATAAATCCTGAAATTGCAAAAACGATT
AAAGCAAATGGGAAAGCTAGAACGGGTTGGCTGATTGTTGACTATGCAGGATATACGTGG
TCTGGATATGATGATATCGTAAGCGAAATTATAGATAGTAATAAATAAGGATTCAATAAT
GATATTAAGACGAGTATGAAAATAGTTAGATTCTAATTATTTTCACTACTCGTTTTTATT
TTGAAAATAAGTAATAATTCAACAATATTATAAATTGAACAGATTGTTTATGGAATTTTT
GATAATATTAAAGTGAAAAAGTGTTATAAATTGATAAATATATGTAATTAACAAAAACAA
ATCATTTTAAAAAGAAGAGAGTTGTAAGATGATGAAACGATTAAACAAATTAGTGTTAGG
CATTATTTTTCTGTTTTTAGTCATTAGTATCACTGCTGGTTGTGGCATAGGTAAAGAAGC
GGAAATAAAGAAAAGCTTTGAAAAAACATTGAGTATGTATCCGATTAAAAATCTAGAGGA
TTTATACGATAAGGAAGGCTATCGTGATGATCAGTTTGATAAAAATGATAAAGGCACATG
GATTGTTAATTCGGAAATGGCGACTCAAAATAAGGGAGAAGCTTTAAAAATTAAAGGTAT
GGTCTTGTATATGAATAGAAATACCAAAACAACAAAAGGATATTATTATGTAAATGCAAT
AAAGAATGATAAAGACGGAAGACCCCAAGAGAATGAAAAAAGGTACCCAGTTAAAATGGT
CGATAATAAAATCATTCCAACAAAAGAAATTAAAGATAAAAACATAAAAAAAGAAATCGA
AAACTTTAAGTTCTTTGTTCAATATGGAAACTTTAAAGATTTGTCGAAGTACAAAGATGG
AGATATTTCATACAATCCAGAGGTGCCAAGTTATTCAGCAAAATATCAAGTAACTAATGA
TGATTATAATGTAAAACAATTACGCAAAAGATATGATATACCGACGAGTAAAGCTCCAAA
GTTATTGTTAAAAGGTTCAGGGAATTTAAAAGGTTCATCAGTTGGATATAAGAATATAGA
ATTTACTTTTGTAGAGGAAAAAGGTAAAAATATATATTTTAGTGATAGCTTAGATTATAA
AAAAAGTGGAGAAGTATAATTATGTCTAAACCAGAATATGAAATTGATCCTGGAAAAAGA
GAGTGATGAAATGATAAAACGTATAAACAAATTAGTGTTAGGTATTAGTCTTCTGTTTTT
AATCATCAGTATCACTGCTGGTTGTGGCATGGGTAAAGAAGCGGAAATAAAGAAAAGTTT
TGAGAAGACATTGAGTATGTATCCGATTAAAAATCTAGAGGATTTATACGATAAAGAAGG
TTATCGTGATGACGAATTTGATAAAAATGATAAAGGTACATGGATTATTGGTTCTGAAAT
GGCAACTCAAAATAAGGGGGAAGCTCTGAAAGTTAAAGGTATGGTCTTATATATGAATAG
AAATACCAAAACAACAAAAGGATTTTACTATGTTAATGCAGTAAAGAAAGATGGAGATGG
TAGACCTCAGGATAATAAAATAGAATATCCGGTGAAAATGGTAGACAATAAAATCATTCC
AACTAAAGGTATCAAAGACGAAAACATAAAAAAAGAAATCGAAAATTTTAAGTTCTTCGC
GCAATATGGCAGCTTTAAAGATTTGTCGAAGTACAAAGATGGAGATATTTCGTACAATCC
AGAGGTACCGAGTTATTCAGCTAAATATCAATTAACTAATGATGATTATAATGTAAAACA
ATTACGTAAAAGATATGATATACCAACAAATAAAGCGCCAAAGCTATTGTTGAAAGGTTC
GGGAGACTTAAAAGGTTCATCAGTTGGATATAAAGACATTGAATTTACTTTTGTGGAGAA
AAAAGGTAAAAATACTTTTTTTACTGATAGTCTACATCTTGAACCAAGTGAGGATAAATA
ATCATGACTAAAAAAGAGTATGAAATCAATCCCGGTAAAAGAGCGTGATGAAATGATAAA
ACGTGTAAATAAATTAGTGCTAGGTATTAGTTTTCTGTTTTTAATCATCAGTATCGTTGC
TGGTTGTGGTACAGGGAAAGAAGCGGAAATAAAGAAAAGTTTTGAAAAAACGTTGAGTAT
GTATCCGATTAAAAATCTAGAGGATTTATACGATAAAGAAGGATATCGTGATGATCAATT
TGATAAAAATGATAAGGGAACATGGATTGTTCGTTCGTCAATGTCGATTCAATCTAATGG
AAAAGATATGAATATAAAAGGCATGGTTTTATATATGAATAGAAATACAAGAACAACAAA
TGGCTATTACTATGTTGATGTTATAGAAAGAGAAGATAAAGGTATACATCGTGATAACGA
AAAAAGATATCCGGTTAAAATGGTCGATAATAAAATCATTCCAACTAAAGAAATTAAAGA
TGAAAAAATAAAAAAAGAAATCGAAAACTTTAAGTTCTTCGCGCAATACGGCAACTTTAA
AAATTTGAAAAATTATAAAGACGGAGATATTTCATATAATCCAGAGGTGCCGAGTTATTC
GGCTAAATATCAATTAACTAATGATGATTATAATGTAAAACAATTACGTAAAAGATATGA
CATACCAACAAATAACGCGCCGAAGTTGTTGTTGAAAGGTACAGGGAATTTAAAAGGTTC
ATCAATTGGATACAAAAAAATTGAATTTACTTTCGTAGAGAAAAAGGGAGAAAATATATA
CTTTAGTGATGGGCTACATTTTAATCCAAGTGAGGATAAATAATCATGATTCGATCAAAT
TATGAAATCGATCCAGGAAAAACAATAAAAAGAAATAGGATTGTGAAATTATGAAACGAT
TAAATACATTGGTATTGTACATCAGTTTTTTGATATTAGCCATCAGTATTACTGCTGGTT
GTGGTACAGGTAAAGAAGCGGAAATAAAGAAAAGCTTTGAAAAAACGTTGAGTATGTATC
CGATTAAAAATCTAGAGGATTTATACGATAAAGAAGGCTATCGTGATGACGAATTTGATA
AAAATGATAAAGGAACATGGACTATTAGTTCTGAAATGGCAATTCAGAAAAAGGGAGAAG
CCTTAAATATAAAAGGTATGGTTTTGAAGTTAAATAGAAATGCAAGAAGTGCAAAAGGAT
TTTACTATGTTAATGCGATAAAGAAGGATGAAAATGGCAGACCTCTGGATAATCAAATAG
AATATCCCGTTAAAATGATTGACAATAAAATCATTCCAACTAAAGATATCAAAGATGAAA
AAATAAAAAAAGAAATCGAAAACTTTAAGTTTTTCGCGCAGTATGGCAATTTTAAAGATT
TGACGAAGTATAAAGGTGGAGATATTTCATATAATCCAGAAGCCCCGATTTATTCAGCAA
AATATCAACTAACCAATGATGATTATAATGTAAAGCAATTACGTAAAAGATATGATATAC
CGACGAATAAAGCTCCAAAGTTATTGTTAAAAGGTTCAGGAAATTTAGATGGTTCATCAG
TTGGATACAAAAAAATTGAATTTACTTTCGTAGAGAAAAAAGGAGAAAACACTTACTTTA
CAGCTAACCTACATTTTAAACCGAGTAATGATGAATAATCGTGACTAATAAAGAGTATGA
AATCGATTCAAGGAAACAAAATAAAAAGAAGAGAGTTGTAAGGTGATGAAACGTTTAAAT
AAATTAGTGTTAGGTATTAGTTTCTTATTTTTAGTCATTAGTATCACTGCTGGTTGTGGC
ATAGGTAAAGAAGCGGAAATAAAGAAAAGTTTTGAAAAGACATTGAGTATGTATCCAATT
AAAAATCTAGAGGATTTATACGATAAAGAAGGCTATCGTGATGATCAGTTTGATAAAAAT
GATAAAGGCACATGGATTATTAATTCTGAAATGGCAATTCAAAATAAAGGAGAACCTATG
AAATCAAAAGGCATGGTTCTGTATATGAATAGAAATACAAGAACAACAAATGGCTATTAT
TATGTTAATGTGATTAAGGGCGAGGATAAAGGTAAACATCAAGACAATGAAAAAAGATAC
CCTGTTAAAATGGTCGACAATAAAATAATCCTTACTAAAGAAATTAAAGATGAAAACATA
AAAATAGAAATCGAAAACTTTAAGTTTTTTGTTCAATATGGAAACTTTAAAGCTTTGAAA
AATTATAAAGACGGAGATATTTCATATAATCCAGAGGTGCCGAGTTATTCAGCAAAATAT
CAATTAACTAATGATGATTACAATGTAAAGCAATTACATAAAAGATATGACATACCAACA
AATAAAGCACCGAAGTTGTTGTTGAAAGGTACAGGGAATTTAAAAGGTTCATCAGTTGGA
TATAAAGACATTGAATTTACGTTTGTAGAGAAAAAAGAAGAGAACATTTACTTTAGTGAT
GGGTTAATTTTTAAACCAAGTGAGGATAAATAATCATGACTCGATCAAAATATGAAATCA
ATCCAGGAAAGATAATAATAAGAATAGGATTGTGAAATTATGAAACGATTAAACAAATTG
GTATTGTATATTAGTTTTTTGATATTAGTCATTAGTATCACTGCTGGTTGTGGCATAGGT
AAAGAAGCGGAAATAAAGAAAAATTTTGAAAAGACATTGAGTATGTATCCAATTAAAAAT
CTAGAGGATTTATACGATAAAGAAGGCTATCGTGATGATCAGTTTGATAAAAATGATAAA
GGCACGTGGATTATTAATTCTGAAATGGTTGTTCAACCTAAAGGGGAACGTATGAAATCA
AAAGGTATGGTTCTATATATGAATAGAAACACTAAGACTACAACCGGGAAGTATATAGTG
AGTGAAACACTTCATGATGAAGATGGTAGACCTAAGAGTAAAGATAAAGAATATCCGGTT
AAAATGGTAGACAATAAAATCATTCCAACTAAAGAAATTAAAGATGAAAAAATAAAAAAA
GAAATCGAGAATTTTAAGTTCTTCGCGCAATATGGCAGCTTTAAAGATTTGTCGACGTAC
AAAGACGGCGATATATCATACAATCCAGAGGTGCCGAGTTATTCAGCAAAATATCAATTA
ACTAATGATGACTATAATGTAAAACAATTACGAAAAAGATATAATATACCAACGAATAAA
GCACCAAAGTTATTGTTGAAAGGTACAGGTAATTTAAAAGGCTCATCAGTTGGATATAAA
GATATTGAATTTACTTTCGTGGAGAAAAAGGGAGAAAATATTTACTTTAGTGATAGTCTA
CATCTTGAACCAAGTGAGGATAAATAATCTCCTGCCTCCCACACGATTCAACACGAATTT
CAAATATGTTGCTGTAAAATAATGTAAAATAAACGTATTCATATTACTGAATTGAGGGAT
AGTATGCAACGTGATTATTTAATTCGAGTAGAAACTGAAAGCATGCCAGATTTCAAAAGG
CTCAATGGTTTAATGATTGGTTTTGTTATTAAAGGTGAGGCACATATTTATGATGAAAAT
AACATGACGCAATGCAACAGTGGCGACATTTTCATCATTAACCACCGTGACTTGTATCGA
TTTCAACTTCAACAAGATGGCATCATATGTTATATCCAATTCCAAATGAAATATTTGGCA
GACAAGTTTGATGATGCGCATTGTCTATATTTTCACTTAACAGATGCGACCACAACCAAG
AATATACATCAACTGAGAAATATAATGGCAAGACTGGTTTCAACACACATTCGACATAAT
GAGTTGTCTAAACTGACTGAGCAACAACTTGTGATTCAGTTGCTTATGCATATGATTCAT
TATGTCCCGCGTACATATCATTCGAACCAAAGTATCTTAAATGATGATAAAGTGAATCAA
GTATGCGACTATATCGAGTTACATTTTCATGAAGATTTAAGCCTTTCAGAATTAAGCGAA
TACGTTGGGTGGTCAGAGAGCCATCTGTCTAAAAAGTTTACAGAATCGCTAGGTGTAGGA
TTCCAGCATTTCTTAAATACGACGCGAATTGAGCATGCGAAACTCGATTTAACATACACA
GATGAAACCATTACTGATATTGCATTGCAAAATGGCTTTTCAAGTGCAGCGAGCTTTGCG
AGAACATTTAAACACTTTACGCATCAAACACCTAAACAATATCGAGGTGATCGTCCAGCA
ATCACTGAAAACCAGCAATCGGCACAACATGATTATCACGACCGTGAATTGATATTACTT
TTAAATGACTACATTGAAGAAATGAATCATTTCATTGAAGATATTGAAAAGATGAACTAT
AAAGAGATTGCCTTTAAACCAACTAATCAACAACTAAATCAATTTAATCATATTATTCAA
GTGGGCTATTTGAGAAATTTGCTCAATACACAGTATCAATCACAGTTATTTACATGCCAT
CATGATTTTCATGTCAATGAAGTATTAGCATATGATGTGATGCCATATATTATGAAAAAG
CTCAATGCGCCATTCACGTATGATGCAGAGATTTCTAATATATTTTATGATATCGATTTG
TGTTTAGACTTTTTATTAGATCATAACTTTAGTCTAACCATGCATTTGAATCAGTATGAC
TCACGAGATTATATCGATGCATTCAAAGTATTTATCCATCACGTTGCCCTGCATGTCAGT
CATAGAAAAGATTTGAAGTTCAACTTGTATGTGACGACATTGCACAATTCTTTGATTGAA
ATGATTGATTATTTTAAAGCATTATTCCCCAATGGCGGCTTGTACGTTCACTTAGATCAA
GCTACGGAAAGACATCTACCATTGTTGAAACGACTTGAGCCACACATCGACCATTTTGTA
TTTGATGCCAATTCAAATGACGCTGTTGATTTTAATAAAATGAATGATGATGAATTTAAA
ACCGCAAGTCAAATGATTATTAATAAAACGAATTACCTTATCGACTTAATGCATCGCCAT
AACCTAAAGCGTCCACTCATTTTACTCAATTGGAATACATTGACGGGTGATACATTTATT
ACAAACGGCGAATATTTTAGAGGTGGTATCATCATTGAGCAATTATTAAAATTAAGTTCT
AAAGTAGAGGGTATCGGGTATTGGTTGAATTATGATTTGCACGTCAGTCATTGTAGAAAT
GAACGGGATTATATGAATTCTATTGAACTGTTTCATCAATATAATGGAAAACGTCCGGTC
TATTTCACGGCATTGCTATTTAATAAATTAACAAGTAATATTTTATATTCTGATGATACA
TGTATTGTCACGGGAACTGATTCAAATTTTCAAATATTGTTATATGATGCAAAGCATTTT
AATCCGTACTTAGCGTTGGACAATCAAATGAATATGCGTGCAACGGAAATGATCCATTTG
AACATTAATGCCCTAGAAGACGGTATGTATAAGATTAAACATTTTACCTTAGATAAAGAA
AATGGTGCGTTATTTAATCTTTGGCGAAAACATCATACGATACATGGTATGGACAGGGAC
TCTATAGATTACGTTAATCGAATGAGTTTTCCAAAATTAGAAGTGTACGATATAGATGTG
ACGGATACGCTGGCATTAAATATTAAAATGATTACCAATGGAATTCACTTAATTGAAGTA
AAACGTTACCCAAGTTCATAAAATGATCACAAATCACAATTTATGTTATACATAATTTGT
GATTTTTTGTATTCAAAGTTAAAATTGCAAAAAATTAATGGTTAACATCTCTGTTGTTGG
CAATATAAATAATGATTAATCATTTATGATGTAACTAAGGAGATGAAGGATATGAATCAA
CAATTAATTGAAACTTTAAAATCAAAAGAAGACAAAATGATTGAGATCAGACGTTATTTA
CATCAGCATCCAGAATTATCTTTTCATGAGGATGAAACGGCGAAATACATCGCTGAATTT
TACAAAGGTAAAGATGTGGAAGTAGAAACGAATGTCGGACCACGTGGAATTAAAGTAACG
ATTGATTCAGGGAAACCTGGTAAAACATTAGCAATCCGTGCAGACTTTGACGCATTACCC
ATTACTGAAGATACAGGATTATCTTTTGCATCACAAAATAAAGGTGTTATGCACGCATGT
GGTCACGATGCACATACAGCATACATGCTTGTATTAGCAGAGACGCTTGCTGAAATGAAA
GATAGTTTTACAGGAAAAGTCGTTGTGATACATCAACCAGCTGAAGAAGTACCACCAGGT
GGTGCTAAAGCAATGATTGAAAATGGTGTATTAGACGGTGTTGATCATGTATTAGGTGTA
CACGTCATGAGCACAATGAAAACAGGTAATGTGTATTACAGACCTGGTTATGTTCAAACA
GGACGCGCATTCTTCAAATTGAAAGTTCAAGGTAAAGGTGGTCATGGTTCATCACCACAT
ATGGCCAATGATGCCATTGTTGCAGGTAGCTACTTCGTCACAGCGTTACAAACAGTTGTA
TCTAGACGACTAAGTCCATTTGAAACCGGTGTTGTCACAATCGGTTCATTTGACGGTAAA
GGTCAATTCAATGTCATTAAAGATGTTGTTGAAATTGAAGGTGATGTACGTGGATTAACA
GATGCTACAAAAGCAACAATTGAAAAAGAAATTAAACGTTTATCAAAAGGCTTAGAGGAT
ATGTATGGTGTAACTTGCACCTTAGAATATAACGATGATTATCCTGCATTATATAATGAT
CCAGAGTTTACTGAGTACGTGGCTAAGACGCTAAAAGAAGCAGACCTTGAATTTGGTGTC
GAAATATGTGAACCACAACCACCTTCAGAAGACTTTGCATACTATGCTAAAGAACGTCCA
AGTGCCTTTATTTATACAGGTGCAGCTGTGGAAGATGGTGAAATTTACCCACATCATCAT
CCTAAATTTAACGTTTCAGAAAAATCATTACTTATTTCGGCAGAAGCTGTAGGGACAGTT
GTTTTAGATTACCTTAAAGGAGATAACTAACATGAATGAAACGTATCGCGGGGGCAACAA
GTTAATCTTAGGTATTGTATTAGGTGTTATTACATTTTGGTTGTTTGCACAATCACTTGT
AAATGTTGTACCAAATTTACAACAAAGTTTTGGCACAGACATGGGGACAATTAGTATAGC
GGTCAGTCTAACTGCACTATTTTCAGGTATGTTTGTCGTTGGAGCAGGTGGTCTAGCAGA
TAAAATTGGGCGCGTGAAAATGACGAATATCGGTTTATTGTTAAGTATTATTGGTTCAGC
ATTAATTATTATTACGAATTTACCGGCATTATTAATTTTAGGTCGTATTATACAAGGTGT
ATCAGCAGCGTGTATTATGCCTTCTACATTGGCCATTATGAAAACTTATTATCAAGGTGC
TGAACGTCAGCGTGCCTTAAGCTACTGGTCTATCGGTTCTTGGGGTGGTAGTGGTATTTG
TTCACTCTTCGGTGGAGCAGTTGCGACAACTATGGGTTGGAGATGGATTTTCATCTTCTC
AATTATCGTTGCCGTACTTTCAATGTTACTCATCAAAGGGACGCCTGAAACGAAATCAGA
AGTTACCAATACACATAAATTTGACGTTGCAGGGCTAATTGTTCTAGTAGTTATGTTGCT
AAGTTTAAACGTTGTCATTACTAAAGGTGCAGCACTTGGTTACACATCATTATGGTTCTT
TGGTTTGATTGCAATCGTAATTGTAGCATTCTTTATTTTCTTAAAAGTTGAGAAAAAAGT
AGATAATCCGCTTATTGATTTTAAATTATTTGAAAATAAACCATATACAGGTGCAACGAT
TTCGAACTTCTTATTAAACGGTGTTGCAGGTACATTAATTGTAGCGAATACATTCGTGCA
ACAAGGTTTAGGTTATACAGCATTGCAGGCAGGGTACTTATCAATTACTTATTTAATCAT
GGTGTTATTGATGATTCGAGTTGGTGAAAAATTATTACAAAAAATGGGTTCTAAGCGACC
AATGTTATTAGGTACATTCATTGTGGTCATTGGTATTGCACTTATTTCATTAGTATTCTT
ACCAGGCATATTTTATGTTATCAGTTGTGTCGTAGGATATTTATGTTTCGGACTAGGCTT
AGGTATTTATGCAACACCTTCTACAGATACAGCTATTTCGAATGCACCGTTAGATAAAGT
TGGCGTTGCTTCAGGTATTTATAAAATGGCTTCATCACTTGGTGGCGCATTCGGTGTCGC
AATTAGTGGTGCAGTATATGCTGGTGCAGTTGCTGCAACGAGCATTCATACAGGTGCGAT
GATTGCACTTTGGGTAAACGTATTAATGGGAATCATGGCATTTATCGCAATTTTATTCGC
GATTCCTAATGATGATAAACGTGTCAAAGATGCGAAATAATAACGATGACACGCCCAGTG
TTTTGATAATAATTTAAATGAAAGTAAAGCAAATTAAATGAGGAAATGTATAGAGCAGTG
CATATAGATAAATCTATGATTGGATTAACACTAATATAAGTAAAAATGAAAAACCATCCA
CTTAAACTGTTGATAAGTTAGGTGGATGGTTATTTATTGCGTTGTTCTAAAATTTGGATA
TTTATATGGAAGGAACTATATCTAATGTGAAGATTATGGCATTTCACTTCAATGAAGGCG
ACGTGTAAAAGTGTATATTAAATGATTCGAGGTCAGACTCCGAGAACAGTGTCCGTCATG
CTTACCGCATACTAATGAAGCATCATTATATCAGTGTTTATAGCCGATTTAAGATAATAA
AGTTTGCTAAACAAAAAAGCCAACCCATTGATGTTGGATTGGCCTTTTACGTGCATCTGA
ATCTCTAATTTTATATAAGATATGAATTTAAATAAGACAGTAAAAATTAAATTTCAGTTG
TTGCAATTTCTTCATCTGTAGGTACATCATCGTTAAGGCCAACAAGTGCTTCAGAAACAT
TTCGTGAATGATAACCGATACGTTCAAGAACACCAATCATATCGATATATAGTAATCCGC
CTTTTGTTGTACATTCACCACGATTAAGGCGTTTAATATGACCTTTGCGTAGTTTATGTT
CAATATTAAATGATTCTCTACTACGTTCTACAATTTCATCTTTTTTCGTTTTGTCATAAA
CATCTAACATGTCGATGGCTTTATCAAATGACTCAGCAACATGGTTGAATAATTTATCCA
TACCGCGTTGTGCATCTTCTGTAATGCGAATATCTTCATCATGTTGGCGTTTTAATTGAG
CGACATACTCTTCTGTTAGCTCTGCTACTTTTAAAATAGAGCGATTGACATCAAACATAA
CTGCTAAACGCTCAACGTCTGCCTTCGTAATGGCTTTTGTAGAAATTCTAACTAAATAAT
TTCGAATACTATCATTGATTGTTTCAACAGCTTGGTGCTTTTGTTCAAGCTTTTTGATCA
ATTTTTTATCGTCTTTTGTAATTTCGCGAATGTCTTCAAACATCGTTAAGACAATTTGAC
CCACATTTTGTAATTCTTTTTGAGTTTCTTGTAATGCAACACCAGGTGCGTGATAAACAA
GATCTTTGTTTAAGTGCTGAGGTTTATAGTCATCAGCAATATCTTTACCTGGGACAAGCT
TTGTAACTATCCATGCTAAACCTGCTACAAATGGTAATTGAATCAAAGTATTTGTTATGT
TGAAGATACCATGTGATACTGCAATCGTCATCGCTGGTTTTAAGTGCCATACATCTTGTA
ACAAACTAATCAAATGAATCACAACTGGCAAGAAAATTGTGAAGATAATTACCCCGATTA
AGTTAAAGATGACGTGTACAAGCGCCGCACGTTTTGCAGCGATTGAGCCGGCTAAACTAG
CTAAGATAGCTGTAATCGTTGTACCAATGTTATCGCCTAGTAACACAGGGATTGCTGCGT
TTAAGCTGATTAAATCTTGTTGATAAAATTCTTGTAAAATACCAATCGTCGCACTTGAAC
TTTGAACTAGTGCTGTTAACCCTGCGCCGACAATGACAGCAAGTATTGGATTTGATGACA
TATCAAGCATTAATTGTTTAAATCCATCTAATGATGCTAAAGGTTTAACGGCATCGCCCA
TAAATTCTAGACCGAAGAATAGAGAACCGAAACCGAATAGTATGCGGCCAATGTTATTGA
TTTTAGAGCGTTTAAAGAAAAAGATTAAAAATGCACCTAATGCTAAAATTGGCATTGCAT
ATTCGCCTAAATCTATACCGATAATAAATGCAGTTACCGTTGTTCCGATATTAGCACCCA
TTATCACTCCAATGGCTTGTTTCAATGTCATAAATCCAGCTGTTACCAGTCCGATTGTGA
TAACTGTCGTACCTGAACTACTTTGTATTAAAATAGTTACAACGATACCTGCAATAACAC
CTAATACTGGATTTGATGTAAATTTGTTTAAAATATCTCGTAGCCTGTCTCCTGCTGATG
CTTGAAGCCCGTCTCCCATGATTTTTAAGCCGTAAAGGAAAATACCTAAACCACCTAAAA
AGGAGAAAATGACTTCTGTAACCGACATTTCCATTATTTCACCTCAAATAAGCTTTATAT
TTAGATTATCGCTTATAATTGTAAATTTAATGTTAAGATTAGGTAAAATTATTTAACAAT
ATATGTTATTTGTATATGACTTGTAAAATATCGTCACTTATTATGTAAATTTTCAGTGTG
AAATGGCAGGTTTGCAATCACTTGTTTAACAAAATGATGCAATCAATCATGTAATTATGT
TTCATCAAAAAATCATGAGAGTGGAACAACAAAATAAAGTTTATGAAAACATTATTTCTG
TCCCAGTCTCATGATTCGAAATCACCAAATAAAATTATTTAATGTGCCTCGTTATAACAA
TTTGTGTTCTTTTAATAATGTCTCAATGTACGTACCTTTTACCTTTTTAAGGAATCCAGC
TAATGCGAGTTTTTGTATTTTCGAATCTTTAGTAATCTCACGCAAATCTTGGTGGTCATT
GAGCTCATATACAGCATCCATTAAGACGCGAAGATCAAATGGACTATTGATGACTTCTGG
GATGCCACGGTCGATATTTAGTAGTTCATAAACAGCTTCCATTGCAGTACGAACCGAATA
TTCTGTAGTAAATACAGTATCTCGCTCTGTTTCTGCAAAGTTACCAATAAATGCTAAATT
TTGTGATTGATGTGGGACAACTAGAGGTCTGTCGCCGATAGCACGCGTCATGAAATAAGA
GGTGATATATGGCATATAAACAGGAATCGTATTAGATGCATGTTTTGCTAAGTCTTCAAT
TTTGTCAGTTGATACACCTAAGTGATACAGCCATTCTTGGCATATTTCATTACCACTACA
TTCTGTAATTGGCTTTTTAATATAATCGCCGTTTACATCTGAATATAAGGCATAAATCCA
TGTAGATATTTCATTTTCAGGTTGGTCTTTAAACTGTTGCTGACGATTGATTGTAAAACT
CATTTGCCATGCAGAATCATTGATTGTAATAATACCGCCTGTAACTGTTTTGCCTGCAAG
TGGGTCACGTTTACAAATACTTTCTATTGTATCGATAATCTCTTTATTGTTTGTTGTAGA
AGTTGCTGAAACAAACCAACTTTTTTAGGAATATTTTGGCAAAACTTATCAGGATTACCA
AATTCAGGACTTTGTCGCGCTAAATTTTTCCATAGTGTCCAACTACCACCTAATTCGTCA
GTTGGTGGCGCTGGTGTATCATTATCACCATAAGTAGAGCTTTCTGTAATACTACCGTTT
GTCACAAAGACAAGATCGTTTATAGTCAGTTTAATAGATTCTGCATTACCATTACGGTCA
ATTAATATTTCTCGGGCAATTTTTTGACTTGTCGTAACATCTACTTTAATATCTTTTACT
TTTACATCGTATTCAAATTGAACCCCATGCGATTTTAAATATTCAACCATAGGTAATACT
AAAGATTCATATTGATTATATTTAGTGAATTTTAAAGCTGAAAAGTCTGCGAGACCACCA
ATATGATGAACGAATCGCATTAGATAGCGACGCATTTCCATAGCAGAATGCCACGGTTCA
AATGCAAACATCGTTTTCCAGTAAATCCAAAAGTTTGAATTAAAGAAGTCATCGGAAAAT
ACATCTGTTATTTTGACATCATCTAAATCTTCTTCATTCGTTAAACATAAATCTAAAATT
TCTTTAATTGCCGTTTTAGTCAAAGTGAAGTCTCCATCTGTGACTAAACGTTGACCCTGT
TTCTCAATAACACGACAACGAGAATAGTTAGGGTCTTCTTTGTTTAACCAATAGAATTCA
TCTAATACTGACGCGTTATCGATTTCTAATGAAGGGATAGATCTGAATAAGTCCCACAAA
CATTCAAAGTGGTTCTCCATTTCACGACCACCGCGGACAACATAGCCTTTTAAAGGAATA
TTTTCTCCGTCAAGACTACCACCTGCTTTAGGTAACTCTTCTAAAATATGAATCTTCGAA
CCTTCCATTTGACCATCCCTAATTAAGAAACAAGCTGCCGCAAGTGAAGCTAACCCAGAC
CCGATTAAGTAAGCAGATTTGTTTTCTACATTTTCAGGTTTTTTAGGGCGCGCAAATGCT
TCATAATTTCCATAACTGTAATACATATCCACCAAGTCCTTTCGTATTAGAATACACTCA
GACTATACCCCTTTGTGAATTGCAAATATTAGTATTTATATTGGTAAATTTGACGAAATT
AGATCATTTTTATATTTTTGATTTTTAAAATTTTATCACTCGAATGTTTTTGGATTCTGA
GGTGCGGGACTTGGAATAATTATGTATTTTGAAAGAAGTTACTTAAACTAACGCCTAGTA
GAGTGATAATTCCGCCTATAATAGCAAGGGTTGTTGGTAGCTCGTCTAATAACAGATAAG
ATAATAATAAAGAAACGATAGGTGTTAAATAAAGAGACATTGTTGCATCAGAGACACCAA
CTGACTTCACAATATAAGCAAGCAAAACGTATGGAATTATAGTAGGGAATATAGCTAAAT
AAAGTACCGATACTATTGATGTAAAAGTGGCGCCGTGTATATCGTTGATGATTTCAGGAA
TAAAAATAAGCATAAATGGTGAGCTTGCCATTATTGTATATAGTGTGAAAGCGATGAAGC
CGTATTTTTCTATGTATTTTTTCTGGAAAGTAAAATACAAACTTTCACTAAAAGATGCAA
GTAAAATAATAAAAACACCTAATACATTAATAGTTGTGTAATCATCTTTACTTATTGAAA
TAATGGATATTCCTATAAATGCGACGAGTGAACTTAACCAATTCCATTTTGAAAAATGCT
CTTTTAAAAATATATAAGCTAAAGCACTAGAAAAAATAGGCGTTGTAGAGACTAGAATTC
CAGATATACCTGCACTAATCAAAGTTTCACCAAAATTTAAAGCTGTGTGATATATCACAA
ATCCACAAAATCCTAAAATAAAAATAACAGGGATATCTCTTAGTTCAGGGGTAGGCAATT
TCTTTATAATTACGAACGGCAAGAGAATTATTGTTGCTAAAATTAAACGAAATGCCGACA
ATGATTCTGCACTAAAATCATTTAACGCAATCTTTATCATTGGAAATGCAGATCCCCACA
ATATGATAGTAAATAAATATGATAGAAAAGTAGTGTCTCGAAGTTTATTCATTAATATCA
TCACTCCTTTAATTATGTGTTTCTATATTAAAAAATATGATTTAAAATGAATACAACCAA
TTTTGAATGGATTTACCTATCCAATTTTAAAAGGGAGGGAGAAGATGGCTAAATATAAAG
ATATTGCTAGTGACATAAGAGATAAAATAATCACAGGGGATTGGTTTTATGGAATGAAAA
TACCTTCACATAGGCAGTTGGCGATACTGTACAACGTAAATAGAGTAACGATTATTAAAA
GTATTGAGTTATTAGAAGCTGAAGGATTTATCTATACTAAAGTAGGTAGTGGAACATATG
TTAATGACTATTTGAATGAAGCACATATTACAAATAAGTGGTCTGAAATGATGTTATGGT
CCTCTCAACAAAGAAGTCAGTATACGGTGCAATTAATTAATAAAATTGAGACAGATGATT
CGTATATACATATAAGTAAAGGTGAATTGGGTATATCGTTAATGCCACATATTCAATTGA
AAAAAGCCATGTCTAATACAGCCAGTCATATTGAAGACTTATCTTTTGGTTATAATAATG
GCTATGGTTATATCAAGTTAAGAGATATTATCGTTGAACGAATGTCAAAGCAAGGTATAA
ATGTAGGTAGAGAAAATGTAATGATCACTTCAGGCGCTTTACATGCCATTCAACTTTTAT
CTATTGGGTTTTTAAGTCAAGATGCCATAATAATTTCGAATACACCATCATATATTCACT
CTACAAATGTTTTTGAGCAATTGAATTTTAGACATATTGATGTTCCTTATAATCAAATTA
ATGAAATTAATACCATCATTGATAGATTTATTAATTTTAAAAATAAAGCGATTTATATAG
AACCTAGGTTTAATAACCCGACAGGTCGTTCTTTAACGAATGAGCAAAAGAAAAATATAA
TTACTTATAGCGAAAGACATAATATTCCTATCATTGAAGATGATATCTTTAGAGATATTT
TCTTTAGCGATCCAACTCCTTCTATCAAAACTTATGATAAATTGGGAAAAGTTATACATA
TAAGCAGTTTTTCAAAAACGATTGCACCAGCAATAAGAATAGGTTGGATTGTTGCTTCTG
AAAAAATAATAGAGCAATTGGCAGATGTAAGAATGCAAATTGACTATGGATCCAGTATTT
TGTCACAAATGGTTGTATATGAGATGTTGAAAAATAAGTCTTATGATAAACACTTAGTAA
AGTTAAGGTATGTTTTAAAAGATAAACGAGACTTTATGTTAAACATCCTCAATAATTTAT
TTAAGGATATAGCACATTGGGAGGTTCCAAGTGGAGGTTATTTTGTATGGTTAGTCTTTA
AAATAGATATAGATATTAAATATTTATTTTACGAATTGTTAAGTAAAGAAAAAATATTAA
TCAATCCGGGTTACATTTATGGCAGTAAAGAAAAGAGTATAAGGCTATCTTTTGCCTTTG
AATCAAATGAAAATATTAAGCATGCGCTCTATAAAATTTATACATATGTGAAAAAGGTTT
AATTAAAACAATAATTCGAATCATTATGTGGCATGTTAAACAGCTAAATATAAGCTATAC
ACATTTAACAAGCGGATACTCCTGACGCAATTATAGTATCATTACATATTGTTTAATCGT
TTGGGGTAATGTAATTAAAAGGTAAAATAGGCAGAGTGTTTTACACAAAATGTAAAGAAA
GAGGCGATAGAATGTCTAAAATCAGGTCTTTTACAATATTAAGTCTACTTATTTACTTAA
CTATGATGTGCTATACAGTAGTGACCTATTCAAAATTACCAACCAAAGTACCTATTCATT
ATAATTTAGCAGGGGATGCTGATAACTTTGCTGATAAATGGGTGCTGCTTTTGATTAATA
GCGCATTTATAGTGATTTGGCTTATATTTTTCATTGCAGGTAGATACTATGAACGATTTG
CCAAATGGTCACATTATAATCATACACCACGTGAAATTCGAGCGATTAAATTATTTTTAA
GTACGTTAAATTTAGAGATTATGAGCTATATGTCTATCTTCACAGTATTAGAAATTTGGC
AAATACAACACCATCATCAATTCAATTTACTATGGTTTAATATGATATTTATCATTATCA
TTGGTTTGACGCTTGTCATATTTTGTTTACTTCCTACAATTCATAAAATGAGAGATTCTC
AATAAAAATATAAACTCTCATGATGCAGTTTTGAAGCGGATTCCTGAGATTATTATAAAT
AATATCTAGTATTTATAATTAAAATGATATATTATTTATTATAGTTAAATATTGTGTATA
TTTTGTGAACTTTTTGTAAAAATTCGATTGCCTGTCACATATAGGAGTGTTACATTTTAA
ATATGTGATCATCGCAAAATATAAGTTGAAATAGGTTGTAGATTAATCAGGATGATAAAT
ATTTTATATAAAGAGAGGGAGTCATTATGACACTACTTACTGTAAATCCATTCGATAATG
TTGGATTATCAGCCTTAGTTGCAGCAGTACCTATTATTTTATTTTTATTATGCTTAACCG
TTTTTAAAATGAAAGGCATTTATGCAGCATTGACAACTTTGGTTGTTACATTGATTGTGG
CTTTATTTGTATTTGAATTACCAGCGCGTGTATCAGCAGGTGCGATTACAGAAGGCGTTG
TTGCCGGTATTTTCCCAATAGGATATATCGTTTTAATGGCAGTTTGGTTATATAAAGTTT
CTATTAAAACAGGACAATTTTCTATTATTCAAGATAGTATTGCAAGTATTTCAGAGGACC
AAAGAATCCAACTATTATTAATTGGATTTTGTTTCAACGCATTTTTAGAAGGTGCAGCAG
GATTTGGTGTGCCAATTGCGATTTGTGCAGTATTATTAATTCAACTTGGATTTGAACCAT
TAAAAGCAGCGATGTTATGCTTAATTGCTAATGGTGCGGCGGGTGCCTTTGGTGCAATTG
GTTTACCAGTTAGTATTATTGATACGTTTAACTTAAGTGGAGGCGTTACAACATTAGATG
TTGCGAGATACTCAGCATTAACACTTCCAATTTTAAACTTTATTATTCCATTTGTTTTAG
TATTCATTGTAGATGGTATGAAAGGTATTAAAGAAATTTTACCTGTCATTTTAACAGTGA
GTGGTACATATACTGGATTACAATTATTATTAACAATATTCCATGGTCCAGAACTAGCAG
ACATTATCCCATCACTAGCAACAATGGTGGTGTTAGCATTTGTTTGTCGTAAATTTAAAC
CGAAAAACATTTTCAGATTGGAAGCGTCTGAACATAAAATTCAAAAACGAACGCCTAAAG
AAATTGTCTTTGCTTGGAGTCCGTTCGTCATTTTAACTGCCTTTGTATTAGTATGGAGTG
CACCATTCTTCAAAAAATTATTCCAACCTGGAGGTGCACTTGAAAGTTTAGTAATAAAAT
TGCCAATTCCAAATACTGTGAGTGATTTATCGCCTAAAGGAATTGCGTTGCGTCTCGATT
TAATTGGTGCAACTGGGACAGCGATTTTATTAACAGTAATTATTACAATTTTAATTACGA
AGTTAAAATGGAAAAGTGCAGGTGCTTTATTGGTCGAAGCAATTAAAGAATTATGGTTAC
CGATCCTTACAATTTCAGCTATTCTAGCTATTGCTAAAGTTATGACATACGGTGGTTTGA
CTGTAGCAATTGGACAAGGTATTGCTAAAGCTGGAGCAATTTTCCCATTATTCTCTCCAG
TATTAGGTTGGATTGGTGTGTTTATGACTGGTTCAGTTGTAAATAACAATACTTTATTCG
CACCTATTCAAGCGACAGTGGCACAACAAATTTCAACAAGCGGTTCATTACTTGTGGCAG
CTAACACTGCAGGTGGTGTAGCAGCGAAACTTATTTCACCACAATCAATTGCCATTGCGA
CTGCAGCTGTTAAAAAAGTTGGTGAAGAATCTGCATTATTAAAAATGACGTTAAAATACA
GTATTATATTTGTTGCCTTTATTTGTGTTTGGACGTTTATATTAACGTTAATATTCTAAA
TATAAATAATGTTGTCACTTGGATTCAAATGACATTTTAAATCTAATTATTCATGAATCG
AACTAGTACGAAATGCATTGAGCATCTTGTCTAGTTCGATTTTTTAATGTCTAAAAATGT
AGTATATGTAATTAGAGTAGAAAGTGTTGAGGCGTTTCAGAAGTTGTTTAGAAAAGTAAG
TAAAATAAAAAATGCACTGAGCAACAAAAGATGTTGCTAGTGCATTTAGATGATTCTTAT
CATTTCAAAAATGTGTTAATCAACGTATATAAGTTAAAATTGGTTTGGATAAAATGATAT
CTATCGTTGTGTATTGTTTGTTTTTATAGTTCGCGACGACGTCCAGCTAATAACGCTGCA
CCTAACGCTAATGATAATCCACCAAATACAGTTGTACCGATGAATGGATTTTCTTCACCA
GTTTCTGGTAATGCTTGAGCTTTGTTAGCATCTGCATGGTCTGCTGGTTGCTTCTTATCA
ACAACAAGTTCTTGACCAGGTTTGATCATGTTTTTATCAGCTAATTTGTTATCTGCAGCA
ATTTTGTCAGCAGTAGTGCCGTTTGCTTTTGCAATGTCATTTACTGTATCACCAGGTTTA
ACGACATGTACCCCGTTACTGTCTTCTTTACCAGGCTTGTTGCCGTCTTCTTTACCAGGT
TTTTTGTTGTCTTCCTCTTTTGGTGCTTGAGCATCGTTTAGCTTTTTAGCTTCTGCTAAA
ATTTCTTTGCTCACTGAAGGATCGTCTTTAAGGCTTTGGATGAAGCCGTTACGTTGTTCT
TCAGTTAAGTTAGGTAAATGTAAAATTTCATAGAAAGCATTTTGTTGTTCTTTGTTGAAT
TTGTTGTCAGCTTTTGGTGCTTGTGCATCATTTAGCTTTTTAGCTTCTGCTAAAAGGTTA
GCGCTTTGGCTTGGGTCATCTTTTAAGCTTTGGATGAAACCATTGCGTTGTTCTTCGTTT
AAGTTAGGTAAATGTAAAATTTCATAGAAAGCATTTTGTTGATCTTTGTTGAATTTGTTA
TCCGCTTTCGGTGCTTGAGATTCATTTAACTTTTTAGCTTCTGACAATAGGTTAGCACTT
TGACTTGGGTCATCTTTTAAGCTTTGGATGAAACCATTGCGTTGTTCTTCGTTCAAGTTA
GGCATGTTCAAGATTTCATAGAAAGCATTTTGTTGTTCTTTGTTGAAATTGTTGTCAGCT
TTCGGTGCTTGAGATTCGTTTAATTTTTTAGCTTCACCTAAAAGGTTAGTGCTTTGGCTT
GGATCGTCTTTAAGACTTTGAATGAAGCCGTTACGTTGCGCTTCGTTTAAGTTAGGCATG
TTCAAAATTTCATAGAAGGCGCTTTGTTGATCTTTGTTGAAGTTATTTTGTTGCGCATCA
GCTTTTGGAGCTTGAGAGTCATTAAGTTTCTGAGCTTCACCTAAAACGTTAGCACTTTGG
CTTGGATCATCTTTAAGACTTTGGATAAAACCATTGCGTTGATCAGCATTTAAGTTAGGC
ATATTTAAGACTTGATAAAAAGCATTTTGTTGAGCTTCATCGTGTTGCGCAGCATTTGCA
GCAGGTGTTACGCCACCAGATATAAGTAATGTACCTAAAGTTACAGATGCAATACCTACA
CCTAGTTTACGAATTGAATAAATGTTTTTCTTTTTCAAATTAATACCCCCTGTATGTATT
TGTAAAGTCATCATAATATAACGAATTATGTATTGCAATACTAAAATCTATATTTATAAT
TAAATTTAAATGTAAGTTTTATAACTTATAAAATAAATATTTTGCTCAAAGATTTATTCA
GGAAGTAAAAGGCTTAAAACCGCAAAATCACGCTATTTCGATTAATAAAAACAGATAAAA
TATAGAGATATTTTTTATAATGAAAGCGGTTTAATACATATAAGTTAAAAATATTTTTAA
GAATAAAGTGGGGCTTTGAATGTGCTGAGGTTTAATTTCGGAAATGGTTTTAAGAGATAT
AGAAAATAGAAAGTTGTTCATTATGTGCTGAGGTTTTATTAAAAAATAGAAAACACAAGT
GCACTTTAGAATACAGCACACTTGCGTAATAGAGATATTATTCAAAAACAAGATGTAAAT
GATCTTTATCTGCTAATAATTGATTCACTTGAGCTAATAATTGTTCAGCATGGTCTTGCT
GCGCGTCATCCATATGAATTAAAATTTTTCTTTCATCTTCAGTTGAGCGTTCTTTTATTA
GATAGCCTTGCTTTTTTAAATTATTGAGAGCTCTAACAGTTTGAGGGTATTTATGGTGGA
TTGTTTCAATTAAATCTTTAAGAAGAACGATGCTTTTATTTTGAGAAGTGATAATAGCTA
GAATTGTGAATTCTACAAAACTTAATGTTAGATGTTTTTTGATAATATTCTTGAAATACA
TTGTATACATCATCAAGTTTAGAAATTCTTTACTATCTTTTGGTATCATCTGTGATTCAC
TTTGATCTGCAAGGTTAAATTGTTTAATGATTTGATCAAACAATGTAACACGTTCTGCAA
TTTTCTCTCGTTGTTCTTCAGATATTGAAATGTAAGTATTACGCTCATCAATTTTACTTC
GAACTTTACTAATATATGAATGTTTCACAAGTACTTTTATATGCTGTACTAAATCCGATT
GTTTATAACATAAATCTGAAACAATCTTCTTAAATGGAAGTGTGTTTTCTTGCTGATGAA
ATAAATAAGTCAGTAATATAAATTCTTTTATAGTCATATCGACTTCAGGCTTGACTTTTT
TCTTAAAACGAAACATATATGCTTCAATGATTATAAAATCTCTAATTTTGTCATGGTTAT
TATATTTCATTGTTTTATCTCCTTGTATATGCACTTTATTTTAATATAACACAATATAAT
AAGAAAAATAATCCGTAATTTACAATTAAAAATAATATGATATTTTTATTAAAATTTGTG
TTTTTGAATAAATGACATTATCAAACACTATATTTAAATAAGAAATAGTTATCGATATTT
GAAAAATCGAAGAATATTGATTGATATTATAGAATATGAGTCGGTGTTATTTGTATATAA
AGTATTAATATGTAATTAAGAAAGTCGACGCTTGTTAACAATAACGACAACTATATGTAT
AAAAAAACCTCGCAACTGTTAGTTAACTGAATCATTTAGCTAACTTCGTTGTGAGGTCAT
TTTGTTTTAATAATATCGTTATAACTTTTTCACGGTTAATAATAAGTATATGAAGAATGG
GGCACCAAAAGCAGCAATAAATACACCTGCTGGCACTTCTTTAGGCAAGAATAAGGTACG
CCCAATTAAGTCTGCAATAACAATTGATATGGCACCAATCATTGCTGACATTAGTAACTT
TTTAGCATAACTTCCGCGAACGATTGTTTTCGCGATATGTGGTGCGATTAAACCGACAAA
CCCAATGTTACCTACTAAACTGATTGCCATAGATACGAGTATAGTAGAAGTGATTAATTG
GATTAGTTTCATACGTTGTACATGTAAGCCTAAGCCAATCGCTACAGGGTCATCAAGTAT
AGATATTTTCATTTTTGGTATAACAAGAAATAACAACGGCACAACAGCTAAAATAACCAT
ACCCAAAATGATTGTATCTTTAAACGTAGCACCGTAAAGACTTCCGACTAGCCATGTATA
AGCTTTGGCAGCAGATAATTGCTTCGTTGTAATGAGTAATCCTTGGACAAGCGCAATAAA
CAACGTTTGCATCGAAATACCGATGATTATGAGTGTTGTCGGGCGTATTTGTCCTTTCGT
TTGAAACACTAATAGTATCATCATTGCAACTGCGCCACCTAATACTGCAAATAGTGGAAG
TAAATGTATCGTTAAATGGCTGAAAAATGCAATAAAGACAACAGCACTTAAGCTAGCACC
ACCTGTGATTCCGATAATATCTGGTGAGGCAATTGGATTTTTCAATACATTTTGTAACAT
TAAACCACTCATCCCTAGTGCGGCACCAGCTAATATCGCAAGTGTAATGCGAGGTAAGCG
TAATACTTCTAAAGTGAATTGATCTATACTGTCATTTGGATTTATAAAGTACATCAGTAC
GCGTTGTAATGGTATAAAGCTTGAACCAATCATCATACTTACCACTGAAACGATGGCTAA
AAAGATTAACGCGAAGATGAGATGGTAATTGTCTTTTTTATTAATCTTTTCGGTCATAAG
CGTTGACGTCCTTTCTTCATAATATAGATTAAGACAATAGCGCCAATGACAGCGGTAACG
ACACCGATAGGCAACTCTAATGGCTTAATTATTATACGAGCAACAATGTCTGAAATGATC
ATTAGGATTGCTCCAGCTAATGCAGTAAAAGGAATTAAATACTTATAGTTTGGTGGTAAT
AATCGTTTGCTAATATTCGGTACGATAAGACCCACAAAGATGATTGATCCAGCTACGGCT
ACCGAAATACCGGCTAACATACTGATGAGCATAATAATCATCCATTTGATTAATTTTATG
TTTTGACCGAGGCCGGTTGCAATGTCGTCACTTGTCATCAAGATGTTGATGTGTGCAGCC
ATGCTAAATGCAATTAAAATAAGTATCAATACAAGCGGAATAATCCATGGGATATCCCAA
ATATTACGTAATGAAACGGAGCCACTTAACCAAAATAATAGGCCTTGTAAGTCTGTTTCG
TTCATAATAAGTATGCCTTGAGTAAAGGCTGTAAATAGCATCGCAATTGCAGCACCTGCC
AAAATGACGCGATGAGGTGAAAATAGGGTTTGTCTAAACATACCTAGTGCAACGACTAAG
ACTGTAACAACAATAGCCCCCAAAAATGCGATGACAACAATCATTTTAAAAGATTGAATT
TGGATAAATGTAATACTAAAGATGACAAAAAATACTGCGCCTGCATTGACACCGAAAAGC
CCTGGTGATGCTATTGGGTTTCGTGTAAGTGCTTGCATCAACAAACCTGAGACAGCAAGG
GCAGCACCAGTCAATAACGCAATGATTGTTCTCGACGCCCGTGCACCAGTGACAACATCA
TGTAAATCGTTTTCACTATCAAAGTTGAATAACGCCTGTATCACCGTACCTGGTGACACA
AGCGTATTTCCAATCATTAAACTTAAGATAGCTACTATTGCAAGACATAAACCAGCAATA
ACGATTTGGTATTTTGGTTTAAGTAGCATCGTAAAACTCCTTAATTATTTTGATTGTTTT
TCAATATTTAACTTTTCATATAAATCGTCAATAAGTTTTAATGATGATTTATATCCGCCA
GCTAAGTTCCAAGTGATTTCATCTAAATCATCAGATACTTGGTTGTTTTTAACTGCGTCT
AAATTTTTCCACTCTTTACTTGAAGTCCATTCGCTTTCAGTCTTTTTAACTAATGCAGCA
TCTTTCGCATTTGGATCTGATTTTACTACAAAAACATGATCAGCGTTCATTAATGGAATG
CTTTCTTTAGATGTAAGTTGGATAATATCTTTACCATTATCAACTTGTTTTTGTAAGTCT
TTATTACGTTTGAATCCTAAATCATTTAAGATTTCACCAGCATATCCACCAGCATAAATT
CTTGTATGATCAGCACGGAAGTTAACAACTGAAGCTTTCAATGGCCATGCATCTTTATAC
TTTGCTTTTGCATCTTTTTGGAATGCAGCTACTTTATCATCGTACTTTTTAAGTAAATCT
TCAGCTTCTTTTTCTTTCCCTAAAGCTTTCCCCATTAACTTAGTTGTATCTTTGAATTTG
AAAACTGTATCAGTAGAAACTGTTGGTGCGATTTTAGATAATTGATCGTAAACTTTTTCA
TTTCTAACTTTTGACGCGACAATTAAGTCCGGTTTTAATTTAGAGATTTCCTCTAAGTTA
GGTGCAGGTTCTTGACCTACAATCTTAGTATCTTTTAAATCATTTTTTATGTATTCGAAT
TTCGGTTTTTGTGTCCATGATTCTACAGCACCTACAGGTTTAACACCTAAAGATACAGCG
ACGTCAGTGGCACCTTGATATAGCGTAACAACACGCTTTGGTTTCCCTTTAATTTCAGTT
GTACCCATTGCATGTTTAATTGAAGTTGTTTCCTTATCTTTGTTATCAGATGATTGTTTA
TTTGAATTCCCACTACATCCTGCTAAAACAAGTAGGAAAGCAAGCGTAACAACAAGCATT
TTAATTACTTTATTCATTGACTAATTAGCCTCCTTCGTGATGTATGACAATGAGAATCAT
TATCACGGTTTAGTATGAATTAAATTTTTTCCTAAGTCAATAAAATATTTATGATTTACA
TGCAACTTATAATTATTTGACATATAAATGCATAAAAAATATAATCCTAATTACTTGATA
GTGATAATCATTATCAATTAGGTAACACACAATATTATAGAATTTTAAATTTGAGGAGGA
AGCGCTTTTGATTGAAAAAAGTCAAGCATGTCACGATTCATTGTTAGATTCTGTAGGGCA
AACACCTATGGTTCAACTTCATCAACTATTTCCGAAACATGAAGTGTTTGCAAAGTTAGA
GTATATGAATCCTGGAGGCAGCATGAAAGATCGACCTGCCAAGTACATCATTGAACATGG
TATTAAACATGGTTTAATCACTGAGAATACACATTTAATTGAAAGTACTTCTGGTAATTT
AGGCATTGCGTTGGCAATGATAGCTAAAATCAAGGGATTAAAACTCACGTGTGTTGTTGA
TCCTAAAATATCACCAACAAATTTGAAAATTATTAAAAGTTATGGTGCCAATGTAGAAAT
GGTTGAAGAACCTGATGCACATGGGGGTTATTTAATGACTCGTATTGCAAAGGTGCAAGA
ACTGTTAGCCACTATTGACGATGCATATTGGATTAATCAATATGCGAATGAGTTAAATTG
GCAATCCCATTATCATGGTGCAGGCACAGAGATTGTTGAAACAATTAAGCAACCTATAGA
TTATTTTGTCGCGCCAGTCAGCACGACAGGTAGCATTATGGGTATGAGTAGAAAAATTAA
AGAAGTGCATCCGAACGCACAAATTGTTGCTGTTGATGCGAAAGGGTCAGTCATTTTTGG
TGACAAACCTATTAATAGAGAATTACCTGGTATCGGTGCTAGTCGTGTACCCGAAATATT
GAATAGATCAGAAATTAATCAAGTGATCCATGTAGATGATTATCAATCTGCTTTGGGCTG
TCGAAAACTGATTGATTATGAAGGCATATTTGCCGGAGGTTCAACAGGTTCGATTATTGC
AGCGATTGAGCAGTTGATAACGTCAATTGAAGAAGGTGCAACAATTGTCACGATTTTACC
AGATCGAGGCGATCGTTACTTAGATTTAGTTTATTCAGATACATGGTTAGAAAAAATGAA
ATCAAGACAAGGAGTTAAATCAGAATGAATAGAGAGATGTTGTATTTAAATAGATCAGAT
ATTGAACAAGCGGGAGGTAATCATTCACAAGTTTATGTGGACGCATTAACAGAAGCATTA
ACAGCCCATGCGCACAATGATTTTGTACAACCGCTTAAGCCGTATTTAAGACAGGATCCT
GAAAATGGACACATCGCAGATCGAATTATTGCAATGCCAAGTCATATCGGTGGTGAACAC
GCAATTTCAGGTATTAAGTGGATAGGTAGTAAGCACGACAATCCATCGAAACGTAATATG
GAGCGTGCAAGTGGTGTCATTATTTTGAATGATCCAGAAACGAATTATCCAATTGCAGTT
ATGGAAGCAAGTTTAATTAGTAGTATGCGTACTGCAGCAGTTTCAGTGATTGCAGCTAAG
CATTTGGCTAAAAAAGGATTTAAAGACTTAACAATCATTGGTTGCGGGCTAATCGGAGAC
AAGCAATTACAAAGTATGTTAGAGCAATTCGACCATATTGAACGCGTGTTTGTTTACGAT
CAATTCTCTGAAGCATGTGCACGCTTTGTTGATAGATGGCAACAACAGCGTCCGGAAATT
AATTTTATCGCGACAGAAAATGCTAAAGAAGCAGTATCAAATGGTGAAGTAGTCATTACA
TGTACCGTAACGGATCAACCATACATTGAATATGATTGGTTACAAAAGGGTGCATTTATT
AGCAACATTTCTATCATGGATGTGCATAAAGAAGTCTTTATTAAAGCTGACAAAGTCGTA
GTAGATGACTGGTCACAATGTAATCGAGAAAAGAAAACTATTAACCAATTGGTGTTAGAA
GGTAAATTCAGCAAAGAAGCTCTTCATGCTGAACTAGGACAACTTGTGACAGGTGACATA
CCAGGACGTGAAGACGATGATGAAATCATATTACTTAATCCGATGGGTATGGCTATCGAA
GATATTTCAAGTGCTTACTTTATTTATCAACAGGCACAACAACAAAATATTGGGACAACA
TTGAACCTATATTAAGAATGCGAGGTGTCTGAACATTGCAGAATCATACAGCAGTCAATA
CAGCACAAACGATAATATTAAGAGATTTAGTTGATGCATTATTATTTGAAGATATAGCCG
GTATTGTATCGAATAGTGAGATTACTAAAGAAAATGGACAAACCATTTTGATATACGAAC
GTGAAACACAACAAATAAAGATACCTGTTTATTTTAGTGCTTTAAATATGTTTCGTTATG
AAAGTTCACAACCAATTACGATAGAGGGAAGGGCGTCTAAGCAACCTTTAACGGCAGCTG
AATTTTGGCAAACAATTGCTAATATGAATTGTGATTTAAGTCATGAATGGGAAGTGGCTC
GCGTTGAAGAAGGACTGACTACTGCTGCCACACAGCTTGCTAAACAATTATCAGAATTAG
ATTTAGCGTCTCATCCTTTTGTGATGTCCGAACAGTTTGCAAGTTTAAAAGATCGTCCAT
TTCATCCATTAGCTAAAGAAAAAAGAGGATTAAGAGAAGCGGATTATCAAGTGTATCAAG
CTGAATTAAATCAATCATTTCCTTTAATGGTTGCAGCAGTTAAAAAGACACATATGATTC
ATGGCGATACTGCAAATATCGATGAATTAGAATCATTGACAGCACCTATAAAAGAACAAG
CGACAGATATGTTAAATGATCAAGCGTTATCAATAGATGACTATGTACTATTTCCTGTAC
ATCCTTGGCAATATCAACATATTCTGCCGAACGTCTTTGCGAAAGAGATTAGTGAAAAAT
TGGTTGTACTATTACCGTTAAAATTTGGAGATTATCTGTCGTCTTCAAGTATGCGTTCAT
TAATTGATATTGGCGCACCGTATAACCATGTCAAAGTACCATTTGCAATGCAGTCATTAG
GCGCATTAAGACTAACGCCTACGCGTTACATGAAAAACGGAGAACAAGCAGAACAATTAT
TACGTCAACTTATAGAAAAAGATGAAACACTAGCTAAGTATGTCATGGTTTGTGATGAAA
CAGCTTGGTGGTCATATATGGGGCAAGATAATGATATTTTCAAAGATCAATTAGGTCATT
TAACTGTTCAGCTAAGAAAATATCCCGAAGTGCTAGCCAAAAATGATACGCAACAGCTAG
TGTCAATGGCAGCACTCGCGGCAAATGATCGCACCTTATATCAAATGATTTGTGGAAAAG
ATAATATTTCTAAAAATGATGTCATGACGTTATTTGAAGATATCGCACAAGTCTTTTTAA
AGGTAACACTATCATTTATGCAATACGGCGCATTACCAGAGTTGCATGGTCAAAATATAT
TGTTGTCATTTGAAGATGGACGTGTACAAAAATGCGTGTTACGTGATCATGATACTGTCA
GAATTTATAAACCATGGCTAACAGCACATCACCTTTCATTGCCGAAGTATGTCGTCAGAG
AAGATACACCTAATACGCTAATTAATGAAGATTTGGAAACATTCTTTGCTTATTTTCAAA
CATTAGCTGTATCGGTAAATCTATATGCCATTATTGATGCAATTCAAGATTTATTTGGTG
TAAGTGAGCATGAACTTATGTCGTTGTTAAAACAAATTTTAAAAAATGAAGTGGCAACTA
TTTCCTGGGTTACAACTGATCAGCTAGCTGTCAGACACATTTTATTTGATAAACAGACGT
GGCCATTTAAACAAATTTTATTACCATTGCTATATCAACGTGATAGTGGTGGAGGTAGTA
TGCCTTCAGGTTTAACTACCGTACCAAATCCAATGGTGACATATGATTAATCAGTCTATA
TGGCGCAGTAACTTTCGCATTTTATGGCTCAGTCAGTTCATAGCGATTGCTGGACTGACA
GTACTTGTGCCATTATTGCCAATTTATATGGCATCACTACAAAATCTATCAGTCGTAGAA
ATACAGTTGTGGAGTGGTATAGCGATTGCTGCACCAGCTGTAACGACGATGATAGCTTCG
CCGATATGGGGGAAGCTAGGTGATAAGATTAGCCGAAAATGGATGGTGTTAAGAGCGTTA
CTTGGTTTGGCGGTATGCTTATTTTTAATGGCATTGTGTACGACACCATTACAGTTTGTA
CTTGTGAGGTTATTGCAGGGACTATTTGGTGGTGTTGTTGATGCATCAAGTGCGTTTGCG
AGTGCAGAGGCGCCAGCTGAAGATCGTGGAAAGGTATTAGGAAGACTGCAAAGTTCAGTC
AGCGCAGGGTCTCTTGTGGGGCCGTTAATTGGCGGTGTTACAGCTTCGATATTAGGTTTT
AGTGCGTTACTGATGAGTATTGCCGTTATTACTTTTATTGTCTGTATTTTCGGTGCATTA
AAATTGATTGAAACGACACATATGCCAAAATCACAAACACCAAATATTAATAAAGGTATT
CGCCGTTCATTTCAATGTCTATTATGCACACAACAAACATGTCGATTTATTATCGTTGGC
GTTTTAGCAAACTTTGCTATGTATGGCATGCTAACTGCATTATCACCACTTGCTTCATCA
GTGAATCATACAGCGATAGATGACCGTAGTGTGATTGGATTTTTACAGTCCGCATTTTGG
ACGGCTTCGATATTAAGCGCGCCTTTATGGGGACGCTTTAATGATAAATCATATGTTAAA
TCAGTATATATATTTGCCACGATTGCATGTGGTTGTAGTGCGATACTGCAAGGTTTAGCG
ACGAATATAGAGTTTTTAATGGCTGCAAGAATACTTCAAGGATTAACATATAGTGCATTG
ATTCAAAGTGTCATGTTTGTTGTCGTAAATGCTTGTCATCAGCAACTTAAAGGCACATTT
GTTGGAACGACGAACAGTATGTTAGTTGTTGGTCAAATTATTGGCAGTCTTAGTGGCGCT
GCCATTACTAGTTATACTACACCAGCTACTACGTTTATCGTTATGGGCGTAGTATTTGCA
GTAAGTAGCTTATTTTTAATTTGTTCAACCATCACTAATCAAATCAACGATCACACATTA
ATGAAATTATGGGAGTTGAAACAAAAAAGTGCAAAATAAAGAATTAATACAACATGCAGC
GTATGCGGCTATCGAACGCATTTTAAATGAATATTTTAGAGAAGAAAATTTATATCAAGT
GCCACCTCAAAATCATCAATGGTCTATACAATTGTCAGATCTCGAAACTTTAACGGGTGA
ATTTCGCTATTGGTCTGCGATGGGGCATCATATGTATCATCCAGAAGTATGGCTTATTGA
TGGAAAAAGTAAAAAAATAACAACTTATAAAGAAGCAATTGCGCGTATTTTGCAACATAT
GGCTCAAAGTGCAGATAATCAAACGGCAGTGCAACAACATATGGCGCAAATTATGTCTGA
CATCGATAATAGCATTCATCGCACGGCGCGTTATTTGCAAAGTAACACAATAGACTACGC
AGAGGATCGCTATATCGTTTCAGAACAATCTTTATACTTAGGTCATCCATTTCATCCGAC
TCCTAAGAGTGCAAGTGGGTTTTCAGAAGCAGATTTAGAGAAATATGCACCCGAATGTCA
TACATCATTCCAATTGCATTATTTAGCTGTGCATCAAAATGTTCTGCTCACGCGCTATGT
AGAAGGTAAAGAAGATCAGGTTGAGAAAGTGTTGTATCAATTAGCAGATATAAACATATC
AGAGATACCCAAAGATTTTATTTTATTACCAATACATCCTTATCAAATCAATGTGTTGCG
ACAGCATCCACAGTATATGCAATATAGTGAACAAGGTTTAATAAAAGACCTTGGCGTTTC
CGGTGATTTAGTGTACCCGACGTCTTCGGTTAGAACTGTATTTTCAAAAGCATTAAACAT
TTATTTAAAATTACCGATACACGTTAAAATCACTAATTTTATACGTACGAATGACCTTGA
ACAGATTGAACGGACAATTGATGCCGCGCAAGTTATCGCATCAGTCAAAGATGAGGTTGA
AACACCCCATTTTAAATTGATGTTTGAAGAAGGATATCGTGCATTGTTACCGAATCCATT
AGGGCAAACAGTTGAACCTGAAATGGATTTATTAACAAATAGTGCCATGATTGTTCGTGA
AGGGATACCGAATTACCATGCTGATAAAGATATTCATGTATTGGCGTCATTATTTGAAAC
GATGCCTGATTCACCGATGTCTAAGTTATCACAAGTGATTGAGCAAAGTGGTTTAGCACC
AGAAGCATGGCTTGAATGTTATTTGAATCGTACATTATTGCCGATATTAAAGCTGTTTAG
TAACACAGGCATTAGTCTAGAAGCACATGTACAAAATACATTAATTGAATTAAAAGATGG
CATACCCGACGTATGCTTTGTCAGAGATCTTGAAGGCATTTGTCTATCTAGAACGATTGC
TACTGAAAAACAACTTGTGCCAAATGTTGTGGCAGCATCAAGCCCTGTTGTATATGCACA
TGATGAAGCATGGCATCGTCTTAAATATTACGTTGTAGTAAATCACTTAGGACATTTAGT
ATCAACTATTGGTAAAGCGACTAGAAATGAAGTTGTGTTATGGCAACTTGTAGCGCATCG
TCTTATGACTTGGAAAAAGAATACGCGAATAACGCAGTGTTTGTTGACTGTGTAGAAGAT
TTATATCAAACGCCGACCATTGCGGCTAAAGCGAATTTGATGAGTAAATTGAATGATTGT
GGTGCAAACCCTATTTATACACATATACCAAATCCAATTTGTCATAACAAGGAGGTATCG
TATTGTGAATCAAACAATTCTTAATCGTGTAAAGACTAGAGTGATGCACCAACTGGTATC
ATCACTTATTTATGAGAATATTGTTGTGTATAAAGCGTCATATCAAGACGGTGTCGGTCA
TTTTACAATAGAAGGACATGATTCAGAGTATCGTTTTACTGCTGAAAAGACACATAGCTT
TGATCGTATACGTATCACATCACCAATTGAGCGTGTCGTAGGAGATGAGGCAGATACAAC
AACAGACTATACACAATTATTGAGAGAGGTTGTATTTACATTTCCTAAAAATGATGAAAA
GCTAGAACAATTTATTGTCGAGTTATTACAGACAGAATTAAAAGATACGCAAAGTATGCA
GTATCGAGAATCAAACCCACCAGCAACACCTGAGACATTTAACGACTATGAATTTTATGC
GATGGAAGGGCATCAGTATCATCCAAGTTACAAATCACGTTTAGGATTTACGTTGAGTGA
TAATTTGAAATTTGGTCCTGATTTTGTACCAAACGTTAAACTGCAGTGGTTAGCTATCGA
CAAAGATAAAGTAGAAACGACGGTATCAAGAAATGTTGTAGTTAACGAAATGTTACGTCA
ACAAGTTGGCGATAAGACTTATGAACATTTTGTACAGCAAATTGAAGCGTCTGGCAAACA
TGTAAATGATGTTGAGATGATACCTGTACACCCATGGCAGTTTGAACATGTCATCCAAGT
TGATTTGGCTGAAGAAAGGCTTAATGGCACAGTACTATGGTTAGGGGAAAGTGATGAGCT
ATATCACCCTCAACAATCGATTCGTACGATGTCGCCAATAGACACGACAAAATATTATTT
AAAGGTACCAATAAGTATAACGAACACTTCAACGAAACGAGTGTTGGCGCCTCATACAAT
TGAAAATGCAGCGCAAATTACGGATTGGTTAAAGCAGATACAGCAACAAGATACGTATTT
AAAAGATGAATTAAAGACAGTTTTTCTAGGGGAAGTCTTAGGACAGTCTTATTTAAATAC
ACAACTTTCGCCTTATAAACAAACTCAAGTTTATGGTGCGTTAGGTGTTATATGGCGTGA
AAATATATATCATATGTTAATCGATGAAGAGGATGCGATACCATTTAATGCACTTTATGC
AAGTGATAAGGATGGTGTACCATTCATTGAAAAGTGGATTAAACAACATGGTTCTGAAGC
TTGGACAAAGCAATTTTTAGCTGTAGCGATTCGTCCAATGATTCATATGCTTTATTATCA
CGGTATTGCCTTTGAATCGCATGCACAAAATATGATGCTCATTCATGAAAATGGTTGGCC
TACACGTATTGCCTTAAAAGATTTCCATGATGGTGTTCGTTTTATGCGTGAGCATTTAAG
TGAAGCTGCTTCACACCTGACATTAAAGCCAATGCCAGAAGCACATAAAAAAGTGAATAG
TAATTCATTTATTGAAACAGATGACGAACGTTTAGTACGCGACTTTTTACATGATGCATT
TTTCTTTATTAATATCGCCGAAATCATCTTATTTATTGAAAAGCAATATGGTATCGATGA
GCAGCGACAATGGCAATGGGTTAAAGGCATCATCGAGGCGTATCAAGAAGCATTTCCAGA
GTTGAATAACTATCAACATTTCGATTTGTTTGAACCTACGATTCAAGTTGAAAAGTTAAC
GACACGTCGATTATTAAGTGACTCCGAGTTAAGAATTCATCATGTTACAAATCCATTAGG
TGTAGGAGGTATCAATGATGCAACAACTATCTCTGAAACATAGATTAAACAATGGTGATT
CAGTTTATGGCATTTTTAATTCTATACCGGACCCATTGATGATCGAGGTTATCGCAGCAA
GCGGGTATGACTTTGTTGTGATTGATACAGAACACGTGGCGATTAATGATGAGACACTAG
CGCATTTAATTCGTGCAGCTGAAGCAGCGCATATTATACCAATTATACGTGTCACTGCAG
TGATAGATAGAGATATCATTAAAGTGTTGGATATGGGTGCGAGAGGTATTATTGTGCCAC
ACGTTAAAGATCGTGAGACAGTTGAGCATATTGTGAAATTAAGTCGTTATTACCCGCAAG
GATTAAGAAGTTTGAATGGTGGTCGCATGGCAAGATTTGGACGTACACCATTACTTGATG
CAATGGAGATGGCTAATGAGCATATTATGGTGATTGCCATGATAGAAGATGTTGAAGGGG
TTATGGCCATTGACGATATAGCTCAAGTCGAAGGTTTAGACATGATAGTCGAAGGTGCCG
CAGATTTATCGCAGTCACTTGGCATACCATGGCAAACGCGTGATGATCAAGTAACATCAC
ATGTTCAACATATTTTTGAGGTTGTGAATGCACATGGTAAACATTTTTGTGCATTACCAC
GTGAAGATGAAGATATTGCAAAATGGCAGGCACAAGGTGTACAAACATTTATTTTAGGTG
ATGATCGCGGAAAAATATATCGCCATTTAAGTGCATCTCTAGCGACGTCTAAACAGAAAG
GGGATGATGGCTAATGCGTATAGTTCAACCTGTTATTGAACAATTAAAAGCACAATCTCA
TCCAGTTTGTCATTATATCTATGATTTAGTCGGACTGGAACATCATTTGCAACATATTAC
ATCGTCATTGCCGAGTAATTGTCAAATGTACTATGCAATGAAAGCAAATAGTGAACGAAC
AATCCTAGATACAATTAGTCAGTATGTTGAAGGATTCGAAGTTGCATCTCAAGGTGAAAT
AGCAAAAGGTCTTGCTTTTAAACCAGCAAACCATATTATTTTTGGTGGCCCTGGTAAGAC
AGACGAGGAACTAAGATATGCAGTAAGTGAAGGTGTTCAGCGTATTCATGTTGAAAGTAT
GCATGAATTACAACGGCTAAATGCCATCTTAGAAGATGAAGATAAGACACAACACATTTT
ATTGCGTGTTAATTTAGCAGGACCATTTCCCAATGCAACGTTGCATATGGCAGGACGCCC
TACACAATTTGGTATTTCTGAAGACGAAGTTGATGATGTCATTGAAGCTGCGCTAGCAAT
GCCAAAGATTCATCTAGATGGCTTTCATTTTCATTCTATTTCTAACAATTTAGACTCGAA
TTTACACGTCGATGTAGTGAAACTTTATTTTAAAAAAGCAAAATCATGGTCTGAAAAACA
TCGATTTCCACTCAAACATATCAATCTTGGTGGTGGCATAGGCGTTAACTATGCAGATTT
AACTAGCCAATTTGAGTGGGATAATTTTGTAGAAAATTTTAAAACACTTATCGTTGAGCA
AGAAATGGAAGATGTGACATTGAACTTTGAATGTGGGCGCTTTATTGTGGCACATATTGG
TTACTATGTGACAGAAGTGCTAGATATTAAGAAAGTGCATGGTGCTTGGTATGCCATTTT
AAGAGGAGGTACGCAACAATTTAGACTGCCGGTATCTTGGCAGCATAACCATCCTTTTGA
AATTTATCGTTATAAGGACAATCCATATTCATTTGAAAAAGTTTCAATTTCGAGACAGGA
CACAACGTTAGTCGGTCAATTATGTACACCGAAAGATGTCTTTGCTAGAGAAGTGCAGAT
AGACGCAATCAGTACAGGCGACGTTATTGTTTTCAAATATGCAGGTGCATACGGATGGTC
TATTTCACATCACGATTTCTTAAGCCATCCACATCCTGAATTTATTTATTTAACGCAAAC
AAAGGAGGATGAATAACTATTGAATCATATTCATGAACATTTAAAATTGGTACCAGTAGA
TAAGATTGATCTTCACGAAACATTCGAACCTTTAAGATTGGAAAAGACGAAAAGTAGTAT
TGAAGCAGATGATTTTATACGTCATCCTATTTTAGTGACAGCGATGCAACATGGTAGATA
TATGGTTATAGATGGTGTGCATCGGTATACAAGTTTGAAAGCGTTAGGATGTAAGAAAGT
TCCAGTGCAAGAAATCCATGAAACACAATATTCAATTAGTACATGGCAACATAAAGTTCC
ATTTGGTGTGTGGTGGGAAACGTTACAACAAGAACATCGCTTGCCATGGACTACTGAGAC
AAGACAAGAAGCGCCATTTATTACGATGTGTCATGGTGATACAGAACAATATTTGTATAC
AAAAGATTTAGGCGAAGCACATTTTCAAGTATGGGAAAAGGTTGTCGCAAGTTATAGTGG
TTGTTGTTCTGTAGAGAGAATTGCACAAGGTACATATCCTTGTCTTTCTCAACAAGATGT
ACTCATGAAGTATCAGCCATTGAGTTATAAGGAAATTGAAGCGGTTGTTCATAAAGGGGA
AACTGTGCCAGCAGGTGTGACACGCTTTAATATTTCAGGACGATGTCTTAATCTTCAAGT
ACCACTGGCATTACTTAAACAAGATGATGATGTTGAACAACTGCGCAATTGGAAGCAGTT
TTTAGCAGATAAGTTTGCCAATATGAGATGCTATACTGAAAAAGTATACTTGGTGGAGCA
ATAGTTTTACTGTGATATTGAGGGAAATATGATGATTTAGCGTATTGATAGCGAAAATAT
AATAAAACAATATAGTGTGGAGAACTTTTGATATTTTATAAATATTGAAGTTCTCCATTT
TTGTATTTTGCATATAAAAATCAAATAAAATAAGGTATATTAAGGTAAAGTATAAATTTT
AAATAAATGGGGAATGAGTATGAGCTCAATTATAGGAAAAATAGCAATTTGGATAGGCAT
CGTAGCTCAAATATATTTTAGTGTCGTTTTTGTTAGGATGATATCTATTAATATTGCTGG
AGGATCTGATTACGAAACAATTTTTTTATTAGGATTAATATTGGCTCTTTTCACTGTTTT
ACCAACCATCTTTACTGCGATTTATATGGAAAGTTACTCTGTAATCGGAGGTGCACTTTT
TATTGTTTATGCTATTATTGCACTGTGTTTATATAATTTCCTTTCGTCAATTTTATGGCT
GATTGGTGGTATTTTGCTGATTTGGAATAAATACTCAAAAGATGAATCGACAGACGAAAA
TGAAAAAGTTGATATTGAAAGTACAGAGAATCAATTTGAATCTAAAGATAAAATCACTAA
AGAATAAAGAGAATATTTAAGGCGGAATATAAATATTAAATAAATGGGGAATAGACATGG
AAAAAAATGTAGAAAAATCATTCATAAAGATAGGTTTATATTTTCAAATAGCTTATATAG
TACTCATGGCTATAACTTTATGTGGGTTTGTAATTTGCTATGGACTAATTTTCGGCCTTT
TCTATTTATTATCAGGTAGCAGAGCTGATTATTTAATAGTAACAATAGTTATATCGGCAA
TAATTTCTATATTTGTAATTATACTTTCAATCGTACCTGTCATCGTATTGGCATCTGACT
TATTTAAAGAAAGGATTTCAAAAGGTGTCATATTAATTGTATTGGCTATTATCGCTTTAG
TATTATGCAACTTTGTATCTGCAATACTCTGGTTTGTTTCAGCCATATCTATTTTAGGTA
GAAAAAAATTAGTATCTACAGCAGATACTACCACTATTCAAAAAAGTAAAGGGAACGCAA
ATCAAGCATCACATAAAGACACGTGTAAAAAGGAACTTGATAGTCAAGACATGATGGAAC
ATCCTGAGTTTAAAAATCCCACGACTAAAAACCTAGAAGGATTAAACGAAGAAATACATA
AAGATGAAGCTACAACTAAAGTTGACAGTGATAACACGCAACCGCCGATTGAATCAAAAG
ACCATGTCTCGAAAAAAGATTGATGACAAACTAATCGAGAGACTTAAAAAAATAATATTC
AACATAAGAACTTTTAAAACGACATTTAAACGCATTGCCAATCACTAATGGTAGTGCGTT
TAACTATACCTTAAATATCTGAATATTTTGTTAAATGGAGCTACCTTTGTTGTACTATTC
AAATGAAGAGGAGTAAAATGTAATTAAAGGAAAGAAATTTGAGGAGTGATCTTTATGACA
AACAACAAAGTAGCATTAGTAACTGGCGGAGCACAAGGGATTGGTTTTAAAATTGCAGAA
CGTTTAGTGGAAGATGGTTTCAAAGTAGCAGTTGTTGATTTCAATGAAGAAGGGGCAAAA
GCAGCTGCACTTAAATTATCAAGTGATGGTACAAAAGCTATTGCTATCAAAGCAGATGTA
TCAAACCGTGATGATGTATTTAACGCAGTAAGACAAACTGCCGCGCAATTTGGCGATTTC
CATGTCATGGTTAACAATGCCGGCCTTGGACCAACAACACCAATCGATACAATTACTGAA
GAACAGTTTAAAACAGTATATGGCGTGAACGTTGCAGGTGTGCTATGGGGTATTCAAGCC
GCACATGAACAATTTAAAAAATTCAATCATGGCGGTAAAATTATCAATGCAACATCTCAA
GCAGGCGTTGAGGGTAACCCAGGCTTGTCTTTATATTGCAGTACAAAATTCGCAGTGCGA
GGTTTAACACAAGTAGCCGCACAAGATTTAGCGTCTGAAGGTATTACTGTGAATGCATTC
GCACCTGGTATCGTTCAAACACCAATGATGGAAAGTATCGCAGTGGCAACAGCCGAAGAA
GCAGGTAAACCTGAAGCATGGGGTTGGGAACAATTTACAAGTCAGATTGCTTTGGGCAGA
GTTTCTCAACCAGAAGATGTTTCAAATGTAGTGAGCTTCTTAGCTGGTAAAGACTCTGAT
TACATTACTGGACAAACAATTATTGTAGATGGTGGTATGAGATTCCGTTAATAATCATGC
ATTAACGATAAATAAATCCTTATTGTTAAGTTTAATCACTTAGCAGTAAGGATTTTTTAG
TGCACTTAGAAGGGATTGTATTGGTAGAAAATTAATAAGCGAAGTTCTTAAATGAGTTAT
GATGTCACAGTCTAATGCATCAGTTGAAAGCATTACTAGTATTAACACACCCAAGATATT
ATAAAACATCACAAAAACACCACTATCTAATTTATCTCAATAAAAATTCACAAAGTTATC
TCATTTTATTTTTATAAATAAAAAAATATCGATAAAAAGCTTACAATACTTTATGTTTTT
ATGATATATTTTTAATGTATAAATGAGGTGGAAGATTTGGAAAGAGTTTTGATAACTGGT
GGGGCTGGTTTTATTGGGTCGCATTTAGTAGATGATTTACAACAAGATTATGATGTTTAT
GTTCTAGATAACTATAGAACAGGTAAACGAGAAAATATTAAAAGTTTGGCTGACGATCAT
GTGTTTGAATTAGATATTCGTGAATATGATGCAGTTGAACAAATCATGAAGACATATCAA
TTTGATTATGTTATTCATTTAGCAGCATTAGTTAGTGTTGCTGAGTCGGTTGAGAAACCT
ATCTTATCTCAAGAAATAAACGTCGTAGCAACATTAAGATTGTTAGAAATCATTAAAAAA
TATAATAGTCATATAAAACGTTTTATCTTTGCTTCGTCAGCAGCTGTTTATGGTGATCTT
CCTGATTTGCCTAAAAGTGATCAATCATTAATCTTACCATTATCACCATATGCAATAGAT
AAATATTACGGCGAACGGACGACATTAAATTATTGTTCGTTATATAACATACCAACAGCG
GTTGTTAAATTTTTTAATGTATTTGGGCCAAGACAGGATCCTAAGTCACAATATTCAGGT
GTGATTTCAAAGATGTTCGATTCATTTGAGCATAACAAGCCATTTACATTTTTTGGTGAC
GGACTGCAAACTAGAGATTTTGTATATGTATATGATGTTGTTCAATCTGTACGCTTAATT
ATGGAACACAAAGATGCAATTGGACACGGTTATAACATTGGTACAGGCACTTTTACTAAT
TTATTAGAGGTTTATCGTATTATTGGTGAATTATATGGAAAATCAGTCGAGCATGAATTT
AAAGAAGCGCGAAAAGGAGATATTAAGCATTCTTATGCAGATATTTCTAACTTAAAGGCA
TTAGGATTTGTTCCTAAATATACAGTAGAAACAGGTTTAAAGGATTACTTTAATTTTGAG
GTAGATAATATTGAAGAAGTTACAGCTAAAGAAGTGGAAATGTCGTGAAAATGACATTGA
AGCTGTCCATAATAATAAGGGTTATGCCTATCAAAGAAAATTAGACAAACTAGAAGAAGT
GAGAAAAAGCTATTACCCAATTAAACGTGCGATTGACTTAATTTTAAGCATTGTTTTATT
ATTTTTAACTTTACCGATTATGGTTATATTCGCCATTGTTATCGTCATAGATTCGCCAGG
AAACCCTATTTATAGTCAGGTTAGAGTTGGGAAGATGGGTAAATTAATTAAAATATACAA
ATTACGTTCGATGTGCAAAAACGCAGAGAAAAACGGTGCGCAATGGGCTGATAAAGATGA
TGATCGTATAACAAATGTCGGGAAGTTTATTCGTAAAACACGCATTGATGAATTACCACA
ACTAATTAATGTTGTTAAAGGGGAAATGAGTTTTATTGGACCACGCCCGGAACGTCCGGA
ATTTGTAGAATTATTTAGTTCAGAAGTGATAGGTTTCGAGCAAAGATGTCTTGTTACACC
AGGGTTAACAGGACTTGCGCAAATTCAAGGTGGATATGACTTAACACCGCAACAAAAACT
GAAATATGACATGAAATATATACATAAAGGTAGTTTAATGATGGAACTATATATATCAAT
TAGAACATTGGTGGTTGTTATTACAGGGGAAGGCTCAAGGTAGTCTTAATTTACTTAATA
AGTTCAAATAAAAGTTATATTTTAAAGATTGTGACCAATTGTTACAGTATAATGAGGAAT
CCCTTGAGACAGTATCAAATGGCATTAAGAAATATGTGCCATCATTGATTTGCATGGCTA
TAAATACTATTCATCTGATGAGATAGCCATGTTAAGAAATTGAAAGTATAGCATTAAAGG
GGTTTGTAACAGTTGAAAATTATATATTGTATTACTAAAGCAGACAATGGTGGTGCACAA
ACACATCTCATTCAACTCGCCAACCATTTTTGCGTACACCATGATGTTTATGTCATTGTA
GGCAATCATGGACCAATGATTGAACAACTAGATGCAAGAGTTAATGTAATTATTATCGAA
CATTTAGTAGGTCCAATTGACTTTAAACAAGATATTTTAGCTGTCAAAGTGTTAGCACAG
TTATTCTCGAAAATTAAGCCTGATGTTATCCATTTACATTCTTCTAAAGCTGGAACGGTC
GGACGAATTGCGAAGTTCATTTCGAAATCGAAAGACACACGTGTAGTTTTTACTGCGCAT
GGATGGGCTTTTACAGAGGGTGTTAAACCAGCTAAAAAATTTCTATATCTAGTTATCGAA
AAATTAATGTCACGTATTACAGATAGCATTATTTGTGTTTCAGATTTCGATAAACAGTTA
GCGTTAAAATATCGATTTAATCGATTGAAATTAACCACAATACATAATGGTATTGCAGAT
GTTCCCGCTGTTAAGCAAACGCTAAAAAGCCAATCACATAACAATATTGGCGAAGTAGTT
GGAATGTTGCCTAATAAACAAGATTTACAGATTAATGCCCCGACAAAGCATCAATTTGTT
ATGATTGCAAGATTTGCTTATCCAAAATTGCCACAAAATCTAATCGCGGCAATAGAGATA
TTGAAATTACATAACAGTAATCATGCGCATTTTACATTTATAGGCGATGGACCTACATTA
AATGATTGTCAGCAACAAGTTGTACAAGCTGGGTTAGAAAATGATGTCACATTTTTGGGC
AATGTCATTAATGCGAGTCATTTATTATCACAATACGATACGTTTATTTTAATAAGTAAG
CATGAAGGTTTGCCAATTAGCATTATCGAAGCTATGGCTACAGGGTTGCCTGTTATAGCC
AGTCATGTTGGCGGTATTTCAGAATTAGTAGCTGATAATGGTATATGTATGATGAACAAT
CAACCAGAAACTATTGCCAAAGTCTTGGAAAAATATTTAATAGACAGTGATTACATCAAA
ATGAGTAATCAATCTAGAAAACGTTATTTAGAATGTTTTACTGAGGAGAAAATGATTAAA
GAAGTGGAAGACGTTTATAATGGAAAATCAACACAATAGTAAATTACTAACATTGTTACT
TATCGGTTTAGCGGTTTTTATTCAGCAATCTTCGGTTATTGCCGGTGTGAATGTTTCTAT
AGCTGACTTTATCACATTACTAATATTAGTTTATTTACTGTTTTTCGCTAACCATTTATT
AAAGGCAAATCATTTTTTACAGTTTTTCATTATTTTGTATACATATCGTATGATTATTAC
GCTTTGTTTGCTATTTTTTGATGATTTGATATTTATTACGGTTAAGGAAGTTCTTGCATC
TACAGTTAAATATGCATTTGTAGTCATTTATTTCTATTTAGGGATGATCATCTTTAAGTT
AGGTAATAGCAAAAAAGTGATCGTTACCTCTTATATTATAAGCAGTGTGACTATAGGTCT
ATTTTGTATTATAGCTGGTTTGAACAAGTCCCCTTTACTAATGAAATTGTTATATTTTGA
TGAAATACGTTCAAAAGGATTAATGAATGACCCTAACTATTTCGCGATGACACAGATTAT
TACATTGGTACTTGCTTACAAGTATATTCATAATTACATATTCAAGGTCCTTGCATGTGG
TATTTTGCTATGGTCTTTAACTACAACGGGGTCTAAGACTGCGTTTATCATATTAATCGT
CTTAGCCATTTATTTCTTTATTAAAAAGTTATTTAGCAGAAATGCGGTAAGTGTTGTGAG
TATGTTAGTGATTATGCTGATATTACTTTGTTTTACTTTTTATAATATCAACTACTATTT
ATTCCAATTAAGCGACCTTGATGCCTTACCGTCATTAGATCGAATGGCGTCTATTTTTGA
AGAGGGGTTTGCATCATTAAATGATAGTGGATCTGAGCGAAGTGTTGTATGGATAAATGC
CATTTCAGTAATTAAATATACATTAGGTTTTGGTGTTGGCTTAGTGGATTATGTACATAT
TGGCTCGCAAATTAATGGTATTTTACTTGTTGCCCATAATACATATTTGCAAATTTTTGC
GGAATGGGGCATTTTATTCGGTGCGTTATTTATCATATTTATGCTTTATTTACTGTTTGA
ATTATTTAGATTTAACATTTCTGGGAAAAATGTAACAGCAATTGTTGTAATGTTGACGAT
GCTGATTTACTTTTTAACAGTATCATTTAATAACTCAAGATATGTCGCTTTTATTTTAGG
AATTATCGTCTTTATTGTTCAATATGAAAAGATGGAAAGGGATCGTAATGAAGAGTGATT
CACTAAAAGAAAATATTATTTATCAAGGGCTATACCAATTGATTAGAACGATGACACCAC
TGATTACAATACCCATTATTTCACGTGCATTTGGTCCCAGTGGTGTGGGTATTGTTTCAT
TTTCTTTCAATATCGTGCAATACTTTTTGATGATTGCAAGTGTTGGCGTTCAGTTATATT
TTAATAGAGTTATCGCGAAGTCCGTTAACGACAAACGGCAATTGTCTCAGCAGTTTTGGG
ATATCTTTGTCAGTAAATTATTTTTAGCGTTAACAGTTTTTGCGATGTATATGGTCGTAA
TTACTATATTTATAGATGATTACTATCTTATTTTCCTACTACAAGGAATCTATATTATAG
GTGCAGCACTCGATATTTCATGGTTTTATGCTGGAACTGAAAAGTTTAAAATTCCTAGCC
TCAGTAATATTGTTGCGTCTGGTATTGTATTAAGTGTAGTTGTTATCTTTGTCAAAGATC
AATCAGATTTATCATTGTATGTATTTACTATTGCTATTGTGACGGTATTAAACCAATTAC
CTTTGTTTATCTATTTAAAACGATACATTAGCTTTGTTTCGGTTAATTGGATACACGTCT
GGCAATTGTTTCGTTCGTCATTAGCATACTTATTACCAAATGGACAGCTCAACTTATATA
CTAGTATTTCTTGCGTTGTTCTTGGTTTAGTAGGCACATACCAACAAGTTGGTATCTTTT
CTAACGCATTTAATATTTTAACGGTCGCAATCATAATGATTAATACATTTGATCTTGTAA
TGATTCCGCGTATTACCAAAATGTCTATCCAGCAATCACATAGTTTAACTAAAACGTTAG
CTAATAATATGAATATTCAATTGATATTAACAATACCTATGGTCTTTGGTTTAATTGCAA
TTATGCCATCATTTTATTTATGGTTCTTTGGTGAGGAATTCGCATCAACTGTCCCATTGA
TGACCATTTTAGCGATACTTGTATTAATCATTCCTTTAAATATGTTGATAAGCAGGCAAT
ATTTATTAATAGTGAATAAAATAAGATTATATAATGCGTCAATTACTATTGGTGCGGTGA
TAAACCTAGTATTATGTATTATTTTGATATATTTTTATGGAATTTACGGTGCTGCTATTG
CGCGTTTAATTACAGAGTTTTTCTTGCTTATTTGGCGATTTGTTGATATTACTAAAATCA
ATGTGAAGTTGAATATTGTAAGTACGATTCAATGTGTCATTGCTGCCGTTATGATGTTTA
TTGTGCTTGGTGTGGTCAATCATTATTTGCCCTCTACAATGTACGCTACGCTGCTATTAA
TTGCGATTGGTATAGTAGTTTATCTTTTATTAATGATGATTATGAAAAATCAATACGTAT
GGCAAATATTGAGGCATCTTCGACATAAAACAATTTAAGTACCGGTAATGCCATACTTTA
GAAAATTAAGATTAAGAAGAAAAGGCAATTTCTTATTGAAAAATGGAAGTTGTCTTTTTT
AATTCTCTTTAAAAGCGGGAAACAAAAGCAGTTAAATGCCTTTTTGCATTCAATATTAAA
TATTATATCAATTTCGAATATTTAAATTTTATATAATTGGATATAACAAATAAATAATAA
TTATTGCAAAACACACCCGAAATTAATTATTATAAAAGTATATTCATAAAAGGAGGAATA
TACTTATGGCATTTAAATTACCAAATTTACCATATGCATATGATGCATTGGAACCATATA
TAGATCAAAGAACAATGGAGTTTCATCACGACAAACACCACAATACGTACGTGACGAAAT
TAAACGCAACAGTTGAAGGAACAGAGTTAGAGCATCAATCACTAGCGGATATGATTGCTA
ACTTAGACAAGGTACCGGAAGCGATGAGGATGTCAGTCCGTAATAATGGCGGTGGTCATT
TTAACCATTCATTATTCTGGGAAATACTATCACCTAATTCTGAAGAAAAAGGTGGCGTAA
TAGATGACATCAAAGCGCAGTGGGGCACTTTAGATGAATTTAAAAATGAATTTGCAAATA
AAGCAACAACATTATTTGGATCAGGTTGGACTTGGTTAGTTGTTAATGATGGCAAATTAG
AAATTGTGACAACGCCAAACCAAGATAATCCATTAACAGAAGGCAAAACACCAATCTTAC
TATTTGATGTTTGGGAGCATGCCTACTATCTGAAATATCAAAATAAACGTCCAGACTATA
TGACTGCATTTTGGAATATTGTTAACTGGAAAAAAGTTGATGAATTATACCAAGCAGCAA
AATAATATAACTTAATATAATTGAGGTGGAGCATCTACAAGGTGTTTCACCTTTTTTGTA
CTTAATATCTTTACTTATTTGTTTTTGTGTAATGGGATAACACGTAAAAGTGGCAAAATA
ATAAGATAAATTTCAACTCGAAATACCTTATTATTGTTGACTATAATGATGACCTAAATG
TTATACACATCAGACAACACTATTAATTAATCAACATATTGACATTAAATAAATTGACAA
AATAAGTAATTATTGTGAATCTAAAGTGAAATTTTTATAAAAAATTGTAATGATTCAAAA
ATTTTGTTGCATTTCATTTGTAATCATATGATAATGTAAATGTAATCAAATTGTAATACA
AGGGGAAAAGACAATGAAAAAATTAGCAACAGTAGGTTCTTTAATTGTAACAAGCACTTT
AGTATTCTCAAGTATGCCTTTTCAAAATGCGCATGCCGACACGACTTCAATGAATGTGTC
GAATAAACAAAGCCAAAATGTACAAAATCATCGCCCTTATGGCGGAGTAGTACCACAAGG
AATGACGCAAGCACAATATACTGAATTAGAGAAAGCTTTACCCCAATTAAGCGCTGGCAG
TAATATGCAAGACTATAATATGAAATTGTATGATGCGACGCAAAATATTGCTGATAAATA
CAATGTGATAATTACAACTAATGTAGGGGTATTTAAACCACATGCTGTTAGAGATATGAA
TGGCCATGCGTTACCTTTAACAAAAGATGGCAATTTTTATCAAACGAATGTAGATGCAAA
TGGTGTTAATCATGGTGGTAGTGAAATGGTGCAAAATAAAACAGGTCATATGAGTCAACA
AGGCCATATGAATCAGAACACACACATGAACCAACAGCCACACATGCAACAAGGTCATAT
GCAATCATCAAACCATCAAATGATGAGTCCAAAAGCAAATATGCATTCATCAAATCATCA
AATGAACCAAAGTAACAAAAAAGTTTTACCAGCTGCTGGTGAAAGTATGACATCAAGTAT
ACTTACTGCAAGTATTGCCGCACTACTATTAGTATCTGGGTTATTCTTAGCATTTAGACG
ACGTTCAACAAATAAATAAACATAATACGATCAATAATAGAAAAATCGTGTGATTATCTG
AGCGAGCCTAGGACATAAATCAATGTCCTAGGCTCGCTAATGTTATATTGGCAGTAGTTG
ACTGAATGAAATTGCGCTTGTAACAAGCTTTTCCATTTCTTGCTCACTTCCTAAATAGTC
ATCACAAAATTTCTTATATTTCAATAATTTTAATAATCCGATTGTCTTATACGTGTCAGT
GTTAATTCAGAGATTTCCTGTGGAATATACCACTTATTAATCATAATTGGATAAGGTGTT
TGTGCGTACAATGTTTCAATAATCAGCCAACAATGTGTATCACCATCAAACACGTGACTA
TGATTTTTGAAGTGGGGCGCTTTGGTAATAGACATTTTTAAATCTGATTGATATGCATTG
TTATAAATCGTTTGCTCAACGAACGTCTTCATGTCGTCTTCGTTTTGTGTATTCACTTTA
AATGTGTCAATGACATTTAACGGTATAAAGGTAAAACAAAATGCATCAGCTTGCTTAGAA
TGATTGTCCTTTTTTTGATAATAGCGTTCCATTGCAATGACGGCAGAAGGATGGTTTGCA
AACAAATGATTTGTATATTCACTTTCTAAATCAACACGATAATTAATTGATGACATAGAT
ACGCGAGCTAGCAATATTTGATCAAGTGGATGCTTAAATTGATCCATACTTGAAGCGTGT
TGGGCATTTGTTTGTGGAATAACAAAGTGTCCCTTCCCTCTTGTACTCTCTACGATGCCA
TCTTCGGCCAACAATTTTATAGCTTGGCGCAAAGTCATACGACTGACTTCAAAGCGCGCA
CAAAGTTCCTTTTCAGTAGGTAATGCATGGCCGCTCGGATATTTTCCTATTTGAATTTCT
TTATATAATGTATTATAAATCGTTAAAAATTTTGGTTGTGTTTGCGTCACGTAGACAACC
TCCATAAAGTTACTTAATCACTCTCATCATACAATAATTTTTACTCAAATTGGAAAAATT
ATAAAAATTAAATATAGATAGGCTTTGAAAATTAGTTTTATACAAGGTTAGTAGCTGTAA
CTGTAAAATGTTCTTAATATTGTCAAAATGTAATGCTTGAAAGCGCTTTTAAAAAATATT
ATTATATACATGGTTAGACAAATAGACAAATAACTATACAAATATTGGGAGGAATATTTT
ATGAAATCAACACCACACATTAAACCAATGAATGACGTCGAAATTGCAGAAACGGTTCTA
TTGCCAGGAGATCCGTTAAGAGCTAAGTTCATTGCAGAAACTTATTTGGATGATGTGGAA
CAGTTCAATACAGTGCGAAACATGTTTGGTTTTACCGGAACATATAAAGGTAAAAAAGTT
TCTGTCATGGGTTCAGGTATGGGTATGCCATCTATTGGCATTTACTCTTATGAATTAATT
CATACATTTGGTTGTAAAAAATTAATTCGCGTTGGCTCTTGTGGCGCGATGCAAGAAAAC
ATTGATTTATATGATGTGATTATTGCACAAGGTGCCTCTACTGATTCAAATTACGTTCAA
CAATATCAATTACCAGGTCATTTTGCGCCAATTGCTTCTTATCAATTATTAGAAAAAGCA
GTTGAAACAGCACGTGACAAAGGTGTACGTCATCATGTAGGTAATGTGTTATCAAGTGAT
ATTTTCTATAACGCGGATACAACAGCGAGTGAACGTTGGATGCGTATGGGTATTTTAGGT
GTAGAAATGGAATCAGCTGCATTATACATGAATGCAATTTACGCTGGTGTCGAAGCATTA
GGTGTGTTCACAGTGAGCGATCATTTAATTCATGAAACGTCAACAACACCTGAGGAAAGG
GAACGTGCATTTACAGATATGATTGAAATTGCACTGTCATTGGTGTAGATGATTATGAAT
GTTGAATATTCTAAAATAAAGAAAGCAGTACCTATTTTATTATTCTTATTTGTATTCAGT
TTGGTTATAGACAACTCATTTAAATTGATTTCTGTAGCCATTGCTGATGACTTAAACATA
TCTGTAACGACAGTAAGTTGGCAAGCGACATTAGCCGGTTTAGTAATTGGTATTGGCGCT
GTAGTATACGCTTCATTATCTGATGCCATTAGTATACGCACACTATTTATTTATGGCGTG
ATATTAATCATTATCGGATCAATTATTGGTTACATTTTCCAACATCAATTCCCATTACTT
TTAGTTGGACGTATTATTCAAACTGCCGGTTTAGCTGCTGCAGAGACATTATATGTGATA
TATGTTGCAAAGTATCTTTCTAAAGAGGACCAGAAGACTTACCTTGGCTTAAGTACGAGC
AGTTATTCCTTGTCATTAGTTATCGGTACATTATCAGGTGGATTTATTTCTACGTATTTA
CACTGGACAAATATGTTTTTAATTGCATTAATCGTAGTATTTACGTTGCCATTCCTATTT
AAATTATTACCAAAAGAAAATAATACGAATAAAGCTCATTTAGATTTTGTTGGCTTAATT
CTAGTGGCAATTATTGCTACAACAGTCATGCTGTTTATTACGAACTTTAATTGGTTATAT
ATGATTGGTGCCTTAATTGCGATTATCGTTTTTGCGCTATATATTAAAAATGCGCAACGT
CCATTAGTAAATAAATCATTTTTCCAAAATAAACGTTATGCTTCATTTTTATTTATAGTA
TTTGTAATGTATGCTATCCAATTGGGTTATATTTTTACGTTCCCATTCATAATGGAGCAA
ATTTATCATCTGCAACTAGACACAACATCACTGTTATTAGTACCGGGTTATATAGTAGCA
GTCATTGTTGGTGCACTAAGTGGTAAAATCGGCGAATATCTGAATTCAAAACAAGCGATT
ATCACAGCAATTATTTTAATAGCACTGAGCTTGATTTCACCTGCATTTGCAGTAGGTAAT
CACATTTCAATCTTCGTTATTTCTATGATATTCTTTGCAGGTAGCTTTGCTTTAATGTAT
GCACCTTTACTTAACGAAGCCATTAAAACAATAGATCTTAATATGACAGGTGTGGCTATT
GGTTTTTATAATTTAATTATTAATGTGGCGGTATCTGTAGGTATTGCGATTGCTGCGGCT
CTAATCGATTTTAAAGCATTAAATTTCCCAGGCAATGATGCATTAAGTTCACATTTCGGT
ATTATTTTAATTATTTTAGGTTTAATGAGTATTGTCGGATTAGTTTTATTCGTCAGCTTA
AATCGTTGGACACAATCTGAAAAATAAATAGATATAAATTCGCGAGATATATTCGTATTT
ATAGTAAAATTAAATAAAGAGATTATATAACACGAGGAGTAGTAAGTATGAAATTTGAGA
AATATATAGATCACACTTTATTGAAGCCTGAGTCAACACGTACGCAAATCGATCAAATCA
TCGATGAAGCGAAAGCATACAATTTTAAATCTGTATGTGTGAATCCAACACATGTTAAAT
ATGCAGCAGAGCGACTAGCTGATTCAGAGGTGCTAGTTTGTACGGTAATAGGATTCCCAT
TAGGTGCGTCGACAACTGCAACGAAAGCATTTGAAACAGAAGATGCAATTCAAAATGGTG
CAGATGAAATTGACATGGTCATCAACATCGGCGCATTAAAAGATGGACGTTTTGATGATG
TACAACAAGACATTGAAGCAGTGGTTAAAGCTGCGAAAGGTCACACAGTAAAAGTGATTA
TTGAGACGGTATTGTTGGACCATGACGAAATTGTAAAAGCGAGTGAATTAACAAAAGCGG
CTGGTGCGGACTTCGTTAAAACTTCAACAGGTTTTGCAGGTGGCGGTGCGACTGCAGAAG
ACGTTAAATTAATGAAAGATACAGTAGGTGCTGATCTAGAAGTAAAAGCATCAGGTGGCG
TACGTAATTTAGAAGATTTCAATAAAATGGTTGAAGCAGGTGCGACACGTATTGGTGCGA
GCGCAGGTGTTCAAATTATGCAAGGTTTAGAAGCAGATTCAGATTACTAATATATATAAA
TTTTGGGAGTGATAGCTATGACAAGACCATTTAATCGTGTACATTTAATCGTAATGGATT
CAGTAGGTATTGGTGAAGCGCCAGACGCAGCTGATTTTAAAGATGAAGGTTCACATACTT
TAAGACATACCTTAGAAGGTTTCGATCAAACTTTACCAAACCTTGAAAAGTTAGGTCTAG
GGAACATCGATAAATTACCAGTAGTAAATGCAGTTGAACAACCAGAAGCATACTATACTA
AATTGAGTGAAGCTTCAGTTGGTAAAGATACAATGACTGGTCACTGGGAAATTATGGGAT
TAAATATTATGCAGCCTTTTAAAGTATACCCTAATGGATTCCCTGAAGAGTTAATTCAAC
AAATTGAAGAAATGACAGGTCGTAAAGTTGTTGCTAACAAACCGGCATCGGGTACGCAAA
TTATCGATGAGTGGGGCGAGCACCAAATGAAAACTGGTGACTTAATTGTTTATACAAGTG
CAGACCCAGTATTGCAAATTGCTGCACATGAAGACATTATCCCATTAGAAGAGTTATATG
ATATTTGTGAAAAGGTTCGTGAGTTGACAAAAGACCCTAAATATTTAATTGGTCGTATTA
TCGCACGTCCATATGTTGGTGAACCAGGAAACTTTACACGTACATCTAATCGACATGACT
ATGCGTTAAAACCTTTTGGTAAAACTGTCTTAGATCATTTGAAAGACGGTGGTTATGATG
TTATTGCCATCGGTAAAATTAATGACATTTATGATGGTGAAGGTGTAACAGAAGCGGTTC
GTACGAAGAGTAACATGGACGGTATGGATCAATTGATGAAAATTGTTAAGAAAGATTTCA
CAGGTATTAGCTTCTTAAACTTAGTAGACTTTGATGCATTATACGGTCATCGTCGTGATA
AACTAGGTTATGCACAAGCAATTAAAGATTTCGATGATCGCTTGCCAGAACTTTTTAGCA
ACTTAAAAGAAGACGATTTAGTAATTATTACAGCAGACCATGGTAATGACCCGACAGCGC
CAGGTACGGACCATACGAGAGAATATATCCCAGTAATTATGTACAGTCCGAAATTTAAAG
GTGGTCATGCACTAGAAAGTGATACTACATTCAGTTCTATCGGTGCAACTATAGCGGATA
ATTTCAACGTAACATTACCAGAGTTCGGTAAAAGTTATTTAAAGGAATTGAAATAGAATA
AATTTAGATATTATAAAAACAGCAGTGAAGTTAACTATAATAATAGTTTTCTTCACTGCT
GTTTTTATTATAATAGAGAAACGTAAGACGATAGGACCTCTTATTTAGGAGTATCCTGAT
TCAATGTTAAACAATACGTTTTCGGATTGAACCGGAAATTAAATCGACAATTGCGACCAT
TAGTACTAAACCGATTAATATAATACCTACACGGTCCCAAGAACGTGTTTGAATGGCAAA
TATGAGTGGTGTTCCGATACCACCAGCTCCAATTAGTCCCAGTATAGAAGCTGAACGTAA
GTTTAGTTCAAAGCGATAAAGTATGAGTGATAGAAAGGCAGGCATAATTTGTGGTATGAC
TGCAAATACGAGTGTTTTAATCTTATTCGCACCACTGGCCTTTAATGATTCTACAGCACT
GAAATCTAGACCTTCAATATCTTCAGCTAAAAGTTTCCCAAGCATACCTACAGAATGGAT
ACCTAAAGCTAATACACCTGAAAATGAACCTGGGCCAACAGCTTTGATAAATATAAGTGC
CATTACAATTTCTGGGAAGACACGTATAACACTTAAAATAAATTTGCTAACACCTGAAAC
CGGGCGTAACTTTACCATATTATTTGCACCTAGAAATGCTAATGGAATACAGATAATTGC
GGCGATGAAAGTACCTACAACAGCTATCGCAAAGGTTTCAAGTAAACCACGTAATAAGTC
TTCGCCATCTGGTATATAGATATAGCTAATATCGGGATGGAATAATCCTCTGAATATGGA
TTTTAAGATTTCTAATGATTTACTTTTAAGTTCTAAACTTGGTACACCTGCAAATGCCCA
GATGATAATAGCTAAGACGACAATTGCAATAAGCCATCTTTTAATCAATTTTCGTTTGTG
TGCTTTTGTGTGAACATTATATTTTGCTATTTCCTGTGTCAGATGTGCCCTCACTTTCGT
ACTGATGTAATCAATGACGACGACGATAACTAAAGTAAATAAAATAATCGTTGCTGTTTT
TGGATATTGAAATAAACCAAGTGTTTGATCATAAAACAATCCAATACCGCCAGCGCCGAC
TAATCCAAGCACAGCTGAAGCACGTATATTTACTTCAAATGCATATAATACGTATGACAT
AAATGACGATATGGCTTGTGGTACAACACCGAAAACAATCCATTTTATTTTATTAGCGCC
AACAGCCGTCATTGCTTCCATTGGACCTGGATCTATCGTTTCCAATGATTCATATAATAA
TTTTCCAATAATACAGATAGTTAAAATAAACAATGCTAATATCCCTGGAATTTGACCGAT
TCCAAATACAGCTACAAAGATTGCTGCTAATAACAAATCTGGAATAGTACGAACTATATT
TAAAATAAAACGCGAGGGTATTGAAATCCACTTTTGATGAACGATATTGCTAGCACATAA
TAACGCAATTGGTATTGAAACGATGCTACCTAATACTGTACTTACGATAGCCATTCGAAT
GGTATCTAACATTGGCGTTGTAATTTGTTGTAAATACTCGAAATCAGGTGGAATCATTTG
TTTGAATAGATCACCTATTTGAGGTATTCCTATCATTAAATCTCCAAAATTAAATCCCGT
ATAAATGAAGCTCCAAATGATAAGCACAATGATTAACATGAAGGTAAAACTCGTTTTTAA
AGAAACCTTTTTCTTTAAAAGGGAGTCATACTTTGTAGGTATTTCTAAAGGCATGTTAGT
TCACTCCTAGCTTTTCATCTTCTTTAATTGTACGTCCATATATTTCACTAAATACGTCAT
CTGTTGCTTCAGATGCAGGACCATCATAGACAACTTCACCATCACGTAAACCAATGATGC
GTGTGCCATATTCTTTTGCCAAGTCAACAAAATGTAAATTAATTAAAATTGTGATGCCTA
ATTCTTGGTTGATTTTTCTTAAATCATCCATAACCTGTTTCGTAGTTAATGGGTCTAATG
AAGCAACTGGCTCATCTGCAAGAATAATTTCAGATTCTTGGCATAGTGCACGTGCAATAG
ATATACGTTGTTGTTGACCTCCTGATAGTTCATCAGAGCGTTGATTATATTTATCTAAGA
TATTGACGCGTTCTAGTGCATCCATTGCTTTAATTTTGTCTTCTTTTGGAAATAAACCTA
ATACCATTTTCCAAGTAGGGTGATAACCTACACGTCCACTTAGTACATTTCGTAATACAC
TTGACCGTTTAACTAAATTAAAATGTTGGAAAATCATACCTATATTTCGGCGCATTTCTA
ATAATGCTTTACCATGGGCTTTAGTGATTGATTTACCTTGGATGAAAATTTCACCTGACG
TGATATCATGCAAACGATTTACAGATCTTAATAACGTGGATTTCCCAGCACCAGATAGTC
CGACAATAACTGCAAATTCACCTTTTTCAATATTTAAGTTAATATTTTTCAAGCCTACAT
GACCGTTAGGATAGACTTTACTGACGTTTTTAAATTCGATTTGACTCATGTTTGACACCT
TTCTTTAATAAAGAAAAGCCAAGGTAAACTGAAATATCATAGACATTGGGTTTCTGTGTA
CAAATGGTTTCAAATGTACAGCGACACCTTTCTATATCTGTTTCAGTTTAGCGCCTAGCT
TTTCAATATTAATCTAGAATATATCTATTGAACGAAAGCTTTTAATACCAAATTCGCTAA
TGATTATTTCATATCTTTAACTAATTTTTCGTACTCTCTTACAATGTCGAAATTTGAATC
TTTCGTTTCTGTGTATCCTTCATGTGAATAAACTTCGCTAATAATTTTGTGACCTTCTTT
TGATTTAGCAATGTCTATAAAAGCTTTTTTCAATTTTTCTTGAAAATCTTTATCCATATC
TGGTCTTACAGAAATTGTGTCATTCGGAATAGCTTGTGTTAATTTTAAAATTCGTGTGTC
TTTAAATACATTTGGTTGGTCTTTTTTCACAGTATTACGTGCATCGTTAAATACAGCTGC
AGCATCTACATCTCCATTTAATAATGAGATAACTGCTTGGTCATGACCTTTAACATTCAC
AATTTTCATATCTTTAGTTGCATTAATACCTGCTTCGTTTTTTAACATCGCAAGTGGGAA
TGTATATCCAGCAGTTGATGTTACATCTTGTAAGGCAATTTTCTTACCTTTTAAATCTTT
CAAGCTTTTAATTTTTGAGTCTTTTTTAACAAGAATTTCTGATTTATAGCTATCTACAAG
TTCTTTACTTGCTGAACCATCTTCTTTTACACCGAAACGTTGTGCTTGTAATAATAAATC
AGCTGCTTTTTGATCATGTGCTAATGTGTATGCCGTTGGTGGTAAGAAACCAACATCAAC
TTTTTTAGACTTCATAGCTTCAACAATTGTATTGTAGTTAGTTGATACAGACACTTTAAC
TGGAATCCCTAATTCTTTAGATAGTAATTTTTCTAATGGTTTTGCTTTAGCTTCTAATGT
TCCAGCATTTTGCGAAGGTACAAATTGAACGGTTAATTCTTTAGGTTTGTATCCTCCTGA
TTTAGAATCCGAATCATTACTAGCGTTCTTTTGATTATCTAAAGAACTTGAATTTCCACA
TGCTGCTGCAAAAACAATGACTGCTAACATTAATACAAATAAACACTTAAAATTTTTCAT
TTGATAACTGTCCCCTTCACATTCTTAATCGTGTAATATGTATGCAATGAAATTACACTT
ATAGCGTACCACATTTAAATGCGAAAAAGTATTTTATAAAAATGAATTTTAATAACTTTC
TTTAAGAGTTTGATAAGGTTTTGTAAATTTTTCGTTAAATTGCCCATATGCAACGAATTT
TTATCCTATAATTCAAGAACAAATTTATTTTAAAAGGAGCCTCACAAAATGAAAAAAATG
TATAAGTCATTAACTGTCTCTGCAATTGTTGCAACGGTATCATTAAGTGCTTTACCGCAA
TCTTTAGCTATAACGCATGAATCGCAACCTACAAAGCAACAGCGAACGGTATTATTCGAT
CGTTCTCATGGTCAAACAGCTGGTGCTGCAGATTGGGTTAGTGATGGTGCATTTTCAGAT
TATGCGGATTCAATACAAAAACAAGGTTATGACGTTAAAGCTATTGATGGTCATTCGAAC
ATAACAGAAGCAAGTTTGAAAAGTTCCAAAATATTTGTAATTCCTGAGGCTAACATTCCT
TTCAAAGAATCAGAACAGGCAGCAATTGTTAACTATGTGAAACAAGGTGGCAATGTTGTC
TTTATTTCAGATCATTACAATGCTGACCGAAATTTAAATCGTATTGATTCATCGGAGGCA
ATGAATGGTTATCGACGTGGAGCATATGAAGATATGTCGAAAGGTATGAATGCAGAAGAA
AAAAGTTCTACTGCAATGCAAGGTGTGAAAAGTTCAGATTGGTTATCTACAAACTTTGGC
GTACGTTTTCGATATAATGCACTAGGTGATTTAAATACGAGCAATATTGTTTCTTCAAAA
GAAAGTTTCGGTATTACTGAAGGTGTGAAATCTGTCTCTATGCATGCCGGATCGACATTA
GCAATTACTAATCCAGAGAAAGCAAAAGGTATTGTGTATACACCAGAACAATTGCCAGCG
AAAAGTAAATGGTCACATGCTGTAGATCAAGGTATTTATAATGGGGGCGGTAAAGCAGAA
GGCCCCTATGTAGCAATTTCTAAAGTTGGAAAAGGTAAAGCAGCATTTATCGGTGATTCA
TCACTTGTGGAAGATAGTTCGCCCAAATATGTAAGAGAAGATAATGGAGAAAAGAAGAAA
ACATATGATGGTTTTAAAGAACAAGACAATGGTAAGCTATTAAATAATATAACGGCTTGG
ATGTCTAAAGATAATGATGGGAAATCACTTAAGGCGAGTGGCCTAACATTAGATACAAAG
ACTAAGTTGCTTGATTTTGAACGACCAGAGCGTTCAACTGAGCCTGAAAAAGAGCCATGG
TCACAGCCGCCGAGTGGTTATAAATGGTATGATCCAACAACATTTAAAGCAGGTAGTTAT
GGCAGCGAAAAAGGCGCAGATCCTCAGCCAAACACACCAGATGATCATACGCCACCAAAT
CAGAACGAAAAAGTATCATTTGATATCCCGCAAAATGTTTCTGTAAATGAGCCATTTGAA
GTGACAATACATTTAAAAGGATTTGAAGCAAATCAAACACTTGAAAATCTTAGAGTTGGT
ATTTACAAAGAAGGCGGACGTCAAATCGGACAATTTTCAAGTAAAGATAACGATTATAAC
CCGCCAGGTTACAGTACTTTGCCAACAGTTAAAGCAGATGAAAACGGAAATGCTACAATT
AAGATCAATGCTAAAGTACTTGAAAGTATGGAAGGTTCAAAGATTCGTTTAAAACTCGGT
GACAAAACCTTGATTACAACAGACTTCAAATAAATATATAATAGAAATAAGAAAGATGTT
TGTGATTGAAGGAGTGAGTGAGGATGTCAAACATAGCATTTTATGTCGTGAGTGACGTAC
ATGGTTATATTTTCCCAACAGATTTTACGAGTAGAAATCAATATCAGCCTATGGGATTGT
TACTAGCGAATCATGTTATAGAACAAGACAGAAGGCAGTATGACCAAAGTTTTAAAATAG
ATAATGGTGATTTTTTGCAAGGGTCACCATTTTGTAATTACTTAATCGCGCATAGCGGCA
GTAGTCAGCCTTTAGTTGATTTTTATAATCGAATGGCATTCGACTTTGGTACGCTTGGTA
ATCATGAATTTAATTATGGATTACCATACTTAAAAGACACTTTACGCAGACTCAATTATC
CAGTTTTGTGCGCTAATATTTATGAAAATGATAGTACATTGACTGATAACGGTGTGCAGT
ATTTTCAGGTTGGAGATCAAACGGTTGGTGTGATAGGTTTAACGACACAATTTATTCCCC
ATTGGGAACAACCAGAGCATATTCAGTCACTTACATTTCATAGTGCTTTTGAAACACTTC
AACAACACTTACCTAAAATGAAGCGACATGCAGATATCATTGTGGTTTGTTACCATGGTG
GATTTGAAAAGGATTTAGAAAGTGGTACACCGACCGAAGTATTAACGGGTGAAAATGAAG
GATATGCCATGTTAGAAGCGTTTTCTAAAGATATAGATATCTTTATTACGGGTCACCAAC
ATCGACAAATTGCTGAAAGGTTTAAGCAAACGGCTGTGATTCAACCTGGTACGAGAGGTA
CAACTGTAGGCAAAGTTGTCTTGAGTACTGATGAATATGAAAATGTATGCGTTGAATCAT
GTGAATTACTTCCTGTTATAGATGATTCCACATTTTCTATTGATGAAGATGACCAACATT
TACGAAAGCAGTTAGAGGACTGGTTAGATTACGAAATTACTACATTGCCATATGATATGA
CGATTAATCATGCATTTGAGGCACGTGTGGCACCGCATCCTTTTACAAATTTTATGAATT
ACGCTTTATTAGAAAAAAGTGGTGCAGATGTTGCCTGTACAGCTTTGTTTGATTCTGCTA
GTGGTTTCAAGCAAGTCGTGACGATGCGAGATGTGATTAACAATTACCCATTTCCAAATA
CATTTAAAGTTTTAGCTGTAAGTGGTGCCAAACTTAAAGAAGCCATTGAACGATCAGCAG
AATATTTTGACATGAAAAATGATGAAGTTAGTGTGAGCGCAGACTTCCTTGAACCCAAAC
CACAACACTTTAATTATGATATATATGGTGGCGTAAGTTATACCATTCATGTTGGAAGAC
CAAAGGGACAACGTGTGAGCAATATGATGATTCAAGGTCACGCAGTTGATTTAAAGCAGA
CATATACAATTTGTGTAAATAATTATCGTGCAGTAGGCGGTGGTCAGTATGATATGTATA
TCGACGCGCCAGTTGTAAAAGATATTCAAGTTGAAGGCGCACAATTACTTATTGATTTTT
TATCAAATAATAATTTGATGCGCATCCCGCAAGTTGTTGATTTTAAAGTTGAAAAGTGAC
GGATATATGAAAAACTTACTTGATTTTAATCGGGTGAGTTTTTGTTTAAAGCGAGAAAGT
ATTATCTTTAGACGACGTGATTGAAATGTCACGTCCTGTCAAAATGAATAGTTTATTAAA
GTTGTATTTTGATAGAAATTTACTGACACCACAAAAATTATTGAATTATTTAAAAGTTGA
TGAAACATTTTTGAATCATCTAGCAGGTATTAATTTAAAACTCTTTAAGGATTATGTTAA
TGAAAATAGAGAATATAATATAACGAATCTATATAAATAAGGCACCAATATTTAAACCTC
GAGCTGAAAAGATCATCATTTCAGTTCGAGGTTTTTTATTTTATCCTCTTTGTATGGGTA
TTCTTTTACTTGAAATTTGTTTTCCTGTTTTTTTATTGTAAATTTTTATTACATAGTATC
CTAAGTTATATCCTGACATTTGTTCTCCAGTATTTTTAGTTTTTTAGTAGGAACATAATG
GTATTTTTTTGCTGTTAGTGGAACATATTTTTTAGGGTTTTGAATTTCGTTTCATCCATT
TGTAAAACTGGATACTCTAATATCCGGTAATAGCCGGTTAAATCGACATAGGATGTCACT
AGCTATTCCAAAATTGTCTTTTGACGCTATAACGATTGTTGGGAATCTTAGCATGTCTAA
CGCAGAGAGACTTTCACATTTTATGAGTACTAATCCTGAAATTCGGCTTTGGGATATTTT
ACAAACAAACTTTAAAGCTAAAGCTCTTAAAGAAAAAGTTTATATTGAATATGACAAAAT
AAAAGCAACTCTTTGGAATAGACGTAGTATGCGCGTTGAATTTAATCCTAATAAGCTTTC
GCATGATGAAGTGCTTTGGTTAAAACAAAATATCATCAGTTATTTGGACGATGTTAGTTT
TACGAGATTAGATTTGGCTTTTGATTTTGAATTTGATTTAAATGACTATTATGCATTGTC
AGATAAGTCGGCAAAGAAAACTATATTTTATGGACGTAATGTAAAACCAGAAACAAAATA
TTTTGGTGTGCGTAATAGTGATAGGTTTATTCGGATTTATAATAAAAACAAGAACGTAAA
GATAATGCAGATGTTGAAATTGATTCAACATTTCTATGGCGTGTGGAAATTGAATTAAAA
CGAGATATGGTTGATTGTTGGAAAGATTGTTTTGATGATTTGCATATTTTAAAACCGAAT
TTAAAAATGATTGAAAATATACAAGAACGAGCAATGCTTCATTTATTAACTCACGAAGAA
GAGGAATGGGGAAATTTAGAAAGACGTACTAAAAATAAATATAGAGATAAGTTGAAAAAT
ATAGCGTCTATTGATTTGACAGATTTAATGAAAATATCTTTAAGAGGAAATGAAAACCAA
TTGCAAAAACAAATCGACTTTTGGTTGAATTAATTATTATAACTAAAGAACTATGTTCAA
TTTATGTGCAATCATGCTTTTTTGTCCCCACGTTTTGAACATGTTTGGCACCGCCAAACC
ACTCATTTTTTGCAAAATTTTGCAAAAAAATGGGGACATGTTCACTTATGCTCATCTACT
TAAAATAAGTATTTTTTTGTTGGTTTTTAAAAGTAGTTGAAATGTTTATAATAATATTGA
AAGATATTTCTGTTTTCCTTTTGAATAATAAACTTAAAAGAGAATATAAAATAATGCTTA
TTAAAATTAGGGGTGGAAATATGAAAAGAGATTTTTTTGAAAAGTGGTCGTTTATTTTAA
ATTTAATTTTATTTTGTGCTTTTTTGTTTTTAGTGGTTCTGATGTTTTATAAGGATGTCG
ATTTGATTTATATTTTTTGTACATTATTAATATCATTATTACCTTTGCTAAATATTATAA
AAAGATATAAGAAAAAGACGGATAATTAATCCGTCTTTTTTTATGAAAAGAATAGGCTGG
GAAATAAATCAATCTTCTATGATCTACGAAGTTATATTGGCAGTAGGTGACTGAACGAAA
ATGCGCTTGTAATAAGCTTTTTCAATTCTAGTCAGGGGCCCCAACACAGAGAATTCGAAA
AGAAATTCTACAGACAATGCAAGTTGGGGTGGGACGGCGAAATAAATTTTGCGAAAATAT
CAATTCTGTCCCACTCCCCAGAAAAGGTTCTACCATTGTCAAAAAAATGCATCTCTACAT
GTTAGAGTAAATATTGGTCAGCCAACCAAAATAATCAACACGAGGAGATGCTATTTAATG
TCATCTGACACAAACAGTTTAGCACATACAAAATGGAAGTGTAAGTAACATATTGTCTTT
GCACCTAAATACAGAAGACAAGTGATATATGGAAAAATAAAAAAGATATAGGGATTATAT
TACGTCAATTATATGAAAGAAAAGGTGTAGAGATAATTGAAGCAGAGGTATGTAAAGATC
ATATCCATATGTTAGTAAGTATACCACCCAAACTTGGGGTATCATCATTTGTTGGCTATT
TAAAAGGAAAAGTAATTTAATGATATTTGATAGACATGCTAACTTAAAGTATAGATATGG
AAATAGAAAGTTTTGGTGTAAAGGATTTTATGTGGATACAGTAGGTGGAAATAAAAAAGT
GATTGAAAATTATATTCGTAATCAATTACAAGAGGATATCGTTGCAGACGAAATCTCAAT
GGAAGAATATTTAGATCCTTTCACTGGAGAGAAAAATAAAAAAAGAAAGAAAAAAGAGTA
AACCTTTAGGGTTGCTGGAATATTAGTGCAGTTGGCTGACTTGTCAGTGCCCTTTTAGGG
CTGGCCAGTAAGGAAGGCTTATAGCCGCAGAACAAACCACCCGTTCACACGGGTGGTTTT
TATGTGTAACATCTGTTGATAAGTAGCGACAAGGACCTTTTAATGTTGTGTTTTGTGCGA
TATAACAAGCTTTTTAGGCTATTAAAGAATATTCAGAATTAAATATATAATTATGAATAA
ATTATGTCATTGAAAAAATTATGATTATAAAATCATTCTAAAAACACCGAAATAACAATG
ATTTCATGAAAACATTTATTTTAAAATTTGATATTTGTTCAAATAATATTCGAAATTAAA
CTTTTTTGTATAGAATTTTCTTTATATCCTGAGAGACATGTACTATAATGTTTGTGAAAT
AATTCACAAAGTATAAAGGAGTGGTTGTATATGTTAACTATACCTGAAAAAGAAAATCGT
GGATCGAAAGAACAAGAAGTGGCAATTATGATTGATGCTCTAGCTGACAAAGGGAAAAAA
GCATTAGAAGCATTATCTAAAAAGTCACAAGAAGAAATTGATCATATTGTTCATCAAATG
AGCTTAGCAGCTGTTGATCAACATATGGTGCTAGCAAAATTAGCACATGAAGAAACTGGA
AGAGGTATATACGAAGATAAAGCGATTAAAAATTTATACGCTTCTGAATATATATGGAAT
TCAATAAAAGACAATAAGACAGTAGGGATTATTGGTGAAGATAAAGAAAAAGGATTAACG
TATGTAGCGGAACCAATTGGTGTTATTTGTGGTGTTACGCCAACAACAAATCCTACGTCG
ACAACTATTTTTAAAGCGATGATTGCAATTAAGACAGGAAATCCAATCATTTTTGCATTC
CATCCAAGTGCACAAGAATCGTCGAAGCGTGCAGCAGAAGTTGTATTAGAAGCGGCAATG
AAGGCAGGTGCACCTAAAGATATTATTCAATGGATTGAAGTGCCTTCTATCGAAGCAACA
AAACAATTAATGAATCACAAAGGTATTGCATTAGTTCTAGCAACAGGTGGTTCGGGCATG
GTTAAGTCTGCATATTCAACTGGCAAACCGGCATTAGGTGTGGGACCAGGTAACGTGCCG
TCTTACATTGAAAAAACAGCACACATTAAACGTGCAGTAAATGATATCATTGGTTCAAAA
ACATTTGATAATGGTATGATTTGTGCTTCTGAACAAGTTGTAGTCATTGATAAAGAAATT
TATAAAGACGTTACTAATGAATTTAAAGCACATCAAGCATACTTTGTTAAAAAAGATGAA
TTACAACGCTTAGAAAATGCAATTATGAATGAACAAAAAACAGGTATTAAGCCTGATATT
GTCGGTAAATCTGCAGTTGAAATAGCTGAATTAGCAGGTATACCTGTCCCCGAAAATACA
AAACTTATCATAGCTGAAATTAGCGGTGTAGGTTCAGACTATCCGTTATCTCGTGAAAAA
TTATCTCCAGTATTAGCCTTAGTAAAAGCCCAATCTACAAAACAAGCATTTCAAATTTGT
GAAGACACACTACATTTTGGTGGATTAGGACACACAGCCGTTATCCATACAGAAGATGAA
ACATTACAAAAAGATTTTGGACTAAGAATGAAAGCTTGTCGTGTACTTGTAAATACACCA
TCAGCAGTTGGAGGTATTGGTGATATGTATAACGAATTGATTCCGTCTTTAACATTAGGT
TGTGGTTCGTACGGTAGAAACTCAATTTCACATAATGTTAGTGCGACAGATTTATTAAAC
ATTAAAACGATTGCTAAACGACGTAATAATACTCAAATTTTCAAGGTGCCTGCTCAAATT
TATTTTGAAGAAAATGCAATCATGAGTCTAACAACAATGGACAAGATTGAAAAAGTGATG
ATTGTCTGTGACCCTGGTATGGTCGAATTCGGTTATACAAAAACAGTTGAGAATGTATTA
AGACAAAGAACGGAACAGCCTCAAATTAAAATATTTAGCGAAGTCGAACCGAACCCATCA
ACGAATACAGTATATAAAGGTCTGGAAATGATGGTTGATTTCCAACCGGATACAATCATT
GCACTTGGTGGTGGTTCAGCGATGGATGTTGCAAAAGCAATGTGGATGTTCTTTGAACAC
CCTGAGACATCATTCTTCGGTGCTAAACAAAAGTTCCTAGACATCGGTAAACGTACTTAT
AAAATAGGCATGCCTGAAAATGCGACGTTCATTTGTATCCCTACTACATCAGGTACAGGT
TCAGAAGTAACACCATTTGCAGTTATCACAGATAGTGAAACAAATGTAAAATATCCGTTG
GCTGATTTTGCTTTAACACCTGATGTTGCAATTATTGACCCTCAATTTGTGATGAGTGTG
CCAAAAAGCGTTACAGCAGATACAGGAATGGATGTACTAACGCATGCCATGGAATCATAT
GTATCTGTAATGGCTTCAGATTACACAAGAGGTTTGAGTCTACAAGCGATTAAATTGACG
TTCGAATATTTAAAATCATCTGTTGAAAAAGGTGATAAAGTTTCAAGAGAGAAAATGCAT
AACGCATCAACTTTGGCTGGTATGGCATTTGCAAATGCATTCTTAGGCATTGCACACTCA
ATTGCGCATAAAATTGGTGGGGAATATGGTATTCCGCATGGTAGAGCGAATGCGATATTA
CTACCGCATATTATCCGTTATAATGCCAAAGACCCGCAAAAACATGCATTATTCCCTAAA
TATGAGTTCTTCAGAGCAGATACAGATTATGCAGATATTGCCAAATTCTTAGGATTAAAA
GGTAATACGACAGAAGCACTCGTAGAATCATTAGCTAAAGCTGTCTACGAATTAGGTCAA
TCAGTCGGAATTGAAATGAATTTGAAATCACAAGGTGTGTCTGAAGAAGAATTAAATGAG
TCAATTGATAGAATGGCAGAGCTCGCATTTGAAGATCAATGTACAACTGCTAACCCTAAA
GAAGCACTAATCAGTGAAATCAAAGATATCATTCAAACATCATATGATTATAAGCAATAA
TCTATCTGATAATAATCATCTAACTCACCTGAAATTACAAAAGTAAAAGATGCCAAATAA
ACTTTAAGTCGATAATCATTATATGGTTATCGGCTTTTATTTATTGCCAAATCTTCAGAG
AGATACAAACTAGACAATCATTTTTTTAAATAAAGAAAATATTAAGATTGATACTCATTT
CACAAACTATTACTACTTTAGAGTATAATTATTTTTAATTTCATATAAATAAAAAAGGCG
AAAATAATGCGGTTTAAAAGTAATTAATTGTTTAAACGATATGTAATATGTAAATACTAT
ATATAATACCAATTTTAATGAAAATTTTTAAGGGAGGTAAATAATGGAAAGTACATTAGA
ATTAACAAAAATTAAAGAAGTATTACAAAAAAACTTGAAGATTTTAATTATTTTACCGCT
ATTATTTTTAATTATTAGCGCTATTGTTACATTTTTCGTCTTATCACCTAAATATCAAGC
TAATACTCAAATTTTAGTGAATCAAACTAAGGGAGACAATCCTCAGTTTATGGCGCAAGA
GGTTCAAAGTAATATTCAACTTGTAAATACGTATAAAGAAATTGTTAAAAGTCCTAGAAT
TTTAGATGAGGTGTCAAAGGACTTAGATGATAAGTATTCACCATCTAAATTATCGAGTAT
GTTGACAATTACAAACCAAGAAAATACACAACTTATCAACATCCAAGTTAAAAGTGGTCA
TAAACAAGATTCGGAAAAAATTGCGAATAGCTTCGCTAAAGTTACAAGTAAACAAATTCC
GAAGATTATGAGTGTGGATAACGTATCAATTTTATCTAAAGCAGACGGTACAGCAGTTAA
AGTCGCACCAAAAACTGTAGTGAATCTAATCGGTGCATTCTTTTTAGGATTAGTTGTCGC
GCTTATATATATCTTCTTCAAAGTAATTTTCGATAAGCGAATTAAAGATGAAGAAGATGT
AGAGAAAGAATTAGGATTGCCTGTATTGGGTTCAATTCAAAAATTTAATTAAGGATGGTT
GCTACTTATGTCAAAAAAGGAAAATACGACAACAACACTATTTGTGTATGAAAAACCAAA
ATCAACAATTAGTGAAAAGTTTCGAGGTATACGTTCAAACATCATGTTTTCAAAAGCAAA
TGGTGAAGTAAAGCGCTTGTTGGTTACTTCTGAAAAGCCTGGTGCAGGTAAAAGTACAGT
TGTATCGAATGTAGCGATTACTTATGCACAAGCAGGCTATAAGACGTTAGTTATTGACGG
CGATATGCGTAAACCAACACAAAATTATATTTTTAATGAGCAAAATAATAATGGACTATC
AAGCTTAATCATTGGTAGAACGACTATGTCAGAAGCAATTACGTCGACAGAAATTGATAA
TTTAGATTTACTAACAGCTGGTCCTGTACCTCCAAATCCATCTGAGTTAATTGGGTCTGA
AAGGTTCAAAGAATTAGTTGATATGTTTAATAAACGTTACGACATTATTATTGTCGATAC
ACCGCCAGTTAATACCGTGACTGATGCACAACTATATGCGCGTGCTATTAAAGATAGTCT
GTTAGTAATTGATAGTGAAAAAAATGATAAAAATGAAGTTAAAAAAGCTAAAACACTTAT
GGAAAAAGCAGGCAGTAACATTCTAGGCGTCATTTTAAATAAGGCAAAAGTAGATAAATC
TTCTAGTTATTATCACTATTATGGAGATGAATAAGTATGATTGATATTCATAACCATATA
TTGCCTAATATCGATGACGGTCCGACAAATGAAACAGAGATGCTGGATCTTTTAAAACAA
GCGACAACACAAGGTGTTACAGAAATCATTGTAACATCACATCACTTACATCCTCGATAT
ACCACACCTATAGAAAAAGTGAAATCATGTTTAAACCATATTGAAAGCTTAGAGGAAGTA
CAAGCACTAAATCTAAAGTTTTATTATGGACAGGAAATAAGAATTACCGATCAAATCCTT
AATGATATTGATCGAAAAGTTATTACCGGTATTAATGATTCACGCTATTTACTAATAGAA
TTTCCATCAAATGAAGTTCCACACTATACTGATCAATTATTTTTCGAATTACAGAGTAAA
GGCTTTGTACCGATTATTGCACATCCAGAGCGGAATAAAGCAATAAGTCAAAACCTTGAC
ATACTATACGATTTAATTAACAAAGGTGCTTTAAGTCAAGTGACAACGGCGTCATTAGCG
GGTATTTCCGGTAAAAAAATTAGAAAATTAGCAATTCAAATGATTGAAAACAATCTGACA
CATTTCATCGGTTCAGATGCGCATAACACAGAAATCAGACCGTTCTTAATGAAAGACTTA
TTTAATGATAAGAAATTACGTGATTATTATGAAGATATGAACGGATTTATTAGTAATGCG
AAGTTAGTTGTTGATGATAAAAAAATTCCTAAACGAATGCCACAATAAGATTATAAACAG
AAAAGATGGTTTGGGTTATAAACAGCAAATGAGGGGTTTTATGGCACATTTATCTGTGAA
ATTGCGGCTTTTAATACTAGCATTAATCGATTCACTGATAGTGACATTTTCAGTATTCGT
AAGTTATTACATTTTAGAACCGTATTTCAAAACATATTCTGTCAAATTATTAATATTGGC
AGCTATATCACTATTCATATCGCATCATATTTCAGCTTTTATTTTTAATATGTATCATCG
AGCGTGGGAATATGCCAGTGTGAGTGAATTGATATTAATTGTTAAAGCTGTGACGACATC
TATCGTTATTACGATGGTGGTCGTGACAATTGTTACAGGCAATAGACCGTTTTTTAGATT
GTATTTAATTACTTGGATGATGCACTTGATTTTAATAGGTGGCTCAAGGTTATTTTGGCG
TATTTATCGGAAATACCTTGGAGGTAAGTCATTTAATAAGAAGCCAACTTTAGTTGTTGG
TGCTGGTCAAGCAGGTTCAATGCTGATTAGACAAATGTTGAAAAGTGACGAAATGAAACT
TGAACCGGTATTAGCAGTCGATGATGACGAACATAAACGCAATATCACAATTACTGAGGG
TGTAAAAGTCCAAGGTAAAATTGCGGATATTCCAGAACTAGTGAGGAAATATAAGATTAA
AAAAATCATCATTGCAATTCCAACTATTGGTCAAGAGCGTTTGAAAGAAATTAATAATAT
TTGCCATATGGATGGCGTTGAGTTATTGAAAATGCCAAATATAGAAGACGTCATGTCTGG
TGAGTTAGAAGTGAACCAACTGAAAAAAGTTGAAGTAGAAGATTTACTAGGCAGAGATCC
TGTTGAATTAGATATGGATATGATATCAAATGAATTGACGAATAAAACTATTTTAGTTAC
GGGTGCAGGTGGTTCAATAGGATCAGAAATTTGTAGACAAGTTTGTAATTTCTATCCAGA
ACGTATTATTCTACTTGGCCATGGTGAAAACAGTATTTATTTAATCAATCGTGAATTGCG
AAATCGCTTCGGAAAAAATGTTGATATCGTTCCTATTATAGCGGATGTGCAAAATAGAGC
GCGTATGTTTGAAATTATGGAAATGTATAAACCATACGCAGTTTATCATGCAGCAGCACA
CAAGCACGTGCCGTTAATGGAAGACAACCCTGAAGAAGCAGTACGTAATAATATTTTAGG
TACGAAAAATACTGCTGAAGCTGCTAAAAATGCAGAGGTAAAGAAATTCGTTATGATTTC
TACGGATAAAGCCGTTAATCCGCCTAATGTCATGGGAGCTTCAAAGTGAATTGCAGAAAT
GATTATTCAAAGTTTAAATGATGAAACGCATCGAACAAATTTTGTTGCAGTGAGATTTGG
TAATGTACTTGGATCGAGAGGATCTGTGATTCCACTTTTCAAAAGTCAAATTGAAGAAGG
TGGGCCAGTTACTGTGACACATCCTGAAATGACACGTTACTTTATGACAATTCCTGAAGC
TTCTAGACTAGTTTTGCAGGCAGGGGCATTAGCAGAAGGTGGCGAAGTATTTGTGCTAGA
CATGGGAGAACCAGTGAAAATTGTAGATTTGGCACGTAATTTAATTAAGCTAAGTGGTAA
AAAAGAAGACGAGATACGCATTACTTATACAGGGATTAGACCCGGTGAAAAAATGTTTGA
AGAGCTTATGAATAAAGATGAGGTTCATCCTGAACAAGTATTTGAAAAAATTTATCGTGG
CAAAGTACAACATATGAAATGTAATGAAGTTGAAGCGATTATTCAAGACATCGTCAATGA
CTTTAGTAAAGAAAAAATTATTAACTATGCCAATGGCAAAAAGGGAGATAATTATGTTCG
ATGACAAAATTTTATTAATTACTGGGGGCACAGGATCATTCGGTAATGCTGTTATGAAAC
GGTTTTTAGATTCTAATATTAAAGAAATTCGTATTTTTTCACGCGATGAGAAAAAACAAG
ATGATATTCGAAAAAAATATAATAATTCAAAATTAAAGTTCTACATTGGTGATGTGCGTG
ATAGTCAAAGTGTAGAAACAGCAATGCGAGATGTTGATTACGTATTCCATGCAGCAGCTT
TAAAACAAGTGCCGTCATGTGAATTCTTTCCAGTTGAGGCAGTGAAGACAAATATTATTG
GTACAGAAAATGTCTTACAAAGTGCTATTCATCAAAATGTTAAAAAAGTCATATGTTTAT
CTACAGATAAGGCAGCGTATCCTATTAATGCTATGGGTATTTCGAAAGCAATGATGGAAA
AAGTATTCGTAGCCAAATCAAGAAATATTCGTAGTGAACAAACGCTTATTTGCGGTACAA
GATACGGCAATGTGATGGCTTCAAGAGGGTCAGTAATTCCTTTGTTTATCGACAAAATCA
AAGCTGGAGAACCTTTAACGATTACAGATCCTGATATGACAAGATTTTTAATGAGTTTAG
AAGATGCGGTAGAACTAGTTGTTCATGCATTTAAGCATGCAGAGACAGGCGATATCATGG
TTCAAAAAGCACCAAGTTCAACGGTAGGGGATCTTGCGACCGCATTATTAGAATTGTTTG
AAGCTGATAATGCAATTGAAATCATTGGTACGCGACATGGAGAGAAAAAAGCAGAAACAT
TGTTGACGAGAGAAGAATACGCACAATGTGAAGATATGGGTGATTATTTTAGAGTGCCGG
CAGACTCCAGAGATTTAAATTATAGTAATTATGTTGAAACCGGTAACGAAAAGATTACGC
AATCTTATGAATATAACTCCGATAATACACATATTTTAACGGTGGAAGAGATAAAAGAAA
AACTTTTAACACTAGAATATGTTAGAAACGAATTGAATGATTATAAAGCTTCAATGAGAT
AGGAGAGATTGACGTTGAATATTGTAATTACAGGAGCAAAGGGTTTTGTAGGAAAAAACT
TGAAAGCAGATTTAACATCAACGACAGATCATCATATTTTCGAAGTACATCGACAAACTA
AAGAGGAAGAATTAGAGTCAGCGTTGTTGAAAGCAGACTTTGTCGTACATTTAGCGGGAG
TCAATCGACCTGAACACGACAAAGAATTCAGCTTAGGAAACGTGAGTTATTTAGATCATG
TACTTGATATATTAACTAGAAATAAGAAAAAGCCGGCGATATTATTATCGTCTTCAATAC
AAGCAACACAAGATAATCCTTATGGTGAGAGTAAGTTGCAAGGTGAACAGCTATTAAGAC
AATATGCCGAAGAGTATGGCAATACGGTTTATATTTATCGCTGGCCAAATTTATTCGGCA
AGTGGTGTAAGCCGAATTATAACTCAGTGATAGCAACATTTTGTTACAAAATTGCACGTA
ACGAAGAGATTCAAGTTAATAATCGGGACGTTGAACTAACGCTAAACTACGTGGATGATA
TCGTCGCTGAAATAAAACGTGCTATTGAAGGAACTCCAACGATTGAAAATGGTGTACCTA
CAGTACCAAATGTATTTAAAGTGACATTGGGAGAAATTGTAGATTTATTATACAAGTTCA
AACAGTCACGTCTCGATCGAACATTGCCGAAATTAGATAACTTATTTGAAAAAGATTTGT
ATAGTACGTATTTAAGCTATCTACCTAGTACAGACTTTAGTTATCCCTTACTTATGAATG
TGGATGATAGGGGTTCTTTTACAGAATTTATAAAAACACCGGATCGTGGTCAAGTTTCTG
TAAATATTTCTAAACCAGGTATTACTAAAGGTAATCACTGGCATCATACTAAAAACGAAA
AATTTCTAGTCGTATCAGGTAAAGGAGTAATTCGTTTTAGACATGTTAATGATGATGAAA
TCATTGAATATTACGTTTCTGGCGACAAATTAGAAGTTGTAGACATACCAGTAGGATACA
CACATAATATTGAAAATTTAGGCGATACAGATATGGTAACTATTATGTGGGTGAATGAAA
TGTTTGATCCAAATCAGCCAGATACGTATTTCTTGGAGGTATAGCGCATGGAAAAACTAA
AATTAATGACAATAGTTGGTACAAGGCCTGAAATCATTCGTTTATCATCAACGATTAAAG
CATGTGATCAATATTTTAATCAGATATTAGTACACACTGGTCAAAATTATGATTATACAT
TGAATCAAATTTTCTTTGATGATTTGGAATTAAGACAACCGGACCACTACTTAGAGGCAG
TTGGAAGTAACCTTGGAGAAACGATGGGGAATATTATTGCGAAGACATATGATGTTTTAT
TACGCGAACAACCAGATGCACTTTTAATTCTTGGTGATACAAATAGTTGTTTAGCAGCAG
TATCTGCTAAACGATTAAAGATTCCTGTGTTCCACATGGAAGCGGGTAATAGATGCTTTG
ATCAGAATGTACCTGAAGAAATCAATCGTAAAATTGTTGACCATGTCAGTGATGTGAATC
TACCTTATACGGAACATAGCAGACGTTATTTATTAGATGAAGGCTTCAATAAAGCGAATA
TCTTTGTGACAGGATCACCGATGACAGAAGTGATAGAAGCGCATCGAGATAAAATTAATC
ACAGTGACGTTTTAAATAAACTAGGATTAGAATCGCAACAATACATTTTAGTATCTGCGC
ATAGAGAAGAGAATATCGATAATGAAAAGAATTTCAAATCATTAATGAATGCGATAAATG
ATATTGCCAAAAAGTATAAAATGCCTGTGATTTATTCAACGCATCCAAGAAGTTGGAAGA
AAATTGAAGAAAGTAAATTTGAATTTGATCCATTAGTTAAACAGTTAAAGCCATTTGGTT
TCTTTGATTATAATGCATTGCAAAAAGATGCATTTGTTGTGCTATCAGATAGTGGAACAT
TGTCAGAAGAGTCGTCTATTTTGAAGTTCCCTGGTGTCCTTATTCGAACTTCCACAGAAA
GACCGGAAGTACTAGATAAAGGTACGGTTATTGTAGGTGGTATTACCTATAACAATCTAA
TCCAATCCGTTGAACTAGCAAGAGAGATGCAAAACAATAACGAACCGATGATTGATGCTA
TTGATTATAAAGACACTAACGTTTCGACAAAGGTAGTTAAAATTATTCAAAGCTATAAAG
ATATTATCAATCGAAATACTTGGAGGAAATGACGATGAGGATAGCGATTGAAAAGATAAT
TGGTTTGCTGAAAAACCAGTCCTCTAAAGAATCGAATGTTAAGATTCATCGCTTGGCGTA
TATTACAAACTCAAAATTTGATGGCAATAACTATATAGATAGATGGTGTAAAATCAGGAA
TTCTCACATTGGTGAATACAGTTATATTGGATTTGGTAGTGATTTTAATAATGTAGAAGT
AGGAAGATATTGTTCGATATCTTCGGATGTAAAAATTGGGTTAGGAAAACATCCTACACA
CTTTTTTAGCTCATCACCGATTTTTTATTCTAATAATAATCCATTTAACATAAAGCAAAA
GTTTATAGACTTTAATGACCAACCAAGCCGTACAACAATTAAAAATGATGTGTGGATTGG
TGCAAATGTAATTATTATGGATGGTTTAACAATAAATACTGGTGCAGTCATAGCAGCCGG
CTCAGTTGTTACTAAAAATGTAGGAGCATATGAGGTTGTTGGTGGGGTTCCTGCAAAAGT
GATTAAGAAGCGATTTGACAATAAAACAATTGAAAAACTTTTGGAAAGCAAGTGGTGGGA
GAAAACGCCTGATAAACTAAAAAGGATTTTCGGTTGAATATTTAAATAAAAAGGATACTT
AATGATATGAGAATTTTAAATATTGTATCGAGTAATATTGTTCAAGACCCAAGGGTACTT
AAACAAATAGAAACAATTAAAGACGTTACGGATGATTATAAAATTGTTGGAATGAATAAT
TCACAAGCTACTAATAAGCGATTGGAAAATTTAGATTGTAATTATCGTTTGTTAGGTAGC
AAGGTAGATCCAAAAAATATTCTTTCTAAATTAATTAAGCGTATAAGATTTGCAACAGGT
GTTATCCGAGAAATTAAAGCTTATAAACCTGACGTGATTCATGCAAATGATTTCGACGTA
TTATTAATGGTCTATTTAAGCAATTATAAAAAAGCTAATATTGTTTATGATGCGCATGAA
ATATATGCGAAAAATGCCTTTATTAATAAAGTTCCACTTATTTCAAAGTTTGTAGAAAGT
ATAGAAAAACACATAGTAAAACATCGTGTTAATGCCTTCGTAACAGTAAGTCATGCAGCA
AAAGAATATTATCAATCTAAAGGATATAAGAAGGAAGCGAATGTTATTACGAATGCACCT
ATTTTAAATGATAGCAGAGAATTTAAAGAAATCGAAAACTTTAAAGAAATTGTATATCAA
GGTCAAATTGTAATGGACAGAGGATATGAAGAGTTTATTATTGCTTCATCAGCTTTTAAA
CAAAATGCTCCTTCATTCATAATTCGAGGGTTTGGTCCGCATGAAGAAGTGATAAAAGAA
CTGATTAGTTATAACTCGGAAAATATTAGGTTGGATAAACCAGTTGAAGTAAGAGAATTG
GTTGATAAGTTAGCAGAAAGTAATGTTGGTGTTGTCTTGACGAAACCTGTATCTATTAAT
TTTGAATATACAGTATCTAATAAAATTTTTGAATGTATACATGCTGGTTTACCAGTAATT
TTATCGCCTGTAAAAGAGCATATTTATCTCAATGAAAAATATAAATTTGGCATTGTTCTA
AAGGAAGTTACGCCGTTAGAAATTGAAAAGGCGGTTAGAAAATTAAGAGATAATCACGAT
TTGTTTAATCATTTACGTCAAAATGCAATTAAGGCGTCTAAAATTTTGAATTGGCAAATA
GAAAGTGAACGATTAGTAGAATTATATAAATTTTAAAGAGAGGTAAACTATGAAATTTTT
TGTACTTTGTGCAATTATCAGCATGAACATATTTATAGTAATCTCTACATTTACTAAAGA
AGTATTAGGGTTCCCTATAGAGCCGGTGTATTACTCAACCATGGTTGGTATAGCATTAAT
TACCACGGTGTTTGCTATTTATAAGATAATTGTCACGCAAGAAATTCCGCGAGGGTTAAT
ATTATTAATTGCTATATGTTTGCTTTATCTAGCTTTTTATTATTTTTCACCAGATAAGGA
AGAGAAACTAGCTAAAAATAATATTCTATTCTTTTTAACATGGGCAGTTCCAGCGGCAAT
TAGTGGTATTTATATTAAATATATAAACAAGGCTACGGTAGAAAGATTTTTTTAAATTAG
TATTTTTCATATATTTTCTGTTTCATTTATTTTTGTAATTTTAATACCAAAACTTACAGG
TGAGATACCTAGCTATATCAATTTTGGACTTATGAACTATCAAAACGCTTCGTACCTTTC
AGCATTTACTGCCGGATTAGGCATTTATTTCATTATGAAAGGTTCAGTGAAACATAAGTG
GATATATGTTCTATTTACAATAATTGATATCCCTATTGTGTTTATACCAGGAGGGCGTGG
AGGTGCTATTTTATTAATTCTTTACGGCTTATTTGCATTTATACTTATTACGTTTAAAAG
AGGAATACCTATTGCAGTAAAAAGCATTATGTATATTTTTGCATTAAGCATATCTAGTGT
ATTGATTTACTTTCTTTTTACAAAAGGTTCGAATACTAGAACATTTTCATATCTACAAGG
TGGAACACTTAATTTAGAAGGTACTTCTGGAAGAGGACCGATTTATGAAAAAGGTATTTA
CTTTATTCAACAAAGTCCGTTATTAGGCTATGGGCCATTTAACTATTATAAACTAATCGG
AAATATACCACATAACATCATTATTGAGTTGATTCTATCATTTGGCTTATTAGGGTTTTT
TATCATAATGATTTGCATTTTGCTACTAGTTTATAAAATGATTAGGAACTATGATCCAAA
CACTATAGATTTACTCGTTATGTTTATAGCAATCTATCCAATCACATTATTAATGTTTAG
TTCAAATTATTTAGTTGTAAGTGAATTTTGGTTTGTGTTGTTCTATTTTATTACAAAAGG
ACGGCGTCATCATGGTTAAGAAAGTTTTTATTATGGATAGCGTAAAGACAATAATTGGTA
CGTTGCTTATAGCTTTAGGATTACAATTTTTAGCTTATCCAATTATTAATCAACGAGTAG
GTAATGAAGCGTTTGGTTCTATTTTAACGATTTATACAATAATAACAATCACGAGTGTTG
TATTAGGCAATACGCTTAACAATATACGATTGATTAATATGAATCTATACAAATCCAATC
ATTACTACTGGAAATTTGTGTCGATACTTTTAATTTCAATTCTGATTGAGAGTATAGCTT
TAATTATTGTATTTCTTTACTTTTTTAATTTGAACACCATCGATATTATCTTTTTAATTC
TACTTAATATTTTAATGTGTTTAAGGATTTATCTGAATGTATTTTTTAGGATGACTTTAA
AATATAATCAGATTTTGTATATTGCTCTTATTCAATTTTTAGGTTTGCTGATAGGACTAT
TTCTATATTATTTAATCCAAAACTGGATTGTTTGTTTTATTACCAGTGAATTGTTTGCAA
CGATATATACATTGGTTAAATTACGGGGATTAACTATAGGCGAGTATCAAAGTGAAGATA
ATAATGTGGTCAAAGATTATGTGATGCTACTGAGTACAAATAGCCTTAATAATTTGAATC
TCTACTTAGATAGATTGATCTTATTACCAATTATAGGTGGAACAGCTGTAACTATATCAT
TTCTCTCAACATTTATTGGGAAAATGTTAGCTACATTTCTGTATCCGATTAATAATGTAG
TACTTTCATATATTTCTGTAAATGAAAGCGACAATATAAAGAAGCAATATTTGAAAACTA
ATCTATTTGCTATAGCTGCCCTATGTTTAGTCATGATTATATGTTATCCAATTACAATAA
TTATTGTCTCTTTACTGTATAACATTGATTCAAGTTTATATTCGAAGTTTATTATTTTAG
GTAATATAGGTGTTTTATTCAATGCAGTGAGTATTATGATCCAAACTTTAAATACAAAAC
ACGCATCAATAACATTACAAGCGAATTATATGACACTTCACACGATTACATTTATATTCA
TAACTATTTTAATGACAATTGCGTTTGGTCTAAATGGATTCTTTTGGACAACGCTGTTCA
GCAACATTATTAAGTATGTGATTTTAAATATTATAGGTTTAAAGTCTAAATTCATTAATA
AAAAGGACGTCGATTAGATGAGTGAAAAAAAGATTTTGATTTTATGTCAGTATTTTTATC
CGGAATATGTATCTTCTGCGACGTTACCAACTCAATTGGCGGAAGATTTAATTGCGAATC
ACATTAATGTCGATGTCATGTGTGGATGGCCATATGAATATAGTAATCATAAACAGGTTT
CTAAAACCGAGATGCATCGTGGTATTCGCATTCGACGTCTCAAGTATTCGAGGTTTAATA
ACAAAAGTAAGGTTGGAAGGATCATCAATTTCTTTAGTTTATTTTCAAAATTCGTGATTA
ATATACCTAAAATGTTGAAATATGATCAGATTCTTGTTTACTCTAATCCACCAATCTTGC
CATTAATACCAGACGTTTTACACAGACTGCTTAAGAAAAAATATTCTTTTGTGGTGTATG
ATATAGCACCTGATAATGCGATTAAGACAGGTGCAACTCGTCCAGGTAGCATGATTGATA
AACTGATGCGTTACATTAATAGACATGTCTACAAGAATGCTGAAAATGTCATTGTCCTTG
GTACGGAAATGAAAAACTACTTACTAAATCATCAAATTTCTAAAAATGCTGACAATATTC
ATGTGATTCCTAACTGGTATGACATGCGTCAGTTACAAGACAATCGTATCTATAATGACA
CATTTAAAGCTTACCGTGAGCAATACGACAAAATTTTATTGTATAGCGGTAATATGGGGC
AGTTACAGGATATGGAGACACTTATCTCATTTTTAAAATTAAATAAGGATCAGCCTCAAA
CGTTAACAATACTTTGTGGTCATGGTAAGAAATTTGCAGATGTCAAAACGGCAATAGAAG
ACCATCGTATTGAAAATGTTAAAATGTTTGAGTTTTTAACAGGTACAGACTATGCTGACG
TATTAAAAATTGCGGATGTATGTATTGCATCGCTGATTAAAGAAGGCGTCGGTTTAGGCG
TTCCGAGCAAGAATTATGGCTACCTTGCAGCTAAGAAACCGTTGGTACTCATCATGGATA
AGCAATCTGATATCGTTCAACATGTTGAACAATATGATGCGGGTATCCAAATTGATAATG
GCGATGCACATGCCATTTATAACTTCATCAACACTCACTCGAGTAAGGAATTGCACGAGA
TGGGTGAGCGCGCACATCAACTGTTTAAAGATAAATATACGAGAGAAATTAATACTATGA
AGTATTACAATCTGTTGAAGTGAGGAGATAATTATGAAGCGATTATTCGATGTAGTGAGT
TCAATATATGGTTTAGTAGTTTTAAGTCCGATTCTGTTAATTACAGCATTACTAATTAAA
ATGGAATCACCTGGACCAGCCATTTTCAAACAAAAAAGACCGACGATTAATAATGAATTG
TTTAATATTTATAAGTTTAGATCAATGAAAATAGACACACCTAATGTTGCAACTGATTTA
ATGGATTCAACATCGTATATAACAAAGACAGGGAAGGTCATTCGTAAGACCTCTATTGAT
GAATTGCCACAATTATTGAATGTTTTAAAAGGAGAAATGTCAATTGTAGGTCCTAGACCA
GCGCTTTATAATCAATACGAATTAATCGAAAAACGTACAAAAGCGAACGTGCATACGATT
AGACCAGGTGTGACAGGACTAGCTCAAGTGATGGGGAGAGATGATATTACTGATGATCAA
AAAGTAGCGTATGATCATTATTACTTAACACATCAATCTATGATGCTTGATATGTATATC
ATATATAAAACAATTAAAAATATCGTTACTTCAGAAGGTGTGCATCACTAATGAGAAAAA
ATATTTTAATTACAGGTGTACATGGATATATCGGTAATGCTTTAAAAGATAAGCTTATTG
AACAAGGACATCAAGTAGATCAAATTAATGTTAGGAATCAATTATGGAAGTCGACCTCGT
TCAAAGATTATGATGTTTTAATTCATACAGCAGCTTTGGTTCACAACAATTCACCTCAAG
CAAGGCTATCTGATTATATGCAAGTGAATATGTTGCTTACGAAACAATTGGCACAAAAGG
CTAAAGCTGAAGACGTTAAACAATTTATTTTTATGAGTACTATGGCAGTTTATGGAAAAG
AAGGTCAGGTTGGTAAATCAGATCAAATTGATACACAAACACCAATGAACCCTACGACCA
ACTATGGTATTTCCAAAAAGTTCGCTGAACAAGCATTACAAGAGTTGATTAGTGATTCGT
TTAAAGTAGCAATTGTGAGACCACCAATGATTTATGGTGCACATTGCCCAGGAAATTTCC
AACGGTTAATGCAATTGTCAAAGCGACTGCCAATCATTCCCAATATTAACAATCAGCGCA
GTGCATTATATATTAAACATCTGACAGCATTTATTGATCAATTAATATCATTAGAAGTGA
CAGGCATGTATCATCCTCAAGATAGTTTTTACTTTGATACATCGTCAGTAATGTATGAAA
TACGTCGCCAATCACATCGTAAAACGGTATTGATCAACATGCCTTCAGTGTTAAATAAGT
ATTTTAATAAGTTGTCGGTCTTTAGAAAATTATTCGGCAATTTAACATACAGCAATACGT
TATATGAAAATAATAATGCACTTGAAGTTATTCCTGGAAAAATGTCACTTGTTATTGCGG
ACATCATGGATGAAACGACAACCAAAGATAAGGCATAAGTCATCTATTAAATAAAATCAA
CATACAAATCGTTTTATTTGGAGGTTATAGTATGAAGTTAACAGTAGTTGGCTTAGGTTA
TATTGGTTTACCAACATCAATTATGTTTGCAAAGCATGGCGTCGATGTGCTTGGTGTTGA
TATTAATCAGCAAACGATTGATAAGTTACAAAGTGGTCAAATTAGTATTGAAGAACCTGG
ATTACAAGAGGTTTATGAAGAGGTACTGTCATCGGGAAAATTGAAGGTATCTACAACGCC
AGAAGCATCTGATGTTTTTATCATTGCCGTTCCGACGCCGAATAATGATGATCAGTACCG
GTCATGTGACATTTCGCTAGTTATGCGTGCATTAGATAGTATTTTACCATTTTTAGAAAA
AGGAAATACTATTATTGTAGAGTCGACAATTGCGCCTAAAACGATGGATGATTTTGTAAA
ACCAGTCATCGAAAATTTAGGATTTACAATAGGTGAAGATATTTATTTAGTGCATTGTCC
AGAACGTGTACTGCCAGGAAAAATTTTAGAAGAATTAGTTCATAACAATCGTATCATTGG
CGGTGTGACTGAAGCTTGTATTGAAGCGGGTAAACGTGTCTATCGCACATTCGTTCAGGG
AGAAATGATTGAAACAGATGCACGTACTGCTGAAATGAGTAAGCTAATGGAAAACACATA
TAGAGACGTGAACATTGCTTTAGCTAATGAATTAACAAAAATTTGCAATAACTTAAATAT
TAATGTATTAGATGTGATTGAAATGGCAAACAAACATCCGCGTGTTAACATCCATCAGCC
TGGTCCAGGTGTAGGCGGTCATTGTTTAGCTGTTGATCCGTACTTTATTATTGCTAAAGA
CCCTGAAAATGCAAAGTTAATTCAAACTGGACGTGAAATTAATAATTCAATGCCGGCCTA
TGTTGTTGATACAACGAAGCAAATCATCAAAGCGTTGAGCGGGAATAAAGTCACAGTCTT
TGGTTTAACTTATAAAGGTGATGTTGATGATATAAGAGAATCACCAGCATTTGATATTTA
TGAGCTATTAAATCAAGAACCAGACATAGAAGTATGTGCTTATGATCCACATGTTGAATT
AGATTTTGTGGAACATGATATGTCACATGCTGTCAAAGACGCATCGCTAGTATTGATTTT
AAGTGACCACTCAGAATTTAAAAATTTATCGGGCAGTCATTTTGATAAAATGAAGCATAA
AGTGATTTTTGATACAAAAAATGTTGTGAAATCATCATTTGAAGATGTATCGTATTATAA
TTATGGCAATATATTTAATTTTATCGACAAATAAAATGTGTCAAACTAGGGCATACATGA
TTAAGGAAAGATAAGCTGTCATGTGTTTGAACTTCAGAGAGGATAATGTTATGAAAAAAA
TTATGGTTATTTTTGGTACGAGACCCGAAGCAATAAAAATGGCACCATTAGTAAAAGAAA
TTGATCATAATGGGAACTTTGAAGCGAACATTGTGATTACAGCACAACATAGAGATATGT
TAGATAGTGTGTTAAGTATATTTGATATTCAAGCTGATCATGATTTAAATATTATGCAAG
ATCAACAAACATTAGCAGGCCTTACGGCGAATGCGCTTGCTAAACTTGATAGCATCATTA
ATGAGGAACAGCCGGATATGATTTTAGTACATGGTGATACTACAACGACTTTTGTAGGAA
GTTTGGCAGCATTTTATCATCAAATTCCGGTCGGACATGTAGAAGCTGGACTTCGAACAC
ATCAGAAATACTCGCCATTTCCTGAAGAGTTAAATCGAGTCATGGTAAGTAATATTGCTG
AATTGAATTTTGCACCAACAGTAATTGCAGCTAAAAATTTACTTTTTGAAAACAAAGACA
AAGAGCGTATCTTTATTACTGGAAATACAGTTATTGACGCATTGTCAACAACAGTTCAAA
ATGATTTTGTTTCAACGATTATTAATAAACATAAAGGCAAGAAAGTTATTTTACTAACAG
CGCATCGTCGTGAAAATATTGGGGAACCGATGCATCAGATTTTTAAAGCAGTAAGAGATT
TGGCAGATGAATATAAAGATGTTGTTTTCATTTATCCAATGCATCGTAATCCAAAGGTAA
GAGCGATTGCCGAAAAATATTTATCTGGGAGAAATCGGATTGAATTAATTGAGCCATTAG
ATGCGATTGAGTTCCATAATTTTACAAATCAATCGTACCTCGTGCTGACAGATTCTGGTG
GTATTCAAGAGGAGGCTCCTACATTTGGAAAACCTGTGTTGGTATTAAGGAATCATACAG
AGCGTCCCGAAGGCGTTGAGGCGGGAACATCGAGAGTAATTGGCACAGATTATAACAATA
TTGTTCGAAATGTGAAACAATTGATTGAGGATGATGAAGCGTATCAACGTATGAGTCAAG
CGAATAATCCATATGGTGATGGACAAGCATCACGACGTATTTGTGAAGCAATAGAATATT
ATTTTGGATTGCGCACAGACAAGCCGGATGAATTCGTACCTTTACGTCACAAATAATAAA
AAACCCCTAATCATGAAGTTGGTTTAGACAACCAGCGGTGACTAGGGGTTTTTAATATAT
TTATTTTTGATAGTGGTAGCCAATATCATATTTGAATACTTTATTTGATAATATTGGACT
TTGCTGTCCATCGTCATCACTTTTTAAACGTACATTTTTATGAGCTTCTTTAAATACATC
GGAATTCAACCAATTATTAAAGCTATCTTCAGATTCCCAAATAGTTAAGATTTTAACTTC
GTCTGTATCCTCGGTATTTAATGTTTTAGTGACAAACATTTGTTGGAAGCCTTCAATAGT
TTCAATACCTTGTCTATTGTAAAAACGTTCAATCGTTTCTTCCGCACTGCCTTTTTGTAA
TTGTAATCTATTTTCTGCCATAAACATGGGCAATCACTCCTCTATTTTATGATTTGATTT
GGGTAATGTTTTTACAAATGTAAAGAGTACAGCGGTTTGTATGATAACCATTATGATTAA
TCCTACACGGACTGCAAGAACATCCACCATATAAATTGAAAAACCTATTACAATGTATAA
GCTAATTAAAATTTTAATTTTCTGTTGTAGCGTGTAGCCTCGATGTAAATAAAAGTTTTC
TACATATTCTTTATAAATTTTTTGATTAATAAGCCAATTGTAAAAGCGATCTGAACTTCG
AGCAAAACAAAAAACTGCTACGAGTAAAAAAGGGGTCGTTGGCAGTAAAGGTAATACGGC
ACCTGCAATACCAAGCGCTGTAAATATTAAGCCAATGACGATTAAAATAAGTCGCATTGA
AAAAACTCCATTCTAGTACTAATGCGCATGTAATATTGTTTTAGTAATATAACTCATGCT
AAATATAATGTGTATGATAAGTGCAATGACTCAGTAAAATGAAACGTTGTTGAATTATTC
TTGTCCCATTAACGCATTTTAAGCGCGACTTTCATAACAACCAAACTATTTAATGAGAAT
TATTCTCAAGTATTATAGTTATATTATGTGTTTTATTTTTGAAAAGTGCAATATGTTTTC
GAAAATAAGATTATTTTTATGTGCAAAAACGACGCAAAAGTTTTAAAAATGAGACTTCTG
TGAGCTGATTATTTTATAAAATGTAAACGCTTACTATATAATGTGAATCATATCGTTTAA
AAGCATTATTAAATATGATGCTAAGAGATTTATATTATAGCCAATAAACAAAGGAGAGAT
AATATGGCAGTAAACGTTCGAGATTATATAGCAGAGAATTATGGTTTATTTATCAATGGG
GAATTTGTTAAAGGTAGCAGTGACGAAACAATCGAAGTGACTAATCCAGCAACTGGAGAA
ACACTATCACATATTACAAGAGCGAAAGATAAAGATGTCGATCATGCAGTCAAAGTGGCG
CAAGAGGCATTTGAATCATGGTCATTAACTTCTAAATCAGAACGTGCACAAATGTTGCGT
GATATTGGTGATAAATTAATGGCACAAAAAGATAAAATTGCAATGATTGAAACATTAAAT
AATGGTAAACCGATTCGTGAGACAACAGCAATTGATATTCCATTTGCTGCAAGACATTTC
CATTATTTCGCAAGTGTTATTGAAACAGAAGAAGGTACAGTAAATGATATCGATAAAGAC
ACAATGAGTATCGTACGACATGAGCCGATTGGCGTCGTAGGTGCTGTTGTTGCTTGGAAC
TTCCCAATGCTATTAGCTGCATGGAAGATTGCGCCAGCCATTGCTGCAGGTAATACAATT
GTGATTCAACCTTCGTCTTCAACACCATTAAGTTTATTGGAAGTTGCTAAAATTTTCCAA
GAGGTATTACCTAAAGGTGTTGTCAATATACTAACGGGTAAAGGTTCAGAATCAGGTAAT
GCAATTTTCAATCATGATGGTGTAGATAAATTATCATTTACGGGCTCAACTGATGTAGGT
TATCAAGTTGCCGAAGCTGCAGCAAAACATCTAGTACCCGCTACATTAGAGCTTGGTGGT
AAAAGCGCCAATATCATATTAGATGATGCTAATTTAGACCTTGCAGTTGAAGGTATTCAG
TTAGGTATTTTATTCAACCAAGGTGAAGTATGTAGTGCAGGTTCTCGATTATTAGTTCAT
GAAAAAATTTATGATCAATTGGTGCCACGTTTACAAGAGGCATTTTCAAATATTAAAGTT
GGAGATCCACAAGATGAAGCTACACAAATGGGTAGTCAAACTGGTAAGGATCAATTAGAT
AAAATTCAATCATATATTGATGCAGCAAAAGAATCAGATGCACAAATTTTAGCAGGTGGT
CATCGCTTAACTGAAAATGGATTAGATAAAGGGTTCTTCTTTGAGCCGACATTAATTGCT
GTGCCAGACAATCATCACAAATTAGCACAAGAAGAAATATTTGGACCAGTGTTAACAGTG
ATTAAAGTGAAGGACGATCAAGAAGCAATTGATATAGCTAATGATTCTGAGTATGGTTTA
GCAGGCGGTGTATTTTCTCAAAATATCACACGTGCATTAAATATTGCTAAAGCTGTACGT
ACAGGACGTATTTGGATTAACACTTACAACCAAGTACCAGAAGGCGCACCATTTGGTGGT
TATAAAAAATCAGGTATCGGTCGAGAAACTTATAAAGGTGCGTTAAGTAACTATCAACAA
GTTAAAAATATTTATATTGATACAAGCAATGCTTTAAAAGGTTTGTACTAGAATAAATAT
CGTTTCTGAAGCGTGTTTGTAGGTCAGTCTAGCGGTAAGTCTTAACATTTAACGGCGTTG
TTTAGATTTTAAGCAAAACAAAATATATAGGAACACGTATCATGATATTAGGATATAATG
ACTAAAATAATAGCAGTAGGATGGTTTTTAATTGCAAATCATCTTACTGCTGTTTTTAAT
TATGCTATTTTGCGATGCGGCTATTATAAGGACAGAGTTGTTTATTAATTATGGTGATTT
AGAAATATGAAGTTCAATATGCAAAGTCATCGTTTGTTTTAATATGCGGAACAATCATTA
AAGTTATTGCGATTTTTTGAACTTAATGAAACTAAACAATAAATTTGAGATACTTTTTTG
TTATTTTTATGTAACTAACACAATAATCTCGTACATTATTAAAATTTTCTATATGATAGG
AATAAAGCAAAGAGCGAGTGTGCTGTAAAAGTTTTCCAAGGTGATATTACATAAAGCTAT
AAAGGGTAAAGATTAATGAGTTGTCATGTAAATGACGATGATGTATAAATCATGGTTAAT
TACGGAAGCATTAATATTAATCTGAGAAGCTATAAAGAATTATTTTTAAAAGCGACAATA
TTAAATACGACGCATTTATTTAGGAGTGGCAAACGTATGAATGGGAAAAAGGCGAATACG
ATAAACAGATACAAATATTTTCATCATGTCAATCATCAAAAAATTCAACAAAGTTCTAAA
AAGACGCTGTGGGCATCACTAATCATCACATTGTTATTTACAGTGATTGAATTTGTCGGA
GGTTTAGTATCTAATTCATTGGCATTACTGTCAGATTCATTTCATATGCTTAGTGATGTA
TTAGCACTTGGTTTATCTATGTTGGCCATTTATTTTGCAAGTAAGAAGCCGACTGCACGA
TACACATTTGGATATTTAAGATTTGAGATATTAGCTGCATTTTTAAATGGTTTAGCATTA
ATTGTAATTTCAATCTGGATTTTATATGAAGCTATTGTACGTATTATTTATCCGCAACCC
ATTGAAAGTGGCATTATGTTTATGATTGCTAGTATTGGTTTACTCGTTAATATTATTTTG
ACAATTATCCTTGTAAGGTCTTTAAAACAAGAAGACAATATCAATATTCAAAGTGCATTA
TGGCATTTCATGGGAGACTTATTGAACTCTATTGGTGTCATCGTTGCAGTTGTATTGATT
TACTTTACAGGATGGCGCATCATCGACCCAATCATTAGTATTGTAATTTCACTCATCATT
TTACGTGGTGGTTATAAAATTACGCGTAATGCGTGGTTAATTTTAATGGAAAGTGTGCCT
CAACATTTGGATACTGATCAAATTATGGCAGATATTAAAAACATAGATGGCATATTAGAT
GTACATGAATTTCATTTGTGGAGCATTACAACAGAACATTATTCATTAAGTGCCCATGTT
GTGTTAGATAAAAAATATGAGGGTGATGATTATCAAGCGATTGATCAAGTATCATCATTG
TTGAAAGAAAAATATGGCATTGCACATTCAACGTTGCAAATTGAAAACTTGCAATTGAAT
CCATTAGACGAGCCATACTTCGACAAATTAACATAAATAAAACATTGTACAGGCTGGGAC
ATAAATCAATGTTCTATGCTCTACGAAGTTATATTGGCAGTAGTTGACTGAACGAAAATG
CGCTTGTAACAAGCTTTTTTCAATTCTAGTCAGGGGCCCCAACACAGAGAATTTCGAAAA
GAAATTCTACAGGCAATGCAAGTTGGGGTGTGGGCCCCAACAAAGAGAAATTGGATTCCC
AATTTCTACAGACAATGCAAGTTGGGGTGGGACAACGAAATAAATTTTGCGAAAATATCA
TTTCTGTCCCACTCCCACGTTTGTTTTGGATTATGTTGCATCATTTAAATGATTTTCGTC
AATTTCTTTGATGCTATCTACATCTAACACGACATCTTTAGGTTTCAAAATATGAATATG
TTTTTCATCATTTGTATGTAAAATGCGTTCTATGATGTACCTTTGACCGGCCATTGTTTC
TACAGCAATCTTTTTGTTTCTAGCTAAACTTGCTACGACAGATTCTTTATCCATAATGAT
AGCCCCCTATATATATGTTTATTTACTTATACCCTAACATGATTTTTATACTCTTTGAAA
ATATATTTTACAGAATTTTATCTAAATATTTAAAAAAATCGCTCAATATCCTTGTAATCC
GATAAGAATTATAGTAATATTTTTTCAACCATTGTTATAGGAGGTCTTATTAATGACATT
ATTTTTATTAGAAGCTAACAATCTTGATTTTGCATCAACGAAAGAAGAACTAGAAGCAAA
GGCAGCATCACTATCTACGAAGACAATTCCAACATTAATTGAAGTACAAGCTACTGAAAA
TTTAACTCATGGTTATTTTATTGTGGAAGCAAATGACGAAGCAGAAGCTAAACAATTTTT
AACAGAAGCAGATATTAGTATTCAATTAGTCAAAGAAGTACGCTTAGTTGGTAAAGATTT
AGATGAAGTTAAAAATGGTGATGCACATGTTGATTACCTTGTAACTTGGAACATTCCGGA
AGGCATTACGATGGATCAATATTTAGCACGTAAAAAGAAAAATTCTGTTCATTATGAAGA
AGTGCCAGAAGTTGAATTTAAACGCACATATGTATGTGAAGATATGTCTAAATGTATTTG
TTTATACAACGCACCTGATGAAGAAGCGGTACGTCGCGCGCGCAAAGCAGTTGATACACC
GATTGATGGCATCGAAAAACTTTAATAAGACAACAAGTTGATGAGATATATGTATATAGG
TTTGGCTTGGATTTCGATTGCAGTTAATTAGAATAGCTCAATGCTATAAATGTAAGTAGT
TGATATGAAGAAACTAATGAACTAAATGCAAGTATTGTCTAAAACAATCATTTTATTGAA
ATTTAGTAGAGCTGAAATTAATATAACGTCGTTAATTGAATAACGCTTATGTTATAAGAG
CACTCATACCAAACCATAATCATCTATAGATATAACAATTCACGATATAAGGGCTGTGTT
TGGCATAGCCCTTTAGATATACACTTAATTCCTATTAAAATAGTAGGGATTAAAAGGGGG
CTTGTCATGATTAAAATTCAACAATTACAACATCACTTTGGATCACATAAAGTAATTCAT
AACTTTAATTTGGACATTAGTAAGGGAGAAATAGTCACTTTCATAGGGAAAAGTGGTTGC
GGGAAGTCTACTTTACTCAATATCATCGGTGGATTTATTCATCCATCATCTGGTCGTGTC
ATTATTGATAACGAAATTAAACAAAAGCCGTCTCCAGATTGTTTAATGCTATTTCAACAT
CATAATCTGCTGCCATGGAAAACGATTAATGACAACATTAGGATTGGATTCCAACAGAAA
ATTAGTGATGAAGAGATTAACGCACAGCTTAAATTAGTTGATTTAGAAGGCAGGGGAAAG
CATTTTCCCGAGCAACTGTCCGGGGGTATGAAACAACGTGTGGCACTATGTCGAGCGCAT
GTGCATAAGCCTAACGTTATATTGATGGATGAGCCATTAGGTGCATTAGATGCATTTACA
CGTTATAAACTTCAGGATCAACTAGTGCAACTAAAACATAAAACGCAATCAACTATTATT
TTAGTGACGCATGACATTGATGAAGCTATTTATCTTTCCGACCGCATTGTTCTGTTAGGT
GAAGGGTGCAATATTATTTCTCAATATGAAATTACAGCATCACATCCACGCAGTCGTAAT
GATAGCCACCTACTTAAGATTCGTAATGAAATTATGGAAACATTTGCATTGAATCATCAT
CAAGTTGAACCTGAATATTATTTATAAGGAGTGAGTGACGATGAAAAGGTTAAGCATAAT
CGTCATCATTGGAATCTTTATAATTACAGGATGTGATTGGCAAAGGACGTCTAAAGAACC
GTCTAAAAATGCCCAAAATCAGCAAGTGATTAAAATTGGATATTTGCCGATTACACATTC
AGCTAATTTGATGATGACTAAAAAATTATTATCACAATACAATCATCCGAAATATAAACT
AGAATTAGTTAAATTCAATAATTGGCCAGATTTAATGGACGCATTAAACAGTGGTCGTAT
TGATGGTGCATCAACTTTAATAGAGCTCGCGATGAAATCAAAACAGAAGGGCTCAAATAT
AAAGGCTGTGGCATTGGGCCACCATGAAGGCAATGTCATTATGGGACAAAAAGGTATGCA
CTTAAATGAATTTAATAATAATGGCGATGATTACCATTTTGGTATACCACATCGTTATTC
AACACATTATCTTTTACTTGAGGAATTACGTAAACAATTAAAGATTAAACCGGGGTATTT
TAGCTATCATGAAATGTCGCCAGCAGAAATGCCAGCCGCATTGAGTGAACACAGAATTAC
AGGGTATTCTGTAGCCGAACCATTCGGTGCACTGGGTGAAAAGTTAGGCAAAGGTAAGAC
TTTGAAACATGGTGATGACGTTATACCTGATGCGTATTGCTGTGTGCTAGTACTGAGAGG
GGAATTGCTTGATCAACACAAGGATGTAGCGCAAGCATTTGTACAAGATTATAAAAAGTC
TGGCTTTAAAATGAATGATCGCAAGCAAAGTGTAGACATTATGACGCATCATTTTAAACA
AAGTCGTGACGTTTTAACACAGTCAGCGGCATGGACATCCTATGGTGATTTAACAATTAA
GCCATCCGGCTATCAAGAAATTACGACATTGGTAAAACAACATCATTTGTTTAATCCACC
TGCATATGATGACTTTGTTGAACCGTCATTGTATAAGGAGGCATCGCGTTCATGACACGT
CCCACAAATAACAAATTTATATTACCTATTATCACATTTATTATTTTCTTAGGCATTTGG
GAAATGGTCATTATTATTGGGCATTACCAACCTGTATTGTTACCTGGTCCTGCTCTTGTA
GGAAAAAGTATATGGACTTTCATTGTTACTGGAGAAATTTTCCAACATTTAGCAATTAGT
TTATGGAGATTTGTAGCGGGCTTTGTTGTCGCATTGTTGGTTGCTATTCCATTGGGCTTC
TTGCTTGGAAGGAATCGTTGGCTATACAACGCTATCGAACCGCTATTTCAATTGATTAGA
CCGATATCTCCGATAGCATGGGCACCATTTGTTGTTCTATGGTTTGGTATTGGTAGTTTG
CCAGCGATTGCGATTATTTTTATCGCTGCTTTTTTCCCAATTGTGTTCAATACTATTAAA
GGCGTTAGAGACATTGAACCTCAATATTTAAAAATAGCGGCAAATTTAAATTTAACTGGG
TGGTCATTGTATCGCAATATATTATTTCCCGGGGCATTTAAACAAATCATGGCTGGGATA
CATATGGCGGTAGGAACAAGTTGGATATTTTTAGTTTCTGGTGAAATGATTGGTGCACAA
TCGGGATTAGGTTTTTTAATCGTTGATGCACGAAATATGTTGAACTTAGAAGATGTTTTA
GCAGCAATATTCTTTATCGGATTATTTGGTTTTATTATTGATCGATTCATTAGTTATATT
GAGCAGTTTATACTTAGAAGATTTGGTGAATAAGGAGAGATGATGATGACTTTAGAAACG
CTTATCAAAGAACAATTAGATCCTCATTTAGTAGAAGTTGATGAAGGGACGTATTATCCG
AGAACATTTATTCAACAATTATTTGTAGATGGTTATTTCGGTGAGGCGGCATTGAGAAAA
AATGCTGAAGTAATCGAAGCTGTATCGCAGTCTTGTTTGACAACAGGATTTTGTTTATGG
TGCCAATTAGCTTTTTCAACGTATTTAGAAAATGCCACGCAGCCACATTTAAATAATGAC
TTACAACAGCAATTGTTATCTGGAGAAATATTAGGTGCTACCGGATTGTCTAATCCGATG
AAGTCATTTAATGATTTAGAAAAGTTGAACCTTGAACACACTTATGTTGATGGACAATTG
GTTGTCAGTGGACGTATGCCAGCTGTAAGTAATATTCAAGAAGACCATTATTTTGGTGCG
ATTTCGAAACATGAATCATCAGATGAATTTGTCATGTTCATTCTACGTGCCAATCAAGAT
GGTATCACTCTCGTTGAAAAAACAAATTTTTTAGGGGTCAACGGGTCAGCAACGTATCAA
ATCACATTGAATCAAGTCGTAGTGCCACAATCACAAATCATCACGCATGATGCGAAGCAG
TTTGCGGCAACTATTCGCCCGCAATTTATTGCTTACCAAATTCCAATAGGATTAGGCTCA
ATTAAAAGTTCTTTAGAGTTAATTGATGCATTTTCAAATGCGCAAAACGGAATAAATCAA
TATTTAGAGTATGATGTTGAAGCTTTTAAAAAACGTTATCGTCAACTTAGAGAGGAATAT
TATGCAATATTAGATGACGGTAACTTAACTTCACATTTAAGTGAATTAATATCATTGAAG
AAGGACATTGGCTATTTATTGTTAGATGTAAATCAAGCTTCTGTTGTCAATGGTGGTTCA
AGAGCGTACACACCATATTCGCCACAAGTTCGCAAGTTAAAAGAAGGATTCTTCTTCGCA
GCATTGACACCAACATTAAGACATTTAGGTAAACTTGAGGCAGAGTTGAAGGGGTAAGTA
TGATATGCTGATTTGTTGTTTAGATGCGTTTGTTGAAACATTTTTTAAAATAATATAAAT
CTTAGTTTATAAACATTTTCTGTTTATTTGTTATATCCTTTTAACTAGGAAAATATACAT
TTCGTAATAATAATAATCGTTATCATTGAAAAAGTGTTAATAAGGTGTATAATGAAAATG
TGAACAATTAATGAACTTCTTATTTTAAAGAAGGTGAATACTATAGATACGCATATTAAA
GAACAACAATTCTCGAATCTAGTGAGATCTTATCGTAAAGAATACGTGGGTAAAGGACCC
AATAGTATTCGAGTGTCGTTTAAAGATAATTGGGCGATTGCACATATGACAGGTGTTTTG
AGTAAAGTTGAGAGTTTTTACCTAAACGACAAACGCAATGAATCGATGCTCCATTATACA
CGCACAGAGAAGATCAAACAGATGTATAAAGAAATAGATGTAAATGAGATGGAAAGTCTT
GTAGGCGCTAAGTTCGTAAAATTATTTACAGATATTGATTTGAATGATGATGAAGTCATT
TCAATATTTGTTTTCGATAAGTCAATAGAATAAGTGTTGCTGGTGTAAGGTACACGGTGC
TGTTTGCTAACTTCGCTTTGAATTTAACAATAATTCAAGGGGGTGGTATGTCAAACGGTG
CCGTTTTTTTGTCATATTTTTAAAACAAGCAACATGCAACACGTACTTTAAGGAAGTCAA
AATTTATCATTTAGGAGAGATGGATATGAAAATCGTAGCGTTATTTCCAGAAGCAGTAGA
AGGTCAAGAAAATCAATTACTTAATACTAAAAAAGCATTAGGATTAAAAACATTTTTAGA
GGAAAGAGGACATGAGTTCATTATATTAGCAGATAATGGTGAAGACTTAGATAAACATTT
ACCAGATATGGATGTGATTATTAGTGCGCCATTTTATCCTGCATATATGACTCGTGAACG
TATTGAAAAAGCACCGAACTTGAAATTAGCAATTACAGCAGGTGTAGGATCTGACCATGT
AGATTTAGCGGCAGCAAGTGAACACAATATTGGTGTCGTTGAAGTTACAGGAAGTAATAC
AGTTAGTGTGGCAGAACATGCGGTTATGGATTTATTAATACTTCTTAGAAACTATGAAGA
AGGTCATCGTCAATCAGTAGAAGGTGAATGGAACTTGTCTCAAGTAGGTAATCATGCGCA
TGAATTACAACACAAAACAATTGGTATTTTTGGATTTGGTCGAATTGGACAACTTGTTGC
TGAAAGATTAGCGCCATTTAATGTAACATTACAACACTATGATCCAATCAATCAACAAGA
CCATAAATTGTCTAAATTTGTAAGCTTTGATGAACTTGTTTCAACAAGTGATGCGATTAT
AATTCATGCACCATTAACACCAGAAACTGATAACTTATTTGATAAAGATGTTTTAAGTCG
TATGAAAAAACACAGTTATTTAGTGAATACTGCACGTGGTAAAATTGTAAATCGCGATGC
GTTAGTTGAAGCGTTAGCATCCGAGCATTTACAAGGATATGCTGGTGATGTTTGGTATCC
ACAACCTGCACCTGCTGATCATCCATGGAGAACAATGCCTAGAAATGCTATGACGGTTCA
CTATTCAGGTATGACTTTAGAAGCACAAAAACGTATTGAAGATGGAGTTAAAGATATTTT
AGAGCGTTTCTTCAATCATGAACCTTTCCAAGATAAAGATATTATTGTTGCAAGTGGTCG
TATTGCTAGTAAAAGTTATACAGCTAAATAGAATAAGGATGCTGGGCTAGCGATTAACGC
TTTCAATTTTATATAAATGAATCATATAAGCACTACTGCTGTTGTAAAGATGGCAGTAGT
TTTTTTATGATTACATCTAAGTATAGTCACGGCTATGTTAGGACAATGATTTAACATTTA
CGCACATATGTGTTCACTTACGCAATTATTGATAAATTTCATTCATTTGGAATAATATAT
AGTCATATAGTGCTAATTTTTTTGAGGCATTATATGCAAGATGCATTGTAAAGTCGATGC
ATTTGTTTGTTAAATAACTTTGTATAACTAAAAATTCTTTGTTTAAACGTATAATCTAAT
AATAGATTTTATATAAATGGTAGTGTGTATATATGTGGAAAGGGGTGTAGTTATTAATGA
AACGCTTAAGTACGACTTTGAAAGTACGATTGATTAGCAATTTTTTACAGCTAATTATTA
CGACAGCATTTATACCGTTTATAGCACTATATTTAACAGATATGTTAAGTCAATCAATTG
TCGGTATATATCTTGTTGGTTTAGTGGTTCTAAAATTTCCATTGTCCATTATATCTGGTT
ACCTTATTGAGATATTTCCGAAAAAGTTGCTAGTACTTATTTATCAAGCGACGATGGTGA
TAATGCTTGTGTTCATGGGCGTATTTGGGTCACATCAATTGTGGCAAATTATTGGTTTTT
GTGTTGCATATGCCATATTTACAATCGTTTGGGGATTACAATTTCCAGTTATGGACACAT
TAATTATGGATGCAATTACCGAAGACGTGGAACATTATATTTACAAGATTAGCTATTGGA
TGACAAACTTATCGGTAGCTATTGGGGCATTGTTAGGTGGCTTGATGTATGGCTACAGTA
TGTTACTACTTTTCTTAATAGCAGCTTGTATATTTTTAATTGTACTCTTTATTTTATATA
TTTGGTTACCTCAAGACCGAAATCAAGTAAAGCAAAGTGATGACAAGAGGCATGCAAGTC
GTTATCAAAAATTACAAATAATGAATATATTTCGCAGTTATAAATTAGTTTTGAAAGACC
GTAATTATATGTTATTGATTTCGGGGTTCAGTATCATCATGATGGGTGAATTTTCAATCT
CCTCATATATTGCTATTAGACTAAAGGATCAGTTTGAAACAATAAGTATAGGTTCATATG
ATATTACAGGTGCTAAGATGTTAGCAATCTTGCTAATGATTAATACGGTCGTCGTCATTT
TACTCACGTATTCAATCTCGAAAGTTGTATTGAAAATAGATTTTAAAAAAGCTTTAATCA
CTGGTTTGCTGATTTATATTGTTGGCTATAGTGGTCTAACCTATCTTAATCAGTTTGGCT
TATTAGTTGTTTTTATGATAATTGCGACTGTAGGTGAAATTATTTATTCGCCTATAGTTT
CAGAACAACGCTTTAAAATTATTCCTAAAGCTAAAAGAGGAACATATAGTGCAGTTAATG
CATTAGGTATTCATTTTTCAGAAACACTAGCTAGGTTAGGGATTGTGTTGGGTGCTTTCT
TAACGTCATTACAAATGGGACTGTATATGTTTATCGTTTTAACAATTGGTGCTAGCATGC
TTGTTGCTGGTGTATTCGGGGGACAAAAACAAGTGAATACAAATTGAATTTATTTAAATA
TTTATTCTATGCATCTTTTTATATTGAAAACCTATTAATTTGGTCGTAATTAAAATAGAG
ATAAATTTATTAAGAATTTGTTAAAATTTAAGGATAACAATTGTTTTATGCGAGTTGTTT
GTTTAATATAAACTTGCTTCATGGATATTTTGTAACAACAATATTGAATTTGCAATGAGA
TATGAACAACAGAAAGTGATTAACGAGTTGTAGTATGCTATTTATCGAAGATGTATGTAA
TTTACATTGAAAAATATACCAATTGTAACGATGATACAAGATGTATTTTAGGGTAGAATA
TATCGCTCATATGTTGCGAATGGTGTTTTATATTAATCATTACATAACGAGTTAATTAAC
ATTTCGTCGGTTATCATATCATCATGCAATTTCAGTAAGTAATGAGTATTATGATATGAA
AGAAGGACTTTTTATGATTATGGGTAATTTGAGATTTCAACAGGAATATTTTCGTATATA
CAAAAATAATACAGAATCAACGACACACCGTAATGCGTATTGGGTTAAACTCGCTAAAAA
TGTTGAAGCTACTAAAATGATGTATGCATTATCGACAATTGTGCAACAACATGCATCTAT
AAGACATTTTTTTGATGTTACTACCGATGACAATTTAACAATGATACTTCATGAATTTCT
GCCTTTTATTGAGATAAAACAAGTTCCATCTTCTTCCGCAAACTATGATTTAGAAGCTTT
TTTTAAGCAAGAATTAAGTTCTTACCATTCTAATGATTCACCTTTATTCAAATTTAAATT
GTTTCAGTTCGCTGATGCTGCATATATACTATTAGATTTTCATGTGTCCATTTTCGATGG
TAGTCAAATTGATATTTTTCTTGATGATTTATGCAATGCATATCGTGGCAATACTGTTAT
TAACAATACTCGACAGCATGCACATTTAAATAGAAATGATGATAAAGACAATCAAGATGC
ATCGCATATAGCATTAGACTCAAACTATTTTCGGTTAGAGAATAACTCTGACATCCATAT
TGATAGTTATTTACCAATTAAGCATCCATTTGAGCAAGCTTTATATCAAACGTATTTGAT
TGATGATATGACATCAATAGATATGGCATCGTTGGCTGTTAGTGTGTATTTAGCTAATCA
TATAATGAGTCAACAACATGATGTCACATTAGGTATACATGTACCATCACATTTACCAAA
TGATTTACACGGAAATATTGTGCCATTAACGTTAACAATCGATGCAAAAGATGTATGTCA
ACGTTTTACAACAGATTTTAACAAATGTGTGTTGCAAAATATGTCGCAATTACAGTGCGC
GAAGTCTTCGCTTTCATTAGAGACTATTTTTCATTGTTATCATCAAATGATGTCTTGTTG
TAATGATGTTATTGAGGATGTACATCAAATACATGATGCACATACATCTTTAGCGGATAT
TGAAATTTTTCCACATCAACACGGGTTCAAAATTATATATAACAGTGCAGCAAATGATTT
GCTCTCAATCGAGACGCTGAGTGACTTAGTTCGAAATATTTATTTGCAAATTACTGAAGA
AAATGGAAATAAACGAACAACTGTAGATGAACTTAATTTGATGACAGAACGTGATATTCA
ATTATATGACGATATCAATTTAAGTTTGCCTGAGATAGATGATGCGCAAACAGTTGTTAC
CTTATTTGAGCAACAAGTTGAAGCAACGCCGAATCATGTCGCTGTGCAATTTGACGGAGT
GTTTATAACATATCAAACATTGAATGCACGCGCGAATGATTTAGCACACCGTTTGAGAAA
CCAGTATGGTGTTGAACCTAATGATCGTGTCGCTGTCATAGCTGAAAAAAGTATTGAGAT
GATAATAGCGATGATAGGTGTGTTGAAAGCTGGTGGGGCTTACGTGCCAATTGATCCGAA
CTATCCAAGTGATCGTCAGGAGTACATTTTAAAAGATGCAACGCCTAAAGTTGTAATAAC
GTACCAAGCTTTATATGAAAATGGTAAACAAAATATTAATCACATTGATTTGAATAAGAT
AGCGTGGAAAAATATTGATAATCTTTCTAAATGTAACACGTTAGAAGATCATGCTTATGT
TATTTACACGTCGGGGACAACTGGTAACCCTAAAGGGACACTAATTCCGCACCGAGGTAT
TGTTCGCTTGGTCCATCAAAATCATTATGTACCATTAAATGAAGAGACGACGATTTTGTT
ATCAGGAACTATAGCCTTTGATGCTGCAACATTTGAAATATATGGTGCATTGCTCAATGG
TGGAAAGCTGATTGTTGCTAAAAAAGAACAATTATTAAATCCAATAGCGTTAGAACAATT
AATCAATGAAAATGACGTTAATACTATGTGGTTAACCTCCTCATTATTTAATCAGATTGC
TAGTGAACGAATAGAAGTATTGGTACCGTTAAAGTACTTATTAATTGGTGGAGAAGTATT
GAATGCTAAGTGGGTGGATTTGCTTAATCAAAAACCGAAGCATCCTCAAATTATTAATGG
TTATGGACCAACTGAAAATACAACATTTACAACGACGTATAATATACCTAACAAAGTTCC
AAATCGTATTCCTATTGGTAAACCGATTCTTGGTACTCATGTTTATATCATGCAAGGCGA
GTGTCGATGTGGCGTTGGTATTCCTGGAGAATTATGTACAAGTGGCTTTGGGTTAGCTGC
AGGTTATTTAAATCAGCCAGAATTGACAGCAGATAAATTTATCAAAGATTCAAATATAAA
TCAGCTGATGTATAGAAGTGGTGATATCGTTCGTCTATTACCCGATGGCAACATAGATTA
TTTATATCGAAAGGACAAACAAGTTAAGATTCGAGGGTTTAGGATTGAGTTGTCAGAGGT
TGAGCATGCGCTCGAGCGTATACAAGGTATTAATAAAGCAGTTGTTATTGTTCAAAATCA
TGATCAAGATCAGTATATCGTTGCTTATTATGAAGCGATGCATACATTATCACATAATAA
GATTAAATCACAATTACGTATGACCTTACCGGAGTACATGATACCAGTTAATTTCATGCA
TATTGAGCAAATTCCTATTACTATTAATGGGAAATTAGATAAGAAGGCATTGCCTATCAT
GGACTATGTCGATACGGATGCCTATGTAGCACCGAGTACAGATACCGAACACTTGCTATG
CCAAATTTTTGCAGATATTTTACATGTGAATCAAGTAGGTATTCATGATAATTTCTTTGA
ATTAGGTGGCCATTCATTAAAAGCAACGTTAGTGGTGAATCGGATAGAGGCATCTACTGG
GAAACGATTACAAATTGGTGATTTATTACAAAAGCCAACTGTATTTGAACTAGCACAAGC
GATTGCTAAGGTTCAAGAACAAAACTATGAAGTGATTCCAGAAGCTATAGTTAAAGATGA
TTATGTGCTGAGCTCTGCACAAAAGCGTATGTATTTATTATGGAAATCAAACCATAAAGA
TACGGTGTATAACGTACCTTTTTTATGGCGGTTATCATCAGGACTTAATGTAGCTCAATT
GCAACAAGCAGTTCAGCATTTGATAGCGCGACATGAGATTCTACGAACACAATATATTGT
TGTAGATGATGAGGTTCGACAACGTATTGTGGCAGATGTTGTAGCTGACTTTGAAGAAGT
TAACACGCATTTTACGGATGAACAAGAAATCATGCGCCAATTTGTGGCACCTTTTAATTT
GGAAAAGCCAAGTCAAATTAGAGTGAGATACATTAGAAGTCCCTTACATGCATACCTGTT
TATAGATACACATCATATCATTAATGACGGTATGAGTAATATACAATTAATGAATGATCT
TAACGCACTTTATCAACATAAATTATTGTTACCACTTAAATTGCAATATAAAGACTATAG
TGAGTGGATGTCGCATCGTGATATGACGAAACATAGACAATATTGGTTATCTCAATTCAA
AGATGAAGTACCTATTTTAAGCTTACCGACAGACTATGTTAGACCAAATATTAAAACGAC
AAATGGAGCAATGATGTCATTTACAATGAATCAACAAATGAGACAGCTACTTCAAAAGTA
TGTAGAAAAGCATCAAATTACTGATTTTATGTTCTTTATGAGTGTGGTCATGACGTTGTT
AAGCAGATATGCTCGAAAAGATGATGTTGTTGTCGGTAGTGTGATGAGTGCGCGTATGCA
TAAAGGCACGGAGCAAATGCTAGGCATGTTTGCTAATACGTTGGTATATAGAGGGCAACC
GTCACCTGATAAAATGTGGACACAGTTTTTACAAGAGGTTAAGGAAATGAGTTTGGAGGC
ATACGAGCATCAAGAATACCCATTCGAATGTTTAGTAAATGACTTAGATCAATCACATGA
TGCCTCACGGAATCCATTATTTGATGTCATGTTAGTACTACAAAACAATGAAACGAATCA
TGCTCATTTTGGGCATAGTAAATTAACACACATTCAACCCAAATCAGTGACGGCGAAATT
TGATTTATCTTTCATCATTGAAGAAGATCGCGATGACTATATAATCAATATCGAGTATAA
TACCGATTTATATCACTCAGAAACAGTTCGTCACATGGGTAATCAATGTATGATTATGAT
TGATTATATTTTGAAGCATCAAGATACACTACAAATTTGTGATATACCAAACGGCACGGA
GGAACTTCTAAATTGGGTCAATACGCATGTTAACGATCGAATGCTTAATGTCCCGGGAAA
TAAATCTATCATAAGTTACTTTAATGAAGTTGTCTCACGACAAGGTAATCATGTTGCGCT
AGTTATGAATGATTTGACAATGACGTATGAAACATTACGCAACTATGTGGATGCCATTGC
GCACATGCTTCTATCAAATGGTGTGGGCAATGGTCAACGGGTTGCCTTGTTTACAGAACG
TAGTTTTGAAATGATTGCGGCGATGTTGGCGACAGTTAAAGTAGGTGCATCTTATATACC
TATCGATATTGATTTTCCGAAAAAGCGACAAGGCGCAATTTTGGAGGATGCTAAAGTAAC
TGCAGTCATGTCTTACGGCGTTGAAATTGAAACGACATTACCAGTCATTCAATTGGAAAA
TGCTAAAGGCTTTGTTGAATCAAAGGAAAATGAACAATATGATGATTTACATGGCAATCA
ACTTGAAAACACAGCGATGTTAGATAATGAGATGTATGCTATTTACACATCTGGTACGAC
CGGGATGCCTAAAGGGGTTGCCATACGACAACGAAATTTGTTGAATTTAGTGCATGCATG
GTCAACTGAATTGCAATTAGGCGACAATGAAGTATTTTTGCAACATGCAAATATTGTTTT
TGATGCATCAGTTATGGAGATTTATTGTTGTTTGTTAAATGGTCATACGCTTGTGATTCC
AGATAGAGAGGAACGTGTTAATCCAGCACAGTTACAACAACTCATTAATAAGCATCGTGT
GACGGTGGCGTCGATTCCGTTACAGATGTGTAGTGTTATGGAAGACTTTTATATTGAAAA
GTTGATTACAGGCGGGGCAACTAGTACGGCATCCTTTGTTAAATATATTGAGAAGCATTG
TGGCACGTATTTCAATGCCTATGGACCATCTGAGTCAACAGTCATTACATCGTATTGGTC
ACATCAATGTGGTAATTTGATACCTGAGACGATTCCAATTGGCAAACCCTTATCTAACAT
CCAAGTGTATATTATGTCAGATGGTTTGTTATGCGGTATTGGTATGCCAGGCGAGTTGTG
TATTGCAGGTGATAGTTTAGCGATAGGATATATTAATCGTCCAGAATTAATGGCTGATAA
ATGGCAAAATAATCCATTTGGTAAAGGAAAGTTGTATCATAGTGGTGATTTAGCACGTTA
TACATCTGATGGTCAAATTGAATTTTTAGGAAGAATAGATAAACAAGTGAAAGTTAACGG
GTACCGTATTGAACTTGATGAAATTGAAAATGCAATATTAGCTATTCGTGGTATATCGGA
TTGTGTTGTAACAGTAAGTCACTTTGATACGCATGATATATTGAATGCTTATTATGTCGG
AGAGCAACAAGTGGAGCAGGATTTGAAGCAATATTTAAATGATCATCTGCCTAAGTATAT
GATTCCTAAGACTATAACGCATATCGATTATATGCCATTAACCACGAATGACAAGGTGGA
TACTACGCGTTTGCCAAATCCATCACCTATACAACAGTCTAATAAAGTGTATAGCGAACC
ATCTAATGAAATTGAGCAGACATTTGTTGATGTATTCGGAGAGGTATTGAAACAAAAAGA
TGTCGGTGTTGACGATGATTTCTTTGAACTTGGTGGTAACTCATTAGAGGCGATGTTAGT
TGTCTCGCATTTAAAACGATTTGGCCATCATATTTCAATGCAGACATTATACCAATATAA
AACCGTGCGACAGATTGTTAATTATATGCACCAAAATCAACAATCATTAGTTGCATTACC
GGATAATCTTTCGGAATTACAAAAGATTGTTATGTCTCGTTATAATTTGGGTGTTTTAGA
GGATAGTCTAAGTCATCGACCTCTAGGAAATACACTATTGACTGGCGCTACAGGGTTTTT
AGGTGCTTATCTGATTGAAGCACTACAAGGATACAGTCATCGCATTTATTGTTTCATACG
TGCTGATAATGAGGAAATAGCATGGTATAAGTTGATGACGAATTTAAATGATTATTTTTC
AGAAGAGACGGTTGAAATGATGTTATCAAACATTGAAGTCATTGTTGGTGATTTTGAGTG
TATGGATGATGTTGTTTTACCAGAAAACATGGATACGATTATTCATGCAGGTGCTCGTAC
AGATCACTTTGGTGATGATGATGAATTTGAAAAAGTAAATGTTCAAGGTACTGTTGATGT
CATACGTTTGGCACAACAACATCATGCAAGGTTAATATATGTGTCTACGATAAGTGTGGG
AACTTATTTTGATATAGACACAGAAGATGTGACATTTTCAGAAGCGGATGTCTATAAAGG
GCAACTACTAACATCACCATATACACGGAGCAAATTTTATAGTGAATTAAAAGTATTAGA
AGCTGTAAATAATGGCTTAGATGGTCGGATTGTACGTGTTGGTAATTTGACGAGTCCTTA
CAATGGAAGATGGCATATGAGAAATATAAAGACTAACCGTTTTTCAATGGTAATGAATGA
TTTGTTACAACTGAATTGTATCGGGGTTAGCCTCGCTAAAATGCCTGTAGATTTTTCTTT
TGTGGATACGACTGCAAGACAAATTGTCGCATTAGCACAGGTCAACACACCACAAATCAT
TTACCATGTGCTATCACCTAATAAAATGCCGGTGAAATCTTTGTTAGAATGCGTTAAGCG
CAAAGAAATTGAACTCGTCAGCGATGAATCATTTAATGAAATTTTACAGAAACAAGACAT
GTACGAAACGATTGGATTAACTAGTGTTGACCGTGAACAACAACTAGCAATGATAGATAC
AACATTAACATTAAAAATAATGAATCACATCAGTGAAAAATGGCCAACGATAACTAACAA
TTGGCTGTATCATTGGGCACAATATATCAAAACAATATTCAATAAGTAAGTAGGGAAAGT
TATGACAGTATTTGTAATGCAATTACAGAGTAACTTGAAAAGTATTGAAGAATTAATATC
ACAAAGTCGTTGGTCATATAAAAAACCGCGTACAGTCAACTATAGATACAATCAAGATAA
ACTCATGCACAGATTGGGAGATATTTTAGTGCAATATGGAATTCAACATGACACAGGTTT
ATTACCACATGAATGGCATTATCACATTTCGCCACGAGGTAAGGCAGATATTGTTCAACA
CAATCGTGATGGACAGCCCATCTATGTGAGCTTATCATATAGTTATCCTTATATCGTGTG
TGTTGTCGATAAAGAACCAGTTGGTATAGATATCGAAAAGATATCACAACGTTTAGACTG
GCGTACGTTAGTGACGTGTTTCTCTACAAACGAAGCACATCAAATATGTAGTTTAAATGA
TTTTTATCAAATATGGACACAAAAAGAAAGTTTTACAAAATTAATTGGTGAAGGTTTAAT
CAAAGGATTGGACATTTATGATATGACACAATCACACTTTTATCAATCACGTGAAGTGAA
GTTCAAACAATTTATTTTTGATCAGTTTATGGTACAGGTATGTTTCTTAGGAGAGGCACC
CTGGGGTTATAAAAAAGTGTCTGTATTTCAGTTATTGAGTAGTTAATATGACGTCTGACA
GTATCATTGCGCAGTGATTTTAAACTATACTGCCTAAATGTTTACTGTTAGATGTTTTTT
TATTGGAAAAACGAAAGGTGAATACACGATGGCATCATTCAAAATCATGACGAGATTAAA
GTAAGTGATAAGGTGAAAATAGACTGAGCAATATTGAAATTACCGAAAATAATAGTTTGT
TGCGACGCATTTGAGACTTTAATGCTCACGTAAGTTGGCTGGAATCATATCATGTCAGTT
AATAAAATAACGTGAGCATCAATCATCATACTCAAACGATGATTTAAAACTCACGTTAAT
GTTAGTCAGTGTATTAATTTAATTTATAGCGATAGACAAAATGTTGTCGCACTAATTCAA
TTGTCATCATCCAGACGATATGGCCAAAGAATTCTGACAGATGCTCTTGGAATGGTTGAT
CCCACACAGCAGGTACAGTATGCATGATTGGCATAATGATAAGGTGGAATAATACCCAAA
TAGCAATACCAAAAACAGCACCTTGTCCCATTGCTAAGTAAGCGTATTTTTTAACTAATA
TGCAGTAAATAATTGCAATGACGATAGAAAAACTAAAGTGGACAATAAAGCTTACCCAAG
GCAATTCCATATTTGAAAATGTATATGTTTGATGCGTAAACTCACTACTAAATCCTAATT
GTTGCAATAACTCTTGAGGTGGGTTCGTTGCATTACGTTCTGGTGTGCGAGGTGGAAACA
TGACCTCCCAACCTAATTTTACAATTCCAGATAACAAGCCACCGATAATTCCAGCATAAA
TGAATATACCCATTTGTCGTTTCGTCAACTTAAGGACTCCTCTCTATTTACTATCCTCAT
TATAGTATTTTGTGAAAATAATCACAATAAAAACTTTGCAAAACTTAAAGTATTTTGATA
AACAAATTTGTAAAAGGTTATTAGTTTTTTACATCTCATATTGTATCGTACTGTATTCAA
AATTGTTAACGAGATGAACGGTAAATAAATGTTTTAGCGCAATGGATAATCGAACTGGAA
TCATCGCGTGTCAAAACTTGTTAGGCCTTAATTTCATAGTTATGAATTAAGGATTGTTGT
GCCAACAAAATCATTATTGTAAATAGATTCAATGATATTTGGCTTGTTTCCTGATGCAAT
GATAACTTTAGGACAGCCATTTTCAATCGCATTTTTGGCATCTAGCACTTTGGGAATCAT
ACCTCCATAAATATCACCATGTTCAATATATTGATGAATATCGACTAATGGCAATTGAGG
TATAACCACATCATTGATGAGTACACCTGCAATATTACTTAATACATAAATAGGCGCTTT
TAATGATGATGCAATAAAATAGGCAAGCGTGTCAGCATTAATATTGTAAAATTCTCCATC
ATGGTTATTGAAACCAATCGAATTGATGATAGGTACAAATTTAGTACATATATACTGTAA
AGCATCCTTATTTAAAGCGGTCGGGACACCGACATATCCATATTGTTGATCAAAACGTTT
AATTTCAAATAATTGAGCATCCAAACCACATAAGCCTATCGCAGAACATTGGTGCTGGTT
AAATTGAGCTACTAATGCAGTGTTAACGTCTGCAATGAGCGTGTGTTTAGTAATGGTCAT
GGTTGCTTTATCAGTCACTCTTAGGCCATTAACAAAGTGTGGCTCGATTTGCTGGTTTGA
TAATGCATCATTAATAAATGGGCCACCGCCATGAACGATAATAGGGTAGATGTTGTTTAA
TCGTAAATGCTTAATATTGTTAATAATTGATGGATGCATGTCACTAAGTGTACTGCCACC
AATTTTAATGACAATAAATTTCATCTAACCAACACCACCTTATGTTCGATATGATGCGTT
GATACGCACATAATCATAGGATAAATCACAACCGTATGCAGTCGCTGCAGCGTTACCTAA
ACCAAGCTGAACGTCAATTGTGACATTTTCATGAGTTAATGTATTCGACATAGCTTGCTC
ATCAAATAGTACAGCCATACCTTTATCAACGACAGGTATTTGGTTCAGTTGAACATATGT
GCAGTTAGGATCAATTTCACATCCGCTGTAGCCAATAGCTGTAATGATTCGACCAAAATT
GGCATCTTCGCCAAAAATAGCTGATTTTACTAGATTTGAACTTACGATAGTTTTACCGAT
TTTTCTTGCATCTGATATTGATTTAGCGCCTGACACATTGACGCTGATTAACTTTGTTGC
GCCTTCGCCATCTCTGGCTATAGCTTTAGCTAAAAATGTACAGACAAAATTGAATGCATC
AACAAATGTTTCCCATTGTGGATGGTCTTGACTAAGTATTTGGTGTTCAACTTGGTGATT
TGCCATGACTAATACCATGTCATTTGTACTTGTATCGCCATCAACAGTAATCATATTAAA
TGTATGGTCAGTCGAAGATTTTAATAATTGATGAAGTGTATTCGATTCAATCGATGCATC
GGTTGTTATAAAAGCAAGCATGGTAGCCATATTTGGGTGAATCATACCTGAACCTTTGGC
GCTACCACCAATTGTAACGGTTTTACCATCGATTTTTAGTGATACAGCGATATGTTTTGT
ACAGGTATCAGTTGTTAAAATTGCCTCGTTAAACGCACCTGGCGTTGCAAAATTAGCATC
CTTAATATGTTCGGTCCCAGTCTTAATTTTATCCATAGGCAAATATTCACCAATGACCCC
AGTTGAAGCAACAGCAACATGCTCAGATGGTATTTGAAGTTGTTGAGCAACCCATGTTTG
TGTTTGTCGTGCATCATCTATGCCTTGTTGACCGGTACAAGAATTTGCATTAGCTGAATT
AACAACAAGTGCTTGTAATTTTCCTTTAGACTTTTGTAAAGTGTCTTCAGTGACAATAAG
TGGTGCAGCTTTAAACTGATTTAAAGTATATACGGCAGCTGCACTTGCCAAAGACGATGA
GTAAATCCACCCAAAGTCTTTTTTGTTAGCGCGTAAACCGATGTGCATACCACCAGCCGT
GAAGCCTTGAGGTGTACTGATATCGCCATGTTTAATAATTGAAAAGTTATATTGTTGTGA
TGTCGTTTCTTGATGTTTCATTCTAACACCCCTTATGGATAAACTGGTGATTGATTTAGG
CCAGTCGTCACTTCAAAATCATACAATATATTTAAATTTTGAATGGCTTGCCCACTTGCG
CCTTTGACAAGGTTATCAATCACTGATACTAAAATTGCTGTTTGCGTTGTTTCATCTACA
TAGATGCCGATATCGCAGTAGTTACTACCGAGTACTTCTTTTGTGGTTGGAAAAGTCCCA
ATATCTCTAATTCTGACAAATGGCTGATTAGCATAATAAGAGGTTATTAATTTATGTAAT
GATTCAGTCGTATATTCAGATGATAATTTGACATATATTGTTGATAAAATACCTCGTGTC
ATTGGTACGAGATGTGGTGTAAATATGACTGATACATCTTGACCCGCAATGATAGATAAA
TATTGCTCGATTTCCGGTTTGTGTTTATGGTTTCCGATTGCATAAGCGCTTAGATTTTCA
TTCATTTCTGAAAAATGAACACGTTGTGATAATGAACGACCAGCACCTGACACGCCGGTC
TTAGCATCAATAATAATAGATGACAAATCTACTATTTTTTCGCTAATAAGTGGATGTAAT
GCTAATAATGTTGCTGTAGGGAAACAGCCAGGATTAGAAATGAGCTTCGTTCCATTGTTA
TCAAACGATTGCCATTCTGAAATGCTGTAAGTAGCATGATTCAAATCATCTTGTGCTGCA
GCAGTTTCTTTGTAATATGCTTCATATATTTCACGATTCTTAATTCTAAATGCGCCAGAT
AAATCGATAACATGAATACCTTTTTCTACTAAGGGAGGGATACATGTTTTACTTACGGGT
GCTGGTGTCGCAAAGAAAATTACATCACAGTCATTATTGTCCACTGTAAGTGCTTCGAAA
TGTTGCATAATATGTTGTAAATGTGGAAATGTTAATTTCAACGGTTCATCTACTTTTGAA
TGTGAGTAGATGTGTGCAATCGTTACATGAGGATGTGTTTGTAACAATCGAATTAATTCA
ATTGCGCCATAACCGCTACCGCCAACGATACCTACTTTAATCATCATGAATCCCTCCTAT
GTCATATATAAATGATTAATTGTTAATTTTTAAAAACGTCTTGAAAAGCTGCAACAATTT
GATGGATTTCCTCTTTATCAATGACTAGAGGTGGAGACAATCGAATGATAGTACGATGCG
TGTCTTTGCATAAGATTCCACGTTGAATCAGTTGATCCACAAAAGGTGCAGCATCTGTGT
TAAGCTCTATGCCTATAAATAAACCACGACCTCTAATTTCTTTAATACTAGGATGTTTAA
GTTGTAGCAACGCTTTTAATAAAAATGAACCTAAGCGTTCTGATCGTTCAACCAGTTGTT
CATCTTTAAGTACATCAAGCGCTGCCGTCGATATTGCAATGGCTAAAGGGTTACCACCAA
ATGTCGAACCATGTGTACCTGGTGTTAGAACACGCATGACATCATTATTTGCAAGTACAG
CAGATACAGGGTATAAGCCGCCACCCAATGCCTTACCTAAAATATAAATGTCTGGAACGA
CTTGCTCCCATTCCATAGCAAACCATTTCCCAGTTCTACCAAGACCAACTTGAATTTCAT
CTGCAATCAATAATATTTGATGTTTATCACATAGTTGACGCACAGCTTGAATATATCCTT
TCGGTGGTATATTAACGCCACCTTCACCTTGAATTGGTTCCAAAATAATTGCTGCTGTAT
TTGGTGAAATAGCTTGTGTTAATTGTTCAATGTCTCCAAAATCTACAGTTGTAGTGCCTT
GAAGTAGGGGGTGAAATCCTGCTTTATATGCGTCGTGGTTAGATAGTGATAATGAGCCAA
GTGTACGACCGTGAAAATTGCTATTCATAGCGATGATTTCAACTTGTCCGTCAGTAATGC
CTTTAACTTCAGAGCCCCATTTTCTAGCAATTTTAATGGCTGCTTCAACAGCTTCAGTAC
CAGAGTTAAGGGGGAGTACTTTGTCTTTCTTAGCAAGATGACAAATTTTTTCTTCCCATT
TCCCGAGATTGTCACTATAAAGGACACGTGAAATGATAGACAACTTTGAAGCTTGTTCTG
TCATCGCTTTAACAATTGTTGGATGACAATGGCCTTGGTTTGCAACTGAAAAACCCGAAA
TGCAATCTATATATTGTTTGCCATCAGTATCCCAAACTTTGACACCTTTACCTTTAGAAA
TGACAAGCTTAAGTGGTGCATAATTATTAGAGCTATAATAATCAGTTAATTCAATGATTG
AATTCATCGGTCTCCCTCCTTTATATTTATATAATTTAAAGAATTAATATTAATATATTA
CAGTTGTTCGATATAAGTGTCAAATGTAAATTTAATAATATAAAGATAAGGTTGTGTTTG
TATTAATGTGATTTGTAAAATGAAAGTACTAATATTTTTTGTGGATAATCATTGATATGT
ATGTATACGATTGCAGTTTAATGTAGTATGAATAAAAAATGCCACAAGCATATGTTTAAC
ATATGACTGTGGCATAGTATTATGCTTGTGGAATTTTACGATGCTTAATTTTATAAATAA
TGAAGCCGATAATGAAACCAATCAAACTGAGAACAACCCAGCCCATACCAATGTCTGATA
ATGGTAAATATTTTTGGCTGAAATTAATCAAAGTTTGTGAGAATGATGTGCTTGAAATGA
ACTCTGGACTAGCTTTTAATCCATCTACTAATGCAGCAATCATTGTAAAGAAAATGGTAC
ATTGATAAATAATTTTTGAATGATGGAATTTGCTACTAAATAATGTTAGTACAATCAAGG
CAATTGCTAATGGATATAAGAACATTAACACTGGGACTGAGTACATAATAATCTTAGTTA
AACCAACATTCGCGAATAAGAACGAAATAAAGCTTACAACTGTTGCAATCGCTAGGTAAT
TCATTTTAGGGAAAAGGTGTTCGAATGTTTCTGAAAATGCCGTAATCAAACCGATGGCTG
TTTTTAAACAAGCAACCATAACGATAAGTGACAACAGGACGATACCGTAGTTACCTAAGT
AGTATTGCGTAATTTGCGCTAAGGCAATACCACCATTTTCACTAAGTTTGAAATGACCAA
TACTTAATGTACCCATGATTGCTAGTAGGGTATAAATGATTCCCATCATAATGATACTGA
TAGTACCAGACTTAATTGTTTCTTTAGCGATATCAGTTGGATTTTCGATACCTAACTTTT
TAATCGTTGCAACAATGATGATACCAAATGCCAATGACGCTAGCGCATCTAAGGTATTGT
ATCCATCTAAAAAGCCGTTAAATAAGGCATTTGATTGATATTGTTTACTAATAGGTGCAT
CAGATATGCCACCTAATGGATGGATAAAAGCAAATAATAAAATAATTGCTAATAATACTA
AGAATACCGGATTTAAAAATTTACCGATATATTCTAAAATTCTTGATGGCTTTCTCGCAA
AAAACCATGCAATCACAAAGAAGACGAAGCTAAAAATAAATAAATATAAAGTGATTTGCT
TTGGTGATAAAAATGGCGAAAATGCAATTTCAAATGATGTCGTTGCCAGTCTAGGTAAGG
CGAAAAATGGTCCGATAACTAGATATAAGGCAATCGTGAAAATGTAAGCATATGTTTTAT
TAACACGCGATGCAATTTCAAATAAACCAGATGTCTTTGAAATGCCAATAGCAATGATAC
CTAGAAATGGTAAGCCAATTGCTGTAATTAAAAATCCTAAGTTAGCGATAAAAACGTTAG
AACCAGCAGCTTGACCCAAGTGTATTGGGAAGATAAGATTGCCGGCACCAAAGAATAAAC
CAAATAACATAGAACCTATAAACATGTTTTCTTTAAATGTTAGTTTCTTCTTCATATATG
TATTTGTTCTCCTTTTTAGAACTTATAAAAATCTACTTAATTAAGATAATATCAAAAATC
AAACATAAAGTGATACATAATTTTGCAATAAATACTAAATTTTTTGAAAATTCCGGAATA
AATACTGTTTTTTATGTAGTAGGGGCGTAAGTTAAGAACGATTTAACAGATATAGAATAT
GTTAAATATAGAAGGTTAGACAACCCGACGTATTAATACTTTGTGAAATAAAGATCCCCC
TCAACATGATCGAAGGGGGGAAGTATATGTTTAGTTCAATATATTTAGAAAGTCGTTTGT
AGTTATTGTTTGTCCCATTAATGGGAATACATTATCTATTGGAAATTGATGTAGCGTTTC
GTTTTGTGCACTCATCATATCTGTAACAAAAAACTGATTGTAGTTTAATTGATAGGCATC
TCGCGCTGTCGTATCTACGCCAATATGCGTTGCGACACCACCAAGAACAATCGTATCAAT
TCCTCGACGTCGCAATTGTAAGTCCAAATCTGTTCCTACAAATGCACTAAAATGTCGTTT
GTCTATGACAAAATCGTCATCTCTCTTGTCTAATAAATGATGGAAACGACTGTAGTCGTC
GCCTTCTTTTGGTGGTAATGAGATCATTGCATTTGGTTGCAATACATCTTTACCATCATA
GAAATTCACGCGAACAAAAGCGATAAAGCCATTGTTTTTTCTAAAAACATCTATTAATTT
ATTAGCGTTTTGAACGACATTTTCAGCTGTATGTGGCGCATAATCCATCTTAAGTATACC
TTCTTGCAGGTCGATTAACACTAAAGCGGTTTTATTAAAATTAATCATCTTATATCAGAG
TCCTTTTCGTTTAATAAAGTATTCGCTTAAACTTATACCCTGTATACGATGAAATTATTT
ATTTTGTTGTGAAAAAGCTTTAGCGATATCGATCAGTTTCTTCGGTGCGTCTTCGACAGA
CATTTTGACTTCGACAAAATGCATCACATCGGGATGACCATTAATTGCATTAAACGTGTC
TTGTAAATCTTTTGATGATTCAACGTCATGAATTTCAACATTTTTACCACCAAATACAGC
TGGTAAAGCTTTATAATCCCACATGTGAATTTCATTATAAGGTTCATACATGCCGTGAAT
AAGTCGTTCTACCGTATAGCCGTCATTATTAATCACAAATAATACCGGTTTAATATGCTG
TCTAATCATAGTTGAAATAGCTTGAACAGTTAGTTGCAATGAGCCATCACCAATTAATAA
TAAGTTACGACGATCTTTGTCTGCTAATTGTGAACCTAATGTTGCAGGTAATGTATAGCC
GATAGAACCCCATAACGGTTGCCCTATAAAAGTATTGTTTTTGTATAATGCTAAATCATA
AGCACCAAAGAATGATGTACCTTGATCAGCAATGATGACATCATTTGGTTTTAAGAAATT
TTGCATCATTTTAAAATAAGTTTGTTGTGTTAATGGTGCTGTGCCAACAGTATAATCGGG
TGATGTTGGACGATGATACGCAGGGAACGTTGCGTTATTCGTATATGAAATATTGGATAA
CTGTTTTAACAATGATGGTAGAGATATTTCATCATTTGTAACATCGTCAATTTTGATATT
GTGATGATTTAACATAACGACATCATCGATATTGAATTGGTATGAAAAACCTGCTGTTGC
TGAATCTGTTAATTTGGCTCCAATATTTAAAATTAAATCGCTGTTGTCCACATAATCTCG
TATTTTATCTTCGGCAATTTTCCCATCGTAAATACCCATATAATATGGATTTTCCTCATT
AAAAGCACCTTTTCCTAATGAAAGTTGTGCTACTGGTATCTGTGTTTGATTTACAAAATC
TTCTAATTCTTGATGGAGGTGAAAACTGTTAATTTCATGTCCAGTAATGATGATAGGCTG
CTTCGCTTGATGCAGTTTAGTTGCTAATAACTCTATATATGTTGATGCATCCGTATCTTT
AGTTGCCGTCACTTCAAATGGTGTCGGTATCTCAATTTCAGAGATTGCGACATCGATTGG
TAAATGTAAATGAACTGGGCGTCTTTCGGCGATTGCTGTATTAATTAAACGTGGTATTTC
GGTTGTTGCATTTTCAGGTGTGATATAACCTTGTGCAACGGTTATATGTGCAAACATTTT
TCGGTAGTCGTCAAATGTACCTTCACCAAGTGAGTGATGTACATATTTACCGGCTTGTTC
AACAGCACGTGTCGGCGCACCTGTAATCGCAATGACAGGTATGCGTTCAGCATATGAACC
TGCGATACCGTTGACGGCACTTAATTCGCCAACACCAAATGTAGTAACTAATGCAGCGAG
TCCATTAAGACGGGCATAACCGTCCGCTGCGTAACTTGCGTTTAATTCATTTGTATTTCC
TACCCAATCTACATTGGGATTGCTGATAATATCGTCTAGAAAAGCGAGATTAAAATCACC
AGGAACACCAAAAATTTTATCGACGCCTGCTCGATGAATAGCGTCAATTAAGTAAGTTCC
AATGCGTTGTTTCATAAAAAAACCACCTTTTCTCTATATTTACACTTAAAATGATAGCCT
CGAATACAGTGTAAGGTCAAGGAAGTTGACTTTGTTGTGAAAACGCTAACAATAGTGAAC
AATTAATACTTTTTAGGAAATGAGTATGAAGGGGGCTTAAATTGATGATCTTAAAATTCA
AAATTTAAGGGGAGAGCGAACTATCAATGATGCCGCAAAATACAATAGCAAAGAAAAAAC
AGGCGCGTCACCTTATGAAGGTATACGCACCTGTTTATAGTAAGCATTATTTAGCTTCAA
ATAATTGATCGCCAAATGAAATGTTGCCATGTTCACCTTGTTTAAAATCAAGGTTTGTAA
TGTTTCCTTGTGTCACGATAATAGGCGTAATATCACTCTTTGCATGATTGCGGATGTAGT
CTAAATCAAAGTTGATTAATAAATCACCTTGTTTAACTTCTTGACCTTCCTCAACATGTA
AAGTAAAGCCTTCTCCGTTTAATTTAACAGTGTCTAAACCGATGTGGATTAATAGTTCTA
AACCACTATCTGATACAAGACCAATTGCATGTTTTGTTGGGAAAATCATTTGTATTTTAC
CGTTGAATGGTGCACGAACTTCACCTTGTGAAGGTTTAATAGCGATACCGTCACCCATCA
TTTTTTCGCTGAACACTTGATCAGGCACTTCTGATAAAGGTGTTACTTCACCAGTTAATG
GTGCATGAACGATATGGCTCAATTCGCTTGTTGCAGATTTATCTTCTGCAACAACAACAG
TTTCGTCTTTATCGTCTTCCATAGTAGTAGGGTTTTCTACTACTTGACCATTCATAATCT
GTTGCATTTCATGTTTGATTTGGTCAGATTTAGGACCAAAAATTGCTTGCATATTATTGC
CGACTTCTAATACACCAGATGCGCCTAAATCTTTCAAACCAGGAACATCAACTTTAGATT
TGTCGTTAACTTCAACACGTAGACGTGTGATACAAGCGTCTAAATGTTTAATGTTTGCTT
TGCCACCCATAGCTTCTAATACTGCATATGGTAATTCAGTTGCTGAAGCAGTAGCCGCTT
GTGATTGTTTATCTTCACGACCTGGTGTTTTGTATTTTAATTTTACAATTAAGAATCGGA
ATACGAAGTAGTAAATAACTGCGTATACAAGACCTACAGGAATGACTAACCACCATTGTG
TCTTATTAGGTAGTATACCGAGTAAGAAGTAGTCGATGAAACCACCTGAGAATGTATAAC
CTAGATGAAGATCTAATAAGTACAATGTTAAGAATGATAAACCATCAAGTACTGCGTGAA
TAAAGAATAATAATGGTGCTACAAATAAGAATGAGAATTCTAATGGTTCTGTAATACCAG
TTAAGAATGATGTTAAAGCAGCAGAACCCATTAAACCTGCTACTACTTTCTTATTTTCAG
GTTTAGCTGTGTGATAAATTGCTAAAGCTGCTGCAGGTAAACCGAACATCATAACAGGGA
ATTCACCTTGCATGAATTTACCAGCTGTCAAATGTGCGCCTTCACGAATTTGTTCGATAA
AGATACGTTGGTCACCGTGAATAATTTCACCAGCTGCATTTTTCCATGAACCAAACTCGA
ACCAGAACGGTGCGTGGAAAATGTGATGTAGACCGAATGGAATTAATAAACGCTTGATGA
AACCAAATAAGAATACGGCAACACCAGTATTTGAATCTAATAATCCTGTACTGAATGCAT
TTAATCCTGATTGAATCGTTGGCCAAATTAATGCCATTGGGAATGCTAAAATAAATGATG
TTGTAGCCATCATAATAGGTACGAAACGCTTACCAGCGAAGAAACCTAAATAAGATGGTA
AGTTAATGTTATAGAACTTGTTATAACACCAAGCTGCCAGGGCCCCGATTATAATACCGC
CGAACACACCTGTTTGTAATGTTGGGATACCTAAAATGCTAGCGTAACCACTCGCTGGAT
CACCAATATTCTTAGGTGTAACTTGTAAAAAGTCGCCCATTGTTTTGTTCATGATTATGT
AACCGACGAATGCTGCGATAGCTGCTACGCCATCACCGCCAGCTAATCCGATTGCGACAC
CTAATGCGAAAATCATAGGCAAGTTATCAAAAATGATACCACCAGCACCTGTCATTAATT
TAGCGACAGTTTGTACGCCACCATTTTGTATAAACGGCAAGTAGTGTTGTAATGATTCAC
CTTGCATAGCTGTACCGATAGCTAATAACAGACCAGCTGCTGGTAAAATCGCAACAGGTA
ACATTAGCGCTTTACCAATACGTTGCAATTGACCGAAAAGTTTCTTCCTCACTTGTCCAA
CCTCCAAAGTTGTATTTATTATTTAAGATTCAATAAAAAAAGACACGAGCAAATAGACTG
TGTTGGTAACCATCACAGCTTAATTTAACTCATGCCTAATCTTACTTAGTAACACGTTGG
TGTATGTAATTAATGTAAAAGAAGCAATTGACTAAGTAGTATATAAAACTGATACGTTAG
TTTATCTAGCTTACCATCACATCTTATTGAATCTTATTTGTTTGCGACTCCTATTTTAGC
ATGATGAAGTATGCGTTTTCAATACAATTATTAAATTCAATTTCAAATCTCTTAATTGTT
CACAGATTATTATTAAAACATAATATAAGATAATCCTGAATAAAATGTATAAAAGTTGTT
GTAATAATCCAGCAGTAGCAGCTATTATCAGCACTTAAAAGAAAGGATAATCTTTGATGG
TGTAATAATTAACTTGTGACAGAAATATGTAAGATTATTACAATGAACAGGCTTTAACTG
ATTAATATTGTAATGTGTTTTCTCTTATAGTAAAATGTAAGCGATTACACAACTCAACTA
TATTTTCCTAATAATTATATTGTTAAGGAGGGCTACTTTGACAGGCTTTTCAGTGTATTT
AGGACAACCTTTAGATGAAGCGTATATTAAGCGAATGATTAAACAAGGTTACCAAATGAT
TTTTACATCTGTACAAATACCAGAAGAAGATGACGAGACAAAATATCATTATTTCACAAA
ACTACTCAATTTATTAAAACATGAACAAGTGACTTACCTCATAGATGCTAATCCATCTAT
TTTAACACCATCTTTTTATGAGCATCTTCGACAATATGATGCACAATTTATGATTCGTAT
CGATCATAGTACATCAATTGAGGCAATCGAAGCGATAATGGCACAGGGTTTAAAGTGCTG
TTTGAATGCAAGTATTATTTCCCGGGAATTGTTAACAAGCTTACATCAACAATTGAATGA
TTTTACATTACTTTCATTTTGTCATAACTATTATCCAAGACCAGATACGGGATTATCTGT
TGACTTGGTCAATAAGAAAAATGAACTCATTTATCAATTTAATCCAAAGGCACAAATATA
TGGTTTTATTGTAGGGAGTGGTTTGCGAGGTCCTTTGCATAAAGGCTTGCCAACAATTGA
AGCAACGAGACATAGTCATCCTGTCGTTGCAGCTAAATTATTACAAGAAACTGGTGTATC
TGAAGTGTTAGTTGGAGACTCATTGATTGAAATGAGGCAGGCAAAACAACTTATAGATTT
TTGCAAGCATAGGCATTTCACGTTATGTATTGAAGAAGTGTTTGATACGACAGTGACTTA
CCTTTTCGATATGTGTCATAAAGTACGCCCGGATAATCCGGAAAATGTCATTCGTTCGGA
AACGTCAAGACAAATATGTCCACATTCGATTCAACCACAGTTTACGACGCAACGACGCAT
TGGTTCAGTAACCGTTGATAATTTGAATAACGGACGTTATCAAGGCGAAATGCAAATTGT
GAGACAAACGCTTAGTGCACATGACAATGTGAATGTTGTTGCACAAATTATTAAAGAAGA
CTTACCACTGTTAAGTTGTATCGAGCCGAATGATACATTTGATTTTCAAAAAACTAGGGA
GTGTAAGAAGTGATGGAAAATAGTACGACCGAAGCGCGTAATGAAGCGACGATGCATCTT
GATGAAATGACTGTGGAAGAGGCTTTAATTACGATGAATAAAGAAGATCAGCAAGTCCCG
TTAGCAGTTCGAAAGGCAATACCACAATTGACAAAAGTAATTAAAAAAACAATTGCACAG
TATAAAAAGGGTGGACGATTGATCTATATCGGTGCAGGTACAAGTGGAAGATTGGGTGTC
TTAGATGCAGCGGAGTGTGTACCTACATTCAATACTGACCCTCATGAAATTATAGGTATT
ATTGCTGGTGGACAACATGCTATGACGATGGCTGTAGAAGGTGCGGAAGATCACAAAAAA
TTAGCGGAAGAAGATTTGAAAAATATAGATTTAACATCAAAAGATGTCGTTATAGGAATT
GCCGCGAGTGGCAAAACGCCATATGTTATAGGCGGTTTAACATTTGCTAACACAATCGGT
GCTACAACAGTATCTATTTCATGCAATGAACATGCAGTTATAAGTGAAATTGCGCAGTAT
CCAGTAGAAGTTAAAGTTGGTCCAGAAGTATTAACTGGTTCAACGCGTTTAAAGTCTGGT
ACAGCACAAAAATTAATTTTAAATATGATTTCAACCATCACAATGGTTGGTGTCGGAAAA
AGTTTATGATAACCTCATGATTGATGTTAAAGCAACCAATCAAAAACTGATCGACCGTTC
AGTGCGTATTATTCAAGAAATATGTGCTATCACATATGATGAAGCAATGGCGTTATATCA
GGTATCTGAGCATGATGTGAAAGTTGCGACAGTTATGGGTATGTGTGGCATTTCTAAGGA
AGAAGCAACAAGACGGTTATTAAACAATGGTGACATTGTTAAACGAGCAATCAGAGATAG
ACAACCTTAGGAGGGATTTAAATGACCAAAGAACAACAACTTGCAGAACGAATTATTGCT
GCAGTAGGTGGTATGGATAATATAGATAGTGTCATGAACTGTATGACACGTGTGCGTATT
AAAGTATTAGATGAAAATAAAGTAGATGACCAAGAACTAAGGCATATTGATGGTGTCATG
GGTGTTATACACGATGAACGCATTCAAGTTGTGGTTGGACCTGGTACAGTCAATAAAGTG
GCTAATCATATGGCGGAATTAAGTGGTGTTAAACTAGGTGACCAAATACCACACAATCAC
AATGATAGTGAAAAAATGGACTATAAATCATATGCAGCTGATAAAGCAAAGGCGAATAAA
GAAGCACATAAAGCAAAACAAAAGAATGGTAAGTTGAATAAAGTATTGAAATCAATTGCC
AATATCTTTATACCATTGATTCCTGCATTTATTGGAGCTGGATTAATTGGTGGTATTGCA
GCAGTACTGAGTAATTTAATGGTGGCAGGCTATATTTCAGGTGCTTGGATTACGCAACTT
ATAACAGTATTCAATGTCATTAAAGACGGTATGTTAGCATACTTAGCTATTTTCACTGGT
ATTAATGCGGCTAAAGAATTTGGTGCGACACCAGGACTTGGTGGCGTGATTGGTGGTACA
ACGTTATTAACGGGTATTGCTGGTAAAAATATTTTAATGAATGTCTTCACTGGAGAACCA
TTGCAACCTGGACAAGGTGGGATTATTGGCGTTATTTTTGCCGTTTGGATTTTAAGTATT
GTCGAAAAGAGATTGCATAAAATTGTGCCAAATGCGATTGATATTATTGTAACGCCGACT
ATTGCATTGTTGATTGTAGGACTATTAACTATCTTTATCTTTATGCCATTAGCAGGTTTT
GTTTCAGACAGTTTAGTTTCAGTAGTTAACGGAATTATTAGTATTGGTGGCGTATTTAGT
GGATTTATCATTGGTGCAAGCTTCCTACCGTTAGTTATGTTAGGGCTTCATCATATTTTT
ACGCCAATTCATATAGAAATGATTAACCAATCAGGTGCTACTTACTTATTGCCAATTGCA
GCGATGGCTGGTGCTGGACAAGTAGGTGCCGCATTAGCACTTTGGGTAAGATGTAAACGC
AACACAACATTACGTAATACTTTAAAAGGTGCATTGCCAGTTGGTTTCCTAGGTATCGGA
GAACCATTAATCTATGGTGTGACTTTGCCATTAGGTCGACCTTTCTTAACTGCTTGTATT
GGCGGTGGTATTGGTGGCGCTGTAATAGGTGGAATTGGACATATTGGTGCCAAAGCAATA
GGCCCAAGTGGTGTGTCACTCTTACCATTAATCTCAGATAATATGTATTTAGGTTATATT
GCAGGATTACTTGCTGCGTATGCTGGTGGATTCGTTTGTACATATTTATTTGGAACGACA
AAGGCGATGCGACAGACAGATTTGTTGGGTGATTAATGATGACAAATATTTTATATCGCA
TTGATAAGCAGTTGAGTGATTTTACGAAGACAGAAAAGATAATCGCTGATTACATTTTAA
AGAATCCACATAAAATCATTGATATGACTGTGAATGATTTGGCAGATGTTACGAATGTTA
GTACAGCATCAATTGTTAGATTTAGTCGGAAAATGACACATCAAGGTTTTCAAGAGCTAA
AGATTGCGATATCTCGATACTTACCCGAAGATATTGCAACCAATCCACATTTAGAATTGA
TTGAAAATGAATCTGTAGAAACTTTGAAAAATAAAATGATTGCTAGAGCAACGAATACGA
TGCGATTTGTAGCTACTAATATTATGGATGCGCAAATTGATGCAATTTGTGATGTGTTGA
AAAATGCCAGGACAATATTTTTATTTGGATTTGGCGCATCGAGTTTGACTATTGGTGATC
TTTTTCAAAAGTTATCTCGTATTGGCTTAAATGTCAGGTTATTACATGAAACGCATTTAC
TTGTGTCAACATTTGCGACGCATGATGATAGAGATTGCATGATTTTTGTGACGAATCAAG
GTAGTCATAGTGAATTGCAGTCAATTGCACAGGTGGCCACACATTACAGTATTCCCATCA
TAACTATATCTAGTACAGCTAATAATCCAGTGGCTCAAATTGCAGACTATGCATTGATTT
ATGGCAGAACTGATGAAAATGAAATGCGTATGGCGGCTACAACGTCACTATTTGCACAGT
TATTCACGGTAGATATATTGTACTATCGATTTGTAGCATTAAATTATCATGCGATTCTAG
ATTGTATAACCCAATCGAAAATGGCACTTGATAATTACAGGAAGCATCTTGCGACGATAG
ATTTTAAACATTAGATATTGTGTGCGTTCTAACATAAAGTTAGTTGCAACGTAAACAATT
GAAGTTTTTGATGTGATTCAGTTGCTTGATGAAAAATTGTTGCTACAAGTTTGTAAAACT
GGCATAGAGGCTATTTTGAAAATGATAAAGGCGTGACAAATTAAAGCAAAGTTCAGATTT
GAGCTTTGCTTTTTTCATAGATGGAAATTAAATGCTGTTATTAAGGGGGAATTAATTTGG
AACTTAACGAGATGATTAATTTTGTAAAAGAAAACAATAAGATAATGGTTACTTTATCGC
TAACAATTTTCACGTCTGTAATATTTCCTGAGTTAAAAAGTTGGTATTCAAAAATCATTA
ATACTGAAAACAAATATAGAATATTCGATAGGGCAATTATTATGATTGGCACAGTGTTAC
CAATGTATTTTCTTTTAGGATTTTTGAATTATAAAATATATATTAAACTGCTAGAAAGCC
CTCATAGTGAATTTATTAAAACAATATGGTTTTCATTAATAGGCATAAGTTATGGATTAA
TCTTATTTATAGCTATTTCAACTTACCGAAATTATTTAGCGATTGTTAATAGATTTCAAT
TATATCCCAACGTGTCAAGAGAAAAGTAAAATTTTCTATAAATTTTTTAAAAAACCCTTA
AACATAGCTTCTAAAGTCATAAAATAACAATAAAATAATGACGTTCCTAATCTTAACTTT
TATACTTCAAATAAGTTATACAGAGAAAATACAAAACTTATACATCATATGCTTCCGCGC
TCACTGTAAATCGTTCGCTTAGATTAATGCATATTTACTGATGAGTTCTTTCAGAACGTA
ATCAATAAATATGCATTTAGTAGATGGTCAGCGATATGCCTGAATAACTTCCTCACTCGT
TAAATAATCCAGCACTTCACGTGGTCTAGTATTTATTCTTTCTACAGCTTCAGCCAATGC
ACCATCAGAAATAACTTTAAAGTCTGTGCCTTTTGGAAAATATTGACGTAAAAGCCCATT
CACATTTTCTATAGAACCTCGCTGATACGGACACCCCGGGTCACTAAAATATACACGGCA
ATTTAATTGCTCTTCTAATTGAACATATAAAGAAAATTCCTTACCACGATCTAAAGTTAT
CGTTTTAGGTTTTAAATCATACATCAAATCAATAATCGCTTGACATACTTCTTCAGAACG
ACGCGTATTTAACCTACGGGCATACAAATATCTCGTTTTACGTTCTATTATAGTTACTAA
ACAAGCATTAGAAGAACGATTACTCCAAATTGTATCAATTTCATAATGCCCATATTCTTT
ACGCTCATTTACTGAATTTGGACCGATACATAATTGCTCTATCGCCCACTTCAATTTTTC
CTCGCTTCTCTGTTGATTTATTAAATTTCTTACCTTTGCGTCGTAAATCTTGCTTTTCAT
ATTTAACCAAACCAGCTCTAATATATCGATATATAGTAGGATAACTAATATAAATACCTA
TATCCTTTTCAATTCTCTTCGCAATTTGTCTTGGTGACCATTGTCTTGATAATTTTTCTT
CTATATATTTCTTTGCCTCATCATCAATCTTACGCAACTGCTCCCTATCTTCCTCTGTAT
AATTGTAGGCTACTGAAGCAAATTCATGCGCTAAGACAGGGTCATAAACACCATCAAATG
TATAACGTCTTACTTCTCTCCATATAACTACATATTGTCTATTTAAAAGCCTAGCAATAT
CTGCGATAGAGACACCATCATATAAATACTTGGCGATAGCTAATCGTGTATTCAGGTCAA
TTTTTCTGTGTTTACGTACACCTTTCGTCATTAATATCTTCTCCTTTACATTTATACTGT
TCACTTATAAAATATAATAGGAAAAGATATCAAATGAAATCAACTCCCATGGCTTGTGTT
GGCGTAGGGAGTTGATTTTCTATTCTTTTAAATTTTCTTCTTTATAATCGGGTTTATTCT
CTTTCATAAACCTCTTAGGTTTCGTCTTATAATCTTCTTCATACTTACCTGTTGTTTCAT
TTTTACGATATAATCTATAACTTAAAAAATCACTATTCTTAATAGGTCTATAAACTAAAA
TAATTACCATACCCTCTTCATAAACATAAAAATTAGTTGTAGCTTCATCAAATTTCTTTG
CGTCTCCGGACATATCACTATTCCAACTATCGGCATGTAACTTTGAAACTTCTTCAATTT
CTTTATCATAATTTTTACCGCAAGCTACTAAAGCTATCGATAGTACTAATATAAATGCGC
TAAATAAAAATCTCTTTTTCATGATATAATCAGCTCCTTTTTATCGAATTATATCATTTT
TTTATATTTTAGCCACGTCCATTTTTTTGTAAGTTGAAACGCTGTACATCATTAATCAAC
CATTTATCGTTGGTACGCACTAAATCCAACTGTACAGATGTTTTGCGATTTTCAACTTCT
TTTTGTCCTTCTGTATCAATGCGTTCATTAAATTGCACAAACACCTTATAATTATCATTT
TTAGGGTTGTTCTGTTCGAAATAAACGTGTATATCGCTAATGGTTATATCGTCAAAAATA
CTGAACTTCTCACGCCCGTCACTAAATAAAGTATCATAATACTTTTCAGTAATCAGTGGT
TTAAGCGTTTTTGACTTGTCTTTAAATGATGTTCCTTTTTTAGTCGTAAATAACTCTTTC
GTAAAATTTTGTGCTGTTTCTCTGATTTGTTTTTCTTCTTCCGCAATCACAGTCTTAGAC
TGCCTTTTAGCACGTTCACTTAACACATCATTTGTCTCTTTTTCTTTTTGTAATGATTGA
TTTAATGCCTTCACTTCATCTTTTTGTTGATTCACTTGTTGCTTTGTTGTTTGTATCCCT
AATAGATAAGCACCAATGGTTAATATACTTATAACGCCAAACAAAATCAGTTTTGTTTTC
ATCTTCATCTACTCCTTATCATGAATAAAGCTGTAACCTTCTGTTACGGTTAATTCACGT
TGTGATACTTGATATTCACCTTTAATATTCATTTCGGTTACCACAAATCGATTTTTATCT
TTCACTTCAATAACTACGGCAACGTGTCCTGTAACTGGTGGTGACCAACCGCCAGCACCT
GGTTCAGTAATTAACAATGCGCCAACCGCAGGTTTATTATTGACCTTATAACCTTCTTCT
TTCGCTCTATCATTCCAATATTGGGCATGATACCAGTATGTCGATATAGGTTTACCCATT
TTCTGTCTAATACCGTATGCATACCATGTACATTGTCCTGCAGTATATAAATTACCTGTT
CCTGGATTTGAATTACTCCAGCTTGGCAATTTACCGTTAAATTTAATATCTTTACCACCA
GAAGGCTTACATACACCGCCACCGTCTTTATCACTTAATTGTTTCATCATTGACTTAACA
GTCGGAATCCATCGGGCATTCGTGTTTTTAGGGTCATTTGATGCGCCAATCGGCGCGTAT
TTAGGACCAATCTTTTCCGGTGTTGTTAGACCTTCTTTAATATATAAGTCATATAAGTTT
TTAGCACCAGCTTCAAGACCGGCTTCAATACTCGGGTACGTCGAATCATGAATTGATTTT
GTCCCCATAACCGATAAAGGATTGTTTTGTTTTGTCGCATTTGCACCTTTACCCCAACCT
GATTCAGACGCAATTATCGCCATAAATAAGTTTTCGGGTATCTTATGTTTCTTCGCAATT
TTTACAATCGTTTTTGTTTTACCTTCTAATGCGCCACCTTTAGCGTTTTCCTCAAAAATA
GCCATACCTTTATCTTTCACATGTCCGCCTGTACAAGTAATATCACCTTCGATGTCTTCC
TCTTCTTCAGGACTAAACACTAAAATCAAAATCACGGGAAATAATAAGAAACTTACGCAT
ATCAAAATAATAAGCACTTTCAATAATTTTAACTTTACGCCTACAGGCGTATGTTTAATT
GCTTTTTTCGCAATTGCTTTCTTATTTACCATGCTTATTAATATCCTTTTGTTGGTTTAT
GCGTTTTTGAACATCATCTTTATTATTTTGAGGTGTACGTTTATAAGTTTCTTGATTTTG
ATCGGATTTTGAGTGTCGTTGATATTGATTATTTTGATTACTTTGAATCTGACGCTTTTC
AATATCTTTATCATAACTTGATTGAACTTGTTTATTATCTGCCTTAATTACCGTAGGGGA
TTGGTTCGTACGCATCACTTCTTTAGGTCGCCCTGATAAATTAGGGCTGTTTGAAATCAT
GGTTTGCGGTGTACGCTTAATATCTTTACGTGAATTAACCTCACGTTGTAAATCTTCTTC
CTGATGTGGTCGTTTTGATGAATCACTATCATTAGAATTTGATGAAGTGTTCATATAACT
TGGGTCAGAAGACATATTGATATTTTCTTGTTGACTACGACGTTTAAAGTTTTTGTTGTT
GCCTCCAGCACCATTAGAATGTGCATGTTGTTGATTTCGTTTGAGTTCTTTATTATCACC
TGGATTTACAAGAAATACAGGCATTGGTTTATCATTTTGTTGTTTTTGTCGTTTCAATTG
TTTATTTTCAGCTTGTTTTTGGCGTTGTTTATTCCATTCTTGTTGACTTCTTTGAATAGC
CTCAGCACCTAATTTTTGCGGCGATAATGTTAGATTGCCTCGTGTAACGAAAGAAATAAT
TTCACGACGTTTTTTATAAAGTACAAAAAGAATAATCATTAAGAATATGACATTTAAGAA
GTAAGCTTGTTGACTATCTGGGTTAACCACTGCGTTTGATAAATCAATCGCAAAGCCAAT
AATCACAAATAAGAATGTCATACAAGCGCTAAGAATAATGTAACCAATTGTGAGCGCAAA
AGATTTAAACACGGATAATTCTAAATTTGGGATAAAGCTTAGTAACCAGCTAAAGACTAA
GAAGATGAACAAAATTAATGCGAAGGCGGAAAATATCACTTTCGCAAAGCTAATCGAAAT
AAAAATGAGTGATACCGCAATCGTAATGACGAGAGTAAAAATCGAAATACCCAATTGTCC
AAAAACATTTGATTGTTTAATAGTCGTATTACCATACTTTTTAACTTCATCACTAATTTT
ACCTTCTAATTTAGTTTCTGAATCCTTATCTTTCACTTTAATATCCAAAATATTATCAAT
ACGTTCTTTTGATTTCTTTTTAATTGATTCTTCATTAACTGTACCATAATTCATAATGAG
GTAAGGTTTGTATAACGTCATATCAAAGTACTGATTACGAATCTTGTTAATACCTGAATT
CTCATTTACATAATCTACATCGCCACCTAGTGCGCTTGTGCTGTTCATAATGACATTGTT
TAAACCTTTACCTACATTGTTCGTACCTTTAATGACTGAACCTGCATTACCAAGTACGCC
AACACCAATACCGATTAATGCGAAGATTAAAAAGCCACGTCTTAAGGCTTCTTGCACATT
CCCCTTAACAGAATAGATGATAAAGGCATTTAAACAAATAATTAAAAACAATGTCATAAC
GATATTGCTTAAAAGTTTTTCGTATATATCACCAACGAAATTACCAACTTTATCAGCGAA
ATCATCTAAAACATCAAGTTGATACAAGTTTTCAATCGCATAATCTGTAATACTTACAAT
GAGTTTATTCATCTCAAAAAAGAAGTTGGTCACATTATTTACAGTTTGTGCGAATTCATC
CTTACCAAATGGATTCCAATCTTCATCACGTTGAAAATGAACACGATATCGATCTAAATC
ATTTTCGCCATCGGCTTTATCATCAACCTTATACTTTTCAATTTTGGGTGTTACTCCTTG
TGTCGGCTGTCCTAATGGATTTGCGACTGCATAAGCTGTTGAACCGACAAGTAGAAGCAA
TGGCAAAATTAAAAAGCATAAAAGATAGAGTCCTTTATGCTTCATTCAACCACTCCTTAT
TTAGTTTTTCACCAAATGTATTTGACCTTTAAAGACATAAGTAGCATCTTTTACTTCTAA
ATCATTCAATACAACTTTCTCTAAAGGCTTTAAATCTAAATTTTGTTTTGATAAAACCAT
AATTTCTGAACCTAAATCAGCTGAAGCTAAGCGATAGGCATAACAATCAAAATCACGTCG
CACATCATCTTTACGTAAAAAATAAAAATCACCGTTCTCATTAAATTTAATATTCATCGT
CTCTCACTCCTTATTTATTTTTCTGCCAAATGTATTTGACCTTTAAAGCTACAATCATTT
AATTTTAAATCGGATAAAATAACTTTATCCAAAAACTTTAAATCTAAATTTTGTGAAGAT
AAAACAGTGATTTCATTACCTAAATCTTTTGAAGCTAATCGATAAACATAAAAGCCATCG
TTATATGTTAAAATCTCTCTACCTAAAAAATAAAAATCACCGTTTTCATTAAAATCTATC
TGCATTTAAAGTTGCTCCTTTACTTATTTTCATATCATAATTGTTTTCGTCTCTTTGTTA
TTAACGTCATTCTGTAATAAAATTTGTTCAACATCAGACACAAAATCATACTGTTCCATC
AATGGTGCGTCAAAAAGAATTGGTTCGTTGTATTGTCCTAAAATGGAGATATAGCCACGT
CCAATGTCTGATTCGTGTATCGGCTGAAATTCTTTATCCGTTTGACCGAAGGTCATACGA
TAACCGTCAGAGGATAAATTACCCATAGATACACGTAAACCTAATTGGTCACGCACATTA
CCTTTAATAATTTCCGCATCCGGTCTCTGTGCTGTTAAAAACATAAATACACCAGCTTGA
CGACCTTTCATAATGATATTAATTAAATAATCATTCATTTCTTTTAATTCTTTTTTATCG
AGCGTTGACGTAAACGCTGTGACCTCATCAAAAATCACAAAGTAGGGTGGTAAATCAAAA
TTACGGAAGTTACTACCTAATTTGTAATCTTCACTCTCACTCATCATTCTAAATCGTTGT
TCCATTTCTTCATTCGCCAATCTTAATTGTTTAAAGATTTGACCTTTTGTATCAGCGACT
TTATCATCACCAATCACATTTTTCATAAACGATAAATCAGAAACTTTAGGGTCTAATAAT
CTGACTTCTGATTTACGTTTAAACAATTCTCGAATAATGTAGAATAAAAAGTACGTTTTC
CCCCCGCCAGTGACACCTGTAATTAAAGCGTGGGGTGCTTTCACAAAATCCCAAAGGATT
TGTTGGGTAATGTAAATTTTTGTATCAAATTCTGTGGAATTTAAAGTGTCTGAGCCGTCC
ATAACAATACGCTTTTTGTATTTAAGAGGCATAAATTCATAACGTAAATAGCGTCCAATA
TGACGCTTCTCAATAAGTTCACAGTTAAACATCGGTTCAATAATATTTTCTAATTCCAAG
TAGTGGTCTTGAAATCTTGAACCGTCCTTTTTGATATGAATCACAAATGATTTTTTACCC
CGTTTATAATACATTGTAGGGTAGTAGTCATATTCTGTTTGTTTATAATCAATACTTAAA
AACTCAGTTGTTTTTTTAATCACGGTACGGTTGTGAAAACCTTGAGTTTCAATCATTTCA
GCTAAATCTTTAACCTTAAATCGAATTAAAAATTGTGCTAACAGTTTGCTTATAACGAAT
ATAACCGCCGTACCAATTAATAAATACAACAAGTGTGGTTTGAAAAACTTGAAAAATGTT
GTAATGTCAAACTTTGCATTTGCTTGATTATAAATAACAACCAATGCATAGCTTCGATAT
AATAAAAAAACCAGTGCTATCGCACCAGCTACAATAAAATCAATATACTTTTGATAGGGT
TGAACACGTGTTCCTTTAAACAACGCAATCTCATTCATTGCCATTCAATCACTCCAATCT
TATTAAATTAATTTGCCAATAAGAATCAAAAACACAAATAAAATAACCGAGACAAACATA
ACATAGTAAGAAGAGTGAAACATTTTTAAAAACTTATTTCGCTTTTCTGTCTTACTGTAC
CATAATCCAACTTTACCAATTGCCCATAAAACAATAGATACTCCTAAGCCTAAAATGGAT
AAAGTTATTAAAATTTTCATAGTAATCTACCTTTCTATATCGCAAATTTTTCCTCAGCTT
TCGAACTTGCTGAATCTTCTTGCGTTCTAAATGCTTCTGTCATTTCTTCGAACGGGCAGT
GAACAACCATTTTACCCACACGACCATAGAAGTCACTAAAGATACATTGACCTTTCTTTA
AATCTTTCAACATCTCCATATTTTCAGGACTTTCTTTTGAATATTCTAAATCTAACGATT
TCAAAATATCCTCTCGTTCGTCTTTCTCATCAAACGCAAAATGACAACCAAAGTTACCGC
CATCTTCGTCCGCTTTATCTTTAACAGATTGCGTGATAAAAACAAGTGAATTATTTTCAG
AACGCCCCATACGCTTAATACCTTTGGCTACTTTTTTACCTTGACGTGATGCACTAAACG
CCCAACCCTCATCGATAAATTGGGTTGTTTGGATTTTGCGTCTTGAGCCAAATTTTTGTA
AGAATTTACCAATTAACAACATTAAAGTGATTCCGTTCTTTTCGCTTGTAGAATAACCTA
ACGGGTCATCATCAGCTTTAGGCAAATCTAAACCTCTTACTTGAAGTATCGTTGCTTTTT
CTTCAATATTTAATGCAGGATTTTTACCATTACTAAATACCAATTTTAAAATGTTATTTT
GCGTTTTTTGATAAAGTAAATTACCCGCATTTTTTACTGATTCATCTTCATGATTTTGAA
GCTTTTCAATTACCGTAAGCGAACCAACGGTTTCGCCATTTTCACGTTCATCAATAGTTT
CAGAAATCGCTTGATGAATTGCCGTTTCAATATGATGATAATTTTCAAAACTTTTTATTT
CATCAAAAACACTTTTTAACATTTCATTCGCTTCAATCCCATCAAGGAACACGATAGGGT
CTAAACACCCAAAGTTACTTGATTTATTGTAATCTAATGTCACATATTTAAATGTTTTTA
AGTGATTCACAAAAAGTGGGTACTTTTCTTGCATTTCCTCACTATCAGTCACTTTATTAA
ACCAGTCCGCAAATTCTGATTTCGGGTCCCAATAAATCATCTGTCCTTCAAAAAATGATG
TATAAATCCAAAGTAGTTTGGCTAAAAAAGATTTACCTTTACCAGTCTGACCAGTAATTA
AAACGTGGGGACTATCACTCACAGCACCCTTAATACCTTTGGCTGCAAGAAGTAAGCTAA
ATAATATGATGTCACGTGAACTTGCGACAGCTTCCTCACGACTTACTGAACGAATAAATT
TATCAATACGACCAATATAAAAACCCGTTTTTGTACCTAAATTTTGAGATACACCAAATA
AATTTTCAGCGATACCAGTTGCCGTCGTTCTTTGAATCCAATACTTATTGATAAATAATG
GATTCCCATGTAGCGATTGATAAAATAGTTGAAGTTGGTCAGCAAGAGGATTTACCGCAT
AAATCTCGGTTTCTTTTAAACGTTTGATAAGTCGTTTCGCTTTACGCTTACAATCTTTTA
AATCTGTACTTTTAATCACAAATAGATAAGTCCATTCCATAAATACGCCTGAGCCTGAGA
CTTCTTTTTCCATTTGTTGTAATACAAACAGATTATCTTGTATTTCTTCACTGGCATTAT
CGCCTGTGGCTTGTTTTTCTTTTGATTGTGCCTTATGATTAATCTTTGCTCGATCGAATT
TTTTCTTAACTTTTTCGTTTTCAACAATCTTTGCCTTTACATGGCACTCAATTGGAAAGG
GCATATTTTGGGCTTTCTCAAAAATGTGTGTGTATTCCATATCTAATGGAAAATCATCAA
CAACCACGGTTGTTGTATAAAATGTTTCATTTTCATTCGTCATTTTCAATACACGCATTT
GAGTAGGGTCTATCACCACATTACAAACATCAGTTACAGCACGTCGTGCTGATTCCTCTT
GCACATCATGCGTTTCGTTCGAAATAAACGGTTTCCGAACGATGTACGCTAATTCATTTT
CCGTTAAACGTTCACCCTCAATACCTAAAAAGCTGTCGGCGAGTTCTTTTTCAAAAACTT
CATAGCGACTCAAAATTTTATTATCTAAAGATACATCAAATCCTAAATTGCCAATCATAC
GTTCTGCCGTATCAGCTAAAGTAGATTTAACTAATTCCTTAACTGTTACCGCATCATCGC
TTAATTCACGAAGCTTAACGCCCATGACAAAGGAGTTATGTGTAACCATTTGTAGTTCTT
GTTCCAAAACATCAATAGTTTCTTTCGAGTAATATTCCGCCACATCAAAGGCTTCACTAT
CAAAATCTTTAGAGATTTCTTTAAACTTATTACGAAGGTCTAAATCGTGTTCATACATCT
CGAAGTGGAAATCTTGGTAACCCTTAATAGATTCTAAAAAATACTTCATACGCTTCTTTG
AAGCTTCTTTCGCATCATAGTTTGCCGTCGATATTGATTCAGAGCGTATACGATAATACG
CCCAAACCTCACCTGACTTGGTTAGTAATAAATTGTTTTTAATCCCTGCGTACGGGGCTT
TTAAATCCATATCATCCCTCCATAAAAAATAGCCCCGAAAGGGACTATTTTAACTTAATT
GATTTTTTATTAAGATACTTCACTTCTTCATCGTAAGCATAATTCACATTACGCATTTGA
ATATTAAACACATATAATATAAAATCCCATAAAAAGAAGAGTAATTTTTTACCATCTTGT
TTTAATTTAACAATTTGTTTAGTTAAATAATAGGGGAACACGGTAAAATAAATAATCGTT
AACCCTGGTATCAGACCAGTTATAATATTCATACCTAATTTAAAATAGGCTATAATTAAA
ATCAATTCAAGTACCGCAAGTGTACCAACCCAATCTAAACGTACACCTTTTGACCAACTC
GAATTTTGCGTAAATTCATACATCACAATCGGTTGTTCAAATGTTCGTTTTAAATTATAA
GCTTTTTTATGCATAGGCGTTAGCCTCCAAAAACAAGCTTCCAAATTCCTGACAACGCAT
TAAATACCGTCTCAGGCCCCTTAGACACCAAAAACATAAGACCACCAACAATAAACAACG
CAATCATATGACCATATTTACCCGTAGCCCATTTAATACAGCCAATTAAAAGTACAATAA
TACCTATAGCTGTACCAACTTCCTTATTAATCCAGTTACCTAAAGGATTAATTGTTGGTG
TGTTACCTAAAACAAACATCATTTCTAATAAATTGCCCATGTCTTTAACCTCCAATAGTA
TTTGTTAATTTCTTAACATAATATTTATCATCTTTTTTAGTTACTTCTAAGGTATAATGT
TCTAAATTCTCAAGAGGCGAAGCCTTATCTTTCATTAAAACTTCTGCTTTAACAATATAA
CGCTCACCCTTAGGATAAATTCTTAAATCAGCGATTTTAGATACCTCACGGGTATCTTCT
AAACCTTCTGGATTATCCATTAAGTACGCCATATCATCAGCTTTGTTTTTCGCGTATTTT
TCAAAAAATTCCTCAACAAATGCTTTTAATTTTGGATTATCTTCACGTTTTTCATTTTCT
AAATTGTCTTTTACAAGCGTTGCTTGTTTCAACTGATTATTTGGAATGATGGAGAAATAC
GGATATTCAACCACAACATACTTGTTGTTTTCACTTTTGATCGGAATGTTCAAAAGTGCT
CTTTTTTATTTTCTATACGCTCTTTTTCTTCCGTTTTTGTCTCATACTCTTGCTTTTTCC
CTTTCTCTTTTTTCTTCTTTACCTTAACTTCTTTTTTCTCGGTAATTTTTAAATCATAAG
TTACGATATATTGAATGATTGTTTGTTTATCCTTACGTTTAATATTAAAGAATTCCTTAT
CATTCAATTTACGTTCTACATTCTCTGTATTTTCCGTTGGCACTTTGTAATCAGACGGAT
AAAAAGTCGCCAGCGTCTTTTGACGCGCTTCTTTATCCTTGCCATCTTTAGGTATCGTCA
TATACGTATCAATAAACTTATCCGCATATAATTTTAAATTCGGATTATACTGTACCGTTT
CGGCATTATCCTCATATTTGCGTTCAATTTCTTTCGTACTTTTAACAGCTTCCTGACTTG
CGTTATTCGCTTTTGAAGCTTTTACAAATGAGGCGATTAATATTATTGCCAAAATCACTA
AAACCGTATAAAAAAAACCCACAATCTTTTTGCGGTGGTTGTGGTACTTCGGTATTTCTT
TACGTTCTTCATTTGGGACATCAAAAGTCTTGCCTTTTTTCGAAAATCTTGATAATATCA
ACTTATTGATAATATTCAAAAAGATTTTTCGAATGTTCGTTAAAAATCCTTTAATAAAAA
TCACTCCTTTCATGTGATTGAAATGTAAAGCCCTCTAATTAAATTTAGTAGGGCTTTTAT
TTGTAGTATTTCTATTCAACCAAAGTCTTGTTAAAAGCTATATTTTCAGCTTTCAATGTA
CATAATCGAGTAATGCTCGATAAATCATCATAACTTAAACCTTGACCTAAAAAACAAGAA
GTTAAAAATGTTGTCAATTCATTGTCTTTTAATTCTTCTTGAAGCGCTTTTAAATTCAAT
CCATCAACTAATTCTCTACTGTCTAACTTTATTACATAAAGTGAAGAAAAAAGTGCTTCT
ATTTGCTTATAGGTATATGCATGACTGATAAAATAATCTAATAAACGTTCAGCTAACACG
CTATGTTCACTAGATATATTTTCTTCTAAATGTTTAATCCGCTCTTCTAAAGTTGAATAA
TTAATATTGTTCATAACTTACCTCCTAAAGTTTATAATTTTCATAACGCACACAAAATAA
TAGTTGTCATCACTCATTATTTTCGATATAATTAATACCTGTTAAATTACTAAAATAAGT
AATGACCTCTTTTTGTAAATGTACTAGAACTTATCTTTTAGGCTATTAAGATAAGTTCTT
TTTTCGTTTCAATTCTTCTAAATAATGGTCAATGCGTTCTGTATGTTCATCTGTAAACGA
TGAATGCGCAAGTATTTTTGTTAGAAAGTCAGTATCTTCCAATAAGCCTTCAGATAAAGC
CATCGCCTCAGCTGTTAAAACCGTGTCTAATGTGGTAGCCACTTGCTTACACAGCCAATC
AATGTTATCCTCAATCGATTTTAAACTTGGCTTCATACTTAACGTGACTTTATTAGCACC
ATTTATAAAATGCTTCCATTCACGATAAACAGGCCATCTAGATTTTCTATCATCAACACT
TTCCTTTGGTGGAACTACAAAACGCATACTATTATTCAATATCCCTTTAACAACTTCTGA
AATTGAAGACGTTTCTTTTAAAATTTTTGCGCAATTTTCAGCATTACTTCGACGCATTTG
TATTTCATATCGATTCCATAATCCAAAATCTTCAACAGGCTTTTTTAATTTATAAGCCAT
TTCATAATTTTTCTCATAAAAACGACAATAAATATCGCTTTTCTTCGAGCCTACATAAAA
TGTCGAACCTTTTGTTTTTCCATCAGCTAACCTAAAACCCGATATTGAACTTGCAGCCTT
AAATTTCGAAACACATTCGCCACGCTCTGCTTTTTTTATTAATCGTGGTATTTTTAGATA
TGTTTTAGTATCATCAATCGCAATATCAACTCTTGTAAAACGAGCTTCTTTGGCTAAACA
ACGTTTAAAAAAATCTTGCCACGTTTCACCACAATTCGTTAAATAATGTTCAAACTCTCG
ACAACCTGAACCAGATAATTGTAAGTGATATCCTCTAGTATCATCTTTATCCGAATAAAA
GATTTGAATGTTGCCAAAGGTATAACGCCTGTTGTAATAATACAAGCCACCATTACCATG
TTTGAACACTGCCCTTGGCAGTTTCAAAACATCTTCCATTATTGCAAAAATTGAGGGTAT
ATGAAATGTTGCCTGAACCCAGTCAACAACTGCCTCCAAGCCAGTTTCATTTGGTTTTTC
TACCCCTCTATTAGTAAGAGGGGTAGAAGTTAAATTCTTCATAAAAAACCTCCTATCAAA
TCGCAAGCGATTTGATAACTTAATAGCATACGCTGTCCTTTCTTAACGCGCCCTTGTCGC
AGACTGGCTCCGCCGAGTGCTTAACGCCGTCCCGGCTTGCACTTCTGCGCCTGCGGGCGC
TAAAAGTCCAGCTTGCCTAAGTTAACAACACAAAACAGATCTAAACATCAATATCACCAA
TATAGATACAATCCGTCAAATCTACTTGTAGTAATCGCCCATGTCCTGCTTCATTTAAAC
TAAAACACAATAGGCAGACATCAGAATAAATCCTCGGTCTGCCTGACGGTAGATTATCTT
TTACATAATCACCAGAAAACTTCATTTGTATTTCTTTCGCTAAAGTTATTAAAGACAATT
CTTCACCTGTATTAAATCTAGAAGCAATATATGACAACATACTTTCGGTTAATTTTAAAT
TTGTCGCATAAGGTGCTAAATTGTCAGCTGTATAAAATTCCATACATTAACCTTGTGGTG
CACCTTTTTTAATTGAAATCGTACCGATTTGTTTAATATCATCTGCTTTAATACTTGGTT
GAATCGAATTAAAATCACCTGTAGTTTGTACATATTGTTTTGCCTCTACACCAACAAGCT
CACATGGGGACATTATTTCAATCTTTACCTCTTTAGGTACTTTTACCGTTAATTGTTCAC
CTTGACCTGTTGAAGCTAATTTATAAGCATACACTTTTTCATCTGTTTTTTTACCATCTT
CATACTTAAATTTTTCGTCTACACCCATAAAATATAAGTCACCAAATGTCTCTTTTAAAT
CAAATTTAGGATTCCATGCCATAATTAATTCCTCATTTCTGTTTTTATTTTAGTTAATTT
TATTTACTTTCATTTTCTAAACTATAAATTCCATCTGCTGAAAAACTGGTATATAAATTA
CAATAACCTGTATTCATATCCTGATAGACACGTGGTTTGATTGTAATGTTTTCAAATCCA
ACTTTCTCCAAAGGTGTAAATTCTTTCTCTTCAGAAAGTCGAATCTTAACTTGTTCACCC
ATGTCTACACAGATAATCGTATATAGGTAATATACTTCATCAAATCTCGATGTTTTCTCA
ACATGGGAGAGATAACGAAACTCTTTGCCCATTGTTGCATCAATGTCAATTACTGGTTCT
ATCATAAAAGTCACCTCAATCATCGTTAAAAATAGGCAGACTTATACAAATTCCTGAGAT
ATGGCCGCCCGAGATAGGAATAGTCCCGAATCCGAGCCGCTGCATTTTTGATAATGGAGT
GTCTATGCTTCTCCTGACCTATTCTATTTTTGTGAAACCTATCGGTTCATCACCTCAAAA
AATTCTAAGTCCAACTTATCAATATGATACATCTTACATATAAATTCATTAGACACACCA
TATCTCTTCAAGAATTCATAATCTTTGAAAGTGAATCGATAGTCATTTTTTTGAGCCTGT
TCACAAACTCGCAATATACAAAAATACGCAAGTTTATACATCTTACAAATATGACGTTTA
GAATAACCATGAAATCTTAGTACAACAAAATTTCGATAATCTAATTGCTTGAAGTCATAA
AAATAAGGTGTAAACTCTGTCATAGCAATCAATTCCTTTCATAAGAATTATTTCTACTTA
GAGTTTACACCGTCTATAAAATGTGTGAAAATTGTGATTACATACATCCCTATAGGTTTG
TTGTAAACAAAGAAAGTACATTAATTAAAGATTGTTTTAAAGTTGGCAATAATGACCTTT
ACGAACCTGGATCAAACTACAAAATAATTAACCTAAATCAAACCATATATGGACACTATG
AAAAAGTTGAAAGTTTTTATCAAAATAAAAACGACAAAATATTCCATATCATTACGCTGA
ATAGAAAAAACTTAATAAGAAGTTGGCTTTTTATAAATAATTGGTCTATTATTTTATGTC
GTTTTACAATGCCGATAGTGTTCACTTTATTTATTTTTTCTTTATCCTATTTTGATAATG
GCATTTATAATGCTTTTATTCCAATTATGATATACATTTTCACTTTTGTTTTTCAATCAA
TCATATTCAATAAAATATATACAGAGAACAAACAATTGAGGACACAATATATTCAAAAGT
TGAACTCTGGCATAGAAGTATAAAAATATAAAGAATAGTGTGTGTTGGTGTTTTTAGTAT
ACGACTTACCTCAAAGACAAATATTAAAAGATAAGACAATAAAATTAGAATAAATTTACG
TTTGAAGATAAAAAATAAACATTTTTCATTAAAGTTTATGATATATTTAGAGCAATAGAA
AGTGTATGGAAGGGGATATGAATGGCATACCAAAGTGAATACGCATTAGAAAATGAAATG
ATGAATCAACTTGAACAATTGGGTTACGAAAGAGTAACGATACGTGATAATAAGCAATTG
CTTGATAATTTTAGAACGATTTTAAATGAGCGTCATGCGGACAAATTAGAAGGCAATCCC
TTAACAGATAAAGAATTTCAACGTCTGTTAACGATGATTGATGGGAAAAGTATCTTCGAG
AGTGCCCGTATTTTACGTGATAAATTACCACTTAGACGTGATGATGAGTCTGAGATTTAT
TTGTCGTTTTTAGATACGAAAAGTTGGTGTAAAAATAAGTTTCAAGTGACGAATCAAGTA
TCTGTCGAGGATACATATAAAGCACGTTATGATGTAACGATATTAATCAACGGACTACCC
CTTGTCCAAGTTGAATTGAAACGTCGAGGTATTGATATTAATGAGGCGTTTAACCAAGTA
AAACGTTACCGCAAACAAAATTACACAGGCTTATTCCGCTACATGCAAATGTTTATCATT
AGTAATGGTGTTGAAACGCGATACTTTTCTAATAATGATAGCGAACTATTGAAGAGTCAC
ATGTTTTATTGGAGTGATAAACAGAATAACCGAATCAATACATTGCAATCGTTTGCTGAG
TCATTTATGAGACCTTGTCAATTAGCTAAGATGATATCGCGCTATATGATTATTAATGAA
ACAGATAGAATACTGATGGCAATGCGCCCGTATCAAGTGTATGCGGTAGAAGCACTTATT
CAACAAGCGACTGAGACAGGGAATAATGGATATATTTGGCATACAACTGGAAGTGGTAAG
ACGTTGACTTCTTTTAAAGCGAGTCAGATTTTATCACAGCAAGATGACATTAAGAAAGTT
ATCTTTTTGGTTGACCGTAAAGACTTGGATAGTCAAACAGAAGAGGAATTTAATAAATTT
GCTAAGGGTGCTGTAGACAAAACTTTTAATACTTCGCAACTGGTACGCCAACTAAATGAT
AAAAGTTTGCCACTTATTGTAACGACGATTCAAAAAATGGCTAAAGCGATTCAAGGTAAT
GCCCATTTATTAGAACAGTATAAAACGAATAAAGTTGTATTTATTATTGATGAGTGTCAT
CGCAGTCAATTTGGTGACATGCATCGTCTAGTTAAACAACATTTCAAAAATGCCCAATAC
TTTGGATTCACTGGTACGCCACGTTTTCCAGAAAATAGTAGTCAAGATGGTAGAACAACT
GCAGATATTTTCGGTAGATGCTTACATACGTATTTAATTAGAGATGCCATTCATGATGGT
AATGTACTTGGTTTCTCAGTTGACTATATTAATACTTTTAAAAATAAAGCTTTAAAAGCA
GAAGATAACAGCATGGTTGAAGCAATTGATACGGAAGAAGTATGGTTAGCGGATAAACGT
GTGGAATTAGTAACACGACATATCATCAATAATCATGATAAATATACACGTAATCGTCAA
TATTCAAGTATATTTACAGTCCAAAGTATTCACGCGCTTATTAAATATTATGAGACATTT
AAGCGACTTAACAAAAAGTTGGAACAACCATTAACGGTAGCTGGTATATTTACGTTTAAA
CCTAATGAAGATGATCGTGATGGTGAAGTGCCATATCATTCACGTGAAAAATTAGAGATA
ATGATTAGCGATTATAATAAAAAGTTCGAGACGAATTTTTCAACAGACACAACTAATGAG
TATTTTAATCATATTTCAAAAAACGTTAAAAAGGGCGTTAAAGATAGTAAAATTGATATC
TTAATCGTTGTTAATATGTTCTTAACTGGTTTTGATAGTAAAGTACTGAACACTTTATAT
GTTGACAAGAATTTAATGTATCATGATTTAATTCAAGCGTATTCACGTACAAATAGGGTT
GAAAAAGAATCAAAGCCATTTGGTAAAATTGTAAACTATCGTGACTTGAAAAAAGAGACA
GACGATGCACTGAGAGTATTCTCACAAACAAATGATACGGATACAATTTTAATGCGTAGT
TATGAAGAGTATAAAAAAGAATTTATGGACGCTTATCGTGAGCTTAAAATGATTGTGCCG
ACACCACACATGGTTGATGACATTCAAGATGAAGAAGAGCTAAAGAGCTTTGTTGAAGCT
TATCGTTTATTAGCTAAAATAATATTACGTTTAAAAGCATTTGACGAGTTTGAGTTTACA
ATTGATGAAATTGGAATGGATGAACAAGAGAATGAAGACTATAAAAGTAAATATTTAGCT
GTGTACGATCAAGTAAAAAGAGCGACGGCTGAGAAAAATAAAGTATCCATTTTAAATGAT
ATTGATTTCGAAATAGAAATGATGCGTAATGATACGATTAATGTGAATTATATTATGAAT
ATATTGAGACAAATTGATCTTGAAGACAAAGCGGAACAACGTCGTAACCAAAAACAAATT
AGACGCATTTTAGATCATGCAGATGATCCGACATTGAGGTTAAAACGAGATTTAATTAGA
GAATTCATCGACAATGTTGTACCTTCTTTAAATAAGGATGATGATATCGATCAAGAATAT
GTTAATTTCGAAAGTATTAAAAAAGAAGCGGAGTTCAAAGGATTTGCTGGAGAGAGGTCT
ATCGATGAACAAGCCCTAAAAACAATTTCAAATGACTATCAGTATAGTGGTGTTGTAAAC
TCACATCACCTTAAAAAAATGATTGGTGATTTGCCATTGAAAGAAAAACGTAAAGCAAGA
AAAGCCATTGAATCTTTCGTGGCAGAAACAACTGAAAAATACGGTGTGTAATGATTCAGC
CCCCTCGCTAGATTAGTGTAGGGGGCATAATTATTTTCTATCTTTTGTTAGTTATCATGT
ATTTGGCAATCATCACTTGGTTTCAATACAATTTTATCATCGTATGTGTATAGAAATAAT
GTCTAAAGGCATTTAAAATAGTTTATAATATTAACAGGATAAGTATTAAATGTATGTTGA
AGGAGGTGCGTAGCTATGGATAATAGAAATATGATTAATCGTGTTTTTAGTCAAAAGATA
TTACATCAAATTGCAATCAAAAATAAAAGTGATGTTGTTGATGAGGCATATGATTTTTAT
ATACAGGGACCTAAAAATATCAATGTAATACAGAAGATGAAATCTTTATATAATTATCTT
AAAAAGTCTTATCGTAACGAATATTTTTACAAAAACACAATGCTTAATAAACTCCTTCTA
GGACGACATTCTATTAATACAACTACTGCACTTTCTGAGATGCCCATAGGGAAAAGTATT
GCTGATTTTATATTGTTAAACGGCAAAGGCGTTGTCTATGAGATTAAAACAGAATTAGAT
AAGCTGGATAGATTAGATAATCAAATTAATGATTATTATGAAGTGTTTAATTATGTCGTA
GTTATTACAAATGACAAACATCTGAATAAAGTTATGGCTAGATACAAAGATACAACAGTT
GGAATTTTAGTGTTAACAACTAGAAATACACTGAGTGAAGTTCAAAAACCTAAAGAAAAC
AATAGTCTCTTAAACACAAAAGCGATGTACAACTTTTTACGAAAAGAAGAAAGAAAAAGA
GTTATTGCACAAAATCATATGGATGTGCCAACTTATAATGATTTCACAGAGTATGATGTG
TTATTTGACGTGTTTAAAGAAATACCAATGACGAAACTGTATAACAATATGATTTCTGAG
TTGAAAAAAAGAGGCAACATGAAAGAATACAAAGATGAATTTTTAGCAGCGCCGGCTGAA
ATTAAGTTCTTGTTATATTTCGCAAAAATGACAAAGAAAGATAAAAATAAACTATATCAT
TTTCTTAAGGAGGATTAATATGTATTATCCTTATTTGCGTGGGAAACAAAATGAACTATT
TGCAATTAGAGAATTGTTAGAGAAAGGTTTGATTGGTAATTGTATTCAACCTATAATTGA
ACCAATTAAATATACAACCACATTTAAAAATACTTTGCAATACTGTGGTGAAAAAGCATT
CTCTATAAATTTAGTAGTAAATTCAAAGTTAACTGAAGAAGAGATTAGTAACGAAACTGT
TGAACATTTAACTGAAATAATAACAAAAAACAAAAGTGTTATTCAAAAAGCTTACTTGGG
TCCTTCTGATGAAGGCAATGATAGGTTGAAACAGCAATTTTCAAGTAATAGTTTAGCTGT
TTTAACAAGTGTAGATGACTGGGAAATGTTTGGAGATAAAAATAAACTTGAAATGGTTTT
TGTACCAGATGATAGACACATTAAACGTAAATTGCGTAATATTCCAAACAAAGGCATCAT
TATGGATCCTTTTAATAAACTAAGTCGTAATGTTGATTATTTAGATAATGATGACGAGTT
TTATAGCGACGATCACCTTTATTATAAGGAAGATGGATACGTAGCATTTTCAGACTATTC
TGTTATAGGTGGAGAATATGTTGACGGTGGCTTTTCGCCATTAGCTATTGCGATACATAT
TGTCTATTTTGATGAGGCTAATGAGCTAAGAGTTAAGCATTTTGTCTCTGATTCTAATAA
TGATAGATCAAATCCAGGTAAAAAGTTTTTTGAGGCTGTAGATAAATTAGTAACATGGTC
AAAAAACTTAGATATTAAAAATAGATCTTATGCGCTTGGACAATTTGAAGAATTAAATGA
AAATAATAAGTATCCAGGATTAGGTTTAATTAAAAGGTTATCTATCATGCATCATCTAGA
AATTATGAATAGATACTTGGAGTCTCAAAATGAAAATATGTGAAAAATGTTTTAATAATA
CTGAAATCGTAGAAATCATTGCAAATGATAATAGCAAATTTGACAATTGTGATATTGATA
ACAATCATCTTGGTGTTAAAATATTTGATACGACTAAGGACAAAGATAAATTAGAACTTA
TTAGAGATTATTTAAGACCAGCATTAGAATTATATGATATTAGTATAAATTTACCAGATA
CTTTTAGCCCAAAAGAAGGTAAAAAGATTGAAATAGCATTAAAAGACGACTGGAGTATAT
TTAATGTTGAGGAAGCTCAAATAAGTTGTATTTTAAATGAACTTTTTAAAGATGATGAAA
ATTTAGATAGACGAGTGTTGGAAGATTTAGTAGGCGCTAAAATCATAAACGATAAAAAAT
ATACAAATGAAAATCTAATTGTAGCAAATAATGACTGGGATGGATTTTGTGAGAGCTTGA
AGTATAACAATAGATTTCATAATAATATGATTAATTTAGAGAATTTAGCGTTCTTTCTCG
ATATCACTACTAATTACTATAGTATTGAGGAATTTAGAGAAAGATTTGAACCATTATATA
GATCTAGAATAGTTAAGTTCATTACAGAGAAAAGTGAACTAATGTCACCACCAAAGGGAT
TTGCAACGGCAGGAAGATTGAATTCTAAATGGATAAGCGTATTATACCTTAGTACAAAAG
AACAGGTCAGTATAGAAGAAGTTAAACCTAAGCATAATGACATTATTTATATAGGTAAGG
TTAAGTTACAAAAAAACGTTACAAAAGAGAAATTGAAAATTGCGAATTTAACTAATTTAA
CTAGTAATGCAATCAAAGCTGGCGATGATGGATTTAGAAAGTATTTTGTAAATTACCAAA
CATTAAAAAAGATTCATAAAGGAATAACAAATCCAAGCGATGAACAAGGAATAGATTATT
TGCCATTTCAATATTTAGCTGATTATATTCGAAGCCTTAAATATGACGGGATAATGTATG
AGAGCATATTGCAAGATGGTACTTTTAACTTTGTGTTTTTTGATCAAAGTTTATTTGAAT
GTGTTAATTATGAAAGAAAAAGAGTAAGTGATGTTAAATATACATTGACTAAGCTAAGTT
GACACACTCAAAAATCTGAATATTCTAATAAAATATAAATAATCCCCCGCACTTCACATA
GTAGCGGGGGATTTATTCTGGCGTCAAAATGCCCAAAGTATGGGGGTGACTCTTAAATCA
TGGCAAAGCACCTAAAACTTGATATGGTGCCGAGCCCTAACTTAGCACAATATAGTTAGT
ATGACAAAGTCATCTAACATAACACATCAGAAGTCGCGCAATTTATTTCAGACCATACAG
TGATAAAGTTGCACAACGCATGACTTTTATTTAGCAATAACTGCTACTTCTGAAATAAGT
TGCTTTGCATAGTCTGACTGCGGATGTTTGATAATATCTTCTATGTTATTCAGTTCAACG
ATTTCGCCATTTTTCATAACTGCAACGCGATCACATATTTCATTGATAACACCCATGTCA
TGTGTGATGAATAAATAAGTGATGCCGAAGTCTAACTGTAATTGTTTTAATAACTCGATG
ATATCTTTTTGAATTGAAACGTCTAAAGCGGACACTGCCTCGTCGCAAACAATCACTTTA
GGTTCTACAGCAAGTGCTCTTGCAATACTTACACGCTGACGTTGCCCACCAGATAATTCG
TGTGGATAGCGATATAAGAAAGTTTGATCTAGGCCAACCTTTTCTAACAACGATACGACA
GTTTTAATAATGTCATCATTATCTTTGACTTTCCCATGAATGATTAGTGGTCGTTTAATC
ACATCAATGACTTTAAATCTTGGATTAATAGATGCGAATGGATCTTGAAAAATCATTTGT
ATCTCTTGTCGTAAAGATTTCAATTCATCATCTTTAAATAAACTTAATGGTAATTCGTTA
TACCAAATAAAGCCTTCTGACACTTCCTTTAGACCGACGATCGTCTTAGCTAATGTCGAT
TTCCCTGACCCTGATTCACCGACAATGCCTAATGTTTCGCCTTTTCTAATAGCCAAGTTA
ATATCATTAACTGCTCGGTATAGGCTGCCACTCGGTGATGTGTAATCCACGCTCACGCGA
TCGAATTTTAATAAAATATCATTGTTTAACGGTCTTGGCGGACGCGTTTGATGAATATCA
GGAATCGCATCTATTAAGCGTTTCGTATAGGTATGTTGTGGCGATTTAAAAATACTTTCA
ACCGTGCCACTTTCAACGACACTTCCATCTTTCATTACAATCACATCGTCGCAAAATTGA
TACACAGCGCCTAAATCGTGAGTGATAAAAATAATAGATGTTTCTGTGTACTCATAAAGG
GACTTCATTAACTGCAGTAATTGATTTTGTGTACTGGCATCTAATGCCGTTGTTGGTTCA
TCTGCGATTAAAATTTGTGGCTTTAAAATCAATGCCATTGCTATCATGACACGTTGACGC
ATACCACCAGAAAGTTCATGTGGATAAGCATCAAATTGTCGAGTTGCATGTTTTATACCT
ACTTTTTCTAAAATGTCTATTGTCATCGACTTTGCTTCAGATTTAGATACACGTTTATGT
TGAAATAGTACTTCTGTAATTTGTTTGCCAATCGTTAATCTTGGATTCAACGAAGAGAGT
GGATCTTGAAAAATCATTGAAATATCCTTACCTCGAATTTGTTGTAACGCTGAAGTTGAT
AAATTATTTAACGATTGCCCATTAAAAATAATTTCTCCTGTTAATGTGTGATCTGGATAA
TCTGGTAGTAGCCCTAAAATAGATTTAGCGGTAATACTTTTTCCTGATCCTGATTCACCA
ACAATACCTAGGATATGTTTTTTTCGTAATTCGAAAGAGACATTTTTTACCGCTTGAACT
GTAGTTTCATCATAATTGAATTGTACATTCAGACTGTTGACTTCTAATAAATTTGACATG
ATGTTGTGCCTCCCTATTCACAAATGTGTAAATTTATTCTATACTTTTGTATATCATAGT
AATCTACTCAAGATTATTTTACAAGGAGTGATTATCATAATTACTTATTTAGAATCTTTT
AAGTCGTTGTATCACAAGGCATTTTACAAGTTTGTATTATCGGTATTAAGCTTGCCAATA
TTTTTATATGCAGTGATAAAGTTTTTCTTTTCTGCTAAGAGAAAAAATTTTTACGCTAAT
AATTCTGAAATTTCAGAAATTGAACAGGCGTTACATCAAAAATATAAATATTTATCGCAG
CAAAAGTCATCCACACAAATACATAAAGAAGCATTAAAAATATTCAAGGCACAAAGTTCT
AATACGAGTTCAAAGAATATTGAACAAGCACATTTTTCAACATACTTTGAAAATGTATTA
TTTCATAAGTTCATCATGATCAAAGTGATATTGGCCTTGCCGATGTTCATCTTATTGACT
TTTTATTTACAGCCATTAGTTAGATATATTTTTGAGCGAATTGTCATGGCTGTGATTGTC
ATCATTGGTGTTATTGTCAGTGTGTTTACCATTCTGTATTTTTCACCGCTTGATGCGGCT
TATAGCATACTGGGACAAAATGCAACAAAGGCACAGATACATCAATTCAATGTATTACAT
CATCTTAACGAACCTTATTTTATTCAATTGTGGGATACCATCAAGGGTGTTTTTACCTTT
GACTTAGGTACGACTTACAAAGGGAATGAGGTTGTGACTAAAGCAGTTGGCGAAAGAATT
CCAATTACAATAATTGTCGCAGTATTAGCGCTAATTGTGGCATTAATTATTGCGATACCA
ATTGGTATTATCAGTGCGATGAAGCGAAATAGTTGGCTTGATATCACGTTAATGATAATT
GCATTAATTGGTTTATCTATTCCAAGTTTCTGGCAAGGGCTATTATTCATTTTAGCGTTC
TCATTGAAATTGGATATTTTGCCACCATCTTATATGCCAGAACATCCAATATCATTGATT
TTACCTGTACTTGTCATTGGAACAAGTATTGCTGCTTCTATCACGCGTATGACAAGGTCT
TCTGTACTTGAAGTAATGCGCAGCGATTATGTTTTAACTGCTTATGCAAAAGGATTATCG
ACGACACAAGTAGTTATTAAACATATTTTGAAAAATGCCATTATTCCAATTGTAACGCTA
GTTGGTCTTCTAGTGGCAGAATTACTAGGCGGTTCAGCAGTGACGGAACAAGTATTTAAC
ATTAATGGTATCGGTCGTTATATCGTCCAAAAACAACTAATACCTGATATTCCAGCAGTC
ATGGGTGGGGTCGTATATATATCAATTGTAATATCTTTAGCAAACTTAATTATTGATATA
TTTTATGCTTTAATCGATCCAAAATTACGTAGTGAAATTAACGAAAGGAAGTGAGGCATA
TGGTAAAACTTACAACAAAGATAGCTTCCTTAAAACTATTCGCAAGTTATGCTATAGCAA
CTTATATTTTAGTTATATTAACGAGTGCATTAAATCTTTTTAAAGGTTATGTGGCCGATA
CGTTCTATATTGCTGAAACATTGCTAATCGTTTTAACCATCATTTTAATTATCATTTTAA
CAACGGAACAAACATGGAAGCATCATGACCTATGGCGACGTATCGTCGAAGTGTTGTTAT
TGTTGATGACATTAACAGGCAACGTATTTACATTATTAATGTTTGTAAGTATTAGACGTT
ACCAACGTACATCGCAAATACATAGTTATAACGGGTGGGAATCGTTTATACGAAAAACTA
CTAAACATCGTATTGCGATTATCGGGTTACTTATTTTAGTCTACATGCTGACATTATCAA
TTGTGTCACAATTTACATTTGATACGACATTGGCTACTAAAAATCAGTTCAATGCACTGT
TACATGGACCGAGTCTAGCCTATCCGTTTGGTACTGATGATTTCGGTAGAGACTTATTTA
CACGCGTAGTTGTCGGAATGAAGCTGACATTTTCAATTTCAATTATTTCAGTAGTTATTG
CAGTTATTTTTGGTGTGTTACTAGGCACTATCGCAGGTTATTTTAATCATATTGATAATT
TAATAATGCGAATTTTAGATGTAGTGTTTGTAATTCCATCATTATTGTTAGCGGTGGCAA
TTATTGCATCATTTGGAGCAAGTATTCCCAATTTAATTATTGCTTTAAGTATCGGTAATA
TACCATCATTTGCACGGACAATGCGTGCCAGTGTTTTAGAAATTAAACGCATGGAATATG
TAGATGCAGCACGTATCACTGGTGAAAACACTTGGAATATCATATGGCGTTATATTTTAC
CGAATGCGATTGCGCCTATGATTGTACGTTTTTCATTAAATATAGGTGTGGTTGTATTAA
CAACAAGTAGTTTAAGTTTCCTAGGACTTGGTGTTGCACCTGATGTAGCTGAATGGGGCA
ACATTTTACGTACCGGTAGTAACTACTTGGAAACGCACAGTAATTTAGCTATTGTACCTG
GTGTTTGTATTATGTTCGTCGTTTTAGCATTTAATTTTATAGGTGATGCAGTGCGTGATG
CACTAGATCCAAGAATTCATTAAAAAGGTAGGGATAGATGTGAAGAAAATCATTAGTATC
GCAATTATAGTTTTAGCGTTGGTATTAAGTGGTTGTGGTGTCCCTACGAAATCAGAAGTG
GCTCAAAAGTCATCGAAAGTTGAAGTGAAAGGCGAGCGACCAACAATACATTTCCTAGGA
CAAGCAAGTTATGAAAATGATATGAATATCGTTAAAGATCAATTGGAAAATGCAGGATTT
AACGTGAAGATGAATATCCAACCAGATTATGGTAGCTATCGTACACAACGTCAAGCCGGC
AATTATGATATCCAAATTGATGACTGGATGACAGTGTTTGGTGACCCGAACTATGCTATG
ACGGCATTATTTAGTTCTACAGGATCAAATAGTTTATTGAAAGATAAACATGTAGACCAG
TTGTTAAATAAAGCTTCTACTCAAAATGAAGCAGATGTTAAACAAACATATAAGCAAATT
GAAGATGAAGTTGTATTTGATAAAGGGTATATGGCGCCTTTATATGGATCAAAAAAGAAT
TTAGTATATGACAATAAAGTGTTAGATAAAAATAGTGTTGGATTGCCAAATTCACGTGCA
TTAATATGGCAACAATTTGATTACAACAATAGTAGAGAACGAGATACGCGGCCACTTGTG
ATGACACAACAAGATGGTGAAATTCCTACATTGGATCCAATACGTTCAATTGCGCCGTCA
GTATATTCAATTAATATGAATATGTACACAAGGTTATTATTATTAGATGAAAATGATCAT
TTAACAACGAAAGGTTCGTTAAGTCGTGATTATGCTGTGAATAAGGACAATAAAGCATTT
TATTTCTTGTTAAGAGATGATGATTATTTTGCGAAAGTGGTCAATGGACAAGCACGTAAT
ACTGGAGAGCGTGTATCGGCTGAAGATGTTAAGTTTTCTTTAGATAGAGCACGTGATAAA
AAGTCTGTGCCTAACAATAATACTTACAATATGCACAAACATATAAATGACATCAAGATA
TTAAAAGATGAGGACATCGATCAGTTGCGTAAAGAGAAAGACAAGGATGATAAATCAATC
TATGATAAGTTGATTAAAGCTTATAACGTCAAATCGTTAACGACAGATGGTCAAAAAGTA
AATAATAAAGACGGTATTTATCAAATTGTTAAAATTACGACAGATCAATCGATGCCTCGA
GAAGTAAATTACTTAACACACTCTTCGGCAGGCATTTTATCTAAAAAATTTGTTAATCAA
GTAAATCAAGAATATCCAAAAGGATATCGGGATAGCAGTACAATTCCTGCAAATTCAGAT
GGGAAAAATGCGCTGTATGCAAGTGGCGCATACATTATGACACAGAAAAATGCATATCAA
GCAACGTTTCAACGTAATCCAGGATTCAACGAAACAGAAAAAGGTAGTTATGGACCAGCT
AAAATTAAAAATATTACATTGAAGTTTAATGGTGACCCGAATAATGCATTGTCAGAACTT
AGAAATCATTCAATTGATATGTTGGCAGATGTGAATCAAAAACATTTTGATTTAATTAAG
TCGGATAAAAATTTAAGCATTATTCGCAAAAATGGACGCAAGTCAGTCTTTTTAATGCTA
AATATTAAAAAAGGTATATTTAAGACGCATCCAAACTTGAGACAAGCAGTAGTTAATGCG
ATAGATCAGGATCAATTTATTAAGTTTTATCGTGGCGATAAATTTAAAATTGCATCACCG
ATTACACCACTTGTCGATACTGGTAACGAGCAACGTCAAGATTTAGAAAAAGTAGAAAAA
GCCATTAATCAATAATGTTTTAAATATTTAACAGAAAGTAGGAGGATATAGTATGGTCAT
TAACTTAAATGACAAACAGACAAAAACATCTAAAGAAGGGTTAATTTCCGTATCACATCC
TCTTGCGGCTAAAATTGGTAAGGATGTATTAGATCAAGGTGGCAACGCCATGGATGCCGT
GATTGCAATTCAACTGGCATTGAATGTGGTAGAACCATTTGCATCAGGTATTGGTGGTGG
CGGGTACTTGCTATATTATGAGCAAAGTACTGGCAGTATAACTGCGTTTGATGCACGTGA
GACAGCACCTGAACATGTAGACAAACAATTTTATCTAGATGATTCAGGCGAATATAAATC
ATTTTTTGATATGACTACACATGGTAAAACTGTCGCTGTGCCAGCAATTCCAAAGCTGTT
TGATTATATTCACAAGCGTTATGCTAAATTGTCATTGGAAGATTTAATTAATCCTGCAAT
TGAACTAGCCATTGAAGGTCATGCAGCCAATTGGGCTACTGAAAAATATTCGCGCCAGCA
ACACGCACGATTGACAAAGTATCATGAAACGGCACAAGTATTTACGCATGAAAATCAATA
TTGGCGTGAAGGTGATTGGATTGTACAACCCGAATTAGGTAAGACATTTCAAATATTAAG
AGAACAAGGGTTTAATGCATTTTATAAAGGTGACATTGCGAAACAATTAGTCAATGTTGT
CAAAGCATGTGGTGGGACAATCGCTTTAGAGGATCTAGCCAATTATGACCTTCAGATTAA
AGCGCCAATCAGTGCGACATTTAAAGACTATGACATTTATTCAATGGGTCCATCTAGTTC
CGGTGGTATCACGGTAATTCAAATATTGAAGTTATTAGAACACATCGATTTACCATCTAT
GGGTCCAAGATCTGTCGATTACTTGCATCATTTGATACAAGCGATGCATTTAGCATATAG
TGATCGCGCGCAATACTTGGCGGATGATAATTTTCATGAGGTGCCTGTACAGTCATTAAT
TGATGACGATTATTTAAAAGCACGCAGTACGCTCATTGATAGCAATAAAGCAAATATTGA
TATAGAGCATGGTGTTGTGTCTGATTGCATTAGTCATACAGATGTTGAAGAAAATCATAC
CGAAACAACTCATTTTTGTGTGATTGATAAGGAAGGTAATATTGCTTCATTTACGACATC
AATCGGTATGATTTACGGATCGGGTATCACGATTCCAGGCTACGGCGTGTTATTGAATAC
CACAATGGATGGTTTTGATGTTGTGGCGGGTGGGATCAATGAAATTGCACCTTATAAACG
ACCACTAAGTAACATGGCTCCAACGATTGTGATGCATCACGGGAAGCCAATATTAACAGT
AGGTGCTCCTGGTGCTATAAGTATCATTGCTAGTGTTGCGCAAACATTAATCAATGTATT
AGTGTTTGGCATGGATATTCAGCAGGCTATAGATGAACCTAGAATTTATAGTAGCCATCC
TAATCGCATTGAATGGGAGCCTCAATTTTCACAATCTACAATATTAGCATTGATTGCACA
TGGACATGCAATGGAACATAAACCAGATGCCTATATTGGAGATGTACATGGGTTACAGGT
TGACTTGAATACACGTGACGCGTCGGGAGGTGCTGATGATACGAGGGAAGGCACAGTGAT
AGGTGGCGATGTATTATCAATTAGAAAACAACCATTACCTAGTCCGAAAATATACGATAA
TGACACCCATCGAGTATATTACAATGATATACAGTTGCCATTATATGCTGAACAAGTGCG
GTGGATGCATGACAAATATTGGGTTGATGAAAGCGTTGTCAGAATCATCTTCTCTGAAGT
TAGTGCACATATTGAAGATTTAAGAAGTTATGATATCGCCGGAAAAAATTATATAGATAT
TGCCTGGTTGGCACGGAAGAAAGGTTATCAAGTTACCTTAAAGGATGATAGTTTATACTT
AACTGATGAAACGTATCATTCAGTGAAAGCAAACACAAATGCATACTATAGATATGATCG
AGATAGTATCACAAGATAATTTATGTATTTGATATATAGTTTGAAGTGGATTTTGATTTT
TGTTGAACGAAAGGGTTCGATTTCAAACTTTAGAGTGATGCTTGAGTGTAGTAATGTTGA
AGTTGTTATAAGAAACGCTAGTCGCCTTTGTAAAATATAAAACGCCCCACAAATTCGTTT
TTGATGTACACCACAATAGTTAGTCTAAAATCTAACTTGATGTGATTCGGTACAATTAAA
TGAATGATGTGAGGCGTTTTTATAATGTGTGATTTTAATAAATGATTTGGTTATTTCTAT
AATTACATCATAAGTATTAATGTTCACTTAATTTATTATAAGTAAGGCTTTCTTTATAAA
TGATTTGGTCTTTTCCAGGACTTGAAAAATAAAAATAAAGTTTCTGATCTTGATGATTAT
TGCCTTTTAAATCACTCATTCCCTTTAATTCCACCTTTGTTGATGCATTACTGGGAATAT
TATATCTACGTTTTAATTGTTTAACGTTTGGATTATCATTCGACAACTTACCAGATAAAT
TATAATAATCAGTGGTAGGATCATGTGTGACTTTCAAATCATTGCTATTTAAAATGCTTG
TTAAATCAACACTTTGAATCAAAAATTGATTGTTTTCGATTTTTTGTTTCAGCGCGAGAT
CTTTTACGTCTTTTGTGAAAACGATTTTATTATTAACTACTTTTACTGGATAACTTTTGT
ATGTCGAGTCAGTAGCATCTTTTCTATCGTTTGTAGTTGTGTCATATTCACCAGTTATTT
TATGTGTGTTCTTATATACCTTTAACAACATACGGTCTTCTTTTAAAAGCTCATCTGATC
CAACAACTGAATAAGAGGATTCTATATACCATGTGTCTTGATCATTATTTTCATAATGGG
GATTATCGTGACCATCAATTTCATAAAGCGTTTCTAAGTTTTTAATAGGATACGTACTTA
GTACTTTTTTAAGACCATCTTTCAAATGAATTTGTTCCCACTTCATTGCCAAAAACATAC
CGCCACTGACTACAATTGAAATAATAATAATTGCTGCTAAGTTTAACCAGAAAATTTTAT
GTACTTTCATACATTCACACCTTTTTTAAAATACTTAATTAACACTATAATAATATATTT
TAAAAATATTTACATTAGTATTAAAGTGAATATCAAACTTTAAATGTGTGGAAATAATAG
GTATTTATAAAAAAGTAGGAAATGCATACAATTAAAAACTGTGTGACGTTTGAGGAGTCA
CACAGTGTAATTAAAAATTTAAAAAGTTGTTGCTAATTTTTCAGCATTATTAATACTAGT
TGCTTTAATTTCTTCAGTCTTATGAGGTTCAGCATTGTGTCCTTCAATAATGATTGTTTC
ATATGATGGCACACCTAAGAATGTCATAATTGTTCTTAAATAACGGTCACCCATTTCAAA
ATCAGCAGCAGGTCCTTCAGTATAATATCCACCACGTGATTGAATGTGTAATACTTTTTT
GTCAGTTAACAAACCTTGAGGTCCTTCAGCAGAATATTTAAAAGTTTTACCTGCAATTGA
AATAGCATCAATATATGCTTTGACTACAGGTGGGAAAGAAAGGTTCCACATAGGCGTTAC
AAATACATATTTATCTGCACTTAAAAATTCTTCTAAAATGTCACTCAATCTTGAAACTTT
CATTTGTTCATCATCAGTTAACGTTTCGCCATTACTCATTTTTCCCCAACCAGTTAATAC
ATCTTTGTCAATAACTGGAATATAAGTTTCAAATAAATCAATATGTTTCACTTCATCATC
AGGATGTTGTTGTTGATATGTTTCGATAAATGCTTTACCAGCCGCCATAGAATTTGATAC
CAGTTCATTAAAAGGGTGTGCTGTAATATATAATACTTTTGCCATTTGAAAATTCTCCTC
TGTTTCTGTTATTTTCTTGAGTATAATTATTATATTAGATATAAAATTTGATATCAATAA
AAATATTCAAATTACCATCATTTTCTTCATCTATATTTGGCAGTACTACTAAAGTATGAG
TGCATTTAATTATGAAATAGTTGATTTAGAATATATACTTAATACCCAAAATATATGAAG
GATGGATGCCACTATGACAAAGCGACCAAAACGTATTTTGGCAACAATTATCATTTTTCT
TTCACTATTATTTACGATTATTTATATAGATGACATTCAAAAATGGTTTAACCAATATAC
CGATAAATTGACACAAAATCATAAAGGACAAGGACACTCAAAATGGGAAGACTTTTTTAG
AGGGAGTAGGATTACTGAGACTTTTGGCAAATATCAACATTCACCATTTGATGGTAAGCA
TTATGGCATTGATTTTGCATTGCCAAAAGGTACACCAATTAAAGCGCCGACGAATGGTAA
AGTAACACGTATCTTTAATAATGAATTGGGCGGCAAGGTATTACAGATTGCCGAAGACAA
TGGAGAATATCACCAGTGGTATCTACACTTAGACAAATATAATGTCAAAGTAGGTGATCG
AGTTAAAGCAGGTGATATTATTGCATATTCAGGCAATACAGGTAAACAAACGACAGGCGC
ACATTTACATTTTCAAAGAATGAAGGGTGGCGTAGGTAATGCATATGCAGAAGATCCTAA
ACCGTTTATCGATCAGTTACCTGATGGGGAACGTAGCCTATATGATTTGTAGTTATAGAA
GAGTGCCCGCAGTCTAAAAAATTAAGCAATCATTGTGTGAGTATGATACTTACATAATGG
TTGCTTTTTTCAATGAAAATCGTAATGCTAAGTCATACTTGTTTGATTTAGATATTACTT
AAAATGTAAGACAAGGTTGTTAGCATTGGCAGTGAAATATCGCACGTAAAAAATCATTAT
TGCCACACTAAAAATAGTTGTGCGCTATATCAATTCTCTGTATAAAAGTTTAATTCCGAC
AGTAATGTAAACGTTTACAATTTATGATTGACATTAATAATGACTGAATATATGATTTAT
GTAAGTCTTTGTGCAAACGTTTTCACAAAGTGTATTGCACAATCAAACTGTAAACAAAGT
ATGGGAGGCATAACATGGCAGAACTAAAGTTAGAGCATATTAAAAAGACGTATGATAACA
ACAATACTGTAGTGAAAGATTTTAATCTACATATTACTGACAAAGAATTCATTGTATTTG
TTGGACCATCGGGATGTGGTAAATCAACAACATTACGAATGGTTGCTGGACTAGAGTCTA
TCACATCTGGAGATTTTTATATTGATGGGGAACGCATGAACGATGTTGAACCAAAGAATA
GAGATATTGCGATGGTATTTCAAAACTATGCATTATATCCACATATGACTGTTTTTGAAA
ATATGGCATTTGGGCTAAAGCTACGTAAAGTAAATAAAAAAGAGATTGAACAAAAAGTTA
ATGAAGCAGCTGAAATATTAGGATTAACTGAGTATCTTGGTCGTAAACCAAAAGCGTTAT
CTGGCGGACAGCGTCAACGTGTTGCTTTGGGCAGAGCTATTGTTAGGGATGCGAAAGTCT
TTTTAATGGATGAACCATTATCGAATCTTGATGCGAAGCTTCGAGTACAAATGCGCACAG
AAATATTGAAATTACATAAGCGACTTAATACTACGACAATTTATGTTACACATGATCAAA
CTGAAGCATTGACGATGGCTAGTCGAATTGTTGTTTTGAAAGATGGCGACATTATGCAAG
TCGGCACACCTAGAGAAATATATGATGCCCCTAATTGCATATTTGTGGCGCAATTTATCG
GCTCACCAGCAATGAATATGTTGAATGCTACAGTTGAAATGGACGGATTGAAGGTAGGAA
CACACCATTTTAAATTACATAATAAAAAATTTGAAAAGTTAAAAGCTGCTGGCTACTTAG
ACAAGGAAATTATTTTAGGTATTCGAGCTGAAGACATTCATGAAGAACCAATATTTATTC
AAACTTCTCCAGAGACACAATTTGAATCTGAAGTAGTTGTATCTGAGTTGTTAGGTTCAG
AAATTATGGTACATAGCACATTCCAAGGAATGGAATTGATTTCTAAATTAGATTCAAGAA
CACAAGTGATGGCGAACGACAAGATTACACTAGCATTTGATATGAATAAGTGTCACTTTT
TTGATGAAAAAACAGGAAATCGTATCGTCTAAGGGGGAGTATTCATGTCTAAAATTTTAA
AATGTATCACGTTAGCCGTGGTAATGTTATTAATCGTAACTGCATGTGGCCCTAATCGTT
CGAAAGAAGATATTGATAAAGCATTGAATAAAGATAATTCTAAAGACAAGCCTAACCAAC
TTACGATGTGGGTGGATGGAGACAAGCAAATGGCGTTTTATAAAAAAATTACGGATCAAT
ATACTAAAAAAACTGGCATCAAAGTAAAGCTTGTAAATATTGGTCAAAATGATCAACTAG
AAAATATTTCGCTAGACGCTCCTGCAGGAAAAGGTCCAGATATCTTTTTCTTAGCACATG
ATAATACTGGAAGTGCCTATCTACAAGGCTTAGCTGCTGAAATCAAATTATCAAAAGATG
AGTTGAAAGGTTTCAATAAGCAAGCACTTAAAGCGATGAATTATGACAATAAGCAACTAG
CATTGCCAGCTATCGTTGAAACAACCGCACTTTTCTATAATAAAAAATTAGTGAAAAATG
CACCGCAAACGTTAGAAGAAGTTGAAGCTAATGCTGCCAAACTAACTGATAGTAAAAAGA
AACAATACGGTATGTTATTTGATGCTAAAAATTTCTATTTTAATTATCCGTTTTTATTCG
GCAATGATGATTATATTTTCAAGAAAAATGGCAGTGAATATGATATTCATCAGCTAGGAC
TAAATTCAAAACATGTCGTCAAGAATGCTGAACGATTACAAAAATGGTACGACAAAGGGT
ATCTTCCTAAGGCAGCAACACATGATGTCATGATTGGTCTTTTTAAAGAAGGAAAAGTAG
GACAATTTGTCACTGGACCGTGGAACATTAATGAATATCAAGAAACGTTTGGTAAAGATT
TAGGAGTAACAACATTACCTACAGATGGTGGCAAACCTATGAAACCATTTCTCGGTGTAC
GTGGTTGGTATTTATCTGAATATAGTAAACATAAGTATTGGGCTAAAGATTTAATGCTGT
ATATCACTAGTAAAGATACATTACAAAAATATACAGATGAAATGAGCGAAATTACTGGAC
GTGTTGACGTGAAATCATCTAATCCAAATTTAAAAGTGTTTGAAAAGCAAGCACGTCATG
CTGAACCGATGCCTAATATTCCTGAAATGCGACAAGTTTGGGAACCGATGGGCAATGCAA
GCATATTTATCTCAAATGGTAAGAATCCTAAACAAGCGTTAGATGAGGCGACGAATGATA
TAACGCAAAATATTAAGATTCTTCATCCATCACAAAATGATAAGAAAGGAGATTAGTTAT
GACGAAACGTAACCCTAAATTAGCGGCATTGTTATCTGTAATACCTGGTTTGGGACAGTT
TTATAATAAAAGACCCATTAAAGGGACGATATTTTTTATCTTTTTCATCAGTTTTATTTC
TGTGTTTTATAGCTTTTTAAATATTGGTTTTTGGGGATTGTTCACTTTAGGGACAGTACC
TAAGTTAGACGATTCTCGTGTCTTACTTGCACAAGGTATTATTTCTATCTTACTCGTTGC
TTTTTCAATCATGCTATATGTCATTAATATTTTAGATGCATATCGTAATGCTGAACGATT
TAATCGCAATGAGGAAATAAAGGATCCGAAGGCACGTATGGTTGCAACATGGGACAAGAC
GTTCCCATACTTACTAATCTCACCAGGTACATTCTTATTGATATTTGTAGTTGTATTTCC
ATTAATATTTATGTTTGGAGTAGCATTTACAAATTACAATTTATACAACGCGCCTCCGAG
ACACACATTAGAATGGGTTGGTTTAGATAACTTTAAAACGTTATTCACAATTGGCGTTTG
GCGTAAAACATTTTTCAGTGTTATTACATGGACATTAGTATGGACGCTTGTTGCAACGAC
ACTTCAAATTGTATTAGGGCTGTTTTTGGCAATTATTGTAAATCACCCTGTCGTCAAAGG
TAAGAAATTTATCCGTACTGTGTTAATCCTACCTTGGGCTGTACCATCATTTGTGACAAT
TTTAATATTTGTAGCGTTATTTAATGATGAATTTGGTGCGATAAATAATGATATTTTGCA
ACCTTTATTAGGTGTAGCACCAGCATGGTTAAGTGATCCGTTTTGGGCAAAAGTGGCATT
AATCGGCATTCAAGTATGGCTTGGATTCCCATTTGTCTTTGCACTGTTCACTGGAGTACT
GCAAAGTATTTCATCAGATTGGTACGAAGCAGCAGATATGGATGGTGCGTCTAGTTGGCA
AAAGTTTAGAAACATCACATTCCCGCATGTCATTTACGCCACAGCGCCATTGTTAATTAT
GCAATATGCAGGTAATTTCAATAATTTTAATCTTATTTATCTATTTAATAAAGGCGGTCC
ACCAGTGTCAGGGCAGAATGCTGGTAGTACAGATATCTTGATATCTTGGGTGTATAATCT
GACATTTGAGTTTAACAACTTCAACATGGGTGCAGTTGTGTCATTAATTATTGGATTTAT
TGTTGCTATTGTCGCATTTATTCAATTCAGACGTACAAGTACGTTTAAAGATGAGGGAGG
TTTATAAGATGACAAAGAAGAAAAACATATTAAAAGCAATCGGTATTTACGGTTTTATAG
CGATGATGTTTGTCATCATTTTATATCCACTACTGTGGACATTTGGCATTTCCTTTAATC
CAGGTACGAACTTGTATGGTGCCAAAATGATACCAGACAATGCAACATTTAAAAATTATG
CATTCTTACTATTCGATGACAGTAGTCAATACCTGACTTGGTATAAAAATACGCTTATCG
TAGCATCTGCAAATGCACTGTTTAGTGTGATATTTGTCACGTTAACAGCATATGCTTTTT
CTAGATATCGCTTTGTTGGTCGTAAATACGGGCTGATTACATTTTTGATTTTACAAATGT
TCCCTGTATTAATGGCAATGGTCGCAATCTATATTTTGCTAAATACAATTGGATTATTAG
ATTCTTTATTTGGACTAACACTGGTATATATTGGTGGATCAATACCGATGAATGCCTTTT
TAGTGAAAGGTTACTTCGATACGATTCCAAAAGAACTTGATGAATCTGCCAAAATTGATG
GTGCAGGGCATATGCGTATTTTCTTACAAATTATGCTTCCATTAGCTAAGCCGATTTTAG
CAGTTGTTGCTTTGTTCAATTTTATGGGGCCATTTATGGACTTTATATTACCTAAAATAC
TATTAAGAAGTCCTGAAAAATTCACATTAGCAGTTGGATTGTTCAACTTTATTAATGATA
AGTATGCAAATAATTTCACAGTGTTTGCAGCAGGGGCAATTATGATTGCAGTACCTATAG
CAATCGTATTCTTGTTCTTGCAACGCTATTTAGTATCAGGTTTAACAACAGGTGCGACAA
AAGGTTAGTTTGAAATTAGGAGCGGGCAGAAATAATAAAGAACCACTAATGACGATAAAG
ATTAAAAGGAGGACGTTATGATGACGATTAAAGTTGGAATCATTGGGTGTGGTGGTATTG
CGAATGGCAAGCACATGCCAAGTTTACAAAAAGTTGAAAATGTTGAAATGATCGCATTTT
GTGACGTAGACATTTCGAAAGCAGCGAGTGCGGCAGAAGCATACGGAACTGACAATGCAA
AGGTTTATGATGATTACAAAGCATTGTTAAAAGATGACACGATTGATGTTATCCATGTTT
GTACGCCAAATGACTCGCATTGTGAAATTACTGTAGCAGGGTTGCATGCCGGTAAACATG
TGATGTGTGAAAAACCAATGGCTAAAACGACAGCAGAAGCTCAAAAAATGATAGATACAG
CTAAATCAACAGGTAAAAAATTAACAATAGGTTATCAAAATCGCTTCAGACCAGATAGTC
AATTTTTATATAAATCAGCGCAACGTGGCGACTTAGGAGACATTTACTTCGGAAAGGCAC
ATGCCATTCGTCGTCGAGCAGTACCAACATGGGGTGTCTTTCTAGACGAAGAAGCTCAAG
GTGGAGGACCATTAATCGATATCGGTACACACGCTTTAGATTTAACGTTATGGATGATGG
ATAATTATGAGCCAGAATCAGTGATGGGTTCAACATTCCATAAATTAAATAAACAGCATC
ATGCGGCAAACGCTTGGGGTTCATGGAATCCAGATGAATTTACAGTTGAAGATTCTGCGT
TTGGATTTATTAAAATGAAGAATGGAGCGACGATCATTTTAGAATCCGCTTGGGCGATTA
ATTCTTTAGAAGTGGATGAGGCAAAATGTTCATTATCAGGAACTAAAGCAGGTGCTGATA
TGAAAGATGGTCTACGTATTCATGGTGAAGACATGGGTACACTTTATACCAAACACGTTG
AATTGGAAAACAAAGGCGTCGACTTTTATGAAGGTAATGAAGTGGATGAAGCTGAAGAAG
AAGCAAAAGCTTGGATTGATGCAGTTGTAAATGATACTGAACCAGTTGTGAAACCGGAAC
AAGCAATGGTAGTTACAAAAATTCTTGAAGCGATTTATCAGTCTGCAAAATCAGGCAAAG
CAATTTACTTTGAATAACATCATACGGTAAGGAGGCACATCATGACAAAATTAAAAGTTG
GTGTGATAGGTGTTGGTGGTATTGCACAAGACCGTCATATTCCAGCATTGCTGAAACTCA
AAGACACAGTCTCATTAGTTGCAGTACAAGATATTAATACAGTGCAGATGATTGATGTTG
CGAAGCGCTTTAATATACCTCATGCAGTTGAGACACCTAGCGAGCTGTTTAAACTTGTTG
ATGCGGTGGTCATTTGTACACCCAATAAATTCCATGCTGATCTTTCTATAGAAGCATTGA
ACCATGGTGTCCATGTCTTATGCGAAAAGCCAATGGCAATGACGACGGAAGAGTGTGATC
GCATGATTGAAGCGGCTAATAAAAATCACAAATTATTAACTGTCGCTTATCATTATCGTC
ACACAGATGTCGCTATGACTGCTAAAAAAGCAATTGAAGCAGGTGTGGTTGGTAAACCAT
TAGTAGCACGTGTACAAGCGATGCGTAGGCGTAAAGTACCTGGGTGGGGCGTTTTTACCA
ATAAAGCGTTGCAAGGTGGCGGTAGTTTAATCGATTATGGTTGCCACTTGTTAGACTTAT
CTTTGTGGCTATTAGGTAAAGATATGGTGCCGCATGAAGTGCTAGGAAAAACATATAATC
AATTGAGCAAACAACCGAATCAAATTAATGATTGGGGAACATTTGATCACACTAAATTTG
ATGTCGATGATCATGTTACTAGTTATATGACATTTGCCAATCGAGCAAGCATGCAGTTTG
AATGTTCGTGGTCTGCAAATATAAAGGAAGATAAGGTACACGTTAGTTTATCAGGAGAAG
ATGGCGGTATCAATTTATTTCCATTTGAAATATATGAGCCCCGCTTTGGAACTATTTTTG
AAAGCAAAGCTAATGTTGAGCATAACGAAGACATTGCTGGTGAGAGACAGGCGCGTAACT
TTGTCAATGCGTGTTTAGGTATAGAAGAGATTGTGGTGAAACCGGAAGAAGCACGCAATG
TAAATGCCCTTATAGAAGCGATTTATCGTAGTGATCTTGATAATAAGAGTATACAACTTT
AATGATTATCATATATGATACAAAATTCTCAATATAAAAAGAAGGAGTGCTTTTCAATGA
AAATAGGTGTATTTTCAGTATTATTTTACGATAAAAATTTTGAAGATATGTTAGATTATG
TCGCAGAATCTGGATTGGATATGATTGAAGTTGGAACAGGTGGTAACCCAGGAGATAAAT
TTTGTAAGTTAGATGAGTTGTTAGAAAATGAAGACAAGCGCCAAGCATTTATGAAGTCAA
TCACAGACAGAGGCTTACAAATAAGCGGTTTCAGTTGTCATAACAATCCAATTTCTCCAG
ATCCGACAGAAGCGAAAGAAGCCGATGAAACGTTACGTAAAACAATCCGTTTAGCAAATT
TATTAGACGTGCCAGTTGTTAATACATTTTCTGGCATTGCAGGATCAGATGATACCGCTA
AAAAGCCTAATTGGCCTGTTACACCTTGGCCAACAGCCTACTCTGAAATTTATGATTATC
AGTGGAATGAAAAGTTGATACCATATTGGCAAGATTTAGCTGAGTTTGCAAAAGAGCAAG
ATGTAAAAATTGCCATAGAGTTGCATGCAGGATTTTTAGTGCATACACCATATACGATGT
TGAAGTTACGTGAGGCTACAAATGAATATATCGGTGCTAACTTAGATCCTAGTCATTTAT
GGTGGCAAGGTATTGACCCAATTGCTGCGATTCGCATATTAGGCCAAGCAAATGCAATTC
ATCACTTCCATGCTAAAGATACGTATATTAATCAAGAAAATGTAAATATGTATGGTCTAA
CTGATATGCAACCATATGGTAACGTTGCGACAAGAGCATGGACATTCCGTACAGTTGGTT
ATGGACATAGTCCATATGTATGGGCAGATATCATAAGTCAACTTATTATTAATGGATATG
ATTATGTATTAAGTATTGAACATGAAGATCCTATTATGTCAGTAGAAGAAGGTTTCCAAA
AAGCTTGTCAAACTTTGAAATCTGTTAATATTTACGACAAGCCAGCAGACATGTGGTGGG
CATAATACGAACTTGAGGTTAGTCTGAAGTTTGTCTGAAGTAAGACTGGTGGCAGTGTTG
AATGAATGCATATGTCGCCAAGCCATTGCCAAAAATTTCACACCTTAAATCATGTCATTG
TTTGTAAAGAAGGTGTACTTTATATAAGTGTTTAGCGATGGTCATACCCATTCACAGTAA
CAATCCTCACCATTGAAAAGAGTATATAACCTTTTCGATAGTGAGGTATATGATAATAAA
AAAAGCCTGTTGTCACAATGGTCATAGACACGACATACTTTAAAGGTTTCTGAATATAAT
ATTTCAGAACGCACTTTAAAGATGGACGTCGATGTCGACTAATGTGATGACAGGCTTTCA
TCTTTTTAAATATTCATTAATTTCTCTTCTTGTTTAATACGTACATATAAGAAATATGCA
TACGGTACTAATAAAATAGTTGTATATGTTGCGTGTGTTAATAATAATACACCGATTAAT
TCAGGAATGATGTTTAAGAAGTAATTTGGGTGTTTTGTAATTGTATATAATCCAGATTTA
ATAATAGGATGGTTAGGTAAAATGAATAATTTTAATGTCCAAATACCACCTAAAGTTTTA
ATAACCATAAATAACATGATATAAGCAAAGATTAATATAACTAAGCCAATACCATTTGCA
AAGCTAAATGTATCTTTATTAATAAATGCCTCTACACCAGCCAATACATAAATTAAAACG
TGTGTTATTGCTAAAAACTTCGAATTTTTAACGCCATATTCAACTGCACCGTCTGCTTTT
AATTGTTTTGAGTGATTAATAGATATCTTTAAGCTGACAAGTCTGATACAGAAAAAGATA
AGTAATATAGATAGAATCATGATGTCCTCCGTCATTATGTCATATGTATAAGCGTTGATT
TTGACAACATAAAGTATTTTATAGATAAAACTTGTCAAATACTATTAACTATTTATTAAT
TTTAGTACATAAATATGTTTCTAAGTATGTGTTTATGTTCAGTATTTTGGATAATTTAAT
AATTTTAAGGATATTAAGCGCTTACACCGACGTGATATATTTGGCTTAACGAAAATGATT
GAGGTGACAGAGATGAACTTTTTTGATATCCATAAGATTCCGAACAAAGGCATTCCATTA
TCGGTACAACGTAAATTATGGCTTAGAAACTTTATGCAAGCTTTCTTTGTAGTGTTCTTT
GTTTATATGGCTATGTATTTAATTCGAAACAATTTTAAGGCGGCCCAACCGTTTTTAAAA
GAGGAAATCGGATTATCTACATTAGAACTTGGTTATATCGGATTAGCATTTAGTATCACG
TACGGTTTAGGGAAAACATTACTTGGATATTTTGTCGATGGACGTAACACAAAACGTATT
ATCTCGTTCTTACTTATCTTATCTGCGATTACAGTTTTAATTATGGGATTTGTTTTAAGT
TACTTTGGTTCTGTAATGGGATTATTAATTGTACTTTGGGGACTTAACGGGGTGTTCCAA
TCAGTTGGTGGTCCTGCAAGTTATTCAACGATTTCAAGATGGGCGCCAAGAACGAAACGT
GGCCGATACTTAGGATTTTGGAATACATCACATAATATCGGTGGTGCCATTGCAGGTGGT
GTTGCACTTTGGGGTGCTAATGTATTCTTCCATGGAAATGTTATAGGGATGTTCATTTTC
CCATCGGTGATTGCATTACTTATTGGTATCGCAACATTATTTATCGGAAAAGATGATCCA
GAAGAATTAGGATGGAATCGTGCTGAAGAAATTTGGGAAGAGCCGGTCGATAAAGAAAAT
ATTGATTCTCAAGGTATGACAAAATGGGAGATCTTTAAAAAATATATCCTGGGAAATCCT
GTTATATGGATTCTATGTGTTTCAAACGTCTTTGTATACATTGTACGAATCGGTATTGAT
AACTGGGCACCGTTATATGTGTCAGAGCATTTACACTTTAGTAAAGGCGATGCAGTTAAT
ACGATATTCTACTTTGAAATTGGTGCTTTAGTTGCAAGTTTATTATGGGGCTACGTATCA
GACTTATTAAAAGGTCGTCGTGCACTTGTAGCTATTGGCTGTATGTTTATGATTACATTT
GTTGTCTTATTCTACACAAATGCTACAAGTGTAATGATGGTTAACATTTCATTGTTTGCA
TTAGGTGCGTTAATCTTTGGTCCGCAATTATTAATTGGTGTATCATTGACTGGTTTTGTT
CCTAAAAATGCCATCAGTGTAGCAAACGGAATGACAGGTTCATTCGCGTATCTATTCGGT
GACTCAATGGCAAAAGTTGGTTTGGCGGCTATTGCTGATCCAACACGTAACGGTTTAAAC
ATCTTTGGATATACATTAAGTGGATGGACAGATGTTTTCATCGTCTTCTATGTTGCATTA
TTCCTAGGCATGATTCTATTAGGAATCGTTGCTTTCTATGAAGAAAAGAAAATTAGAAGT
TTAAAAATTTAATATCAATCGGATTAAAAGTATCGCCAATCTATTGCAATATAGTTGGCA
ATCCTGCCCCGACGGCATGTGCGTGAAGAGATGAAAGATACTGTTTCTACCCTTGCAAAT
ATATCATCTCTATGTCTCGGGGCAGATCATAATTCCCTGTTATGAAGTATCCTTATTTGC
CCGACTTAGGGTGACTCAATGAATTTACTCCTTACAATAAAGACATATAGCGGTGTCAAT
ATTGTAGGGAGTATTGTTTTATATTTAAACTCTCTAAAAAGCGGACTGAAAGAAAAGTGA
AAACTTCTCTATCAGTCCGCTTTTTCATAGAACAAAATGTAGGCGCCATAATCATTAGTT
ATTTGCTAATCTATTTTGCTTGCTTACAATAATCACTTGGAGACATTTGTAAATATTTTT
TAAAATGATAGCTAAACATTTTATACTCTGAAAAGCCTACTTTGTCTGCAATTTCATAGT
GTTTATAATGTCGATCTAACAATTGCAGAGATTGTAAAATACGATAGCGATTTAAATAAT
CAACAATTGTAATACCAACATGATCTTTAAATGTTCGCATCGCATACGATTCACTAACAT
CGATATGTTGAATTAAATCTGAAACAGTCACTTTCGTTTGATAAGATTGCTTAATTTGAT
CAACAATCTGGTTTACATAATAATCATCGTATTCTACTTTTAATAGTGGTTGGAAGGCAT
CATGACAAGGTGCTAAGCTACGGCCGTTCTGTGATTGTTGCTCTAATAAGGTACGGACAA
GTCTTCCTAAAATAACTTCTAATTGTGCATGGTCTACTGGTTTTAATAAATAATCAAGAA
CATGATGTTGAATGCCGGCTTTCATATATTCAAAGTCATCGTAACTCGATAATATGATGA
CATTACAATCTAGATGCGCAATATCATTGAGTAAATCGACGCCATTTTTACGTGGCATAC
GAATATCAGTAATTACTAATTCTGGCTGATGTTGTTGAATTAGTGATAATGCTTCAACAC
CATCTTTAGCAGTGTATATTGTATTGAAATGATAGTCTCCCCAAGGAATGATTTGCTTTA
AACCTTCTCGAATAATTCGTTCATCATCACAAATAACTACCTTAAACATCTACATTCCCC
CTTGAAAGTGGTATTTTATAACAAATTAACGTACCTTGATTACGCTTTGAAAAAATATGG
AGTCGTGCATGTGAACCATATTGAATCATTGCTTTATTGTGTAAATGATTTAATCCCAAA
TGCTTAGTATCAAATACATCATTATTAAGAGATTGGCGTACATATTGCAGGCGAGATGAC
GACATCCCAATACCATTGTCGCAAACTAAAACATGTAAATTCTGACGTGCCAATGTCAGG
CGTATAGTAATATCCAATGACTCAGTATCTCTACCATGTTTAATAGTATTTTCTATGAGT
GGTTGAAGCATCATTTTACCAATTGTCTGGTGACGCGCTTCTTCAGAACTTTCGATATGG
AGCTTAATCATGTCATCAAAACGGATGTTTTGTATCGCAACATACTGTTCAATGTAGTTC
AACTCTTCGTTTAATTCCACTGTATGTGAGTTTGTACGTAATGAGTAACGTAACATTTGC
GATAATTGTTGGACCACAGTTTGTGCTAATTTCGGAGATAACGTAATTAAATATTGTATT
GTTTGCATCGTATTGAATAGGAAATGAGGTTGGAATTGACGCTCTATTTCCTTTAACTGA
ATATCACGCAAGCGACGTTCTGTATGCTCAATAGAATGGATCAGTTGCTCATTTGATTCA
AATAAATCGTAAATATAATTATTAATTTCTTCTAGTTCACTGTTGTTTTTTAAAGGCGTA
TATGTACCTAGATGACGATTTTTGGCATAGTAAATTTTTTGAATAATCGTTTCGATATCT
TTTGTTTGTCGTTTAGCCATATTATCTGCGCTAATGAAACCAAATATTACTAGTAAAACA
AGAACTACGGCCATAACAATTAACAACGTGATACCATCTTCAATGTTTTCATGTATATCT
TTATAAATAATGAGACGATGGTCAGCATGGTTTAATTTTACAGATTCATTCATAAATCCG
AATTGTTGTGGTCTATACTTTTCACCTATAGTAAAACGGTCATCGTTGGCGTATAAAATA
TTGTCATATTGATCAACGATAAGTGCGAATTGTCGGTTATCTTTCTTAATTTCACTTAAA
CGTGGGGTGTTAGCCATATAAATTTTAAGCATATATGTACTATTTTTGAATTTAAGCTGA
TGCGTTGAAAATAAATACATATTTTTAGTGTTTAAATGTTCATAATTATTGGTTATAAAC
TGATTTGGTCCAGATAATTCATAATAAAGTGTTGCGGGCTGTTGGTGTATTAATTTTAAT
AATTCACGTTTTGTAGCGGTAACATCATGATGATTTGTTAAATCGAGCTCTTGAAACGAA
TTATTATGCTGTGTAATAAATGTCTGAATCTGCTTTTCAGTGTGATGTAAAGATGACTGA
CTTTCATCAACATGTTGATGAATCGTACGATGCTCAATCCAAATATAGATGGCATAGAAG
CTTACTAGTCCAATAATAATGACTAAAAATACTGGAAAAATAGTAGACGCAAATAACGAT
CGTCTCAATTGATGTCTATAAGGTTTGTATGCCGTCATTGAATCATCTCCAAAAATTTAT
GATGTGGAATGTCCGGTAATTTAGATTTCGGTATTAAAGGTATGTTCTTAAGATTTTCGA
TAGACTGATCGCTTTGTTCACTAACATCCTTTCGAATTGACTTGGCATCGAACTCTGCAA
CTAATCGTTGTTGTACTGAGCGGCTTGTTAAATATTGCACTAACTTTTTACGCTTAGGAT
GAGGGTGTGCATTTTTAACTAAAGCAATACCATCAACATTTAACATTGTTCCTTCAATTG
GATAAACGATTGATACAGGATAACCTTTGTTTTTCCATGTGCGTGCATCTTGTTCGTAGC
TTAGACCTGCGTAATATTTACCTTTTGCAACATCTTCAATGACTTTAGACGTCTTTGACA
GTTGCATCGCATGGTTTTGGAATTGATGCACATCACTTACTCGATGATGCATGCTATAAA
TAGCACGCATATGTTGATAGCCTGTCGTTGTTGTATTTGGATTTGAGTACGCAATTTTAC
CTTTAAGTATAGGTTGTAATAAATCTTGATAACCTCGAATCTTAATATCTCCTTGTAAAT
CTGAATTAACTACTATAACTGTTGGCATTAATAGAAAACTAGTAACATATTTATTGTTCG
AGCGATAATCCTCTAATTGCTGTGTTACAGATGTATCTTGATAGGGAACAAAATCTTCTG
GATGATCAATTGTTTCTGACAACACACCACCCATAAAGACGTCACCACGCTCCGAAAAAT
CTTCATTATGCAAGTTTGAAAGCAGTACTTGAGTAGATCCGTGTTTAATTTCAATTTTGA
CATGCTCTTGTTTTTCAAATTCATTTAAAATTGGACGAATCAAGTTTGATTGATACGGAG
AATAAACTGTTAATACATTTTTATCTGATTCAGAGTGACGCGTATTAGCGCATGCTGATA
AAAAAATGAGAAATAATAGCAAGATATAAATTTTTGATTTCATGATATCCCATCAATTCT
ATGTATATTTTAATACAATAATTTTAGCAATAAATGACGCATAAGTAATGTTAAATATTT
AGAAATGTTTATAGATGACTTGTTAAGACGTTGCAAATGTTGTGATAGCACAAAATTTTT
GTTTGTCAAGACGACTTACCGAGGCTGTAAAATCAAACTGTTATATTTTATTTGTAGCTG
TTATATAAAAATCGGCAAGATATTGAACGGTTCAAAAGTGAATTTTTACGTCAATAAAAG
TATTTAATCCAGTCTCTTCATATATAAAAGTAAATCTTTCTAAGTGTTGATTTAACGCTT
ATCAACAATCATTTTTTTATAAACAAATATATACTCCTAAATTAACTTTTAAAGCAATGA
AAATAGTGAACATTATAACTGTTGTGTAACAGAATGCAATTAGCATATTACTGTTACACA
AATTAGTACAGTTTCTATGTTTTGACATACATTTGATGAAAATTGTACATAATTTATGTG
AAAAAAATCACAACAAACATGCTACAATGACTATGAAAACGTTAACATAGCATTTCAAAT
TCACAACATTATACAGATGGAGGCGTTTAGTATGTTAGAAACAAATAAAAATCATGCAAC
AGCTTGGCAAGGATTTAAAAATGGAAGATGGAACAGACACGTAGATGTAAGAGAGTTTAT
CCAATTAAACTACACTCTTTATGAAGGTAATGATTCATTTTTAGCAGGACCAACAGAAGC
AACTTCTAAACTTTGGGAACAAGTAATGCAGTTATCGAAAGAAGAACGTGAACGTGGCGG
CATGTGGGATATGGACACGAAAGTAGCTTCAACAATCACATCTCATGATGCTGGTTATTT
AGACAAAGATTTAGAAACAATTGTAGGTGTACAAACTGAAAAGCCATTCAAACGTTCAAT
GCAACCATTCGGTGGTATTCGTATGGCGAAAGCAGCTTGTGAAGCTTATGGTTACGAATT
AGACGAAGAAACTGAAAAAATCTTTACAGATTATCGTAAAACACATAACCAAGGTGTATT
CGATGCATATTCTAGAGAAATGTTGAACTGCCGTAAAGCAGGTGTAATCACTGGTTTACC
TGATGCATACGGACGTGGACGTATTATCGGTGACTATCGTCGTGTAGCTTTATATGGTGT
AGATTTCTTAATGGAAGAAAAAATGCACGACTTCAACACGATGTCTACAGAAATGTCAGA
AGATGTAATTCGTTTACGTGAAGAATTATCAGAACAATATCGTGCATTAAAAGAATTAAA
AGAACTTGGACAAAAATATGGTTTCGATTTAAGCCGTCCAGCAGAAAACTTCAAAGAAGC
AGTTCAATGGTTATACTTAGCATACCTTGCTGCAATTAAAGAACAAAACGGTGCAGCAAT
GAGTTTAGGTCGTACATCAACATTCTTAGATATCTATGCTGAACGTGACCTTAAAGCAGG
CGTTATTACTGAAAGCGAAGTTCAAGAAATTATTGACCACTTCATCATGAAATTACGTAT
TGTTAAATTTGCTCGTACACCTGATTACAATGAATTATTCTCTGGAGACCCAACTTGGGT
AACTGAATCTATCGGTGGTGTAGGTATTGACGGACGTCCACTTGTTACGAAAAACTCATT
CCGTTTCTTACACTCATTAGATAACTTAGGTCCAGCTCCAGAACCAAACTTAACAGTATT
ATGGTCAGTACGTTTACCTGACAACTTCAAAACATACTGTGCAAAAATGAGTATTAAAAC
AAGTTCTATCCAATATGAAAATGATGACATTATGCGTGAAAGCTATGGTGATGACTATGG
TATCGCATGTTGTGTATCAGCGATGACAATTGGTAAACAAATGCAATTCTTCGGTGCACG
TGCGAACTTAGCTAAAACATTACTTTACGCTATCAATGGTGGTAAAGATGAAAAATCTGG
TGCACAAGTTGGTCCAAACTTCGAAGGTATTAACAGCGAAGTATTAGAATATGACGAAGT
ATTCAAGAAATTTGATCAAATGATGGATTGGCTAGCAGGTGTTTACATTAACTCATTAAA
TGTTATTCACTACATGCACGATAAATACAGCTATGAACGTATTGAAATGGCATTACATGA
TACAGAAATTGTACGTACAATGGCAACAGGTATCGCTGGTTTATCAGTAGCAGCTGACTC
ATTATCTGCAATTAAATATGCACAAGTTAAACCAATTCGTAACGAAGAAGGTCTTGTAGT
AGACTTTGAAATCGAAGGCGACTTCCCTAAATACGGTAACAATGACGACCGTGTAGATGA
TATCGCAGTTGATTTAGTAGAACGCTTCATGACTAAATTACGTAGTCATAAAACATATCG
TGATTCAGAACATACAATGAGTGTATTAACAATTACTTCAAACGTTGTATACGGTAAGAA
AACTGGTAACACACCAGACGGACGTAAAGCTGGCGAACCATTTGCTCCAGGTGCAAACCC
AATGCATGGCCGTGACCAAAAAGGTGCATTATCTTCATTAAGTTCTGTAGCTAAGATCCC
TTACGATTGCTGTAAAGATGGTATTTCAAATACATTCAGTATCGTACCAAAATCATTAGG
TAAAGAACCAGAAGATCAAAACCGTAACTTAACTAGTATGTTAGATGGTTACGCAATGCA
ATGTGGTCACCACTTAAATATTAACGTATTTAACCGTGAAACATTAATAGATGCAATGGA
ACATCCAGAAGAATATCCACAGTTAACAATCCGTGTATCTGGTTACGCTGTTAACTTCAT
TAAATTAACACGTGAACAACAATTAGATGTAATTTCTCGTACATTCCATGAAAGTATGTA
ACAAAATTTAAGGTGGGAGCACTATGCTTAAGGGACACTTACATTCTGTCGAAAGTTTAG
GTACTGTCGATGGACCGGGATTAAGATATATATTATTTACACAAGGATGCTTACTTAGAT
GCTTGTATTGCCACAATCCAGATACTTGGAAAATTAGTGAGCCATCAAGAGAAGTCACAG
TTGATGAAATGGTGAATGAAATATTACCATACAAACCATACTTTGATGCATCGGGTGGCG
GTGTAACAGTCAGTGGTGGCGAACCATTGTTACAAATGCCATTCTTAGAAAAATTATTTG
CAGAATTAAAAGAAAATGGTGTGCACACTTGCTTAGACACATCGGCTGGATGTGCTAATG
ATACAAAAGCATTTCAAAGGCATTTTGAAGAATTACAAAAACATACAGACTTGATATTAT
TAGATATAAAACATATTGATAATGACAAACATATTAGATTGACAGGAAAGCCTAATACAC
ACATCCTTAACTTCGCGCGCAAACTGTCAGATATGAAACAACCTGTATGGATTCGACATG
TCCTTGTGCCTGGTTATTCTGATGATAAAGACGATTTAATTAAACTAGGGGAATTTATTA
ATTCTCTTGATAACGTCGAAAAGTTTGAAATTCTGCCATATCATCAGTTAGGTGTTCATA
AGTGGAAAACATTGGGCATTGCATATGAATTAGAAGATGTCGAAGCGCCCGATGATGAAG
CTGTTAAAGCAGCCTACCGTTATGTTAACTTCAAAGGGAAAATTCCCGTTGAATTATAAA
TACAATTCAGACTGAAAAGAAAGCATATGTAACTTCAAGAGTGAAGGGGCATATGCTTCT
TTTTCAATTGAGTATAGAGTATTAGCAAGACGTAGTAAGCATATAAGACAACTTCTACAA
TGGTTGAAGGAAGACGTTTTTGTAAGTAGCTATGCTGATAAAGAATGTGATGCCTTGTTA
AAGGTGGGGTTCCAATATCATCATTTAGCTGATGTCGAATGGGTTATTAATTGCTACTTG
CATATGAATATGAGTCTTTTCAAATTTTTATTGACCCTGAGTAATGAAAAATATTAAGAT
GAAACTTAATATTAAAGCAATGCGGAGCGTGATTATGAAGAGAATTAGTAAAGATATATG
GGCAGTATTTAAATTACTGTATCAAAATAAAGGGCGTTTTAGCATTAATGCCTTACTATT
GCAGTTAATCATGATTTTTATTAGTAGTACATACTTAATTTTACTATTTAATATGATGTT
AAAAGTAGCTGGGCAAAGCCAACTTACGATTAACAATTGGATGGAAATCATAAGTCATCC
TGCCAGTGTGATACTTCTTATTATATTCATATTAAGTGTTGCCTTTCTGATTTATGTAGA
GTTTTCATTGTTAGTTTATATGGTTTATGCCGGCTTTGATCGACAGATTATTACATTTAA
ATCCATTTTTAAAAATGCCTTTGTAAATGTGCGTAAACTCATAGGTGTACCAGTTATTTT
TTTTGTCATTTATTTAATGTTAATGATACCCATTGCCAACCTAGGACTAAGTTCAGTATT
AACAAAAAATATTTACATACCTAAATTTTTAACGGAAGAACTTATGAAAACGACGAAAGG
TATAATTATTTACGGTACCTTTATGATTGCTGTATTTATATTAAACTTTAAATTAATATT
TACCTTACCGTTAACGATTTTAAACCGCCAGTCGTTATTTAAAAATATGAGACTAAGTTG
GCAAATTACGAAGCGAAATAAGTTTCGACTTGTTATAGAAATAGTTATATTGGAACTCAT
CATTGGTGCGATTTTAACATTAATTATTTCAGGAGCAACATATCTTGCTATTTGTGTAGA
TGAAGAAGGAGATAAGTTTTTAGTCTCATCAATTTTATTTGTTGTATTGAAAAGCGCATT
GTTCTTCTATTATTTATTTACGAAATTATCATTAATCAGTGTGTTAGTACTGCACTTAAA
ACAAGAGAATGTATTAGACCAACCGGGCTTAGAATTTAAATATCCAAAACCGAAACGGAA
GTCTAGGTTCTTTATAATTTCAATGGTGCTTGCAGTGACATGTTTTATCGGTTATAACAT
GTACTTACTTTACAATAATACTATCAATACAAATATCTCCATTATTGGCCATCGTGGTTT
CGAAGATAAAGGCGTTGAAAATTCTATTCCGTCATTGAAAGCTGCTGCAAAAGCGAATGT
CGAATACGTTGAGTTAGATACAATTATGACGAAAGATAAACAATTTGTTGTTAGTCATGA
TAACAATTTGAAACGTTTAACAGGTGTTAATAAAAATATTTCTGAATCTAATTTCAAAGA
TATCGTCGGTTTGAAAATGCGTCAAAATGGACATGAAGCAAAACTTGTATCCTTAGACGA
ATTTATTGAAACGGCTAAACAATCAAATGTGAAGCTACTAGTAGAGTTAAAGCCACATGG
TAAAGAACCAGCAGATTATACACAACGTGTTATTGATATTTTGAAAAAGCATGGTGTTGA
ACATCAATATCGTGTGATGTCTTTGGATTATGATGTGATGACTAAGTTGAAAAAAGAAGC
GCCATATCTCAAGTGTGGTTATATCATTCCGTTGCAGTTTGGTCATTTTAAAGAAACATC
ATTAGATTTCTTTGTCATCGAAGATTTTTCTTATTCGCCAAGACTTGTTAATCAAGCGCA
CTTGGAAAATAAAGAAGTCTATACTTGGACCATTAACGGCGAAGAAGATTTAACGAAATA
CTTACAAACCAATGTTGATGGTATTATCACAGATGACCCAGCATTAGCTGATCAGATTAA
AGAAGAAAAGAAAGACGAAACATACTTCGATCGTTCTATAAGAATATTATTTGAATGATA
AAAACAAAGACCTCTAAAGTTATCAAGATGATACTTTCAGAGGTCTTTTTAACGTTGCCA
TCTATGGGATAGGCAATCGTTTCATTCGTTTATAATCATATGACAAGGATTTGTAAGGCA
ATTTGGCGTCACAAACACTTACATGATTTATTGATAAGTTGCTAATTGTTTTGTGAATGC
AAAGGGTTAGAAATTGAATCGTAAATACTTTCTAATCTATGTTTCGCTTTAGTCATTTGA
TCCAAATTTTTAGTGCGTATAGCGGATTTTGCAATATAATGTGCAGCTAAAATATCGCGT
TTTTGATACGCATCTAAATTTAGGTACGATAATTTATTTAAGTCAGTGTTTGCTATTAAT
TCATGTAATTGATCTACAAGCGCTTGATGTTGATACGTATGTGATGTAGTTTCAGATTTG
CTTGCTAATTTAATACCAGTCGTATCAAGGAGCGCCGCTTTAATACCAGCAACTAAATAT
GTTTTGATTTTCATTTGTGTTGTCATGCTTTGTTACTCCTTTGATGTACATTAATCAAAA
AAATTATACACTATTGTATATTGCAAAGCTAATTAACTATAACAAAAAGATAGTTAATGC
TTTGTTTATTCTAGTTAATATATAGTTAATGTCTTTTAATATTTTGTTTCTTTAATGTAG
ATTGGGCAATTACATTTTGGAGGAATTAAAAAATTATGAAAAAGCAAATAATTTCGCTAG
GCGCATTAGCAGTTGCATCTAGCTTATTTACATGGGATAACAAAGCAGATGCGATAGTGA
CAAAGGATTATAGCAAAGAGTCAAGAGTGAAAGAAGAGAGTAAATATGATTCGCCAATGT
CAAATTGGTATTATTGGGGAAAGGTTAAATCCTTGGAGTCACAATTTGCAGATGCGATAG
ATATTATAGAAGATTATCAATATGGGGAAAAAGAGTATAAAGACGCCAAAGACAAATTGA
TGACTAGGGTATTAGGTGAAGACCAATACTTATTAAAGAAAAAAATAGATGAATATAAAC
AATATAGAGAAAGATATTTAAAAGCTGGTTTAAGCCCGGTGAAATTTTATGATTATAACC
TTTATGATTTTACAATGAAAGAATATAATGATATCCATCACTCTCTAAAAGGTGCAGTGG
AAGAGTTCTATAAAGAAGTTAAACATATTCAATCAAAGAATTCGGATTTACAAACTTATG
ACAAGAAAACTGAAGATGAAGAAACTGATAAAGTATATTCATTAGTTAGTGAAATTGATA
CTCTTGTTGTAACATATTATGGAGATAAGGATTATGGGGAGCACGCTAAAGAGTTGAGAG
CTAAGCTAGATATTATTCTTGGAGAAGAAAAAAGCCCAATAGAATAACTAATGAACGTAT
TAGAAAAGAAATGACCGATGATTTAAATTCTATTATCGATGACTTCTTTATGGAAACTGG
ACAAAACAGACCGGTTAAAATCACTAAATATAATCCAAATATTCATAGTCCTAAAGATAA
CAAAGAAAACTTCGATGCTTTAGTTAAAGAAACAAGAGAAGCGGTTGCAAAGGCTGACGA
ATCTTGGAAAAATAAAACTGTCAAAAATACGAGGAAACTGTAACAAAATCTCCTGCTGTA
AAAGAAGGGAAGAAAGTTGAAGAACCTCAATTACCTAAAGTTGGAAACCAGCAAGAGGTT
AAAACTACGGCTGGTAAAGCTGAAGAAACAACACAACCAGTTGCACAACCATTAGTTAAA
ATTCCACAGGGCACAATTACAGGTGAAATTGTAAAAGGTCCGGAATATCCAACGATGGAA
AATAAAACGTTACAAGGTGAAATAGTTCAAGGTCCCGATTTTCTAACAATGGAACAAAAC
AGACCATCTTTAAGCGATAATTATACTCAACCGACAACACCGAACCCTATTTTAGAAGGT
CTTGAAGGTAGCTCATCTAAACTTGAAATAAAACCACAAGGTACTGAATCAACGTTGAAA
GGTATTCAAGGAGAATCAAGTGATATTGAAGTTAAACCTCAAGCAACTGAAACAACAGAA
GCTTCTCAATATGGTCCGAGACCGCAATTTAACAAAACACCTAAGTATGTTAAATATAGA
GATGCTGGTACAGGTATCCGTGAATACAACGATGGAACATTTGGATATGAAGCGAGACCA
AGATTCAATAAGCCATCAGAAACAAACGCATACAACGTAACAACACATGCAAATGGTCAA
GTATCATATGGCGCTCGCCCGACACAAAACAAGCCAAGCAAAACAAATGCATATAACGTA
ACAACACATGCAAATGGTCAAGTATCATACGGCGCCCGCCCAACATACAAGAAGCCAAGC
GAAACGAATGCATATAACGTAACAACACATGCAGATGGTACTGCGACATATGGGCCTAGA
GTAACAAAATAAGTTTGTAACTCTATCCAAAGACATACAGTCAATACAAAACATTACGTA
TCTTTACAACAGTAATCATGCATTCTATGATGCTTCTAACTGAATTAAAGCATCGAACAA
TCGGAAGCATATTTCTAAATTATTTATTCATTATAGTCTTAAACATAACATGACCTAATA
TATTACTAACCTATTAAAATAAACCACGCACATCTAAGTGATATACGACAATCACAGCAA
TAATAATTGTTTTAGAAAGTCGTACCGAACTGGAACTTACAAGTCTAGTTCGAACACACA
CTGATGTGAGTGGTTTTCTTTATTTTAAACATGAACAATCAGATAAGTTACTAGCATTAG
CAAATATTATTAAATCAAAGGGCTTCGATTCATAAAATTTAAAACAATGATTAAAATTAG
ACGTGTAAATGTTAAATTCTAAAACGGAAATACCCACCATCCCATTAAACCACTTTTTTG
TTCAATCACTATGTTTCACATAGCTTCATTAATAAAACGAAATTGCTTCAACCCGCTTCA
ACTTCAGCCTACTTCATTCAATAACCAAACGAATCCGCTTCATCCAAAATCAACCATTCT
AACGCACATACTCAAATATAGCAGCTGCACCCATACCGACACCAATACACATCGTAACCA
TGCCGTAACGGCTATCGGGACGTCTACCCATTTCATTAAGTAAACGCGCGGTTAACATTG
CGCCTGTAGCACCTAATGGATGACCTAAAGCAATAGCGCCACCATTCACATTCGTACGTG
ATATATCTAGACCTACTTCTTTAATAGATGCAATCGTTTGAGAAGCAAATGCTTCGTTCA
ATTCGATCAAATCAATGTCCTCAACAGATAGATTGCTGAGTGACAATACTTCAGGAATCG
CATATGCAGGCCCAATACCCATAATTTTCGGGTCAACGCCTACTGCCTTATAACCAACGA
ATCGTGCAATAGGTGTCACGCCTAGTTCTTTCATTTTATCTCCAGACATTAAAACTACAA
ATCCTGCACCATCAGAAAGTGGGGCAGATGTTCCCGCAGTCACAGTGCCGTCAGCTTTAA
ATACTGTACGTAATTTGGCTAATGCCTCCATCGTGGTGTCAGGGCGTATAAATTCATCTT
GGTCAAAGATATTTGTGTGTACTTTTGGTCCTGCGTTTGTATATTCAACTGAGTTTACTT
GTATTGGAATAATTTCATCTTTGAACCGACCATCACGTTGTGCGTCATAGGCACGTTGAT
GACTTCTGACAGCATAAGCATCTTGATCTTCGCGTGATACGTCAAATTGGGATGCTACAT
TTTCAGCAGTTAAACCCATAGGATATGACGCACCTATATCATCATATTGTAAGGTAGGAT
TGTTTGTGGGCTCGTTGCCACCCATTGGTACGGCACTCATCAATTCAACGCCACCAGCTA
CAAGTATATCTCCTTGACCAGCCATAATTTGATTGGCTGCAATCGCGATGGTTTGTAATC
CTGATGAGCAGTAGCGATTCACTGTTTGACCCGGTACCGTGTCAGATAATCCCGTACGCA
ATGCAATCGTTCGTGCAATGTTTTGTCCTTGTAATCCTTCTGGAAAAGCCGTACCAACAA
TGACATCTTCAATCATATTCTTATTGAATTTTCCGTCAATACGTTTCAATACGCCTTGTA
ATACTTTGGCTGCGACATCATCAGGTCTTTCGTGGAATAATGCGCCTTGCTTTGCTTTCG
CTGCGGCTGAACGCCCATAAGCTACAATGTATGCTTCTTGCATGGTTATCATCCTCTCTT
AATGACTATCTTTTAATTACGTAATGGCTTACCAGTTTTTAACATATGTGCAATTCTTTC
ATATGATTTTTTAGATTTTAGTAAGTCAATAAAGCCAATTTTCTCCAACGATTGAATGTA
ACGTTGATTGATAAATGTATTTCTTGGTAAATCACCACCCGCTAAAATTGTGGCGATATT
TAAGGCAATATGATAATCATGGTCGCTAATAAAATGACCCCGTCTTTGCGCATCTAATTG
TCCTTGGATCAATGCTTTGAAGTCTTCACCTAAAGCGATATATTGATGTCTAGGATTCGG
AATATAGTTTGTTTCTGCTTCATATTTCGCACGTTTGAGCGCAACTTCGACACGTTGTGC
TGTATTGAAAATAATCGTATCTGTATCACGTAAATAACCATAACGACGTGCCTCAAAGGC
ATTTGTAGAGACTTTCGCAAATGCGATATTCGTCAGTACTTTTGTCATGGAAGCTTGTTT
GTCATCAAACTTATGCGATGTGCGTAATATGCGATCAGCCATTTCTGCAAGGCCACCGCC
ACTCGGTAATAAGCCAACACCTGCTTCAACAAGACCGATATATGTTTCACTTGCAGCGAC
AACAATAGGTGAGTAAAGTACAAGCTCACAGCCACCGCCTAAGGCACGACCTTGAACAGC
TGTGACTACTGGTTTCAAACTATACTTCAAACGATTAAAGCTATAATGTAATTTATCAAT
TGATTGTGCAACGACATCATCTACAAGACCGTCTTCATGCGCCTTTTTCATTAAGAAAAG
GTTAGCACCCACACTGAAATTGTTACCATCTGCATAAATAACCATACTTGTGTAATGGTC
ATTTTCCAGTAAATCAATCGCGTCAACTAACGCATCGTTGAATTCATCGGTAATGACATT
ATTTTTACTTTGTAATTTCAGTAACAGTTGATCATCATGAGTTACGGAAAGTTTGGCATC
ACCTTTATCCCAAAGTTCATCTTTTACGAAGTGAGAAACAGGTGTTGCATATTCAATGGT
CTCATCTTGTTTATAAAAGCCACCATCTAAATCACTAATCCATTGTGGTAAGTCTCCAAG
TTCGTCTTCCATACGTGTTTTAACACGTTCGTATCCCATTGCATCCCATAATTGGAATGG
ACCAAGTTTCCAGTTGAACCCCCAGACAAGCGCACGGTCTATGTCTCGGAAATCATCGGT
AGCTTTAGGTACATTGATAGCAGAGTAATAGAAATTATTACGTAATGTCTCCCATAAAAA
TAGTCCCGCTTCGTCTTGCGCATTGAATATGACATCAAGGTTATGCACTAAGTCTTTATT
AAATTCATTTAAAATTGGTAATTGTGGTTGCGATACAGGTACATAATCTTGTTTTTCAAC
ATCGTAAACAAGTCGAGCTTTAGTTTCTTTATCCTTTTTGTAAAATCCTTGTTTCGTTTT
ACGTCCGAGTGCGCCATTGTCAAACAACGTATTTACAATTTTGACATCATGAAAATAAGG
CGTTTCTTCAGGTACTTGTTGCATGCCTTTAATTACAGACACTGCAATATCTAAACCGAC
TAGGTCGGATAGGGCATATGTACCTGTTTTAGGACGACCAATCGCTTGCCCAGTTAAAGC
ATCCACATCTACAATGCTTAACTTGTGTTGCTCGGCGCGATACATAATATCATTCATTGT
TTGCGTGCCGACTCTATTTGCGACAAAGCCAGGCACATCATTGACGACAATGACACCTTT
ACCTAACACATTTTGCGCGAAATTTTTTACATCTAATATGATAGATTCCTTCGTGTGTGA
CGTAGGTATTAACTCCACTAATTTCATAATACGTGGTGGGTTAAAGAAATGTAGACCAAA
GAATCGTTCTTGATCCTTCTCGTTAAATGCTTGAGCAATCGCATTAATTGGAATACCTGA
TGTATTTGTAGCAAATAAAGCATCTTCTTTAGCATGTTGTAGAACTTGTTGCCAAACAGC
ATGCTTAATTTCAATATCTTCTTTGACTGCTTCGATATATAAATCAGCATCATCATTTAC
CAAGTCATCATCAAAATTACCATATGTTAAATGACTCGCTAGATTTAAGTCGAATAGTAG
CGGCCGTTTCTTATCTGTAATTTTATCGTAAGATTTTTTCGCAATGAGATTTGGATCGTT
TTTGTCCACTACAATATCTAATAGTTTTACTTTAAGTCCAGCATTCACAAAGAGTGCTGC
CAGTTGAGCGCCCATCGTGCCTGCGCCAAGAACGGTTACTTTATTAATTGTCATAGTGAT
TCCTCCAATTTAGTTGAGGATAAGATAACCATTAAGATAATTGGAATAACGTTGCTATTT
TATAAAATTAATTAAGTATCTTTGACAGTCATCTTAGCCTCTTATTTAAGGAAAAAGCTT
TATGCTTAAAATAAGTCTTTTTTTAGTGAAATTAATGCATCTCATATAATTCTTTGCTAT
TTATACGAAAGCAGAATCTCCAGTCAAAGCGCGTCCAATTACTAAGGCATTAATTTCATG
TGTACCTTCGTACGTGTAAATCGCTTCTGCATCAGAGAAGAAACGTGCAATATCATAATC
GTCAGCTAGTATGCCATTGCCACCTGTAATACCGCGGCCCATAGCTACTGTCTCACGCAA
ACGTAAGGCATTCATCATCTTCGCCGTTGAAGTTGCAACCTCGTCATATTCACCATGTGC
TTGCATATTAGCTAATTGAGCACATGTTGCCATTGCTTGAGCTAAATTACCTTGCATCAT
TGCTAGCTTTTCTTGTATTAACTGATATTTACTAATTGGTTTGCCAAATTGCTTACGCTC
AGTGACATAATCTAATGTGGCACGTAAAGCGCCAGCCATACCACCTGTAGCCATATAAGC
AACGCCTGCTCTCGTTGAATAAAGAATTTTGGCAATATCTTTAAAGCTTGTTATGTTTTG
TAAGCGATCCGCTTCATCTACTTTGACATTAGTTAATTTAATTAGTGCGTTAGGAACAAT
GCGAAGTGCGATTTTATTATCAATGACTTCAATATCGACGCCATCTTGTTCTGGTCTGAC
TACAAAGCAATGGGGTTTGCCAGTTTCTTTATTTACTGCGAATACTGGAATGACATCAGA
TACATGTGCACCACCAATCCATTTCTTTTCACCATTGATAACCCAAGTATCGCCTTGGCG
TTCAGCGATTGTTTCAAGACCTCCCGCAACGTCCGAACCGTGTTCTGGTTCAGTTAAAGC
AAAGCATGTACGCAGTTCATGTGACTGTAATTTAGGTACATATTTCGCAATTTGTTCTTT
GCTACCTCCGAAATAGAAAGTGTTATGCCCTAAACCTTGGTGAACACCGAGTAGGGTAGC
TAAGGAAATATCAAAGCGCGCGAGTAGGTAAGACATGAAAAACTGAAATAGTTGACTAGG
CATTTTGGCGTTTGGACGATCCTTGTAAAGTAATGGATTGTTAAAATAATTTAATTCTCC
CAGATCTTTAAAATAGTCCTCGGGTACAGTAGCGTCTATCCAATGTTGATTAATATTTTC
ACGGTACTTACCTTCTAGCAATGAATCTACTTGTTGTAAAAATTCGACTTCACCGTCTGT
TAAACCTTTAGCAATACTAAGTACATCTTCTGGAAATAATGTTTTTAAGACCGTTTCTTT
TTCAAATGCCATATAAATTCCTCCTAAAAATAATATGAATACTAATGTGAAATGCATTTA
ATTCAAAAACAACACGCTTTATTTGTAAACGCTTACACTGAATATCAAAAATTTTTATCA
CCTTTAAAGTGTTTGTGAGACTTTGTCATTCATCATTTGTCGAATCGCAAGTTTATCTGG
TTTCTGCGTACTGTTTAACGGCATATGTGTCACTGGTACATACATTCTTGGGACTTTATA
ACCTGCTAAACGACTTCGCATATGTTGATCTAAAATTTTAGCGTAATGAGGTTCATCTTC
GCGAAGTATAATGGCTGCAGCAATTGATTCACCATATTTTGGATGATCATAGCCAACGAC
CACACACCGGTCTACTAGTGGATGCTCAGCTAAAGCATTTTCGACTTCGGATGGTAAGAC
ATTTTCGCCACCAGTTATGATTAATTCTTTTTTGCGGTCAATAATAAATATATCGCCATC
GTCGTCCATCTTCGCTAAGTCACCAGTTAATAAATAACGACCATGAAATGCTTTGGCAGT
CTCTGCTGGTTTATTCCAATATCCTGGCGTGACATTTTTAGCCTTAATTGCAAGTTCGCC
AATCTCACCAGTAGGTACTTCCTCACCGTTATCATCAAGGATACGTGCATCAACGAACAT
GACTGCTTTACCAATACTCATTGGCTTACGTTTTGAATTTTCCGGTGTATTAACAAGTAC
AAGAGGTGCTTCAGTTAAACCATAGCCGTTAATAATGTTTATGCCATATTGTTTAAAAGC
TGCTTGGATACTTGGTAATGGTTGTGAACCACCTTGGATGATATAATCCATAGCTTTAAA
ATTTTCAGGATTAAAATTACTAGCACGTAGCGTACTATAATACATTGTCGGAATCATGAT
AATAAATGTAGGGTGATATTGTGCAATCATGTCATTCAATTCTTCGCCGTTAAAGTAACG
TTGAAGAATAAGTGTGCCACCTGACATCAATACTGGTAATACAGTATCGTTAAACCCTAA
AACATGGAACATTGGTGTTGATACAATCGTAATATAGTTTGAATTGAACTTATACGTCAG
CTCTAAGTTTGCACCGTTATGAACAAATGATTCATATGAGAACATCACACCTTTAGGTAA
TCCGGTTGTACCACTTGTATAAATTAATGCTGCAAGATCTTGTGGTTCAACAGGTGTTGC
TTGAAAAGGTTGGTGATAATCTGGATTTACGATTTCATCATATTGCGCTACATCAATATC
CATATGCAATAAATTTTGGTCAATATCGGTGAGTGAACTTAAATGTTTTTCAGCATAGAA
AAGCAGTTTTAATTGTGCATCTTCCACAATGGCTGCAATTTCTTTTGGGTTAAGCCGCCA
ATTCAATGGTAAAAAAACCGCACCTGTTTTAAAACAAGCAAATAATAAATCTAATATTGC
AATATCATTTGGCGCAAAAATACCGATAACATCGCCTTTTTTAACACCTTGAGATGTTAA
ATAATGTGCCATATTATCAGCGCGTGCATTGAGTTGTTGGTATGTCCAAGATGTTTGTTT
TGCGTGATCAATAACGGCAGGCTTGTCATCATCGAAGTCTGAACGCGTTTTTATCCAATC
GAAATTCATTAGTATACCCCCTTTAGCTTCACTTTCATACTTTATGAATTGATTGTTTAA
GTTGTCCCCATTTTTCTTTGTAAATGCTGGTATCAATTAATTTTAAATGATCAGCAATAA
TTGGTTTAAAAGCCATTTGATTCAAAATATCTTTATGCAAATCAAGACCTGGTGCAATTT
CAATTAGTTTCAAGCCTTGATTGGTGAGTTCGAATACTGCACGATCAGTAACAAAATAGA
CTTCTTGCTCGAGTGATTGTGAATATTGTGCATTAAAGTCGATATGGCTCACATCTGATA
CAAATTTCTGGTTTTGTCCTTCAGTTTCAATGTTTAATCGTTGATTATGGCATGAGACAT
GACTGCCAGCTACAAAAGTACCTGAAAAGATAATTTTATTTACAGATTGCGTAATGTCTA
TAAAGCCACCACATCCATTTAGTCGGTCATTGAAGTAAGACACGTTGACATTGCCGTATT
GATCAACCTCAGCAAAGCTAAGATAGGCAACTGATACACCATTGTTATAAATAAAATCCC
ATGCTCGATCATGAGGCATGCGCACATCTGCATTGTAATTCATACCAAAATGTTCACGAC
TCCCAACGAATCCACCGAAAATGCCAACATCTAAAATCGGTTGCACATCATGTTCAACAC
ATTCTTCATGCAATAAATTAGAGAGTTCATTATTGATGCCATAACCGATGCTAATTGTAT
CGCCATAAGTTAAAAACTGAGCAGCACGTCGGAGAATCAATTTGCGACTATTAAAAGGTA
ATGCGGGTTCAGGTATTCCATCAATTCGTTCTTCTCCAGACAAGGCTGGTAAATAATGAC
TTTGAATTACTTGGCGGTGATTCTTTTCATCTTCTGTGATGTATACATAATCGACAAGAT
TTCCTGGGATAACAACTTCATTCGGTTTTAGTTGATAGTCGTCAACTAAAGCTTTAACTT
GTACAATAACTTTCCCATGATTGGCTTTCGTGTTTAATGCGACATGATAACACTCGCTCA
AGTACGCTTCTTGAGTTAAATAAATGTTGCCTTGTTGATCTGCGTATGTTCCTCTCAGTA
GTGCCACATCAACGCTAGGGAATGTGTAGTGTAAGTATGTTTCATCGTTGATGGTTACTA
ATGAAACTAAATCATCAGTTGTTCGTGTATTTACTTTACCGCCACCGTATTTAGGATCAA
CAGCTGTGTTTAATCCGATTTTAGTAATAACTCCAGGTAATAATTGATTACTCTGACGAT
AATGAGTTGCAATGATACCTTGTGGTAAAAAATAAGCTTCAATGTCATTATTTTTCATTG
CTTGTGCCGTTTTGGAAGAAGCCGTTAAAATACTCATAATGACACGTTTAATCATGCGAC
GTTCTATAAAATCATCTAAATCCGGTGCGGCACCTAAACTATGGATATCATTCGCTAATA
TAAACGTTAAATCATTGGGCGTATGATATGTGTCATGTTGCGCTAACACAGCACGTAGAA
CTTCGGCGGGTAAGTTGGCTACAGCTAATGCTGGTAAACCAATCACATCACCATCTTTAA
TGATATGTTGTAAGTCGTGCCATGTGATTTGTTTCAAGCAAGTCACCTCCATCACATTTG
ATAAAATATAGCGTTTTTACACTTTGTGTAAACCCTTACAAGAAATATAACATAACGATG
TTTAAAATCAATTAGAAATATCTTTTTATTCTGATAATAGACACAGTATAGACACATTTT
GATAGTCGATAACAATTGTAATATCAAGGGTTTGTAATGAATTGAATATCATTAAAATAC
TTATATAAAAATATTGTTCGGAATATAAAAAGTTAAATAGGTTTTGATTTTTAAATATGA
AATACAAAGTGCCCAATCGAACAAAGTATTTATATTAAAATATGGAAAATCCATCAATAT
TAAATTAAAATAGTTTTATTATGAAAAGTGAAAGTAGGTAAGTCTATGGAAGGTCTTAAT
CATCGAAGAAATACAGAAAAAGAAGAGACAACACAAACGCAATCAGTTGCACCTAATACA
GGTGAAGAGGGGATGTCATCAGCAAGTACACAATCAACTAAGACGTCCGACATACATAAT
GAATCTATCAATAAACAAATGGAAGCCAAAGCGCATGAAACAGCGCAAAATGCAGATTTA
AAAACCGAAGCAAGAAGTTTATTTGATAATGCAACCAAATCAATCGGTAGACTAGCCGGC
AATGATGAAAGCTTAAATCTTAATTTAAAAGATATGTTTTCTGAAGTATTTAAGCCGCAT
ACTAAAAACGAAGCAGATGAAATATTTATAGCAGGTACTGCTAAAACTACGCCAGCAATT
TGTGACATATCAGAAGAATGGGGGAAGCCATGGCTATTTTCTCGAGTATTCATCGCTTTC
ACAGTAACATTTATTGGATTATGGGTCATGGCAGCAATTTTTAATAACACTAACGCGATT
CCGGGGCTCATTTTTATAGGGGCTTTAACAGTACCATTATCGGGTTTGTTCTTCTTTTAT
GAATCAAATGCGTTTAAAAATATTAGCATTTTTGAAGTTATTATCATGTTCTTTATTGGC
GGCGTATTTTCATTACTAAGTACGATGGTATTATATAGATTTGTCGTTTTTAGTGATCAA
TTTGAAAGATTTGGTTCGTTAACATTTTTCGATGCATTTTTAGTTGGATTGGTTGAAGAA
ACTGGAAAAGCACTCATTATTGTTTATTTTGTCAATAAATTGAAAACGAATAAAATTTTG
AATGGATTATTAATCGGTGCTGCTATTGGTGCAGGGTTTGCAGTTTTTGAATCGGCAGGT
TATATTTTAAATTTTGCTCTAGGGGAAAATGTACCGTTATTGGATATTGTCTTCACACGT
GCATGGACTGCAATTGGTGGTCATTTAGTGTGGTCAGCCATAGTCGGAGCTGCTATTGTT
ATTGCTAAAGAGCAACATGGTTTCGAGTTTAAAGATATTTTAGATAAGCGATTTTTAATA
TTCTTTTTATCAGCTGTTGGGTTACATGGCATTTGGGATACATCATTAACGATTCTTGGC
AGTGATACTTTAAAAATATTCATTTTAATCGTAGTCGTATGGATACTCGTATTCATTTTA
ATGGGTGCAGGTTTAAAACAAGTTAATACACTACAAAAAGAATTCAAAGAACAACAGAAT
AAAGTAGTAGAATAAAAATTAAAGCTTATGTTGCTATGTGTTATAGCGACATAAGCTTTT
TTCGTACGTCGTAAAAATTTTAATACGAAGTGTAAAATTAAATGATATAGATTTATATGT
CATCATAGTTATAAGCATGATACTTACGAGTTGAGTATGTCATCCTTTAAATAAGGTTTT
AATAGTAATAAGGTTTCATCAGCTTTATTTTGATAATCTGAGTCACCGTTTAATGCAAAA
TCCACCATAACACCTAGTATAGCCGAAGTTAAAAAACATAATAATGTTGATTTACTTATA
CCTTCATTAATGACGCTCTCAGAAATTTTATTTTCAAGTTGTTTGTAAATAACCGTCTCT
AGTTTTTTACTGAATAGTGCTGAAATTGAACTTTTGAATAAAACACTGAAAATGTCTTTA
TTGTTATATAGATATTCAAACCACTTAATATTACCAAGTTTAAAATTTATTTGCTCTTTG
AAATGACATATCTCTACAAAATCTGAAATATAATCGCTCATAATATGTTCAACTAAATCA
TATTTATCATTGAAATGTGCGTAAAAGGTTCTTCTAACAATTTCAGATTTATCACATATA
TCTGTAACTGTGATGTCTTCGATGTGTTGCTCTTTTAACAACGTAATCATTGTTTGTTTC
AATGTTCGTTGTGTTTTTTTAATTCGTTTATCCATGATATAGCTCCTAAATATTGCTCGA
AAATTAAGTACCTGTGCAATAAGTCTTTTTTCACTACCTTTTAAGTTTAAAAATGATAGG
TGAAGGTATATATTAGTGTAACACTTGTTATTTAAAACACAAGTGAGTAATAAAAGAGGT
GATGTTAGTTGGAAAAGAAAAATATTTTAATCATAGGTGCAAGTGGTCAAATTTCTCAAG
AGTTAATTGACTTATTATTAGATAAAACAGAACATCATTTAACACTTTACTTAAGAAATA
AAGCGAAATTGATAAATATAGAAGATGGAAAACGCGTAACACTAATTGAAGCAGATGCAA
CAGATGAAGCCGCTTTGGAAAATGCATTGGATCAAATTGATGTTGTATTCGCTAGTTTAG
CCGGTAATATAGATGAACAAGCTCATGCAATTGTATCAGCAATGGAAAAGAAAAATGTGC
AACGGCTTATTTTTGTAACTGCATTAGGTATATATGATGAGGTGCCTGGCGCATTTGGCA
AATGGAACAATGACAATATTGGACCGTATCTTCCACCATATAAGAAAGCAGCAGATATTA
TTGAAGCATCTAGCTTAGACTATACAGTATTACGTCCCGCATGGTTGACGAACAACGATG
AGATTGAATATGAAACAACAGTTAAAGGCGAAAATTTTAAAGGCACAGAAGTTTCGCGTA
AAAGTGTTGCTGCATTAGGATTAGAAATCATTGAGAATCCTTCAATCCACGTTAAAGAAA
GTTTAGGCGTAAATAAACCAAATACAGATGGCGATAAGCCACACTGGTTATAAGGAGTTT
TCAACTTGAAAAAAGTAAATTTTAAAAGTAATAACTTAAATGTAGTAGCTAATATGTATT
TCCCAGAAAATTTTGATGAAAATTATCAATATCCTGCTATTATCGTTAATCATCCAGCAG
GAGGCGTGAAAGAACAAACAGCTGGTTTATATGCAGAACGACTAGCAAATTTAGGTTATG
TCACGATGGCTTATGATGCAAGTTATCAAGGTGAAAGTGAAGGACAACCACATAATTTAG
AAAATCCATCATCACGTGTAGAAGATGTAAGAGCTGCTGTGGATTACTTTAATACACTTG
ATTTTATTGATGATAGTCGTATTGGTGCACTTGGTATTTGTGCAGGTGGTGGCTATACAA
TTAAAGCAGCGCAAACTGAAAAACGTATTAAAGCTGTAGTAGGCATTAGTGCTGCTGACA
TCGGTCAAAACTTCCGTAAAGGTTGGACGGGTAATCAAGATGAAAAAGACATTAATCCTT
TATTAGAACAAGTTGCAGAACAAAGAAAAGCAGAAGCAAATGGTGCACCACAAAAGCTAG
TAGGTTTTGTTCCAGAAGAACCAACTGAAGATATGGATCAAGAAACAAAAGATGGATGGG
AATATTATCTTACGCCAAGAGCGCAACATGAACGTTCAATTAATCAATTTCCATTTATTA
GTTTCGATCGTATCATTGAATTTACTGCATTTGATTTAGTAGATAAATTATTAACACAAC
CTGTACTATTTATCGCTGGTAGTGAAGCTGGTACATTATGGCAAAGTGAAAATGCATATG
AACGTGCACTAGAACCGAAAGATATCCATATTGTAGAAGGTGCGAATCATTTCGATATGT
ATGACAAAGAACCATTTGTAACAGAAGCGATTGGAAAAATGAAATCATTTTATGGTCAAT
ATTTATAGCACTTCCTATGAGATTGAAATAATATTATTTATGAGAAATAGCTGGTTTTGT
GTTATAGCGAAACTAGCTATTTTTTATAATGAACAGTTTATTAAATAGTAAATGTGAAAG
TAAAAGATTAATAATCAATTTAAAGAGGAGAGGCGCAAACTAAATGGGGTTGGTCAGGGA
ATTAAGATCTTGGTAATGAAATAGCACATTGGTTTTCAAAAAGTGTTTCACGTTAAACAA
TTAGTGACAATTAATTTTATGTAAAATGAACATGTTTCATGAAAGTATGTAATATTCAAT
TTTATTGAAGTATCAAAACAAAAAAGCAATACAATCACATAAACAAATTAAACCACATCA
CAATCATTACGAATGACTGTGATGTGGTTTTTTAAGGTTTAGGCGAGTCGTATAGGATCT
CTATCGTTCAATCGTTGTTCGATAATCGATTAAATAGATACCTTCAGGTGTTACTTTATA
ATTTTTAACCTTAGAGTTAGCAGCGACTATTTGATCGTTGTAAGCAATATAACTGTTTGG
TACATCTCGACTTGATAATTTAATAATATCATTAGAAATATTGTGACGTTCCTTAACATC
TACAGTATGATTCAATTGATTAATTAAATCATCGACGTTGCTATTATTGTAGTCTCCTTT
ATTAATAGCACCATCTTTTTTATATGCTTGATTAAAGAAATAACCAGTATCTCCACGAGG
AATTGTTCCGAAACTATACATCGTTGCATCCCATGCAGAACGGTCTTTTAAGTAACCTTC
TATGTCATCAACACTTTTAATGTCGATTTCAATATTTGCTTTTTTAGCATCTGATTGTAA
TACTTGCGCAATTTTCGATAGCTCTGGACGACCGTCATACGTAATTAACTTAATTTTTAA
AGGGTGTTCTTTTGTATAACCATCTTTAGCTAACAACGTTTTTGCTTGTTCGATATTTTG
TTTGGTTAACTTAGGTTCTTTAATATATGGAATTTTATCATTAAATGGACTCGTTGCAGG
TTTCGCATAACCTTGATAAATATGATCTGCAATACCTTGTCTATCAATGATATGATCTAA
TGCTTCACGAACGGATTTAGTCATTTTTTTATTAGTATGATTATACATAAGTAAAGAAGT
TCTAAATCCAGATTCTTTTGACACTTTTAAATTTTGATTATTTTCTATGTCATGAACTTT
ATTAACTGGGACATCAGTTATTAAATCATCTTTTTGAGATTCTAAATTTCTGACGCGATT
ATTGCCGTCTTCTTGGTACGTCACAGTAATATGATCAAGTTTCGGTTTACCTTGCCAATA
GTCCTTAAAATTCGACAATGATATTTTTCGAGATTGCTTATAATCTTTTATTTGGTAAGG
GCCTGTACCAACAGGAGTTTGATTAACATCTGATTTAGCATCTGTATCATAAATTGCCAT
AAAAGGATTAGCTAATTCAGATACAAGTTCAGGGTAAGCGGAGTTGGTTTTAATTGTCAG
TTTTTGACCTTTAGCGGTAATTGATGATATTGGTAATGAATATTTGACCAAGTCGCTTTT
TTTTATGCTATTTTCAAGGCTAGATTTCACTTTTTCTGCAGTCAATTTTTGACCGTTTTG
AAATTTAATATTATCTTTTAATTCTATATCTAACGTTGTATCATTTGGTTGATGATACGA
TTTCACTAATGCTTTTTCTATTTTTCCTTGATCATTTGTTTTAAATAATGATTCTGCAGC
ACCAATCTTAACTGGTACATCTGTTTCATAAGGTGCAATAGACTTTGTTTTTAACGGTAA
CGAAATATTTAAGTCTTTGTCAGATGAATGCATTGAGCCACATCCTGATAACACTAATAC
CGCTGAAAATATAGTTGCTAGTCTTTTAAACTTCATTTCATTAACACTCTCTTTCTAATT
ACTATGTAAAACCCAACAATTAATATTTTAAAACTTTATTTTGTTAAAGTAAAATGTTGT
TCAAGTTTAGTAATCATTAAATTTCAATTAATTGTAGTAATTATGCTTTTTAAAAATAAA
TATTAGAAATGAAGTTAGCAACATTTATAGTGATTCACGATAAACATATATACCTAAGTA
TTGAGCAACTGCTGTAGTACTACAGCTTGGTTATGTTTAGTATCTTTTGCTGCATATAAC
AATAGAACATGATTATGCTGATTTACAATATCCTTTAATTTTTCAAAAGCATCTTTTTGC
GCATCCTGATCACGTAATTCTTTTTCATATTTTTCTTTAAAAGCTCCAAAAAGTTTAGGA
TCATGTTGGAACCATTGTCGCAACTCAGTAGAAGGGGCAATGTCTTTTAACCAATAATCT
AGGTTAGCAGTTCTTTTCGAAATACCTCTCGGCCAGACTCTATCGACTAGGATACGAATA
GCGTCGGTATTATCTTTATTGTCATAAATCCGTCCAATATCTACGGTCATCTTGTGAACT
CCTTTCTTATGAAATTCAGTGAGCATACATCAATGCATGTTGTGGTGGGACGACCAAATA
AACTTTGCGAAAATCTCATTACTGTCCCACTCCCAATTAAAAAACAGCCATGACAAAGTA
AAGTCATAGCTGTTTTTGTATATATGTTATTTATTTTTACGTTTAGTTAAATACTTCAAA
CCAACTGCAAAGACGGTGTAACCGGCAAGTGTTTGAATCAATGTTTTGATTAAATTGTTA
TTTTTGACAACAATATTTGCGGTAACAATACTCGCGAAATATAATGCAAATACTTTTACG
TAACGTTGATTAAGTTTCATATGAGCACTAAACCTCTTTTCTCAATTATACTGCAACGCT
TAGTCTTGGAATAAATGTTTCGTAGTGTACGCGATCCATATCGTAATTTAAAGATTTAAG
TGCTTCGATCATAGATTGTAAGAATTTTGTACCACCACAGATATAAATTTCAGGTTTATT
TGCTAAAAATACTTGTAATTCTTCAGCGCCAATATAGCCTTGTTTATCTTTTAAGTGTGT
ATATAATTTAGCGTTGTCATGATGGCTTGCGATACTGTTGAAGTTGTCTTTGAAAGGTAA
ATGTTGTTCATTTTCAGCAACTTGAACCATCTGTGTATCTAAACCTTTGGCAGAGGCAGC
TTCATACATAGCTACTAAAGGTGTAACACCAATACCTGAACCTAAGAAAAGTTGTGGTTC
AGTCGTATTCTCTAATACGAATCCACCTACAGGCGCAGCTAAATTAATCATATCGCCTTC
TTTAATCTCATCGTGTAAAATTGTTGAAACTTCGCCTTCATGTTCTGTTGTGACATCACG
TTTAACGCCAAAAGTTAAATGGTTTTTTTCACCTGATACGATAGAATAGTGACGTTTAGC
TCTATATGGAAGTTTATCACTAGAAACATCAACTGTGATGTATTGGCCTGGTGTAAATTC
ACTAAAGTCATATTCTTCAGTTTCAACTGTAAATGATTTAATGTCTTCAGATTCTTGTTT
AATATTGGTAATTTTGAATGGTTTAAAACCAATCCACATCATTTGATCATAAATTTCTTT
TTCAATTTGGATGAACACATCCGCAATAACGCCATATGCTTTTGCCCAAGCTTGAATGAC
AGGGTCATTTTCTTCTAATCCTGTCACGTCTTGAATGGCTTTTAATAAATTTTTCCCCAC
AATTGGATAATGTTCAGCATAAACTTGTAGTGCGCAGTGTTTATATGCGACTGGCATAAT
GACTGGTTTAATAACACTTAAGTTATCGATATTAACCGCTGCGGCCATTACAGCTTGTGC
TAATGCTGAAGATTGCATGCCTCGTTTTTGGTTCGTTTGATTAAACATGTTTAAAAGTTC
AGGATGCGCTTTAAACATTTTTGGATAAAAGATTGACGTAATTTCTGTCCCTTTCTCTTT
AAGTAAAGGCACCGTTTGTTTGATAATGTCTTTCTCTTGTTCTGTAAGCATGATACTCCT
CCTTTAATCTGTATATTTTGATTATTCTACTAAAAATTTCGATATTCAATTAATTGGTTT
GAGAAAATATAAATAAAATGGCAAATTTGATAATTGTATGACATTTTTAATTTTTTAAAT
ACTTATCAATAAGCATTGTGTACAATTGTCTGTTTGCACACCGACGATTGAGCGCATTTA
TTTGACTAATTCAAAAAACATTGTTGTTTTCCTAGAAAAAAGTAAACATGATAATAAAAA
TGTGAAAGTGTAAATAATCACTGGCGAAGTACGAAGACTAAAGACATCTAAGATGTAATC
GTATACAAATTAAAAAGGTGTAAAAATTAAAATAAAATGTGAAATAAATCACAATTTAAT
ATTGACCCAGTACTTAATGCATGTTACATTTTATATGTGAAATAAATCACAAACTTAAAA
GCGGATGACACATGACCTTTTAAGTTATGCGTTGAAAATAAAAGAGATGTTTATTTGCTT
TTGTATCGTCAATAAGCAGCATTAAACTAACATATTTGAAGCTACACGTATGTTAGTGAA
TTAATCATAAGGGAGTTTTTGTAATGAACAAATTTAAAGGGAACAAAGTTGTATTAATAG
GTAATGGTGCAGTAGGTTCAAGCTACGCATTTTCATTAGTGAACCAAAGCATTGTTGATG
AATTAGTCATCATTGATTTAGACACTGAAAAAGTTCGAGGAGATGTTATGGATTTAAAAC
ATGCCACACCATATTCTCCAACAACAGTTCGTGTGAAAGCTGGCGAATACAGTGATTGTC
ATGATGCGGATCTAGTTGTCATCTGTGCTGGTGCTGCACAAAAACCTGGAGAAACACGTT
TAGATTTAGTATCTAAAAACTTGAAAATATTCAAATCAATTGTTGGTGAAGTAATGGCAT
CAAAATTTGATGGTATTTTCTTGGTAGCTACAAATCCTGTTGATATTTTAGCGTATGCAA
CATGGAAATTCTCTGGTTTACCTAAAGAACGTGTTATAGGTTCTGGTACAATTTTAGACT
CTGCACGCTTTAGATTATTGTTAAGCGAAGCGTTCGATGTTGCGCCACGTAGCGTCGATG
CTCAAATTATTGGTGAACATGGTGACACTGAATTACCAGTATGGTCACACGCTAATATTG
CGGGTCAACCTTTGAAGACATTACTTGAACAACGTCCTGAGGGCAAAGCGCAAATTGAAC
AAATTTTTGTTCAAACACGTGATGCAGCATATGACATTATTCAAGCTAAAGGTGCCACTT
ATTATGGTGTTGCAATGGGATTAGCTAGAATTACTGAAGCGATTTTCAGAAATGAAGATG
CCGTATTGACTGTATCAGCATTATTAGAAGGCGAATATGATGAAGAAGATGTTTATATTG
GTGTTCCAGCAGTCATCAATAGAAACGGTATTCGCAACGTCGTAGAAATCCCATTAAACG
ACGAAGAACAAAGCAAGTTCGCACATTCAGCTAAAACATTAAAAGATATTATGGCTGAAG
CAGAAGAACTTAAATAACTTTTTATAAAATCTATACCATTCCAAAAATTGTAAAACCTTA
CCCCCAAAAATTGTATAAAGGGCTATTTGATACAACTATATGTGTCGAGTAGCCCTATTT
TTAATGTAGTGAAAGTCGTTGTTGAAATTAAATTCAAATCTGGCACTTAAGCTTTAATCA
TAGCATTAAGATGATTGTCTAGCAGAGGCGATTTGCGGGCTCACTACAGTGCATGATGAA
CTTAATGCTTCAAATGTAACATTAAAAATAAAAGCAACGATGTCACTTCTTACTTCGTAC
ATCGTTGCCATTAGTTCTGTTGATATTTCGGTTAGTCTTAATCCCCGAGCAATTCTTCAA
TTTCATTTTTGATAACTGTAACGTGAGGCCCATAAATTACTTGCACACCAGTGCCTTGCT
GGATTACACCTTTGGCACCAGTACTTTCGAGTAATACTTTATCGACTTTGTCATTTTGAT
GAAGTGTGACGCGTAGTCTCGTTGCACAACAGTCAACGATTTCAATGTTATCTTTGCCTC
CCAAACCAGCAACAATTGTTTGTGCTCTTTCAGTAGCCTCAACTTGTTGTGCTGCAGCTT
TATCTTCTCGACCAGGTGTTTTGAAATTAAATTTCGTAATTAAGAATCTGAAAACGATGT
AATACAAACAGAACCACACAATTCCAATAGGTATGACGTATAGGTAGTTTGTTTTACTAT
TACCTTGTAGCACACCAAAAAGTAAGAAATCGATAAAGCCTCCACTGAAGGTTTGACCAA
TTGTAATGTTGAAAATGTCTGCCATCATAAATGCTAATCCATCAAAGAAGGCATGGATTA
CATAAAGAATAGGTGCGACAAACAAGAAACTAAACTCTAAAGGTTCGGTAATACCTGTTA
AAAATGAAGTGAGTGCAGCGGATAACATTAAACCGCCGACAACTTTTTTATGTTCAGGTT
TAGCTGTGTGATAAATTGCAAGTGCGGCACCACATAAGCCGAACATCATCGTAATAAAAC
GGCCTGACATAAAGCGTGACACACCTGAATAATACTTCGTCACATCTGGATCACCAAGTT
GAGCAAAGAAGATGTTCTGCGTACCTTGAACTAAGTGCCCTTTGACTTCTAAAGTACCAC
CAAGTGCCGTCTGCCAAAACGGTAAGTAAAAAATATGGTGTAAACCGAGTGGACCTAACA
ATCTTAAGATGAAGCCATAAACAAAAGTACCGATGGCACCTGTTTTCGTTACAAATCCAC
CAACATGATAAATGCCGGCTTGTATGCTTGGCCAAATGAAAAATATCAATACACCTAAAA
AGATTGCGGCAAATGCTGTGACAATAGGGACAAATCTAGAGCCACCAAAGAAACCTAAAT
ACGGTGGTAATACCACTTTGTGATATTTATTGTGAAGTATTGCGGTCATAATACCTGTGA
TAATCCCGCCAAAAACACCGGTTTCAACCGTTTGTATACCGAGCACCATGCCTTGTCCAT
TTTGTGCAAGCTGATCTTTTGCCAATGTGCCCGTGATAGTTAATAAGCCATTCATAGTTG
CGTTCATAATTAAGAAACCGAGCAGCGCAGCTAAACCTGCAGTACCTTTATCGCTTCTAG
ATAATCCGATTGCGACACCAATTGCAAAGATGACCGGTAAATTTTGGAAAACAATACTAC
CTGCAGCTGACATTAATGTAAAAATATTTTGTAATAAGGTAATATCTAAAATAGGGTATG
CTTTAACGGTGTTTGGATTACTTAATGCACCACCGATACCCAACAATAGACCTGCAGCTG
GTAAGATTGCGATAGGTAGCATAAAGGACTTGCCGAACTGCTGTGCTTTTTCAAATAAAG
ATTTCATCAACATCCCTCCTAATTATTCTCAATATAGCTTTTGAGAAATTTAATATCAAT
ATATATTCTGTGTATGAAAATATTTTTCATAAAAATTGTTTGAATCATGTAACAATCATA
TAAATTGCTGTTTATATTGTTGTGAAAATGAGTTGACAAAAGTCGGTATAGATATGTAGA
CATCCTATTTTTAGCGAGGTAGGTTGATAAGGCATATCGGATAAATTTATAAGCCATAAA
ATAGATAAATAGTGTTTGTATCCAAAAATATGAGAAAGTTAAAACTATTTTTCAAAATAA
ACATGATTCACCACATAAATAAATATACATAAGCTATCGATAACAACTTAAGAAAGGTGG
ATATATAAATGAAAAGAAAGATTATTATGGATTGTGATCCAGGACACGATGATGCAATAG
CATTAATTTTAGCGGGGGCAATTGACAGTCCACTAGAGATATTAGCTGTAACAACAGTCG
CAGGTAATCAATCAGTTGACAAGAATACGACAAACGCCTTGAACGTATTGGATATTATGG
GACGCCAAGATATAGCAGTAGCGAAAGGTGCGGATAGGCCGTTAATTAAACCAGCTGCCT
TTGCTTCTGAAATACATGGGGAATCTGGATTAGATGGTCCGAAACTACCGTCGACACCAT
CACGTCAAGCAGTTGCAATGCCAGCATCAGATGTGATTATAAACAAAGTGATGACGAGTG
ATACACCTGTAACAATTGTAGCGACAGGTCCTCTTACGAATATAGCAACGGCATTGATTC
GTGAGCCAAGAATCGCTGAGCATATTGAATCTATTACTTTGATGGGTGGTGGTACATTTG
GAAATTGGACGCCTACAGCAGAATTCAATATTTGGGTAGATGCTGAAGCAGCGAAGCGTG
TTTTTGAAAGTGGGATTACTATAAATGTGTTTGGTTTAGATGTAACACATCAAGTTTTAG
CCGACAATCACGTGATTGAACGCTTTGAAAGTATCAATAATCCTGTTGCACAGTTCGTCG
TAGAATTATTGCAATTCTTTAAGAAGACATACAAGACTCACTTTAATATGGATGGTGGTC
CAATACATGATGCTTGTACAATTTTGTATTTGTTACAACCAGAATTGTTTACAATGGTAC
CCGTTAATATCGACATTGAACATCAAAGTCCACTAACTTATGGCACTATGGCTGTCGATT
TAAATCATGTTACAGGTAAGCCTGCCAATGCTTATTTTGCTACAGCAGTTGATGTTGAAG
AAGTGTGGAACTTGATAGACCATAAGTTACGTACATACGAATAATAATACTTAATTAAAT
AGATACAGTTAACCCTAAGGCGCCTGATATAAGCGTCCTTAGGGTTTTTGTAGTGGATTA
CATTGGTCATGACAATTTGATAATGATTGAGATATGTATGTTAAAAATGCTTCAAAAAGC
ATAAAACACAAAAATATATGTAAAAATTTCAATTGCTTTATTTTAAAAGATTAAAATCAC
AAAAAATATAGATATAATTGAAATGTTGTTAAAACATCACAATGATGTACATGCTCATTT
TGAAAATATGTGTTCAAAGTGTGTACATCGGTGTGACGATTGATGATAAATTGAGCTCAG
ATGCTCAAAGGAGGATCGAACATGAACGGGGATAATCAGCAAATACTCAGAGAAATTGTA
TTGAATCCTACTATTCATGGTAAAGAACTTGAATCGATATTTGGTTTGTCTCGTAGACAA
CTAGGATATCGCATTCAAAAAATCAATTTGTGGCTTGAACAAGAGGGTTATCCAAAACTT
GAAAGAACAAGCCAAGGAAATTTTATTGTAAGTTCTGAAATCATGACGTTATTCAAGCGA
GATGTATCGGAGCAGCAAATGTTAAACGGCAACAATGTCATTTTTAGCATAGAAACACGT
CGTTATTATTTAATGCTCATGCTTTTTAGTAAGGAAAATGCAATGTCTCTAAACCATTTT
TCAATTGATTTACAAGTCAGTAAAAATACTGTCATTCACGATATAAATCATGTGAAAGAG
CAATTGGAAGATCATGGTTTGTCACTTAAGTATTCTCGAAAGCATGGTTATGAAATTGTT
GGTGATGAATTTGAAGTTCGCCGTTTCTTCATTAAGTTGATTGATCAAAGGTTGAATCAT
GATATTACTAAAAGTGAAGTTTTAAAGGCGCTCAACTTAACATTCGAAGATATCGCATAT
CAAAAAGACAAGATCAAACAGGTAGAACAATTTTTGAAGAGTCGCTTTATAGACAAATCA
CTTAGTTCATTGCCTTATGTCCTTTGTGTGATTCGTAGACGAATTCAAAGTGGTCATGTG
ATGAATCCATTAAATATTAATTATCAGTATTTGAGGGATACGAAAGAATATCAAGCAACG
GAGATTATGACGCAACATGAGCCGGATTTGCCAGAAGCGGAAAAGTTATATTTGACATTA
CACTTACTTTCAACAAGTGTGCAATGGACTGATTTGCAGGAATCAGATAACATATCGAAT
TTAACGATGGCCATCGCTCAAATGATTCACCATTTTGAACAAATCACTTTTATTAACATT
GAAGATAAGGAGAAATTATCACAGCAACTCTTGTTACATTTAACGCCTGCTTTTTATAGG
ATTAAATATAACTTAACGGATCGTGATGAATTAATAAATCCTTTACAAGGAAATTATCAA
TCCTTATTTCATATGGTGAAACAATCATGTCAATCGTTAACTGAATATTTCGGAAAATCG
TTGCCTGATAATGAAATAGCATATTTAACCATGTTGTTCGGAGGTAGTTTGAGACGTCAA
GATGAAAACTTCGATGGCAAGATAAAAGCTATTATCGTGTGTACACAAGGCACGTCAGTA
TCACAAATGATGTTATACGAGTTGCGAAACTTATTTCCAGAAATTATTTTCTTAGATGCG
ATTTCACTTAGAACATTTGAAAATTACACATTAGATTATGACATCGTCTTTTCACCAATG
TTTGTCCTAACACATAAAAAATTATTTATCACAAAAGTAGCTTTATCTGAAAATGAGCAA
CGAAAGTTACGTAAAGATGTGATGAAGTACATTAATAAGGAATCGGCTGACATTGATAAG
GAAATAAACAAGTTAATGGCATTAATTGAACGCACAACGACAGTTAATGACATTACAGAA
CTACGTGATGGTTTAGAAGATTTTATTGCCAATTATAATTCAATTTCAACCATTAATGGA
TCGATTGTCACACAAAATAAGACATTAGATTTAGCTGACTTGATACCGGCAAGGCACGTG
AAAAGAATGCATCATGTTGAAAATATTGATGAAGCTATTGCTAAAGCAAGTGATGTGTTA
GTTGCTAATCATTTTATTGATATTAAATATATTCATGAGATGCAACAGGTATTTGATGAT
TCGTATATGGTTATCATGCAAAATATTGCTATTCCACATGCATACTCTGAAAAGCATGTA
CATAAAACAGCGATGAGTATGTTGATATTACAAGAACCAATATACATGTCAGATGGCACA
GCAATCCATATTATTGTACCTATTGCTGCTGTTGATAAAGTGACACACTTAAGAGCGTTA
CTACAATTGAGAGATGTGGCGCAAGACAATGACGCAATTAAGCGCATCATACAAAGTCGC
AAAAATTCTGATGTAAATGAGATTTTAAAAAATTATTCAAATAAAGAAGCGAGGGAAAAT
GGATGGGACAGCAATTAGTGCATAAAGAAAATATAATGCTCAATTTGTCGGCAACTGATA
AAGAATCCGTATTGTCACAAATGTCAGATGTGTTATTTCAAAATGGGTTCGTGAAGTCAA
CGTTTAAAGATGCAGTCATCGACAGAGAAAAAGAATTTGCTACTGGTTTACCAACGCATC
TATGTTCGGTCGCTATACCGCATACAGATGTCGAACATATTAACCATAGAACGATAGGTG
TGGCTGTTCTAGAAAAAGAAGTGCCGTTTATTGAAATGGGAACACTTGATCAACAGACAG
AAGTGAAAATCGTTTTTATGTTAGCAATGGATAAAGTAGATGATCAACTTAAGCTGTTAC
AACAGTTGATGCAAATTTTTCAAAGTGAAGAAAAATTGGAGCAGATTCTACGAACGAAAG
ATGAAACAATTTTAGCAACACTAATCAATGATTATTTGGAATATAACTAAAAATTAATTG
GAGGAATTGAAAATGAAACAAGTATTAGTAGCGTGTGGTGCAGGTATTGCAACGTCAACA
GTAGTAAATAATGCAATTGAAGAAATGGCAAAGGAACACAATATTAAAGTAGATATTAAA
CAAATCAAAATTACAGAAGTTGGACCTTATGAAGACACTGCAGATTTATTAGTTACAACT
GCAATGACAAAAAAGAATATAAATTCCCAGTTATCAACGCACGTAATTTCTTAACTGGTA
TTGGTATTGAAGAAACAAAACAACAAATCTTAACAGAGTTACAAAAATAACGGAATTGAT
ATGTAACGTGGGTCGATAACATATTAATATATGCAAATTGCATATAAATGACTATCACGA
CAAATGATTGTTGATGACATAGAAACGCAGTGACTGTAATTCAAAAGGACTGCAGTCGAA
TTTAGCAAGGGTTGTCGTTGAAATGACTGTAACGTCAAATGTAATCACAATCGGAAAGTA
TCGTGACAATGCATATATAACAGGGAGGGTTTAAATATGAGTTACTTCACTGATTTTGTA
AGGGGATTTTTAGATTTAGGTGCAACTGTTATTTTACCGGTTGTCATATTCTTGCTTGGC
CTATTCTTTAGGCAGAAAATTGGAGCGGCATTTAGGTCTGGTTTAACAATAGGTGTGGCT
TTTGTAGGGATTTTCTTAGTCATCGATTTATTAGTTAAAAATTTAGGGCCAGCAGCACAA
GCGATGGTTAAAAATTTAGGCGTCAGTCTGAATGTGATTGATGTAGGTTGGCCAGCAACA
TCATCTATCGCTTGGGCATCATCTGTCGCAGCATTTATTATTCCACTCGGAATCATAGTT
AACGTTGTATTGCTAGTAACTAAAGTGACAAAGACGATGAATGTAGATATTTGGAATTTT
TGGCATTATACGTTTACAGCAGCAATGGTTTATGCCGTATCAGGCAGTATTTGGCAAGCG
TTATTAGCAGCAGTTATTTTCCAAATTATCTGTTTGAAAGTAGCAGATTGGACAGCACCG
ATGATGAGTGAGTTCTTTGATTTACCAGGTGTATCGATTGCTACAGGAAGTACAATTTCT
TATGCACCAGGTATTTACTTAGTTAAATTGTTACAAAAAGTACCCGGTCTGAATAAGTTA
GATGCTGATCCTGAAACAATTCAAAAACGTTTTGGCGCATTTGGAGAGTCTATATTTGTC
GGCTTAATTTTAGGTTTAGGTATTGGTGTGTTAGCAGGTTACAAACCTGGAGACATCATT
AATTTAGGAATGTCAATGGCTGCAGTAATGGTATTAATGCCTAGAATGGTAAAAATCTTA
ATGGAAGGTTTAATGCCAGTTTCAGAGTCTGCAAGAACATGGCTAAATAAACGTTTTGGC
GAACGTGAAATTTATATTGGATTGGATGCGGCTGTAGCATTAGGTCATCCAGCGGTTATT
TCGACAGCATTAATTTTAGTACCTATCACTGTTTTATTAGCCGTTATTTTACCAGGAAAC
CAAGTACTACCTTTTGGTGACTTAGCAACGATACCATTTGTTGTCGCGTTTATTGTTGGT
GCAGCAAGAGGAAACATTATTCATTCTGTCATTGTGGGTACGATTATGATTGCAATTTCA
CTATATATTGCAACAGACGTAGCACCCATTTTCACAGATATGGCGAAAGGTACGAATGTA
CAAATGCCAAAAGGTTCATCTGAAATTTCAAGTATTGATCAAGGTGGTAATATCGTTAAC
TATCTTATCTTTAAACTATTTAGTCTATTCAATTAAAAATCGAGGTGTTTGTGGTGAAAG
CTTTAGTAAAAACAAGAGAAGGACATGGCAACTTAGAACTTCTTGATAAAGAAGTTGCAA
CACCGCTAGATGATAAAGTAAAGATTAAAGTACATTATGCAGGAATTTGTGGCACAGACA
TTCATACTTATGAAGGGCATTATAAAGTTAATTTTCCAGTGACATTAGGTCATGAATTTT
CTGGTGAAATCGTTGAAGTTGGAGCAGACGTTAAAGATTTTAAAGTTGGTGACCGTGTCA
CTTCTGAAACGACATTCTATGTTTGTAATGAGTGTGAATACTGTAAATCAAAAGACTATA
ATTTATGCAACTATCGAAAAGGTATTGGAACACAAGTTGATGGCGCATTTACTAATTATG
TCATTGCACGTGAAGAAAGTTTGCATCATATTCCAGACGAAGTATCGTATCAGTCTGCAG
CTATGACAGAACCATTAGCATGTGCACATCATGGCGTTTCTAAGATTCAAGTCAATTCAG
GCGATGTAGCAGTTGTAATGGGACCTGGGCCAATCGGATTACTTGTAGCACAAGTGTTGA
AAAGTAAAGGTGCAACTGTTGTGGTAACTGGATTGGACAATGACAAAGTCAGATTAGATA
AAGCAAAAGCATTGCACATGGATTATGTAGTCAATTTACAACAAACAGACTTAAAAACGT
ATATCAATGGAATTACAGACGGTTACGGTGCAGATGTTGTTGTTGAATGTTCAGGTGCAG
TTCCAGCAGCACGACAAGGTTTGGATATTTTACGCAAAAAAGGTTTCTACAGTCAAATAG
GTATTTTTAAGGATGCTGAAATTCCATTTGATATGGAAAAAGTGATTCAAAAAGAAATAA
CAGTTGTTGGTAGTAGAAGTCAAAAGCCAGCAGATTGGGAACCTTCATTGCAACTTATGG
CGGATGGTTTAGTAAATGCTGAAGCTTTGGTGACAAAAATATATGATATTTCGAAATGGG
ACGAGGCGTATCAACATTTAAAATCCGGCGAAGGTATTAAAGCATTACTTAAGCCGCTCG
ATTTAGATGAAAATGAAGGAGAGAATTAATATGGTAGAATCAATGCTAACTTTTATGCTT
GGGCCATTAAGACAAATCACTGATTTTTATATGGAACATTTACTCGTAAGTAATTCCATT
GTCATTGCAGGTTATTTTGCGACAGGTATTTTTAAAAAGAAAAAAGTTGTGAATTAAATC
AAATTTGAGGTGATTTACAAGTGAAAGCATTGAAATTATATGGCGTGGAAGATTTACGGT
ATGAGGATAATGAAAAGCCAGTCATTGAAAGTGCGAATGACGTTATTATTAAAGTACGAG
CGACTGGCATATGTGGTTCAGACACGTCACGATACAAAAAAATGGGGCCATACATTAAAG
GTATGCCATTTGGTCATGAATTTTCAGGTGTAGTAGATGCCATTGGAAGTGATGTTACGC
ATGTTAATGTGGGCGACAAAGTGACAGGTTGCCCAGCAATACCTTGTTATCAATGCGAGT
ATTGTTTAAAAGGTGAATATGCACGATGTGAAAAGTTATTCGTCATTGGCTCATATGAAC
CTGGATCGTTCGCGGAATATGTCAAATTGCCAGCGCAAAATGTTTTAAAGGTTCCAGACA
ATGTTGATTACATTGAAGCAGCAATGGTTGAGCCATCAGCCGTTGTTGCGCATGGGTTTT
ATAAATCGAATATACAACCTGGTATGACTGTTGCAGTAATGGGGTGTGGCAGTATAGGTT
TGTTAGCTATTCAATGGGCACGAATATTTGGTGCTGCACATATCATCGCTATAGATATAG
ATGCGCATAAACTAGATATTGCAACATCATTGGGCGCACATCAAACAATCAATTCAAAAG
AAGAAAATCTTGAGAAATTCATCGAAAATCATTACGCCAATCAAATCGATTTAGCTATAG
AATCATCAGGTGCTAAAGTTACGATTGGTCAAATATTGACGCTACCGAAAAAAGGTGGCG
AGGTGGTATTACTCGGAATACCATATGATGATATTGAGATTGATCGCGTTCATTTTGAAA
AAATTCTGCGTAACGAGTTGACAGTATGTGGCTCTTGGAACTGTTTGTCCAGTAATTTTC
CGGGGAAAGAGTGGACGGCAACCTTACATTATATGAAGACGAAAGATATTAATGTAAAGC
CTATTATTTCTCATTTTTTACCGTTAGAAAAAGGCCCGGAGACATTTGATAAATTAGTTA
ACAAGAAAGAACGATTTGATAAAGTCATGTTTACGATTTATTAGTATGCACCTTTGAGGA
CGAAAACGCTGGTATAGTTATAGCTATGAAAGTACGAATGCCGTCTGGTCTACAGATACT
ATCGAAATAATTCATCATCGAATATACGTTGCTAAATAACCGGTTTACTTGTGTGAAATA
TGCTTGTGAATCGGTTGTTTTGCATTTTGTATACTTAAAATGAGATGGCAATATTTGATG
ATTTTTAGAGTGAAAATCAAGTACAGCTACTTAATAAGATAAATTTATTATAATATATGG
TAAAATGATGGCAGTAATAATGAATTTGAAAAAGAGTAAACATTAATACCTTTAACAATT
TAATATCGTCAGTGTTAATGATTAACTGCATGGCAAAACAACTTAGAATGGTCAGTTACA
AAAATACATTTTTATAAAAAATTATCACACTATTGTGACAACTACCTTTGACTTAATAAA
AGAGGCAAGTGAGCAATAGGTTAGGCTTATGTGCGGGCATAGGTCAGTAATGTATAAATG
GAAATGATGTAATGACAGAATGGAGGACAACATGATTTATGCAGGTATTTTAGCAGGAGG
TATTGGTTCGAGAATGGGAAACGTGCCATTACCAAAACAATTTTTAGATATTGATAATAA
ACCGATTTTAATCCATACAATTGAGAAGTTCATTTTAGTGAGTGAATTTAATGAGATTAT
TATCGCAACGCCAGCACAGTGGATTTCCCATACACAGGATATTTTAAAAAAATATAACAT
TACAGATCAACGTGTCAAAGTAGTTGCAGGTGGTACGGATCGAAACGAAACAATTATGAA
CATTATCGACCATATTCGCAATGTAAATGGAATTAATAATGATGATGTGATTGTAACTCA
TGATGCCGTAAGACCATTTTTAACTCAACGTATTATTAAAGAGAACATTGAAGTAGCAGC
CAAATATGGTGCAGTAGATACAGTCATTGAAGCAATTGATACGATTGTAATGTCTAAAGA
TAAACAGAACATACACAGTATCCCTGTAAGGAATGAAATGTATCAAGGCCAAACACCACA
ATCATTTAATATTAAATTATTACAAGATAGTTATCGCGCCTTAAGTAGTGCACAAAAAGA
AATCTTATCAGATGCATGTAAAATCATTGTCGAATCTGGACATGCAGTTAAATTGGTACG
TGGAGAACTCTACAACATTAAAGTGACAACACCGTATGATTTAAAAGTAGCAAATGCCAT
TATTCAAGGTGATATTGCCGATGATTAATCAAGTATATCAACTCGTTGCACCGAGACAGT
TCGACGTCACATATAATAATGTTGATATTTATGGTAATCATGTCATCGTAAGACCTTTAT
ACTTGTCTATTTGTGCAGCTGATCAAAGGTATTACACAGGTCGAAGAGATGAAAATGTAC
TGCGCAAAAAATTACCAATGTCATTAGTTCATGAAGCTGTTGGTGAAGTTGTATTTGATA
GTAAAGGGGTATTTGAAAAAGGTACGAAAGTAGTAATGGTACCGAATACACCTACAGAGC
AACATCATATTATTGCGGAGAATTACTTAGCCTCTAGTTATTTTAGATCTAGTGGTTATG
ATGGTTTTATGCAAGACTACGTTGTGATGGCACATGATCGTATCGTTCCGCTGCCTAATG
ACATTGATTTGAGTACGATTTCATACACAGAGTTAGTGTCAGTAAGTTATCATGCTATAC
AACGATTTGAACGTAAATCTATACCTTTGAAAACCAGCTTTGGTATTTGGGGTGATGGTA
ACTTAGGTTATATTACTGCTATTTTGCTACGTAAGTTGTACCCAGAAGCTAAAATTTATG
TATTTGGTAAGACAGACTATAAATTAAGTCATTTTTCATTTGTAGATGACATCTTTACAG
TAAATCAAATACCAGATGATCTTAAAATTGATCATGCATTTGAATGTGTTGGAGGTAAAG
GAAGTCAAGTTGCACTTCAACAAATAGTTGAACATATTTCACCAGAAGGCAGTATTGCTT
TGTTAGGCGTAAGTGAATTACCCGTGGAAGTGAATACACGATTAGTACTTGAAAAAGGAT
TAACATTGATTGGTAGTAGTCGAAGCGGCTCTAAAGATTTTGAGCAAGTTGTTGATTTAT
ATCGTAAGTACCCAGACATTGTTGAAAAGTTAGCATTATTAAAAGGACATGAAATTAATG
TATGTACGATGCAAGATATCGTCCAAGCGTTTGAAATGGATTTATCGACATCTTGGGGAA
AAACAGTATTGAAATGGACGATTTAATAAACCGATGGGGGAATAACAATGACAAAAACGA
AACAAGCAATACATATTGATAACATATACTGGGAACGTGTTCAGTTATATATTGAAGGAC
ATAGTGAAGGCGTAGATTTAACATCAGGACAATTTGTTCTGAGGAATTTAACCGAAACAA
AAACATTAGAAGCAAATGAAATGAAAATAGACGGTAATACATTTATATGTAGATTCAACG
TCGCAATATTAGACGATGGGTATTATTTACCAATGGATAAATATTTATTTGTTTATCATG
ACCAGTTAGAGTATATTGGACAACTTAATCCAAATATTATTGATCAAGCTTATGCGGCAT
TAAATGAAGAGCAAATTGAAGAATACAATGAGCTGACTACACAAAATGGAAAAGCAAACT
ATGTGTTAGCCAACGAAGCTAAAGTTTTCCGCAAAGGTGGCGTATCACAACATACGGTTT
ATACCATTACTCCAGAAATAGCAAGTGACGTTAACGAATTTGTATTTGATATTGAAATCA
CCTTACCTCAAGAGAAATCAGGGGTCATTGCGACAAGCGCACACTGGCTTCATAAACAAG
GCCATAAAGCTTCATTTGAAAGTAGAAGTTTCTTATTTAAAGCTATTTTTAATATTACAA
AGTTACTACATATTAAAAGAAGCAAAACAATATTATTCACATCAGATTCGCGTCCGAATT
TATCAGGGAATTTCAAGTATGTATATGATGAGTTGCTACGCCAAAAAGTAGATTTTGATT
ACGATATTCAAACAGTATTTAAGGCGAATATTACGGATAGACGTAAATGGAGAGACAAGT
TTAGATTGCCATATTTACTTGGTAAGGCCGATTATATTTTTGTCGATGATTTCCATCCAT
TAATTTATACGGTTCGCTTTAGACCATCACAAGAAATTATTCAAGTGTGGCATGCCGTTG
GTGCTTTTAAAACAGTTGGCTTTAGTCGTACAGGTAAAAAAGGTGGTCCGTTTATCGATT
CATTAAACCATCGTAGTTACACGAAAGCATATGTTTCATCAGAAACCGATATTCCATTTT
ATGCTGAAGCATTTGGAATTAGAGAAGAAAATGTTGTACCAACAGGTGTACCACGTACTG
ATGTACTATTTGATGAAGCTTATGCAACACAAATTAAACAAGAGATGGAAGATGAATTGC
CAATTATAAAAGGTAAGAAAGTTATTCTATTCGCACCGACATTTAGAGGTAATGGTCACG
GTACGGCACATTATCCATTTTTTAAAATTGATTTCGAACGTTTAGCAAGATACTGTGAAA
AAAATAATGCGGTTGTATTATTTAAAATGCATCCATTTGTAAAAAATAGACTCAATATTT
CACGTGAACATAGACAATACTTTATCGATGTATCAGATTATCGTGAAGTCAATGATATTC
TCTTTGTTACAGACTTGTTGATTAGTGATTATTCATCTTTAATATATGAATATGCAGTAT
TTAAAAAGCCAATGATTTTCTATGCATTTGACTTAGAAGATTATATTACGACGCGTGATT
TCTATGAACCATATGAATCATTTGTTCCAGGTAAAATTGTACAATCCTTTGATGCATTAA
TGGATGCTTTGGACAATGAAGATTATGAGGTTGAAAAAGTTGTGCCATTCTTAGATAAAC
ATTTTAAATATCAAGATGGTCGCTCAAGTGAACGTTTAGTCAAAGATTTGTTTAGACGCT
AATGTTGGCATATATTACTTGCCATGCAAATGAGTCATAAGGCATAGTTTTCAAGAAGGG
TTCTGACAATGAAGTGAGTAACATGTCATGATGAGAAGCAGGACTACACAATGAGAATAA
CCTTTTAATTTTTCATGCATAAGGCGATTCAATCAAAAGCAATCACCTTCCAATTGAATT
GTCATTTTGTAAAATAAAATAATCAATCCAATCGTTATCTAATTCATAAATGTGTAAACA
CATACGTTATGAATGGATAACGATTTTTTGTTATGTTAAAGTGGTACATTAATCATGTAT
TTCGTATGATAATTAACGACAAGTGTAATGGTTAAATGTATTTTATGATGAAATGCTATA
ATAGGCATGGTTACAATGAGCTTGCTCATACGTATTAATATAATTACAAAAACACGTCGG
AGGTACGACATGATTAAAACTACAATTAAAAAATTGATAGAACACAGTATATATACGACT
TTTAAATTACTATCAAAATTGCCAAACAAGAATCTAATTTATTTTGAAAGTTTTCATGGT
AAACAATACAGCGACAACCCCAAAGCATTATATGAATACTTAACTGAACATAGCGATGCC
CAATTAATATGGGGTGTGAAAAAAGGATATGAACACATATTCCAACAGCACAATGTACCA
TATGTTACAAAGTTTTCAATGAAATGGTTTTTAGCGATGCCAAGAGCGAAAGCGTGGATG
ATTAACACACGTACACCAGATTGGTTATATAAATCACCGCGAACGACGTACATACAAACA
TGGCATGGCACGCCATTGAAAAAGATTGGTTTGGATATTAGTAACGTTAAAATGCTAGGA
ACAAATACTCAAAATTACCAAGATGGCTTTAAAAAAGAAAGCCAACGTTGGGATTATCTA
GTGTCACCTAATCCATATTCGACATCGATATTTCAACATGCATTTCATGTTAGTCGAGAT
AAGATTTTGGAAACAGGTTATCCAAGAAATGATAAATTATCACATAAACGCAATGATACT
GAATATATTAACGGTATTAAGACAAGATTAAATATTCCATTAGATAAAAAAGTGATTATG
TATGCGCCAACTTGGCGTGACGATGAAGCGATTCGAGAAGGTTCATATCAATTTAATGTT
AACTTTGATATAGAAGCTTTGCGTCAAGCGCTGGATGATGATTATGTCATTTTATTACGC
ATGCATTATTTAGTTGTGACACGTATTGATGAACATGATGATTTTGTGAAAGACGTTTCA
GATTATGAAGACATTTCGGATTTATACTTAATCAGCGATGCGTTAGTTACCGACTACTCA
TCTGTCATGTTCGACTTCGGTGTATTAAAGCGTCCGCAAATTTTCTATGCGTATGACTTA
GATAAATACGGCGATGAGCTTAGAGGTTTTTACATGGATTATAAAAAAGAGTTGCCAGGT
CCAATTGTTGAAAATCAAACAGCACTCATTGATGCATTAAAACAAATCGATGAGACTGCA
AATGAGTATATTGAAGCACGAACGGTATTTTATCAGAAATTCTGTTCATTAGAAGATGGA
CACGCGTCACAACGAATTTGCCAAACGATTTTTAAGTGATAACTTAAAAACAATAAAAAA
TTATAAATTAATTAGTTAAGTGATATAAATAATAAACGAAATGTTTGCTTGTATGTTATT
ATTTGTGTATGAAAACGTCTGATATAATGTAATATAGGTTTAAACAAAATATGCTAAAAT
ATAAGCAAAATATGTATAATTTTAAGTAATACACAGACATTTAGAGTTTTGATTTTAAAA
TGAGTTTTCAATTGAAAAATGCAACGAAATTTAAATAATTAAATATAGATATAGTTGAAT
GGAGGAAGTATTTTATGAAATACGCTGGTATTCTAGCTGGAGGTATAGGCTCAAGAATGG
GTAACGTACCTTTACCTAAACAATTTTTAGATTTAGACAACAAACCGATTTTAATCCATA
CATTAGAAAAATTTATTTTAATTAATGATTTTGAAAAAATTATTATCGCGACGCCACAAC
AATGGATGACGCATACGAAAGATACACTTAGAAAATTCAAAATTTCTGATGAAAGAATTG
AAGTCATTCAAGGTGGTAGCGATCGTAACGATACAATTATGAATATCGTTAAACATATTG
AATCAACAAATGGTATTAACGATGACGATGTCATTGTGACACATGATGCAGTTAGACCAT
TTTTAACGCACCGTATTATTAAAGAAAATATTCAAGCTGCTTTAGAGTACGGTGCAGTAG
ATACAGTGATTGATGCTATAGATACGATTGTTACATCTAAAGATAATCAAACGATTGATG
CAATTCCAGTGCGTAATGAAATGTACCAAGGTCAAACACCTCAATCGTTTAATATTAATT
TATTAAAAGAAAGCTATGCACAGTTGAGTGATGAGCAAAAGAGTATTTTATCTGATGCTT
GTAAGATTATTGTAGAAACAAACAAACCGGTTCGACTTGTAAAAGGTGAGTTATATAACA
TTAAAGTAACAACACCTTACGATTTAAAAGTAGCGAATGCTATTATTCGAGGTGGTATTG
CCGATGATTAATCAAGTATATCAATTAGTTGCACCTAGACAATTTGAAGTTACGTATAAC
AACGTAGATATTTACAGTGACTATGTCATTGTACGTCCTTTATATATGTCAATTTGTGCT
GCCGATCAAAGATATTATACTGGTAGCCGTGATGAGAATGTCTTATCTCAGAAATTGCCA
ATGTCTTTAATTCATGAAGGTGTTGGTGAGGTCGTATTTGACAGTAAAGGTGTGTTTAAT
AAAGGTACAAAAGTAGTTATGGTACCGAATACGCCGACAGAAAAAGACGATGTCATTGCT
GAAAACTATTTAAAATCGAGCTACTTCAGATCAAGTGGACATGATGGGTTTATGCAAGAT
TTTGTGTTGCTAAATCATGATAGAGCTGTACCACTACCTGATGATATTGATTTAAGTATT
ATTTCATATACAGAGCTTGTAACAGTAAGTTTGCATGCTATTCGTCGTTTTGAAAAGAAA
TCTATTTCAAATAAAAATACATTTGGTATTTGGGGTGATGGTAACTTAGGTTACATTACA
GCCATTTTATTACGTAAATTATATCCAGAGTCTAAAATATATGTCTTTGGTAAAACAGAT
TATAAATTGAGTCACTTCTCATTTGTTGATGATGTCTTCTTTATTAATAAAATACCTGAA
GGCTTAACATTTGATCATGCATTTGAGTGCGTTGGTGGGCGTGGTAGCCAATCAGCAATA
AATCAAATGATTGATTATATTTCACCAGAAGGAAGCATTGCACTGTTAGGTGTAAGTGAG
TTCCCAGTAGAAGTTAATACACGTCTAGTATTGGAAAAAGGACTAACGTTGATTGGTAGT
AGTCGAAGTGGTTCAAAAGATTTCCAAGATGTTGTAGACTTATACATTCAATACCCAGAT
ATTGTAGATAAATTAGCGTTGTTAAAAGGTCAAGAATTTGAAATTGCAACAATTAATGAT
CTTACAGAAGCTTTTGAAGCAGACCTGTCTACATCTTGGGGTAAAACAGTATTAAAATGG
ATTATGTAAATAGAAAAGGATGAATTAACGTTGGTTAAAAGTAAGATATATATAGATAAA
ATCTATTGGGAACGTGTTCAGTTATTCGTTGAAGGACATAGTGAAAACCTAGATTTAGAA
GATAGTAATTTTGTATTAAGAAATTTAACTGAGACACGTACAATGAAGGCGAATGATGTC
AAAATAGATGGGAATCAATTCGTTTGTCGTTTCAATGTAGCTATCTTAGATAATGGTTAT
TACTTACCTGAAGATAAGTACTTATTAGTGAATGAGCAAGAACTTGATTATATTGCACAG
TTAAACCCAGATGTGATTAATGATGCATATCAAAATCTAAAGCCAGAACAAGAAGAAGAA
TACAACGAATTAGAAACACAAAATGGTAAAATCAATTTCTTATTGCAGACTTACCTAAAA
GAATTTAGAAAAGGCGGCATTTCAAAGAAAACGGTTTATACTGTTACACCTGAAATTTCT
AGCGATGTTAATGAATTTGTCCTTGATGTTGTTGTAACGACTCCGGAAGTTAAAAGTATT
TATATCGTTCGTAAATATAAAGAATTACGTAAGTATTTCCGCAAACAATCATTTAATACA
AGACAATTTATTTTTAAAGCGATATTTAATACGACGAAATTTTTCCACTTGAAAAAAGGG
AATACGGTGTTGTTCACATCAGACTCTAGACCAACGATGTCTGGAAACTTTGAATACATC
TATAACGAAATGTTACGTCAAAATTTAGATAAAAAGTATGATATTCACACTGTTTTTAAA
GCGAATATTACAGATAGACGTGGCATCATCGACAAGTTTAGATTGCCATATTTACTTGGG
AAGGCAGACTACATCTTTGTTGATGACTTTCACCCATTGATTTATACAGTGCGTTTTAGA
CGTTCTCAAGAAGTTATTCAAGTATGGCATGCCGTTGGTGCCTTTAAAACAGTTGGCTTT
AGTCGTACTGGTAAAAAGGGTGGACCATTTATTGATTCATTAAATCATCGTAGCTATACA
AAAGCTTATGTATCATCTGAAACCGATATTCCATTCTACGCTGAAGCATTTGGTATTAAA
GAGAAAAATGTAGTGCCTACAGGTGTTCCACGTACTGATGTACTATTTGATGAAGCTTAT
GCGACACAGATCAAACAAGAGATGGAAGATGAATTACCAATTATTAAAGGTAAGAAAGTC
ATTCTTTTCGCACCAACATTTAGAGGCAGTGGTCATGGTACAGCACATTACCCATTTTTC
AAAATTGATTTCGAACGTTTAGCAAGATATTGCGAAAAAAATAACGCGGTTGTATTATTT
AAAATGCATCCATTTGTGAAAAATAGACTTAATATTGCAGACAAACATAAACAATATTTT
GTTGACGTTTCTGACTTTAGAGAAGTTAATGATATACTGTTCATAACAGATTTATTAATT
AGTGACTATTCATCTTTAATATATGAATATGCAGTATTTAAAAAGCCAATGATTTTCTAT
GCATTTGATTTAGAAGATTATATTACGACGCGTGATTTTTATGAGCCATATGAATCATTT
GTTCCAGGTAAAATTGTGCAATCATTTGACGCATTAATGGACGCCTTGGACAATGAAGAT
TATGAAGGAGAAAAAGTCATTCCATTCTTAGATAAACATTTTAAATATCAAGATGGTCGA
TCAAGTGAGCGTTTAGTCAGAAATTTATTTGGTAGCTAAGTTTATATAGTAGTCAAAGTG
GGAGAGGTATAATGATGAAATTTTCAGTAATAGTTCCAACATACAATTCAGAAAAGTATA
TAACAGAATTACTTAATAGCCTTGCGAAACAAGATTTTCCGAAAACTGAATTTGAAGTGG
TTGTAGTTGATGACTGTTCAACAGATCAAACGTTACAAATAGTTGAAAAGTATCGTAATA
AATTGAACTTGAAAGTAAGTCAACTCGAAACAAATTCTGGTGGTCCAGGTAAACCTAGAA
ATGTGGCGTTAAAACAAGCAGAAGGTGAATTTGTATTATTTGTGGACTCCGATGACTATA
TAAACAAAGAGACTTTAAAGGATGCAGCAGCATTTATTGATGAACATCACTCAGATGTTT
TATTGATTAAAATGAAAGGTGTTAATGGTCGTGGTGTACCACAATCTATGTTTAAAGAAA
CAGCACCTGAAGTTACTTTGTTAAATTCAAGAATTATCTATACTTTAAGCCCGACTAAAA
TCTATAGAACAGCATTACTAAAAGATAATGACATATATTTTCCAGAAGAATTAAAGAGTG
CAGAAGATCAATTATTTACAATGAAAGCATATTTGAATGCAAATCGAATCAGTGTGTTAA
GTGATAAAGCGTATTATTATGCTACAAAGCGTGAAGGTGAACATATGAGTAGTGCGTATG
TTTCACCTGAAGACTTTTACGAAGTCATGAGATTGATTGCTGTAGAAATATTAAATGCAG
ATTTAGAAGAAGCCCATAAAGATCAAATCTTAGCAGAATTTTTAAATCGTCATTTTAGTT
TTTCTCGTACAAATGGCTTCTCACTTAAAGTTAAACTAGAAGAGCAACCACAATGGATTA
ATGCTCTAGGAAACTTTATACAAGCAGTTCCAGAACGTGTAGATGCATTGGTGATGAGTA
AATTACGACCATTGTTGCACTACGCGAGAGCGAAAGATATAGACAACTATAGAACTGTAG
AAGAAAGTTACCGTCAAGGTCAATACTACCGTTTTGATATTGTAGATGGTAAATTAAACA
TTCAATTCAATGAAGGCGAACCATACTTTGAAGGCATTGATATCGCTAAGCCAAAAGTGA
AAATGACAGCATTTAAATTTGATAATCATAAAATTGTTACAGAGCTAACGCTAAATGAAT
TTATGATTGGTGAAGGACATTATGATGTCAGACTTAAATTACATTCACGAAACAAGAAGC
ATACAATGTATGTACCTTTAAGTGTCAATGCGAATAAACAATATCGTTTTAACATTATGT
TAGAAGATATTAAAGCGTATTTACCTAAAGAAAAAATTTGGGATGTTTTCTTAGAAGTCC
AAATAGGTACGGAAGTATTTGAAGTGCGTGTTGGTAATCAACGTAATAAATATGCTTATA
CTGCAGAAACAAGTGCATTAATTCATTTAAATAATGATTTTTATAGATTAACACCGTATT
TCACAAAAGACTTTAATAACATTTCGTTATACTTTACAGCTATTACATTAACGGATTCAA
TCTCAATGAAGTTAAAAGGTAAAAACAAAATCATTTTAACTGGTCTGGATCGTGGTTATG
TATTTGAAGAAGGTATGGCTAGTGTCGTGCTAAAAGACGACATCATTATGGGAATGTTAA
GCCAAACGTCAGAAAACGAAGTGGAAATCTTACTTAGTAAAGATATTAAGAAGCGAGACT
TCAAAAATATTGTTAAGTTAAACACTGCACATATGACTTACTCGCTAAAATAAATAATAA
AGAGGCTGGGGCATTAAGTTCTTAGGCAATGTAAAAAAGCTGATTTCTATTAATTATTTG
ATAGAAATCAGCTTTTTTGATATGCATTTTATAATGTACAGCTCGTTGAGCTGCTATTTT
CCTTATATTAAGTGCCATTAATACAAAACCTATGGCACTAGCTTCTACTTTTGTACCATC
AATAAAAATTGAATTATCATCAATAAGATTTTGCTTTAAACATTGGCTATGGAACTGAAT
AAATAAAGATTCAATTAACGCATCAGTGTTAGGATTCACTCTAAAACGATTAATAGTTTT
ATAAGAAGGTGTTTGATTTTGAGCTAACCACATCATTCGAATACTGTCATGAAGTAATTT
TTCTATTCTACGACCAGAAAATACAGATTGAGTATATGCATATAAGATAATTTTTAACAT
CATTTTTGGATGATAGGATGTTGCGCCACGATGATGTCTGAATTCATCAAATTCACTATC
AGGTATCGTTTCAACAATTTCATTAACATATCGCGAAATATCATTTTGAGGAATTCTAAC
AGAAGTTTCTATTGGTAGTGTAAGTTGGGCAAAGTGTCTTATTTTTTTTTAGTATTTCAA
AGTAAAATTACATGTTAATACGTAGTATTAATGGCGAGACTCCTGAGGGAGCAGTGCCAG
TCGAAGACAGGGGCCCCAACACAGAAGCTGACATATAGTCAGCTTACAACAATGTGCCGG
TTGGGGTGGCTGAGACGGCACCCTAGGAAGGGACCCGTCATCAAAAATTCTATTTATAGA
ATTTTACAGTAATGTGCCAGACGGGCAAAGCGAAGCCATTCAATACGAAGTATTGTATAA
ATAGAGAACAGCAGTAAGATATTTTCTAATTGAAAATTATCTTACTGCTGTTTTTTAGGG
ATTTATATCCCAGCCTCGTTTTATTTTGCTATTTATGAAATGATTATGACATTTCCCTGA
TTTTCATTTTCAAATACATTAAATTGTATACACTGGAAATGAGGAGGTCGTCTATAATGA
TAAATAAAAATGATATAGTAGCAGATGTAGTAACAGATTATCCGAAAGCAGCAGATATTT
TTAGAAGCGTAGGTATAGACTTTTGCTGTGGTGGACAAGTAAGTATAGAAGCAGCATCCT
TAGAAAAGAAAAATGTAGATTTGAACGAATTATTACAGCGTCTCAACGACGTTGAACAAA
CGAATACACCAGGTTCGCTTAACCCTAAATTTTTAAATGTTTCGTCACTTATTCAATATA
TTCAAGCAGCATATCATGAACCTCTTAGAGAAGAATTTAAAAATTTAACACCTTATGTGA
CGAAATTATCGAAAGTACATGGACCTAATCATCCATATTTAGTCGAGTTAAAAGAAACAT
ATGATACATTTAAAAATGGCATGTTAGAGCATATGCAAAAAGAAGATGATGTTGATTTTC
CAAAACTAATTAAATATGAACAAGGTGAAGTAGTAGACGATATTAATACAGTGATTGATG
ATTTAGTATCTGATCACATTGCAACGGGACAATTGTTAGTGAAAATGAGCGATTTAGCAT
CAAGCTATGAACCACCGATAGAGGCATGTGGTACTTGGCGACTCGTTTATCAGAGATTAA
AAGCACTTGAAGTGTTAACACATGAGCATGTTCATTTAGAGAATCATGTTTTATTTAAAA
AAGTATCATAAATAACGCGATTAGAAACTGTTGGCAAAGTAATGTCAGCAGTTTTTCGCT
ATACTTAACAGAAATTTAGTGACATGATATTCATTATTTTGAAAAGGAAAATTGTTAACT
TAGCATAAGAATTGATATGAAATTTTAATGGTATAGGTAATTAAATAGTATCGTGTTTTT
TTAATAATTTATTCATGAATTTTACATGCACTATTATGATAAAATAAACATAATTATAAT
TCACTGAGGTGCTATCGTGCTATCGCTAACAATGTTATTACTTGAGCGTGTAGGTTTAAT
TATTATTTTGGCCTATGTGTTGATGAATATTCCATATTTTAAAAACTTAATGAATCGTCG
ACGTACATGGAAAGCACGTTGGCAATTATGTATTATTTTCAGTTTGTTTGCCTTAATGTC
TAATTTAACTGGTATCGTCATCGATCATCAACATAGTTTGTCAGGAAGTGTGTACTTCCG
TTTAGATGATGATGTATCTTTAGCTAACACACGTGTATTAACGATAGGTGTCGCAGGATT
AGTTGGTGGCCCTTTTGTAGGTCTATTTGTTGGCGTTATTTCAGGTATTTTCAGAGTGTA
TATGGGTGGGGCGGATGCACAAGTTTATCTTATCTCATCTATATTTATCGGTATAATTGC
TGGTTATTTTGGCTTACAAGCTCAAAGACGCAAGCGTTACCCGAGTATTGCGAAAAGTGC
CATGATTGGAATTGTTATGGAAATGATTCAAATGTTGAGCATTTTAACATTTTCCCACGA
CAAAGCATATGCGGTTGACCTCATATCATTAATTGCATTACCAATGATTATTGTTAATAG
CGTTGGTACGGCGATTTTTATGTCTATTATCATTTCAACATTAAAGCAAGAGGAGCAAAT
GAAGGCTGTTCAAACACATGATGTACTGCAATTGATGAACCAGACATTGCCGTATTTTAA
AGAAGGATTGAATAGAGAATCGGCACAGCAAATTGCGATGATTATTAAAAATTTAATGAA
AGTATCTGCCGTAGCAATTACAAGCAAAAATGAAATCTTATCGCATGTAGGTGCAGGTAG
TGATCATCACATACCAACAAATGAAATATTAACAAGTCTGTCTAAAGATGTATTGAAATC
AGGGAAGTTGAAAGAAGTTCATACTAAAGAAGAGATTGGTTGTAGTCATCCGAATTGCCC
GCTTAGAGCAGCTATCGTGATACCACTTGAGATGCATGGTTCTATCGTCGGTACATTGAA
GATGTATTTTACAAACCCTAATGATTTAACTTTTGTGGAACGTCAACTTGCAGAAGGATT
GGCAAATATTTTTAGTAGCCAAATTGAACTTGGTGAAGCCGAAACGCAAAGTAAGTTATT
GAAAGATGCTGAGATTAAGTCATTACAGGCACAAGTGAGTCCACATTTTTTCTTCAATTC
AATTAACACGATTTCAGCTTTAGTTAGAATAAATAGCGAAAAGGCACGAGAGTTACTATT
AGAATTGAGTTATTTTTTCAGAGCGAATTTACAAGGCTCAAAGCAACATACGATTACTTT
AGATAAAGAGTTAAGTCAAGTGCGTGCATACTTATCACTCGAACAAGCACGTTACCCAGG
AAGATTTAATATCAATATTAATGTTGAAGACAAATATCGCGATGTGCTTGTACCACCATT
TTTAATTCAAATTTTAGTTGAAAATGCCATCAAACATGCGTTTACGAATCGAAAGCAAGG
TAACGATATTGACGTGTCAGTGATTAAAGAAACTGCAACACATGTACGTATTATTGTACA
AGATAATGGTCAGGGTATTTCTAAAGATAAAATGCATTTGTTGGGAGAAACATCTGTAGA
ATCAGAATCTGGAACTGGTAGTGCTTTAGAAAATTTAAACTTACGCCTAAAAGGATTATT
TGGAAAATCCGCAGCATTACAATTTGAATCGACATCGAGCGGTACCACTTTTTGGTGTGT
ACTTCCTTATGAAAGACAAGAGGAGGAATAAATATGAAAGCATTAATCATAGATGATGAG
CCATTAGCACGTAATGAATTAACATATTTATTAAATGAAATTGGTGGTTTTGAAGAAATT
AATGAGGCAGAAAATGTAAAAGAAACATTGGAAGCACTACTGATAAATCAATATGACATT
ATATTTTTAGATGTCAATTTAATGGATGAAAATGGGATCGAATTAGGAGCTAAAATTCAA
AAGATGAAAGAGCCACCTGCGATTATTTTTGCAACTGCACATGACCAATACGCAGTACAG
GCATTTGAATTAAATGCGACAGACTATATTTTGAAACCGTTTGGTCAAAAACGTATTGAA
CAAGCAGTCAATAAAGTTCGTGCGACTAAAGCCAAAGATGATAATAGCGCAAATGCAATT
GCGAATGATATGTCGGCGAATTTTGATCAAAGTTTACCTGTTGAAATTGACGATAAAATT
CACATGTTAAAGCAACAAAATATTATTGGGATTGGCACACATAATGGTATTACAACCATA
CATACAACGAATCATAAATACGAAACAACAGAGCCATTGAATCGTTATGAAAAACGATTG
AATCCCACTTATTTTATACGTATTCATCGTTCATATATTATTAACACTAAACACATTAAA
GAAGTGCAACAATGGTTTAACTACACTTATATGGTAATATTGACAAATGGTGTCAAGATG
CAAGTTGGACGTTCATTTATGAAAGATTTTAAAGCGTCGATAGGATTACTTTAACAGTAA
TCCTTTTTTTTATGCATTTTACCTATGATATTTTGTATTTCGGACTAAAATTCACGCAAA
TCGAAGTGAGCCATCTATACTTTAGTTAAATCAAACGTAGGAGGCAATGGTCGTGAAACA
ACAAAAAGACGCATCAAAACCAGCACACTTTTTTCACCAAGTCATTGTAATTGCTTTAGT
ACTCTTTGTATCGAAAATAATTGAATCATTTATGCCAATTCCTATGCCTGCATCAGTAAT
CGGTTTAGTATTATTATTTGTATTATTATGTACTGGTGCTGTTAAGTTAGGCGAAGTCGA
AAAAGTAGGAACGACACTAACAAATAACATTGGCTTACTCTTCGTACCAGCCGGTATCTC
AGTTGTTAACTCTTTAGGTGTCATTAGCCAAGCACCATTTTTAATCATTGGACTAATAAT
CGTCTCAACAATACTATTACTTATTTGTACTGGCTATGTCACACAAATTATTATGAAAGT
TACTTCGAGATCTAAAGGTGACAAAGTCACAAAAAAGATCAAAATAGAGGAGGCACAAGC
TCATGATTAACCACTTAGCACTAAACACACCATACTTCGGAATACTGTTATCCGTTATAC
CATTTTTCTTAGCGACCATATTATTTGAAAAAACAAATCGTTTCTTCTTATTCGCACCGC
TATTTGTCAGTATGGTATTTGGTGTGGCCTTCCTCTATTTAACAGGCATTCCGTATAAGA
CTTACAAAATAGGTGGAGACATTATTTACTTCTTCTTAGAACCAGCAACAATCTGTTTTG
CGATTCCGTTATATAAAAAGCGTGAAGTGCTTGTTAAACATTGGCATCGTATCATCGGAG
GTATTGGTATCGGTACAGTTGTAGCGTTATTAATTATTTTAACTTTTGCGAAGTTAGCAC
AATTTGCCAATGATGTTATTTTATCAATGTTACCTCAAGCAGCAACTACAGCGATTGCGT
TACCAGTATCAGCTGGTATCGGTGGTATAAAAGAATTAACATCATTAGCAGTTATTTTAA
ATGGTGTCATTATTTATGCCCTAGGTAATAAATTCTTGAAGCTTTTCCGAATTACTAACC
CTATTGCCCGAGGATTAGCACTTGGAACAAGTGGTCACACATTAGGTGTAGCACCAGCCA
AAGAATTAGGACCTGTAGAAGAATCAATGGCAAGTATAGCTTTAGTGTTAGTTGGTGTAG
TTGTTGTAGCAGTTGTGCCTGTCTTTGTAGCAATATTCTTCTAAAACGAAAAACCTAAGC
AAGATAATAGCAATTTGAGCCATTGTTATTATCGTAAAAAAACGTCTATACTCCGGTTTA
TAACTGGAATATAGACGTTTTTATGTATGTATTACTTTTTACTAGGTTTTATGGTATTTA
GGCGTTCGTTTTATGTATTGCGGCTTTTGAAAAATGATATAATGAATTAATTTAACTAAG
AATTAAAATGTAAGTTATATCATTTGTGAAATTTCAATTAAATATTTTTCGACAAATTCT
TGAAATTACTTAATGTCATCAACACTTTATAAAAAAACGGCGTATGCTTATATGTAAGAA
TGCAATTAAGAGGAGATTTTATAAATGAGTATGCAAAGTTCATATAAACGTTTAGTTAAA
GTGCTACTAACGATTTTAGTGATTGTGTTTTCAATTCTACTAGTAGGTGGTTGGTATATT
TTTAAAAATGAAGCACCTCGTCCAACAAAGATAGTAGATCAACAAGGTCATACGCTTGTT
ACAAAAGGCGAGCTAATCAGTGGGCAAGCGATATATGAGAAATATGGGTTAACAGATTAT
GGCTCCTACCTGGGCAATGGTTCCTACTTAGGCCCAGATTATACAGCAGAGGCATTACAT
CATTACCTGATTGGTATGCGTAAATATTATGCACAAGATATTTATCATAAGCAACTTCAT
AAATTAAATCATGCAGAGTTAGCCGTAGTTAAAGATAAAGTGATGAAAGAAATACGGATT
AATCGTTATTCTGAAAAAGAAAATCAACTTGTATTAACGCCAGGACAAGTATACGGTCTA
AAATATTTGCAAGATTATTATAAAAAAGAGTTTGTTAATAACCCTAAACAAGTAGGATTA
AATGAAAATATGATTAAACAGTTTCAAAATGATGATTATATGGTCGCAGGAAATAAAGTT
GAACATTTAAGTCAATTCTTTTTCTGGGGTGCTTGGTTATCATCAACAGATAGACTTGGA
AAAACATTTTCATATACAAATAATTGGCCATACGATGTGGATGCAGGAAATACGTTGCCT
AGTGCAGGAATTTTATGGACTGCTATATCTGTAACATTACTGATTGCAGGCTTGGCATTC
ATTATATATATTCAAAAGCGTTATGAATTTGACATGAAGCCGACGTATGAGTCGGAACGG
GAACTACCAAAGATTGAAGTAGATAGTAAAATCACTGATAGTCAGCGAAAAGTTGGGAAA
TATTTAGTCGTTGTCATGTTACTATTTTTGGTTCAAATATTATTAGGCGAATTACTGGCA
CATTATTATGTAGAGAATAAATTTTTTGGTATAGAAATACAAAGGCTCTTTCCATTTAAT
ATTGCGAAGACATGGCATGTGCAATTAGTTATTTTCTGGGTTGCTACGACTTGGTTAGCA
GCAGGAATATACATTGTACCTAAAGTATTGGGCAAAGAACCAAAGAAACAAGGCGTATTA
GTAGATATCTTGTTTTGGGCCTTAATCATAGTTGTGATGGGCAGCATGATTGGAGAATGG
GGTCATATTTTAGGTTGGATTGATTCTCATTGGTGGCTATTCGGGCACTTTGGTTGGGAA
TATATAGAATTAGGTAAATTTTGGCAAATATTATTTATAGTAGGTATGGCCTTATGGGTT
ATCATTCTTTGTCGAGGGTTTTTACCAGCTATTCGCAACAAAGTACAAGCGAATCATGAT
AAACGTCACTTATTGACGCTATTGTTTGTTGGAGCAATTGCAATTCCGTTATTTTATCTT
GCATCATTATTTATAATGCCGAATTCACATGTGACGTTTGCAGATTACTGGCGATGGTGG
ATTGTTCACTTATGGGTTGAAGGTATATTTGAAGCATTTGCCGTAGTGTTGATTGGTTTC
TTAATGGTTAATATGAAATTAACTACCATTGAAACGACGATTCGTGCATTATATTTTCAA
TTAATCCTATTACTAGGTACAGGTATTGTTGGTATGGGTCATCATTACTATTGGCAAGGT
GATCATTCCATATGGCTTGCACTGGGTTCTTGTTTTTCAGCATTAGAAGTCGTGCCACTT
TGTTTATTAATTTGGGAAGCATACACACACTATCGCTTATATAAGAAAAGTGACATCGCT
TTTCCTTACAAAGGTACATTTATTTTTCTTGCTTCAACAGGATTGTGGAATGCAATTGGT
GCTGGAGCATTAGGCTTTTTAATTAACACACCAGCAGTTAACTACTTTGAACATGGTACG
CAATGGACTGCAGCACATGCCCATGGTTCTATGGCTGGCGTGTATGGTATGTTCTCAATT
TCAATTGCGTTGTATGTTTTTAAAAATATTACTAAAAAAGAATTTTGGACACCGAAAGTT
GAAAAATGGATTAAAATATCATGTTGGGCTTTAAATGTTGGCTTGGCAGGTATGGTGTTC
ATTACATTAATGCCAGTAGGTTATATCCAACTTAAAGATGCATTAGAACATGGTTATTGG
CATTCAAGACTAACGTCATTTTATGAACAACCACTTGTAAAAGCAATCATGTGGGGTAGA
ATGCCTTGGGACATTATATTCACAGTAGGTGTCATTATATTAGTAGTTATTTTTATAAGG
GGATACAGACACTTAAAACCAAAATACAGAGTATAGATCATCATATTACTGAGTGATCTT
AGTGTGTTTTAACGTTTGAGACGAAGAGATATTATACAATAGGATTCAAACTATAGGTTC
TTAGATTATGTAAATATAAAGAACAGTAAAAAGTAATTTTCTGATTGAAAATGTACTTCT
CACTGTTTTTAAAGAAATTATGTCCTATAAAACGTCTATACTCCGGTTGATAACTGGAAT
ATAGACGTTTTGATGTATGTATTACTTTTTACTAGGAATATAAAACTGTGCATGACGATA
ATGAAATACGATGTCAGACGAATCAAAGGGTTTGCCAGTCATTGTATAAAAAGTCTGGTG
GTAACGTAAACATGGTTCACCTGTAGACAATTGTAGTAATGAAGCTTCACTTGAAGTGAG
TTGATCTACATTAAAGAAAATATCTGAAAAACCAATACGAAGTTTCATGTTTGATTCTAA
ATAATCGAAGATAGAGCCCTTAGCAATATCATCATTTAAATATTTCACGATTTCTTTATG
ATAATAAGAATATTCGATACATAAAACATCATCGTCCACGAATCTTAATCGCTCTAAATA
GTAGACGGTATCATCTGCATTTAATTGGAGCTCATCTTGTACAGATTTAGGTGGCGTTGC
AATCTCCTTAAAAACAAGTACCTTACTTGTCATTCGATGTTCGCCTAAACTTTTAGAAAA
ACCATTGGTCTTAAAAACATTGATACGATTGGCATCTGCAATATTTCTCACATAAATACC
ACTGCCTTGTGCTTGATAGATCAAACCATCTTGTTCCAATAAGCCTAATGCTTTAATGAT
AGTACTCTTACTTACTTGATAACGTTCTTTTAATTGCGTCACGCTTGGCAATTTATCACC
GGGTTTGAAATTAGATTGATGTATAAACGCATTAAGTTGCTTAGCAATATGTTCATACTT
TAACAATATTCTGTCCTCGTTTCACTTTGTCTGTAATTATTATAGCACAAAATATTATAA
TTGTATCGGCGTTTACAAATTGAACCGGTACAATTATAATTATGATAAGTCATATATTTC
CATTCTATTATCAAGTTGAGGGGGTAATACTTATGGGCAATAAATATAAAGATTATGCTC
AAGACATCCTTACAGCTGTAGGGGGTGTCGAAAATATTGTTAATGTTTCGTATGATACGG
TACGCATGACCATTCATATGCATCATGCAATTCCTTCTACTGCTAATGAAGTAACACAAA
TAGATGGCGTGGCGTCAGTTGATGAAAATGAAACACAGTTAGTTATCGTATTTAATGAAG
AAGTAAAATATGTATATCAACAATTACAATTGTTAATGGACGACGCCAAGCATCAAGAAG
ATACGAATCATGATGCTGTGGATACTCAAGAAACAGAACAGAAAGCGCAAGTAAAAGTAA
CAACACCAATTTTAGTGAAAGCACCAATCGCTGGTCGTCGTATTTTACTTAAAGAAGTAA
GAGATTCAATTTTTAGAGAGAAAATGGTAGGCGAAGGCTTGGCAATCAAAGCTCATGAAG
AATCCAAAGTAACCGCACCGTTCAATGGCTTAGTATCTATGATTGTACCAACTAAGCATG
CAGTTGGTATTCAATCAGAAGACGGTGTGGACATAGTCATTCATATTGGCGTGAATACAG
TTGACTTAGAAGGTAAAGGATTCAAGTGCTTTGTAAAGCAAAATGATCGTGTTGAAGCTG
GGCAAACGTTGTTGCAATTCGACCAGCAATATATACAACAACAAGGCTACAATGCTGACG
TTATTGTCGTTATTAGCAACTCTGCCGATTTAGGAAAAGTAGAACTGACAATGAATGAAA
TCATTACGACTGAAGATGTTATTTTTAAAATATTTAAAAACTAGGAGTGTGTTGTAATAA
TGACAAATTTACCGCAAAATTTTATGTGGGGTGGCGCTCTTGCCGCAAATCAATTTGAAG
GTGGATATGATAAAGGTGGTAAAGGGTTAAGTGTAATTGATGTTATGACGAGTGGTGCAC
ATGGCAAAGCACGTCAGATTACAGAATCTATAGATCCAAATCACTATTATCCAAATCATG
AAGGTATTGATTTTTATCATCGCTATAAGGAAGATATTGCCTTGTTTAAAGAAATGGGAT
TGAAATGTTTACGTACGTCGATTGCGTGGACACGTATCTTTCCGAATGGGGATGAAGATG
TGCCAAATGAAGAAGGACTTGCCTTTTATGATCGTATCTTTGATGAATTAATTGCACAAG
GTATTGAACCTGTTGTGACGTTATCACATTTTGAGATGCCACTTCATTTAGCAAAACATT
ATGGTGGATTTAGAAATAGAGAAGTTGTCGATTATTTTGTGCATTTTGCGCGTGTTGTAT
TTGAAAGATATAAAGATAAAGTGACATATTGGATGACGTTTAATGAAATTAATAATCAGA
TGGACACATCAAATCCTATCTTTTTATGGACGAATTCTGGGGTAGCATTAACAGAAAATG
ATAATCCCGAAGAAGTCTTGTATCAAGTAGCACATCATGAACTTTTAGCCAGTGCTTTAG
CGGTTCGTCTTGGTAAAGAGATTAATCCGAAATTTAAGATTGGAACAATGATTTCACATG
TACCCATTTATCCATATTCGTGTCATCCGAAAGATATGATGGAAGCACAAATTGCGAATC
GCTTACGTTTCTTTTTCCCGGATGTTCAAGTAAGAGGTTATTATCCAAGCTATGCTAAAA
AAATGTTGGCACGAAAAGGATATGATGTTGGATGGCAAGAAGGGGACGACAGTATTTTAC
AGCAGGGCACGGTTGATTATATTGGCTTTAGTTATTACATGTCTACGGCTGTAAAACATG
ATGTTGATACTACAGTTGAAAACAACATCGTCAACGGTGGTTTGAATCATTCTGTGGAGA
ATCCGCATATCGCAACGAGTGATTGGGGTTGGGCGATTGATCCAGATGGCTTAAGATATA
CATTGAATGTGTTATATGATCGTTATCAGTTGCCACTTTTTATTGTGGAAAATGGTTTTG
GTGCAGTTGATGAAGTGGTAGATGGACATATTCATGATGATTATCGCATTGAATATTTAA
AAGCACATATTACAGCAGCGATAGAAGCAGTTGATCAAGATGGTGTAGATTTAATCGGTT
ATACACCGTGGGGAATCATTGATATTGTTTCATTTACAACTGGTGAAATGAAGAAACGCT
ATGGTTTAATATATGTTGATCGAGATAATGATGGTCATGGCACGATGGAACGCTTGAAAA
AAGATTCGTTCTATTGGTATCAACAAGTGATAGCATCAAATGGAGATAAATTATAAAGAT
ACGTTATAAGTATTTTAGGGTTAGAGCCCGAGACATAAATTAATATAATAGGACCTAAAG
TGTTATATTGGCGGGCCCCAACACAGAAGCTGGCGAAAATACAGCTTACAATAATGTGCG
AGTTGGCAGGCCCCCAACACAGAGAAATTGGAACAGCAATTTCTACAGACAATGCAAGTT
GGCGGGGCCCCAACATAGAGAAATTGGAACACCAATTTCAACAGGCAATGAAAGTTGGGG
AAGGACAGAAATAAATTTTGCGAAAATAACATTTTTGTCCTAATCCCGTGATGTTAAAAT
TTTAAGAAAAAAATAATGCCACTAACTAAGTATGTATAGTGTTAATGTTTGAGTGTTTAT
AAAAGTCTTTAACCAAAATTGATGACCTACTAATCAACGATAACGATATTGTTAAGTAGA
TGATTAGTGTCACAAAGAAATTAAAGTAGCAGTCAAACATAGATACAAAGTACAGTTAGT
GGCATTATATTTAGTGGTCTTTTTTAGCGACAAAAGTAATATAATTCATATCTTTACGCA
GTCTAGTCATCGTTTTAAACATTTTACAAAACATTGGTCGATTTTCTTTTTTAAAGCATT
GTTGATAATCTTTAAAGTTCCAACAATACCTTCGTCATAAATTAAACCTTTTGGTGTCAT
TAAACTCATTGGACCAGTATGATAATGTACATGATTAAAACCAGCTTGATAATATAAATC
TAACCAGCCAAGTTTCGTCTGCGGTGAGACATTGACATTAATTGCTGCAGATAATGATTT
AACTACATGTGTGGCATGTGATTCATTAACGATGACAATATCATGTGTTAACAAGATACC
CCCAGGCTTTAAGACTCGGTAGTACTCGCGTAATGCTTTTTCCTTTATGGCGATGGGTAA
CATTGCTTCATTTAAAACGATATCGAATTGATTGTCATCAAAGGGCAATTTAACAGCATT
CGCTTGTTGAACTTGAATATATGATTCAAGACCTGCTGCTGAGATATTTTCTTGTGCTTT
TTCTAATGCTTTCTTATTTATATCAACGCCTTGAATGTGACAGCCATATGTATGAGCTAG
ATAAATAGATGTCGTACACATATTACATGCCACTTCTAACACTTGTTTATCTTGTGAAAA
TGCCCCTTGTTGTATTAACCAATCTGTTGCTGCTTTACCACCGGGGCGTAGACGAGTTTT
TCCTAATTTAGCTAAAAATGTATGGCCAGCTTCTTTGGACATAGCATAACCTCCTGTTAA
TTGATAATTATTATCATTAATATAGCATATTTATATGCGATAATTTGGAAGTTAAAAAGA
TTACAAAAAATTGTCACTTCATTTATAACTAAACATGAGTCATCAAGCATAGGTTTAGTG
GAAAATTATTTCTAATAGATGATGTTTTATAAAGATAAAAAAGCACAGCCATGATATACG
AATGTTGCATGTTATATGCTAAACCTTCATATCATAGCTGTGTTTGATTCATTTAAACTT
GATTTACTTCTTCTAGTAGAGGAATAGATGCTTGCGCGCCGTGTTTTTGTACAGTGAGGG
AGCTCGCTTTATTACCAAAATCAATAGCATCTGCTAAGTTATCTTGCGACTTGTTTAAGC
GACTGACAAATGCACCAATAAATGTGTCGCCTGCAGCAGTTGTATCAATCGCATTTACTT
TATAAGCTTCGATGTGTTGGCTTTGATTTTTAGTAGCAAAATATGTACCTTGCTTACCTA
ACGTAATCAAAACAGTCTTAATGCCTAAAGATAAAAAGTAATTAGCATTGTCTTTCATAG
ATTGTTCATTAGTTACTTTAATCCCAGATAACAATTCGGCTTCTGTTTCGTTTGGCACAA
TAATATCGATTAGTGACAATAATTCATTAGGTAATGCTTTCGCTGGTGCAGGATTTAATA
CAGTCGTCACACCATGTGCCTTGGCAATTTCAAATGCAGATATAATAGCCGGGATGGGTA
CTTCTAATTGTGCAACGACAAAGTCTGCATTGATTATAGCGTCTTTTGCGTTAATAACAT
CTTCAGGTGTCATCGTCATATTCGCACCACCATAAACATAGATGGTGTTTTGTCCTTCTG
CATTCACAGTGATAAAGGCTTGGCCCGTTTTTGCTTCAGTTGTTTTGATAATATATGATG
TATCAATATGAGCCGCTTTAAAATCTTCTAAGATGAAATCAGCAACGCCATCAGTGCCAA
TTTTAGTAATAAATGTTGTGTCTGCTTGCATGCGTGCAGTGGCAATAGCCTGGTTGGCAC
CTTTACCTCCGCCGAATGCTTTTTGTGCTTCTTCAACATGTAATGTTTCGCCTGGTTGCG
CATATCTTTCAACTGTTAAAAATTGATCGACATTCGTTGAACCTAAAATAACAACTTTGT
TGGTCATGTGTATGCTCCTTTCAAGTTATAATTTTTAAAAAGTAACATTCGATTCTAATG
CAATATTAGAGTAGGGCGTTGTTTCACCAGTACGAATATTACCTTTATTTAATGGGTGAG
CTAAGTTACTTTTCATTTCTTCGTGAGGAATGAAAATGATTTCGATTTCCGATGAAATCA
ATTGTTTAATTTGTTGCAATTGTGTAGGGTTATGTTCTTTTATTTCTTCTGCTAAGTATA
TTTTTTGGATTTCCATTTCTTCTAATACTGTAGCTAAGACATCAATAAAGCGTGGTAAGT
TTTTAGTGACAGCTAGGTCGATACGGCGATGATCATTTGGAATTGGCATGCCAGCGTCAT
TAATTGTTAATAGGTCAAAATGACCAATTGTCGCGATTGCTTTTGAAATATGTTCATTTA
AAATAGCTGATTTTTTCATGACATCTACACTCCTTATTTTATAAATACTGTAACAGAAGC
GGCTACTAAAATGAGTACTAAGCCGATGATTGTAATAACCATTTCTTTTGATGTTTTATG
TTGTTTTAAGAAATAAATACCAGTTAATGTAGCAAGCACAACGGATGTTTGAGAAAGAAT
AAATCCAGTTGCTAAACCATTCATATTAGGTTGTGCTGAAATAAGATATGTTAAGGCACC
AAATGCAAAGAAGAAACCTGAAATAATTTGTAACCACGTAATTTTATTACGAAATGGATT
CTCTGCTTTTATATTCATAAAGCCATAAATGACTGCAACAATTACCATACCCATTGCTTG
AGGTAAAAAGGCAGTTAGGCCATCAATAGAAGTTGCTTGTGGTGCGGCTGAATATAACCA
GTATCCAAATTCACCAATTAACAGAAGAATCACTGCACGACGTAAATTTTTGGCGTTACT
TGCTTCTTTGCGTTCACTCCAAACTGTCATACGCGCACCAATTAAAATAACGATTAATGC
TGTAAAACCAATGATTTTATGACCAATGCCCGGCCAATTTCCTAATGCAAAGACACCCCA
TAAAGATGCGCCTAATAATTGGAATGCTGTTGTGACAGGCATTGCACGAGATGAACCGAC
TAATTCGAACGCTTTAAATGTAATGATTTGTCCGAATCCCCATCCTGCACCTGATAATAA
GGCGAATAGTAAATTTGTTCCAGTAGGTAAGCCACTTGATGTGATTACGGCTAAAATAAT
AGCGAAGATTAACGTACCTACAGTAGCACCGATAATTTGATGTACAGGTTTACCACCAAA
CTTTGAAGCGACTGTTGGGAAGAAGCCCCAGCCAATTAAGGGGCCTAACCCGATAAGTAA
TGCAACAATGCTCATGTTATACACCTCACGATTTGTTTTTAGTAAAACGTTTTACCAGTG
CCATCGTACCATTTTTATTTGTAAAATGCATGCGTTTTCATAAAAACTGAAAACGTTTAA
ATCATATTTAAAAATTCATACATTATTATTTTAATTTCTTAGTGAAATAATTATGATTAA
AAACCCTCAGCATTAAAGCAACGCTAAGGGCATAACAATGATGAGTATATTTCGGAAGAT
ACGTAGTTAGTTTGAAAGATGATAGCCAGTTGTTGCACGAATTTTTAAAGTCGTTGGTAA
TTCAATCATATCAATGGATTTATCTAAGTGCTGTAATCGTTGAAGTAATAAGGTTAAAGA
TGTTTTGCCAATATCAGTTATAGGTTGTGCTACAGTAGTTAAAGGTGGCGTGACATACGC
GGCATAATCAATGTCGTCATAACCTATTAATGAGATATCTTTCGGGATACTGATGCCATG
TTCAATTAATCCTCTTAAAATACCGATAGCGAGTTCATCGTTAATAGCGAAGATTGCAGT
GGCAGATTGAACCATGATGTCATCAACAATGGTTAGCCCACCGCGCTTAGATAATTCAGT
ATGGACGATTTGTGGTTCGGGCAATTGATTCGTGCGCAAAGTATCAACAAATCCAGCGAC
ACGAGTCGACATATTCGCCATCATGTCATATGGTGCAACAATCATCATATTGTTGTGACC
GAGTTCTATTAAATGTTGTGCTGCAAGTTGTCCGCCTTGATATTCATTTGTCCGAACAAA
ATCCGTATAGCCTTGATGGTCATTTTGATCCAGTACGACATAAGGTACATGATGCTTCTT
TAGATAGTTATTTAGGGCGTCCGGGGATGAAATGTATTGTGCAATAATTAATCCGTCAAT
ACCTCGATCAATTAAATGTTTAATATTGTCATACAAATCAGTTGCTGTAGATGTTAAAAA
GCATAAATCAACATCAGATGGTTTGTGATCATGAATACTTTGCATCAGTGCTGAGAAAAA
CGGATTTGTTAAGCTAGGTAAAATGACGCCAATAGTTTGAATTTTACTGCCGCGCAATTG
TTTTGCATGTTTGTTAGGGGCATAGCCTAAACGTTCTGAAACAGCATGTACGTTTTTTAT
CGTTGTTGAGGAAAAACGACTATCATTATGATTTAAAATATGTGACACCGTAGTAACTGA
TACACCAGCTTCTCTAGCAACATCTTTAATTGACACTTTTTTCATATTATATTCCTTCTC
TTTATTGTGTAATTAATCATACAGTTATATACCCGATTATTATATTCATCATATCATGAT
AAGCATTTGATGACATATGAAGAGGTGCATGACTTTTATTGTCTACAAACAGACGCCTAT
AGTATGCGATTAAGGTTGAGGCGAGAGAATATATTATTAAGGTTAAATAACTTTTAATGA
TTATGATAACAAGAATTTTAAAATGTTTATTGTGATGAAAAATACAAAAGTCATTATTTT
AAAGAATAAAATATTTGTTTTTGAAAAAAGTATTAAAAAACATAACGAAATGATGTATAT
TGAACTATGTGATTGAAAAAATTTTTAATTAAGGCTTGTTAAAAATTAAGAGAGGATGTT
TTTAAATGCAATTCAAATTAAAAGAAGAAGAGATTATTAGTTTTTTAGAATTGAAATATC
CAGAAAAAGAGTTCGAATATGGTCGTTTGTTAGTTGGACAACATAAGCGAGATGATTTAG
ATGTTTATTACTTTGGTGATACGTTTTTAATGTGCACGATTATTTCATTCAAGACATTTG
AAATTAAAGAAACAGTAGAATTATCATATGATGCTGTTAATCGTATTGTGTTAAAAGATG
GATGGTTATTTAGAAAAATGAGAATAGAAACAATGCAAAAAGTGTTAAAATACGGTACAT
CTAAATTAATGTTAACTGATTTTCAAAAGGATAATTATAATAAATATATTCAAGGTCAGA
AACAACGCGTGATATTTGAAAATGGCCATTTTGTCTAATTGATAGTGAATAATAATTAGA
GTAAGCGAAGAACAATAAAAAATGTTCTTCGCTTATTTTTATAGAAATTGATGCGTATCA
TTTTAAAGTGATACAGATATTTCGAAACATAATTCTTCTATTATATTTAAGATTTAACTG
TTTTTGGAATGATCATGTATGCAGATAATGAGCCGAGTATCATTAATACAATGCTGACGA
TAAATGTTACAGTTGCAGCTACACTTGGTGCATAGTTTAGTTGTAACATACTGAAAACTG
TAGTACTTAGTGCTATACCAAAGGCGCCACCTAGTGTGCCACTCATTTTATATAATCCTG
TAGCTAAACCAACTTTTTCATTAGGCATACTGAAAATTGCAATTGTAAGGCCGGGTGTTG
CCACTAAACCATTTCCAATTGCGCAAATGACAAACCCAGTAACAACAGCAATGATATATT
GTGATGGTTGAAGTGATGTCATGCTAATAATAGTGATGCCGATGACAGGGAACAACGGAC
CAATGATGAGCATCAATTTGCCACCGAAACGTAATGTTGCTTTTTCACCTAAACGAATCA
TCGCAACTGCCACAATGGCATATGGCAATGTAACAAGTCCAGATTGCGCAGCTGATAAAC
CAAGGTGTGTTTGAGCATATATGAAAAAGACCACTGTTACGCCCAGACCACTATTTAAAA
CAAAGTTATTTAAAAATGCACCAATGAACGGACGGTTGCGTAATACTGAGAAATCAATAA
AAGGTACTTCATGTCGACGTTCGATGATGATGAATATCAACGTAGTGATGATAAAAATGC
TCAGACAAATGAATGAAAATGTACTAAACCAACCTTGTTCGAATCCTTGTGTTAACAATA
ATGTAAAGCTACCAATCATAACAGCGAAAATAGACATACCTTTGTAATCGAATGGATGAC
GATGGCTATGTTGACTTACTTTTTCAGGTGTGCCTTTTAGAAGCAATATGGCAATGAAAG
CAATGACTATACTAATGATGAAATTCGTTTGCCATCCAAAATTTGTGGCGATTAAACCGC
CGATAACACCAGCTAGGCCGATGCCACCAACAGTACTAATCATTAGATAACTAATCGCTC
GTCTTAAATGATCTCCTTTAAATTGATTATTTAAAACGCCAACTGTTGAAGGTAACAAGA
TAGCTGCTGATAGACCTTGTAAAATTCTACCGATGATGAGCAGTGCAGTGATGTCCGATA
TAATTAATAGAAGAGATGCAAACATACTGATTATGAGACCCATGTATGTCATTCTCAGTT
GTCCTATTTTATCAGCAATATCACCTGCAGCCACCATGAAGATACCTGTGGCGAAGGAAG
TTAAACTAATAGATAAATTTAACACGGCAGGAGAGGTTTGATACGTTTGACCAACGAGAG
GTCCTATATTAATAAATGATTGTGCAAACAACCAATATGTTAATGCAGACAACATAATCG
CAATAATAATATTACTGCATGGTGAAGATTGTGTGTTATTCACAGATGTCACTCCTTGTA
AAAATTAAATATAGAAAGTCATGAGATGAAGTGAACGGATGTATAGATGATCGTTCACTC
ACACATAAGTCATGATTTCCTTACATATCATACCACAGTTATTGAGAATGAATATCAATT
AATTGCTTGTATGATTGATTTTTTATAGTATGTTTAAGTGAAACAGCTTTATTTGAAAGT
GATTAAAGTAAATGAAGGTACAGAGGAGTGAGAACAATGTGCACAGGATTCACAATACAA
ACTTTAAATAATCAAGTACTTCTTGGACGCACGATGGATTATGATTATCCATTAGATGGT
TCGCCAGCAGTGACGCCTAGAAATTATCGTTGGACATCTCGCACTGGCACGACAGGCCAA
ACGCAATATGGCTTTATTGGTACAGGAACAGATATGGAAGGTTTTATTTATGGTGATGGT
GTTAATGAACATGGCGTTGCCATTTCAACACAATATTTCCGAGGTTATAGTTCATATGGA
TCAACACACAAAGCGGACGCGATGAATATTACGCAAAATGAAATTGTGACATGGATTTTG
GGATATACAACAAGCATTGAAGATATGAAACAACAAGCATCCCAAATACATGTTGTAGCT
GTATATTTAAATGATATCGGTGAAGTTCCGCCATTGCATTATCATGTTTCCGATGCAACT
GGACATTCAGTCGAAGTTTCATTTAAAGAGGGTGAAGTGGTTATAAAAGATAACCCTATT
GGTGTCTTAACAAATCATCCAGACTTAAATTGGCATTATAGTAATTTAAGACAATATATC
AATATTTCTCCTTATCCAACAACAGCAAATTTATTGGAAGGTGTAACGATTGAACCTTTA
GGCAATGAAGCAGGTACATTTGGATTGCCAGGTGGATTTACTTCAACTGAGCGCTTTGTG
AGAATGGCATTTATGAAAGCAAACATTGCTCAAAACAATGATAAAGAAATGGATTTAATG
AATGCATTTTATTTATTAGATGCGGTAAATATACCGATTGGAATTGTACGTCCGCATGAT
GCTGACAATCACTATACGATGTATCAGACCGTAATAAATTTAACTACAAGAACGTTATAT
ATTAAGTATTATGGCAGCAATGAAATAGTAGCATTAAAGCTCACAGATGATTTAATTAAT
AGAAAAGATATGACGATTTTTAAGCCTGAGAAGCATATCACTATTAGAAAGTTGAATGAC
AATCAATAGCGATTGATAATGGAATTTGGTTGATATGATTTGATGGATGATTACTATCAT
ACATTAGCGTTGAACCGCGAACATGGACGAATGATTAGTTGTTAATTTTGAAAATTTATA
AAAGGTTAAACGAATGCAGTGAGAGATGTCATTTTAATATCAATGTATGGCTATTTTGTA
ATGACAATGTAATGAGTTTAGTAAAACATTTCGGGAATATTAAATAGTTGGAAAATGAGA
ATTAAATCCTTTACTCAGTTGTCTAATTCTTTTAGTATGTGCAGTACAGTTTAATTGAGA
ACTAACTTTAACTTTAATGGAGGATGTTTTATACATGAAAAAATTAACAGCAGCAGCGAT
TGCAACGATGGGCTTCGCTACATTTACAATGGCGCATCAAGCAGATGCAGCAGAAACGAC
AAACACCCAACAAGCACATACACAAATGTCAACACAATCACAAGACGTATCTTATGGTAC
TTATTATACAATTGATTCTAATGGGGATTATCATCACACACCTGATGGTAACTGGAATCA
AGCAATGTTTGATAATAAAGAATATAGCTATACATTCGTAGATGCACAAGGACATACGCA
TTATTTTTATAACTGTTATCCAAAAAATGCAAATGCCAATGGAAGCGGTCAAACATATGT
GAATCCAGCAACAGCAGGAGATAACAATGACTACACAGCGAGTCAAAGCCAACAACACAT
TAATCAATATGGTTATCAATCAAATGTAGGCCCAGACGCGAGCTATTATTCACATAGTAA
CAACAACCAAGCGTATAACAGTCATAATGGTAATGGAAAGGTTAATTACCCTAATGGCAC
ATCTAATCAAAATGGCGGTTCAGCAAGTAAAGCGACAGCTAGTGGTCATGCGAAAGACGC
AAGCTGGTTAACAAGTCGTAAACAACTACAACCATATGGACAATATCACGGTGGTGGTGC
GCATTACGGTGTCGACTATGCAATGCCTGAAAATTCACCAGTTTACTCATTAACTGATGG
TACAGTAGTACAAGCAGGTTGGAGTAACTATGGTGGTGGTAATCAAGTAACGATTAAAGA
AGCGAACAGTAATAACTACCAATGGTATATGCATAATAATCGTTTAACTGTTTCAGCTGG
TGATAAAGTCAAAGCTGGTGACCAAATTGCATATTCAGGTAGTACGGGTAATTCAACAGC
ACCTCACGTACACTTCCAACGTATGTCTGGTGGTATCGGTAATCAATATGCAGTAGACCC
AACGTCATACTTACAAAGTAGATAATACAGTAAATCCCAAGTTACGATATCATACGCAAC
TTGGGATTTTTTTCGTTTTAATAATAGGTATAAGCCCATTGCTTGTCCTCTAAAACATGT
TGATAAAAAGGATCTTGGCCAATTAACTTGATATCATCTGCAAGTGCTTCAACTTCATCT
AAATGATGGGTAGTTAATATAATTAAACATTTAGATTTCATAATGTTAAGTAGTTGGTGG
ATGTCATGTCTAGATTTTAAATCAATACCAACTGTCGGTTCATCTAAAATGAGAATTCGA
GGTTGACCTAGTAAACCTACTAATATATTAATTTTACGTTTATTCCCACCAGACAATGTA
GATACTTTGGCAGACGTATCATCAAAGTTTAATTGCTGTAAATATTCGTTGATAGTTGTA
TCGTTAATTGGATTTTTACAAAGTGATTTAAAAAATTTAATGTTTTCAGCCACTGTCATG
TGTTCAAATAACGCAATGTCTTGTGGCACATAACCGATGTGATTTTGTATTTGTCTTTGA
TTCCATTTTTCGCCGAAATAGTTGATAGTTCCATCATTAGCTTTTTCAATACCAGCAATC
ATACGAAGTAATGTTGATTTTCCAGCGCCATTATCACCAAGTAATACGGTTAAACGATTA
CTATCAAAGGACATGGTTAAATGATTGAAAATCTGTTTGTTACGGTAACGCTTTGAAAGG
TTATTAATTTCTATCATCAGTTACGCTCCTTTACATGAAAATGGTCAAGTATACGATACC
CATAGCAAGTGCATATATAAATGTCATGAATAATCGATGACTTATCGTTTGAATATGGAA
TAAGATAAAGACGATACCTATCTCATAAATCAATATAAGTAACAGTGATTTTAAGTAAAA
TATTAAGCTGAGTGGTTGAGACAAATATAGACTAACTGCCAATAGTACCAACAATAACAA
GATCGTATGTGTCATTACATAAGTACTATATAGTTTGAAACGGCTTAAATGATATTGTGA
TAATCGTTGCAATGCTGCTTGTTGGTTTAAACGATAATGAAGTACTACTTGAACAGCGCT
AACAAATAAAATCACCGCAAAGATTAAGCTAATTGAAATAGAGTGTTGTGCTTGTTTAGT
AAGCGACACAAATTTGATTTTAGATTCAGGTGTATGTTTATGATAGGACTTGTTGATAGC
ATCGATGGATTGATGCTGTTTCATATCCTCAAGGTGTTCATAAATAATGTTAGGAATTTG
CTGTTCATATAATGAACTACTAACAATTTCTACAGCAATACCACCTATAAAGTCATCTCT
ACCATATAACTGTATCGTTTCTTTTAAACGGTTCTCTTTTAATTTTTGAGAGAAACCTTT
AGGAATTTGCATACTTAAAATAGCTTCCTTTTTAGTAACATCATCTTCAATATAGCTTTC
ATCTTCATCGACTTTTTTAATAGTTACATAGTCAGATTGTTTAATTTTATTGACGAATGA
TTTTGATGCAGTGGTTTGGTCTAAATCTTGAATGGTAATCGGTATTTTGAAGTTGTCATG
TGCTACACGGTAACCCATACCAATAAGTACGAGTGCGATGACAATGGTTGTTACGAGCAA
GATGTATTGTAACCATTGCTTGAACACAACAAGTTGTATATAAGGCTTCATTGACGATAC
CTCCAAACCAATACAGCTAAATTAATTATCAAAAGTGCGATGAAGCTAAGATAGAAACTA
GGGTGCAGTTCTAAAATGTAGTTGTTTAAAATAATTTCTAACAATTGATTTGTTACAACT
GCGAACGGTTGAATATTGAAAACGCCATTTGCTATATGTTGTAAAAAAATCGTAGGTATT
GTTAAACCAGATAACACTAGGATGACAATAGCTAATATGACTTTACTAATACTATTCAAC
AAGCCTGTTGTTAAAAGTTCGATGAGTAATAACCACAGTATTAAAAAGGTAACATAATAG
CTTAAATGAATGGCTAACGTTGGCCAATTATATAATTCAAAGGTATTCGGAATACTGAAC
ATAATCCAAACTACACCAACGATACTCCATAACATAGTATAAAACCATGTAATCAACGCA
CGAATGATTAACAAACGCTCTTTAGAAAAATGAAACATTTTCAATCGCGCTTTCAATACA
GTATCTTGATTCATTTTCAAAACTGTAAATAAAGATAGTGCAAAGATGAATACCGTTGTT
AAAAATCCTGTAATTGCATAATAACTGCCCGTATCGTATAAATGAATCGGTTCTAAGTTA
AATGCACCTGAACGGTTTAATCCTGTAATCAGCAAATCAGTCATAACATTGATACTGTCA
GAATGTGATGCTTTCGGTGCTAAGTCTTGAAAAGCTAAGATGCCACCCATTGATCGCATA
AGACGTTGGTAAACAGAATCTGTTAGCTGAGATAGCACGACACTTTTCATGGATTGTTGA
TCATATGTATATACTGAAATTGGTAGTTCGCCTTGTTTATAAAATGCCTTGGTCATACCT
TTATCAAAAACAAAGTAGCCTTGAAGTTTCTGCTGTTTTAGCAAAGTATGTGCTTGCTTA
TCATCATATGCTTTAATGCTCACATTTTTTCCTAGGTTACTCCCTTTACCAATAGAGTTT
AAGATTAATTTCGTTTCACTTGATTGATCTTTATCTACGACACCTATATTAAAATGATTG
TCATCTTCTGTTGCATGTTGGATCGTCGTTAATGTAATAAGGAGTGCCACTAATATAAAT
AGTAAATAGATAATCAAATACCACTTTTTCAATAAAAAAGAGTGGTAGATGCGAAACAAA
TGTATTGTTTTCATTTAACCACTCCTCCAATGATAAGATTGAAAGGCAAGATGACCTTCC
AATCTTATTTTTATATTTTAGTTATTTAGATGCCTTTTTTAAAATTGACTCAAACATTTT
GCCGCCATTTTTTTCGATTTCTTTTTCAAGTTTTTCACGGTCTTTTGAAGATAGACTATT
GAAATCTTTCGCACCACTATCATCAAAATCAATATCTGCTTTCAATTTTGTGCTAGATTT
TAAAATGAAATTAATTGGTTCTTCAGCATATTTGATGCCGATATTTAACGTAGATTTCTG
AGTGTTATTTTTTACGTCAGAATCTATATTATTTTCAAAAGTGAATTCATTTTCGTCGCT
ATATTTATCTAATGCGACAGTGATTTTACCTTTATCTTGACGTTTTGTGCCATCTACTTT
TTCTTGGTTATCTAATTTGATTTTTGATTCATCATATTCTGTCTTTTTACCAAATTCGTA
TTTATCACTGTATTTATTGTCTTTTTCCTTAGAAGATACGCCTTTAATTGTATATTTCGC
TTCAGCATACGTGTATTTATCTTGATCGAAATCAAGTGCGTAATCTAGTTTTAACTTATC
GTCTTCTAAAGTATTAGTACCTTTGATTTTAGTTTTATTATTTTCTTTGTCTGTAATAGT
AATTTCTCGTTTTACAATCGTATGTTTTTCGGTATAAATTTTAGATTGAATTTTAGCAAA
TTCATCCTTTTTAGTTTCTTTGACATCGTCAATTGCTTTTTTGATGTCTTTTTCAAAGTC
TTTTGTAGCACCTTGTTCTTCCATTAATTTTTTAAGGTCTTTATCCTTTTTAGCTTCTTC
TAATACAGCTAATGTAATTTTTTTAGTGTCAGCTCTGCTAAGTGTTAACGTGACAGGTCT
AACTTTGTACTTTTCACCATTAACCTTAATTTCTTCTTTTTTACCTTTATCAAAATTATC
GTCATCTAATTTGTCGACAATAAGTTCGGAATGTTTTTCGGCAATTTTGCTGTAGTCACT
TTGTTGTGCTTGAGCATTACTAAAAAGAGTATTTAAATTTAGTTGTTGGTTTGTAATACC
ATTTTCTTTTGCTGTTTCTTCATCTTCACCTGTAAGTTTTGAATAAGTTGATAATAAATC
AGAATTATTAACACTATATTTCCCTTTAAATAATGGTGATTCGAAATAATGCTTATCTTT
ATCTGCAGCTAACTGGAATTTCCCTAATGCAGAGTCTGCGATTGTTGGTTCAAGATTAAT
CATTGATTTCTCTTTTTTAGGATCATGTCCATATGACATTTTAATTTTCGAAGCATTAAC
AACAGATTTAGGAATACCAAGCCCCTTAACAATTTCATCTGATGCATCTGCGCTTAATTC
TAATGAAGATAAAAACGAATTATCTTTCATCTTTTCTTGGAACTTCACTTCATTTTCAAA
ACGGTCATTAAAATAATCTTTATACATTTTTGCAGTATGTTGTTCGCTTTTTAAGTATGT
ATTTTTCGGTGTGTTTGCAAAAAATGCATAAATTCCCCATGCGATTCCACCTATTAATAA
TAAGACAATAATAATAGGAATTATAATTTTTAACTTTTTAGACATTTTGCTTCCTCCCAA
TTATTTATGAGTTAATCATATCAGAACAATACATTTTATTAAATGGTTTATTTTAAATTT
TGTTTAAATTAATAGAATTTTAGTTATAATAATGTTTAATAAGTTATTGAAAATCTAATA
AACTACAAAAAATAGTTTGATTACATAATGATTCTTGAAAAATGTCGGTTAACTTTATAA
GAAGCATTTTTTGGCGAAGAAGATTTATTTAACTTATTGAAAATATTGAAGCTATATTGG
GGGGATTATGTATTTATGAAATTGAAAGTCGATGATTTTGTAAGGAATATAAAAAGACCA
TACTTGACTGTATTGGGAGTATTTGTAGTTGCAGTTTCATTATTTTTTGACGCGATTATG
TTTTTCTACGCTAAACTATATGATAAATTGCCTATGTATTTACTGGTGTTTATGGCCTTT
ACAGCTGTAATTTTGATTATGATGTACATACAAGAGAAAAATGAAAATTACAAAGTTGAA
AAAAGATATGTGGTTAGATATCTCACACTTAACGTTATTGTGGGATATACTTTGCCATTG
CTTTTTGTATCTATTTACGTTTTTGGTGTAGTCGGTTTTGGATTTGATGTTTTCAATTAT
TGTCTAGGTATTATCTTGATGTTATTTATTTCTTGGTTAGGTTTATTTTTATTTTATAAA
AACGAATTTGATAGTGAAAATCCTAATCCTGCAGTTAATGCCATAGCAATTATTATAAAA
TTATTTGCTTTTGGAGGAATATTTTATATAAGTCTAATAGTTCCTGTAACACAGCAAGAA
GAGATTTTTATAGGGTTAAGTATATTCATCAATATAATTGTTGATGCTCTACTTGTTAGG
TCATATTTTAATTACGCGTTATACAAGAGTATTAAGAAAGATATCGAAAATGAAGGTAAG
ACAATGTAAAGGAAAGACTTAAAAAATAATAGGAGTCTAACCATGATAATTTTTATTTTA
ATAACAATATTTGCTATTTATTATATAGCTATGATTGCTAGTTTGTTTAAAAGTGAAGGT
TTTTCAATAATAGGTTTAATATTAGATGTTGTTATAATGGGGACGTTGATTTTTTACTAT
TTTATAGGCGCTCGCTTTGTTGATAATGATTTAAGCAACTTTTTAATGTTTATGGATACT
GGATCATATATTTTTATGTACTTTGCAATTAAGTGTTTATGGGTGAAACCAAAGGTAGTA
AATTATTTGATTGCAAAAGAATTGGGTGAATCTAAAGAGGTCATTGAAGAGCAGGAATTA
GATTTACAGACATCAAAGATAAGAGGTATCTACTTTTTCATTATTTCAGTAGTGATGTTA
ATTATCACTAAATTAAGAATGCAACCTGAGTTACAGGCAGATGCTATATCGATGAATCCT
GTATTTATTTTTGTTGGTGTTATAATCATTTTAATTTGGCTAGTACTGGATATATATCGC
AAGAAAAAATACGGCATATTCTTATTCAAGACGATAGTGCCATTAGTTGTTACGATTTGG
ATTATTATAGCTACAATTATACTTTCGTAAATGATTTTTATTAATGGGGAATGTAGAGAA
CGTTTCTTTGTAATTTTATAATCGAATAACATACAAAATAAAGCGACCAATTTTGCAGTG
TTACGAATTGTAAACTGCGAACTGGTCGCTTTTTATTGATGTCATGATTAATTTAATGGA
TGTAATTATATGATGAAACTTCTGAAGCAGAGATGGTTCTTGATGAAACGATATATTCAC
CAATCCAGTTCATTTCTGAAATTAGAATACTTCCATCAATATTAACTTTCTCAACGTAGG
CTACATGACCAAATGGACCGTTTACTGTTTGTAAAATTGATCCTCGTGTTGGGTGTCTAT
CTACTTTGAAGCCATTGCTTGAAGCTTGGCCTGCCCAGTTTTTAGCATCTCCCCAAAATG
TACTAATCGTGTGTCCATCTTTGGCACGTTTATCAAAGACATACCATGTACATTGTCCAG
CAGTATATAAGTTGTTCTTACTTGTGATAAGAGGCTGATCAATGATTTTACCGTTACCTA
ATGCTAAAGGTTTACCGTCAGCAGTCTTTGCTTTGTCATTAAATTCGGCGATTTGTAATT
CGTCATACAATTCGTCTAAATCGATGCCTGTAATAAGCCCTTTGTTATCTTTTGAAAAAG
CGTTATTTAATTCATCGTCATTGTCTTCGACATTCGGTATTGCTGGTGTCAAAGGATTGC
TTGGTGACGTTTGAGGCGGTGTGTGTGAATCAATTGCGTCATTAATGTGCGTATACTGAC
CACTTAATGAAGAATGGTACTGATTGTTGTTAAGATCACGTTGATTTGCGTGTTGATCAT
TGTCGTTTGTACGTGACTGATTTTGATGATTGTTGTTTGGCGCGTTGTTTTTGTCATAAG
TATAAGTATACGCGCCGGTGTCTTTATTCACTTTGAACTGTGCGTTTGGGTGTGCTTTCT
TTGCTTCTTCTAATGTTTTGCTATCATTCGTGTATGCTTGAGCCGAGTTAGGCGACATAC
TAAATAAAGTAAGAGTTGTCATCGTCAGTAAAATTGTTTTCTTCATAATAACCATTTAAT
CCTTTATGTATTTAATTTAATTTTAGTATACACATTTATATTACAAAAATGAATGGTTAA
TTAAAAATATATGGGTATATTCAATATATTTATTTAAAAAAAGCTAAAAATACTTAAAAA
ACTATATACATATACTAATAATTTATATATTATTTGAGTAAGGAGCACTTTTTCAAAAAA
TAGTGTCCCTAAAAAGTTTTGATAAACTTAAAATATTCAGGAGGTTTCTAGTTATGGCAA
TGATTAAGATGAGTCCAGAGGAAATCAGAGCAAAATCGCAATCTTACGGGCAAGGTTCAG
ACCAAATCCGTCAAATTTTATCTGATTTAACACGTGCACAAGGTGAAATTGCAGCGAACT
GGGAAGGTCAAGCTTTCAGCCGTTTCGAAGAGCAATTCCAACAACTTAGTCCTAAAGTAG
AAAAATTTGCACAATTATTAGAAGAAATTAAACAACAATTGAATAGCACTGCTGATGCCG
TTCAAGAGCAAGACCAACAACTTTCTAATAATTTCGGTTTGCAATAAGCATTCTGAAATT
GGTAAAGTCACATTTTCTAATGTGGCTTTGCTTATCATTTTTTAAGAAAACAACTGAAAG
GAAATAAGCATGAAAAAGAAAAATTGGATTTATGCATTAATTGTCACTTTAATTATTATA
ATTGCCATAGTTAGTATGATATTTTTTGTTCAAACAAAATATGGAGATCAATCAGAAAAA
GGATCCCAAAGTGTAAGTAATAAAAATAATAAAATACATATCGCAATTGTTAACGAGGAT
CAACCAACGACATATAACGGTAAAAAGGTTGAGCTGGGTCAAGCATTTATTAAAAGGTTA
GCAAATGAGAAAAACTATAAATTTGAAACAGTAACAAGAAACGTTGCTGAGTCTGGTTTG
AAAAATGGCGGATACCAAGTCATGATTGTTATCCCAGAAAACTTTTCAAAATTGGCAATG
CAATTAGACGCTAAAACACCATCGAAAATATCACTACAGTATAAAACAGCTGTAGGACAA
AAAGAAGAAGTAGCTAAAAACACAGAAAAAGTTGTAAGTAATGTACTTAACGACTTTAAC
AAAAACTTAGTCGAAATTTATTTAACAAGCATCATTGATAATTTACATAATGCACAAAAA
AATGTTGGCGCTATTATGACGCGTGAACATGGTGTGAATAGTAAATTCTCGAATTACTTA
TTAAATCCAATTAACGACTTCCCGGAATTATTTACAGATACGCTTGTAAATTCAATTTCT
GCAAACAAAGATATTACAAAATGGTTCCAAACATACAATAAATCATTATTGAGTGCGAAT
TCAGATACGTTCAGAGTGAACACAGATTATAATGTTTCGACTTTAATTGAAAAACAAAAT
TCATTATTTGACGAGCACAATACAGCGATGGATAAAATGTTACAAGATTATAAATCGCAA
AAAGATAGCGTGGAACTTGATAACTATATCAATGCATTAAAACAGATGGACAGCCAAATT
GATCAACAATCAAGTATGCAAGATACAGGTAAAGAAGAATATAAACAAACTGTTAAAGAA
AACTTAGATAAATTAAGAGAAATCATTCAATCACAAGAGTCACCATTTTCAAAAGGTATG
ATTGAAGACTATCGTAAGCAATTAACAGAATCACTACAAGATGAGCTTGCAAATAACAAA
GACTTACAAGATGCGCTAAATAGCATTAAGATGAACAATGCTCAATTCGCTGAAAACTTA
GAGAAACAACTTCATGATGATATTGTCAAAGAACCTGATACAGATACAACATTTATCTAT
AACATGTCTAAACAAGACTTTGTAGCTGCAGGCTTAAATGAGAATGAAGCTAATAAATAC
GAAGCAATTGTCAAAGAAGCAAAACGTTATAAAAACGAATATAATTTGAAAAAACCGTTA
GCAGAACACATTAATTTAACAGATTACGATAACCAAGTTGCGCAAGACACAAGTAGTTTG
ATTAATGATGGTGTCAAAGTGCAACGTACTGAAACGATTAAAAGTAATGATATTAATCAA
TTAACTGTTGCAACAGATCCTCATTTTAATTTTGAAGGTGACATTAAAATTAATGGAAAA
AAATATGACATTAAGGATCAAAGTGTTCAACTCGATACATCTAACAAGGAATATAAAGTT
GAAGTCAATGGCGTTGCTAAATTGAAAAAGGATGCTGAGAAAGATTTCTTAAAAGATAAA
ACAATGCATTTACAATTGTTATTTGGACAAGCAAATCGTCAAGATGAACCAAATGATAAG
AAAGCAACGAGTGTTGTGGACGTAACATTGAATCATAACCTTGATGGTCGCTTATCGAAA
GATGCATTAAGCCAGCAATTGAGTGCATTATCTAGGTTTGATGCACATTATAAAATGTAC
ACAGATACAAAAGGCAGAGAAGATAAACCATTCGACAACAAACGTTTAATTGATATGATG
GTTGACCAAGTTATCAATGACATGGAAAGTTTCAAAGACGATAAAGTAGCTGTGTTACAT
CAAATTGATTCAATGGAAGAAAACTCAGACAAACTGATTGATGACATTTTAAATAACAAA
AAGAATACAACCAAAAATAAAGAAGATATTTCTAAGCTGATTGATCAGTTAGAAAACGTT
AAAAAGACATTTGCTGAAGAGCCACAAGAACCAAAAATTGATAAAGGCAAAAATGATGAA
TTTAATACGATGTCTTCAAATTTAGATAAAGAAATTAGTAGAATTTCTGAAAAGAGTACG
CAATTGCTATCAGATACACAAGAATCAAAATCAATTGCAGATTCTGTTAGTGGCCAATTA
AATCAAGTCGACAATAATGTTAATAAGCTACATGCGACAGGTCGAGCATTAGGCGTAAGA
GCGAATGACTTGAACCGTCAAATGGCTAAAAACGATAAAGATAATGAGTTGTTCGCTAAA
GAATTTAAAAAAGTATTACAAAATTCTAAAGATGGCGACAGACAAAACCAAGCATTAAAA
GCATTTATGAGTAATCCGGTTCAAAAGAAAAACTTAGAAAATGTTTTAGCTAATAATGGT
AATACAGACGTGATTTCACCGACATTATTCGTATTATTGATGTATTTACTATCAATGATT
ACAGCATATATTTTCTATAGTTATGAACGTGCCAAAGGTCAAATGAATTTCATTAAAGAT
GATTATAGTAGTAAAAACCATCTTTGGAATAATGTCATTACGTCAGGTGTTATTGGTACA
ACTGGTTTGGTAGAAGGATTAATTGTTGGTTTAATTGCAATGAATAAGTTCCATGTATTA
GCTGGCTATAGAGCGAAATTCATCTTAATGGTGATTTTAACTATGATGGTCTTTGTACTT
ATTAATACGTATTTACTAAGACAGGTAAAATCTATCGGTATGTTCTTAATGATTGCTGCA
TTGGGTCTATACTTTGTAGCTATGAATAATTTGAAAGCGGCTGGACAAGGTGTGACTAAT
AAAATTTCACCATTGTCTTATATCGATAACATGTTCTTCAATTATTTAAATGCAGAGCAT
CCTATAGGCTTGGCGCTAGTAATATTAACAGTACTTGTGATTATTGGCTTTGTACTGAAC
ATGTTTATAAAACACTTTAAGAAAGAGAGATTAATCTAATGTTGATGAATAGCGTGATTG
CTTTAACTTTTTTAACAGCATCTAGCAATAATGGCGGACTTAATATTGACGTGCAACAAG
AAGAGGAAAAGCGAATCAATAATGATTTAAATCAATATGATACAACGCTATTTAATAAAG
ACAGCAAAGCGGTTAATGATGCGATTGCTAAGCAGAAAAAAGAACGACAACAACAAATAA
AAAATGATATGTTTCAAAATCAAGCGAGTCACTCGACTCGCTTGAATGAAACTAAAAAAG
TGTTATTTTCCAAATCTAACTTAGAAAAGACTTCGGAGAGTGATAAAAGCCCCTATATTC
AAAACAAGCAGGAGAAAAAAATATTCCCGTACATTTTGATGTCTGTAGGGGCTTTTTTGA
CTTTAGGATTTGTCATTTTTTCAATTCATAAAGGGAGACGAACGAAAAATGAATCAGCAC
GTAAAAGTAACATTTGATTTTACTAATTATAATTACGGCACATATGACTTAGCAGTACCA
GCATATTTACCGATAAAAAACTTAATAGCTTTAGTATTGGATAGTTTGGACATTTCAATA
TTTGATGTCAATACACAAATTAAAGTGATGACGAAAGGTCAATTACTTGTTGAAAATGAT
CGACTCATTGATTATCAAATCGCTGATGGAGATATTTTGAAGTTACTATAGGAGGAAAAA
TAGATGGTTAAAAATCATAACCCTAAAAATGAAATGCAAGATATGTTAACGCCTTTAGAT
GCTGAAGAAGCAGCTAAAACAAAATTACGCTTAGATATGAGAGAGATTCCTAAGTCTTCA
ATTAAACCAGAACATTTTCATTTAATGTACTTATTAGAACAACATTCTCCATATTTTATA
GATGCTGAATTAACTGAACTACGTGACAGTTTCCAAATACATTATGACATTAATGACAAT
CATACACCTTTTGATAATATTAAATCATTTACTAAAAATGAAAAATTACGTTACTTACTC
AATATCAAAAATTTAGAAGAAGTAAATCGTACACGCTACACATTTGTGTTGGCACCAGAT
GAATTATTTTTCACAAGAGATGGATTACCAATTGCTAAAACAAGAGGGTTACAAAATGTT
GTTGATCCATTACCTGTGTCAGAAGCTGAATTTTTAACAAGATATAAAGCACTGGTTATC
TGTGCATTCAATGAGAAACAATCATTTGATGCTTTAGTTGAAGGAAACTTAGAACTACAT
AAAGGAACGCCATTTGAAACTAAAGTTATTGAAGCGGCAACGTTAGATTTACTAACGGCA
TTTTTAGATGAACAGTATCAGAAACAAGAACAAGATTATAGTCAAAATTATGCATATGTA
CGCAAAGTAGGACATACCGTTTTCAAATGGGTTGCTATCGGTATGACAACGTTAAGTGTT
TTATTAATTGCATTCTTAGCCTTTTTATATTTTTCAGTAATGAAGCATAATGAGCGCATT
GAAAAAGGATACCAAGCATTTGTAAAGGATGATTATACGCAAGTACTAAATACGTATGAT
GATTTAGATGGTAAAAAATTAGATAAAGAAGCACTTTACATTTATGCCAAAAGTTATATC
CAAACAAATAAACAAGGTTTAGAAAAAGATAAGAAAGAAAATTTACTTAATAACGTGACA
CCAAATTCAAACAAAGACTACTTATTATATTGGATGGAATTAGGACAAGGACATCTTGAT
GAAGCGATTAATATAGCCACTTATTTAGATGATAACGATATTACAAAGTTAGCGTTGATT
AATAAATTAAATGAGATTAAAAATAACGGAGATTTATCGAATGATAAACGTTCTGAAGAA
ACGAAAAAGTATAACGATAAATTGCAAGATATTTTAGACAAAGAAAAACAAGTTAAAGAT
GAAAAAGCGAAATCTGAAGAAGAGAAAGCAAAAGCAAAAGATGAGAAATTAAAGCAACAA
GAAGAGAACGAAAAGAAACAAAAAGAACAAGCACAAAAAGATAAAGAAAAACGCCAAGAA
GCTGAAAGAAAAAAATAGTATAGGACTGAGGCAAAGACAATGCATAAATTGATTATAAAA
TATAACAAACAATTGAAGATGCTCAATTTGCGAGATGGTAAGACATATACTATTAGCGAA
GACGAGCGTGCAGATATTACGTTGAAATCGTTAGGCGAAGTCATTCATTTAGAACAAAAT
AATCAAGGTACTTGGCAAGCGAATCATACTTCTATTAATAAGGTGCTTGTTAGAAAAGGT
GACCTTGATGACATTACATTACAGCTTTATACAGAAGCTGATTATGCATCATTTGCGTAT
CCTTCAATTCAAGATACGATGACAATTGGACCAAATGCGTATGATGATATGGTTATTCAA
AGCTTGATGAATGCCATCATTATTAAAGATTTTCAATCAATACAAGAATCACAATACGTA
CGCATTGTGCACGATAAAAATACAGATGTGTATATTAACTATGAACTACAAGAGCAACTA
ACGAACAAAGCTTACATTGGTGATCATATTTATGTTGAAGGGATATGGCTCGAAGTACAA
GCTGATGGTTTAAATGTATTGAGTCAGAATACAGTGGCATCGTCATTAATTCGCTTAACA
CAAGAGATGCCACATGCACAGGCAGATGATTACAATACGTACCATCGTTCGCCAAGGATT
ATTCACCGTGAACCGACCGATGATATTAAGATTGAAAGACCGCCACAGCCAATACAGAAG
AACAATACAGTGATATGGCGTTCCATTATACCGCCATTAGTAATGATTGCTTTAACTGTT
GTCATCTTTTTAGTGAGACCAATTGGTATTTATATTTTAATGATGATTGGTATGAGTACA
GTAACGATAGTATTTGGTATTACAACGTATTTCTCTGAAAAGAAAAAGTATAACAAAGAT
GTTGAAAAACGAGAGAAAGATTACAAAGCTTATTTGGATAATAAATCTAAAGAAATTAAT
AAAGCGATTAAAGCACAACGTTTTAGTTTGAATTACCATTATCCAACGGTTGCTGAAATT
AAAGATATCGTTGAAACGAAAGCACCAAGAATATATGAAAAAACATCGCATCATCACGAT
TTTTTACATTATAAGTTAGGTATTGCGAATGTAGAAAAGTCATTCAAATTAGATTACCAA
GAAGAAGAATTTAACCAACGTCGTGATGAACTATTCGACGATGCTAAAGAATTGTATGAA
TTTTACACAGATGTAGAACAAGCACCATTAATCAATGATTTAAATCATGGGCCAATTGCA
TATATTGGTGCACGACATCTCATTTTAGAAGAATTGGAGAAAATGCTAATCCAATTGTCA
ACGTTCCATAGTTATCACGATTTAGAGTTTCTATTTGTGACACGTGAAGATGAAGTTGAA
ACATTGAAATGGGCACGTTGGTTGCCACATATGACATTGAGAGGTCAAAACATTAGAGGG
TTTGTTTACAATCAACGAACGCGTGACCAAATTTTAACGTCAATTTATAGCATGATCAAA
GAACGTATCCAAGCTGTGCGTGAACGCAGCAGAAGTAATGAGCAAATTATTTTCACACCG
CAATTAGTGTTTGTCATTACAGATATGTCATTAATTATTGATCATGTCATTTTAGAATAT
GTAAACCAAGATTTATCAGAATATGGTATTTCATTAATCTTTGTTGAAGATGTGATTGAA
AGTTTGCCAGAGCATGTAGATACCATTATTGATATCAAGTCTCGTACTGAAGGCGAACTG
ATTACGAAAGAAAAAGAATTAGTTCAATTGAAATTTACACCTGAAAATATTGATAACGTC
GATAAAGAATATATCGCGCGACGTTTGGCGAATTTGATACACGTCGAACATTTGAAAAAT
GCAATTCCTGATAGTATTACATTTTTAGAGATGTATAACGTGAAAGAAGTAGATCAGCTT
GATGTGGTTAATCGATGGAGACAAAACGAAACATACAAAACGATGGCAGTACCTTTAGGT
GTAAGAGGTAAAGATGATATTTTATCATTGAACTTACATGAAAAAGCACACGGGCCACAT
GGTTTAGTTGCTGGTACCACTGGTTCAGGGAAATCTGAGATTATCCAATCATACATTTTA
TCTTTAGCTATTAATTTTCACCCTCATGAAGTTGCGTTCCTATTGATTGACTATAAAGGT
GGGGGCATGGCGAACTTATTTAAAGATTTAGTCCATTTAGTTGGTACGATTACAAACTTA
GATGGCGATGAAGCGATGCGTGCCTTAACATCAATCAAAGCCGAATTGAGAAAACGTCAG
CGTTTATTCGGAGAGCATGATGTTAACCATATTAATCAATACCATAAGTTATTTAAAGAA
GGTGTTGCGACAGAACCAATGCCACATTTATTCATTATTTCCGATGAGTTTGCCGAATTA
AAATCAGAACAACCTGATTTTATGAAAGAACTTGTATCAACGGCACGTATTGGACGTTCG
TTAGGTATTCATTTAATACTTGCGACACAAAAACCATCGGGTGTTGTTGATGACCAAATT
TGGTCTAACTCTAAATTTAAATTGGCATTAAAAGTACAAGATAGACAAGACAGTAATGAA
ATTTTAAAAACACCAGATGCAGCAGACATTACATTACCAGGTCGTGCGTATTTACAAGTT
GGTAATAATGAAATTTATGAATTGTTCCAATCTGCATGGAGTGGAGCAACATATGACATC
GAAGGCGATAAATTAGAAGTTGAAGATAAGACGATTTACATGATTAATGACTATGGTCAA
CTTCAAGCAATCAACAAAGACTTGAGTGGACTTGAAGATGAAGAAACGAAAGAAAATCAA
ACTGAGTTAGAAGCGGTTATCGATCATATCGAATCTATTACAACGAGATTAGAAATTGAA
GAAGTTAAGCGTCCATGGTTACCACCATTGCCAGAAAATGTATATCAAGAAGATTTAGTA
GAAACAGATTTCAGAAAATTATGGTCAGATGATGCAAAAGAAGTGGAATTAACATTAGGA
CTTAAAGACGTACCAGAAGAACAATATCAAGGGCCTATGGTATTACAATTGAAAAAAGCT
GGTCACATCGCGTTAATCGGAAGTCCAGGATATGGTAGAACAACGTTCTTACACAACATT
ATTTTCGATGTTGCAAGACACCATCGTCCTGATCAAGCACACATGTACTTGTTCGATTTC
GGTACCAATGGTTTGATGCCAGTCACAGACATACCACATGTCGCTGATTACTTTACAGTA
GATCAAGAAGACAAGATTGCGAAGGCGATACGTATATTTAATGATGAAATTGATCGGCGT
AAGAAGATTTTAAGTCAGTATCGTGTCACTAGTATTTCTGAATATCGAAAATTAACTGGT
GAAACAATTCCGCATGTCTTTATTCTTATTGATAACTTTGACGCAGTAAAAGATTCACCT
TTCCAAGAAGTTTTTGAAAATATGATGATTAAAATGACACGTGAAGGGCTAGCATTAGAC
ATGCAAGTAACCTTAACCGCCTCAAGAGCTAACGCTATGAAAACACCAATGTACATTAAT
ATGAAAACGCGTATCGCCATGTTTTTATATGATAAATCAGAGGTGTCGAACGTAGTAGGA
CAGCAAAAATTTGCGGTTAAAGATGTAGTGGGTCGAGCATTGTTAAGTAGTGATGACAAC
GTATCATTCCATATTGGCCAACCATTTAAACATGATGAGACCAAATCATATAATGATCAA
ATTAATGATGAAGTATCGGCGATGACAGAATTTTATAAAGGTGAAACACCAAGTGATATT
CCTATGATGCCAGATGAAATTAAATATGAAGATTACAGAGAATCATTAAGCTTACCGGAT
ATAGTTGCCAATGGTGCTTTACCAATTGGATTAGATTATGAAGGTGTTACACTACAAAAA
ATTAAATTAACTGAACCAGCAATGATTTCATCAGAAAATCCGAGAGAAATTGCGCATATT
GCTGAAATTATGATGAAAGAAATTGACATATTAAATGAAAAATATGCGATTTGTATCGCA
GACTCAAGTGGAGAGTTTAAAGCTTATAGGCATCAAGTGGCTAACTTTGCCGAAGAAAGA
GAAGACATTAAAGCGATTCATCAACTAATGATTGAAGACTTAAAACAAAGAGAAATGGAC
GGTCCGTTTGAAAAAGATTCACTTTACATTATCAATGATTTTAAAACATTTATTGATTGC
ACGTATATTCCGGAAGATGATGTTAAAAAACTTATTACAAAAGGACCAGAACTTGGCTTG
AACATTTTATTTGTCGGCATTCATAAAGAATTAATAGATGCTTATGATAAACAGATTGAT
GTTGCACGTAAAATGATTAACCAATTTAGTATAGGTATTCGTATTTCAGACCAACAATTC
TTTAAATTTAGATTTATTCAACGAGAACCTGTTATTAAAGAAAACGAAGCATATATGGTC
GCAAACCAAGCTTATCAAAAGATTAGATGGTTTAAATAGCAATGAATTAAATAGGAGGGA
GGTATGTTATGAATTTTAATGATATTGAAACAATGGTTAAGTCGAAATTTAAAGATATAA
AAAAGCATGCTGAAGAGATTGCGCATGAAATTGAAGTTCGTTCTGGATATTTAAGAAAAG
CTGAACAATATAAGCGATTAGAATTTAATTTGAGTTTTGCGCTAGATGATATTGAAAGCA
CAGCAAAGGACGTACAAACTGCAAAATCTAGTGCTAATAAGGACAGTGTAACTGTTAAGG
GAAAGGCGCCCAATACGTTATATATTGAAAAAAGAAATTTGATGAAACAAAAGCTTGAAA
TGTTGGGTGAAGATATCGATAAAAATAAAGAATCCCTCCAAAAAGCTAAGGAAATTGCTG
GCGAAAAGGCAAGTGAATATTTTAATAAAGCAATGAATTAATATTGAGGTGAAGATATGG
GTGGATATAAAGGTATTAAAGCAGATGGTGGCAAGGTTGATCAAGCGAAACAATTAGCGG
CAAAAACAGCTAAAGATATTGAAGCATGTCAAAAGCAAACGCAACAGCTCGCTGAGTATA
TCGAAGGTAGTGATTGGGAAGGACAGTTCGCCAATAAGGTGAAAGATGTGTTACTCATTA
TGGCAAAGTTTCAAGAAGAATTAGTACAACCGATGGCTGACCATCAAAAAGCAATTGATA
ACTTAAGTCAAAATCTAGCGAAATACGATACATTATCAATTAAGCAAGGGCTTGATAGGG
TGAACCCATGATGAAAGATGTTAAGCGAATAGATTATTTTTCTTACGAAGAATTAACAAT
TTTAGGTGGTAGTAAATTGCCTCTCGTAAATTTTGAATTGTTTGATCCATCAAATTTTGA
AGAAGCTAAAGCTGCTTTAATTGAAAAGGAATTAGTAACAGAGAATGACAAGTTAACTGA
TGCAGGTTTTAAAGTGGCTACATTAGTAAGAGAGTATATTAGCGCAATTGTAAATATTCG
AATTAATGATATGTATTTTGCACCATTTAGCTATGAAAAAGATGAATATATTTTGTTAAG
CCGGTTTAAAAATAATGGGTTTCAAATACGAATTATAAATAAAGACATTGCATGGTGGTC
GATTGTACAATCATATCCTTTATTAATGAGACAAGAAAAGTCCAATGATTGGGACTTTAA
ACAAATTGACGATGAAACATTGGAGAACTTAAATAATGAAAGTATCGATACGATTGGGCG
TGTGTTAGAAATTGAAATATACAATCATCAAGGTGACCCTCAACAAAGTTTATATAACAT
TTATGAACAAAATGATTTGCTACTCATTCGATACCCATTAAAAGATAAAGTACTGAATGT
TCATATTGGCGTCATTAATACATTTATACGAGAATTATTTGGATTCAATACTGATGAAAA
TCATATTAATAAAGCAGAGGAGTAATGACGTTGAGTGGAAAAATTAGTGTTAAAGCTGAA
ACGATTGCACATGTTGTAAAAGAATTGGAAAGCATTAGTCAAAAGTATGATGAAATAGCT
CAAAACTTTGGGAAAATAGCGCAATTAAATTACTACAGTAGTGAAAAAGCTGCACATTCT
ATGGAAAATGGCTATAGTAGTGCTGCAACAGTCATTAGTGGTCTCAAAGGTCCATTGAGT
ACACTCGGTGGTGGCGTCATGAATTCAGCACAAAAATTCTTTGAAGCAGATGAACATTGG
GGTACGGAATTTGCCAAGCTTTACTATAATATTGAGGGATAGGTGCATGACATGACAAAA
GATATTGAATATCTAACAGCTGATTATGACAATGAAAAGTCATCTATCCAAAGTGTAATA
GATGCAATAGAGGGTCAAGACTTCTTAGATGTAGATACAACAATGGATGATGCGGTAAGT
GATGTCAGTTCTTTAGACGAAGATGGCGCAATATCATTAACAAGTAGTGTAGTAGGTCCA
CAAGGATCTAAATTAATGGGGTATTATCAAAATGAGCTATATGATTATGCATCTCAATTA
GATTCGAAAATGAAAGAAATTATTGACACGCCATTTATAGAAGATATAGATAAAGCATTC
AAAGGTATAACGAATGTTAAATTGGAAAATATATTAATAAAAAATGGCGGAGGTCATGGT
AGAGATACCTATGGGGCTTCTGGGAAAATTGCAAAGGGAGATGCTAAGAAAAGTGACAGC
GATGTTTATAGCATCGATGAAATATTAAAATCGGATCAAGAATTTGTAAAAGTAATTGAT
CAGCATTACAAAGAAATGAAAAAAGAAGATAAGAAATTATCTAAGAGTGATTTTGAAAAA
ATGATGACTCAGGGTGCTTCTTGTGATTACATGACAGTAGCTGAAGCGGAAGAGATAGAG
GAGCAAAAGAAAAAAGAATTGGCAGTTGATATTTTAGCGGGTGTCGGAATTATAGCTTTA
ACTATAGTCAACCCTGTCGCAGGTGCAGTAGCAGCAGGTGCATATACCGCTTATTCAGCA
GCCAATGCAGCCACAGGAAAAAATATTATAACTGGAAGAAAGCTATCTAAAGAAGAACGA
ATCATGGAAGGACTTTCGCTTATTCCATTGCCAGGTATGGGCTTCCTCAAAGGTGCTGGG
AAAAGTTTAATGAAATTAGGCTTCAAAGGCGGAGAAAAATTTGCAGTTAAAACAGGATTG
CAAAAGACAATGCAACAAGCAGTTAGTCGTATTTCACCTAAAATGGGAATGATGAAAAAC
AGTGTGTTGAATCAATCTCGTAACTTTGCTCAAAATACTCATGTTGGACAAATGCTGAGT
AACATGCGTGGTCAAGCAACTTATACTGTTCAACAAAGTAGAAATTGGATTGGACAACAA
GCACAAAATGTCAAACGAATAGTGAATAATGGACTTGATAAAGAATTTGTAATTCCATCT
AAACAACAGCTTGCATCGGCGGGAATAGGCGGTATAAACTTTGCTGAAACAACTACTTTG
AGAAACATGGGTCAAAACATGAAACGTGCTGTTACACCACAAAATCACGTGACACATGGT
CCAAAAGATAGTATGGTGAGAAGTGAAGGCAAACATAGTGTAAGTAGCCATGAAATTAAT
TCATCAAAATATGTTGAATCACCAAACTACACCAAGGTTAAATATGGAGAGCAATATGCA
AGACTTAGACCTAAGAAACTAAAGGCGAATATTGAATATACAACGCCTAATGGTCACATA
TATCGGACTGATCATAAAGGGCGCATAAAAGAAGTTTATGTAGACAATCTCTCTCTAAAA
GATGGAGATCGTAATAACTATGCACAAAAAACTGTAGGTGGAGAGGATAGATTACCAGAC
GATGATGGAGGTCATTTAATTGCTAGAATGTTTGGTGGGTCAAAAGACATAGATAACCTT
GTGGCACAAAGTAAATTTATCAACCGTTCATTTAAGGAAAATGGACAATGGTATAATATT
GAGAAAGAGTGGAAAAATGCTATTAATTCTGGAAAGGAAGTAAAAAATATTAAAATGGAA
GTTAAATATAGTGGTAATAGTAAAAGACCAACCGAATTTTTGGTTGAATATATAGTTAAT
GGAAAAGAAATATCGAAGTCAATAAAAAATATATAGGAGCGATAACATGACTTTTGAAGA
AAATTTAAGTAAAATGTACAATGAAATTGCAAATGAGATCAGTGGGATGATACCAGTAGA
GTGGGAAAAGGTATATACAATTGCTTATGTAGATGATGAAGGTGGAGAGGTCGTTTTTAA
TTATACTAAACCTGGAAGTGAAGAATTGAATTATTATTCAGATATTCCTAAAGATTGCAA
TGTCTCAAAAGATTTATTTAAGAATTCATGGTATAAAGTTTATCGAATGTTTGATGAGTT
AAGAGAAGTTTTTAAAAAAGAAGATTTAGAACCGTGGACATCATGTGAATTTGACTTTAC
AAGAGAGGGGAATTTGAAAGTATCATTTGATTATATAGATTGGATTAAATTAGGTTTTGG
CCCATCTGGAAAGGAAAACTACTATATGTATAAAAAAGTTTGGTGTTTTACCAGAAATGG
AATATGAAATGGAAGAAATTCGAGAAGTAGAGAAATATGTTAAAGAACAAGAAGAGTAAT
TCGATAATAGACAATCTTAATGTAAGACTAAACAATAAAGCTTTGTTTAGTCTTTTTTGG
CGGTTAAGTAAAAAGCAATAGAGAATATAAAGTTGATACTCATCAAATAATAATATAAAG
GTAATTTTAGGTTTTCATACTTTTAATCGAAAAGAATCTAAGTATATAGCTTTAAATACG
TAATATGCTATTACAAAATCAATGTATAGGAGATAGATATGACTACTAAGGAAAATATAG
ACATTCTTCGAAAGCCAGGTGCACAAGCCTTAAGTTTAGCATCATTATTTATGATACTTT
TTTCATGTCTAACTTTCTTTTTTGGTTTAGATTATAAAAGGTTTCCAAATTATTTAAAGA
TAACGACAATTATAGAATTAATAATTATCATAATTAGTTTACTTCAATGGATTAGATTTA
TAGATTTCGAAAAGGAAAGCGCACAGAAATATAAAAAAATATATGCCCGATTTTTAGTTG
TTATAAATGTGCTAACTACTATCACTGCAGTATTTGCAACATGTAACCTTTATTATTTTG
TTGCTGTACAAAATCATTATGACCTATTCAATTATTGGTTGATGGGTACGATTTCAATCA
TAATTAGTTATTTGTTATTAGTAATTGTCGGAATGTTCACGTTATTAAAATTACCTAAAG
TAACAAAACGTTGGGGTGGTAAAACTAAAACCCATTTTGGTTTATTATTAACTGCGTTGA
GCGCATTTATATATATTGAAAGAATTATCGAATATATATTGGTGCCCAATGTCGTAGAAT
CCAAGTTTGTCATAATGGTAAGTATCATTATTATTGCTTGTACACAATTTGTAGCCTTTC
AATTTATTATGCAATACAGTAGATTCTATATTTTTGAATTAAACACAGAAGATGATGACT
AAATGATTTTGTAAATTACTATTGGAGTATACTTATATAAAAAATCAACTTCAACGTATA
TCACCATATTATTTTATACTCAATGATGTGAATGGATTTAAATGGATCGATATTAAAGTA
AAAGTTATGGAATATTGAGGTGCGAATATGGAGTTCTTATTATTAATTGTCGTAGCTGGA
CTGTATTATATTATATATTTAACTGCTGTGATGTATTCTGAAAAAATAGTAGTATTGCCT
ATAATCATCTATGCCATTGTGTTTGTAGTAATTGGTATCACTTATATTTTTATAGGTGAC
AGCTATGATCAGTTAACAAATTTCAATGTGATTTTGTATATGGGGAGTTTGTTTTATGCA
TGGATGGCTTTTAGAAATCTTTGGAACAGACCACTATTACTAAAATATAAGAACATTACA
GATAGTTCAAGTGGAATAGTTAATAAATCTGAATACAATTCAGTTGAAAGCTTACGTATA
AACATTGAAATAGCTAAGTATAAAGGGATTATTTCTTTGATAGTAGCTATAGTACTAACG
GTATTAATGACATTAAAGTCAACACCTCAAATCACTGCAGAAACACGTGACTTAAGTATC
TCATTTTTCATACTCGGCTTATTTATCATTATAATATTTGCAGTTTGGGATTTGATTATT
AGAGTTAGAAAGGGAACGTTTGCTTTTGTTGTAATAAGGCCAATATTATTTAGTTGCTGG
TTATTTATTTTGAATATGATTTTATCAAGATTATTATAATGATAAGAAGTTGAATAAATT
GTAATGTGAAAAATCATTGAGAATTTCAATTATTGTAACAATAGTTTCAGTTATTTTAGT
TTCATTAGTTTATTTAGGTTTAAAATGAGTAATATTATTTTGAAGAAGCATTAATCCACG
TAGAAGTGTTGTTTAATGCTTTTTATTTAACGGTAATGAAAATATAGGGGCGATAACATG
ACTTTCGATGAAAAACTAAGTGAAATGTACAATAAAATTGCAAATGAGATTAGTGGGATG
ATACCTGTAGAGTGGGAAAAGGTATATGCAATGGCTTATATAAATGAAAGAAATGGAGAA
GTTTTCTACAATTATACTGAGCCAAGCAGTGATGAATTGTTTTACTATACGAGCGTGTTA
AATAAATATAATATACCAAGATCAGAATTTATGGACTCAGTATATGAATTATATAAGCAA
TTTGATAATTTAAGAGAATTGTTTATAGAAGAAGGACTCGAACCATGGACATCATGCGAA
TTCGACTTTACAAGCGAGGGTAAATTAAACGTATCTTTTGATTATATTGATTGGGCGAAT
TCAGAGTTTGGACAAATGGGAAGAGAACATTATTACATGTATAAAAAATTTGGAATTTGG
CCTGAAAAAGAATATGCCATAAATTGGGTTGAAAAAATAAAAGATTATGTTAAAGAGCAA
GAAGAAGCTGAACTATAGGGGAGATAACATGACTTTCGAAGAAAAATTAAGTCATATGTA
CAACGAGATTGTGAATGAGATTAGCAGTATGATACCTGTAGAGTGGGAGAATGTATATAC
AATTGCCTACGTAACTGACCAAGCTGGGGAAGTCATTTTTAATTATACTAAACCAGGTAG
TGATGAATTGAATTATTATTCAGATATACCTAAAGATTGTAATGTCTCTAAAGATATTTT
TAAGAATTCATGGTTGAAAGTTTATCGAATGTTTGATGAGTTAAGAGAAACTTTTAAAAA
AGAAGGGCTAGAACCATGGACATCATGTGAATTTGATTTTACAAGAGAAGGTAAATTGAA
TGTATCATTTGATTATATAGATTGGGTTAGATTAGGTTTTGGACCATTAGCAAAAGAAAA
TTATTATATGTATAAAAAATTTGGAGTTATGCCAGAAATGAAATATGAAATTAATAAAGT
TAAAGAAATCGAACAATATATTAAAGAGCAAGAAGAAGCTGAAATATAGGGGAGATAACA
TGACTTTCGAAGAAAAACTAAGTGAAATGTATAACGAGATTGCGAATAAAATTAGCAGCA
TGATACCAGTAGAGTGGGAAAAAGTATATGCAATGGCATATATCGATGATGGAGGAGGTG
AAGTATTCTTTAATTATACTAAACCAAACAGCGATGAATTGAATTATTACACCGATATAC
CTAAGGAGTATAACATTTCTGTGCAAGTATTTGATGATTTATGGATGGATTTATATGATT
TGTTTGAGGAGTTAAGAGATTTATTTAAAGAAGAAGATTTAGAACCATGGACATCATGCG
AATTTGATTTTACAAAAGAAGGTGAATTAAAAGTTTCATTTGATTATATAGATTGGATAA
ATACAGAGTTTGATCAATTGGGCCGTGAAAATTATTATATGTACAAAAAATTTGAGGTTA
TACCAGAAATGGAATATGAAATGGAAGAAATTAAAGAAATCGAGCAATATATTAAAGAGC
AAGATGAAGCTGAACTATAGGGGAGATAATATGACTTTCGAAGAAAAACTAAGTCAAATG
TACAATGAAATTGCAAATAAAATTAGCAGTATGATACCGGTAGAATGGGAAAAGGTATAT
GCAATGGCTTATGTAAATGAAAGAAGCGGAGAAGTGTTCTACAATTATACTGAACCAAGA
AGTGATGAATTAGTTTACTATACGAGCGTGTTAAATAAATATAATATATCAAGATCAGAA
TTTATGGACTCAGTATATGAATTATATAAGCAATTTGATAAACTAAGAGATTTATTTAAA
GAAGAAGGACTTGAACCATGGACATCATGTGAATTTGACTTTACAAGAGACGGCAAATTG
AATGTTTCATTTGATTATATTGATTGGGCGAATTCAGAGTTTGATCAATTAGGCCGTGAA
AATTATTATATGTATAAAAAATTTGGAGTTATACCAGAAATGGAATACGAAATGGAAGAA
ATTAAAGAAATCGAGCAATATATTAAAGAGCAAGAAGAAGCTGAACTATAGGGGAGATAA
CATGACTTTCGAAGAAAAATTAAGTGAAATGTACAATGAAATTGCAAATGAGATCAGCAG
TATGATACCGGTAGAATGGGAAAAGGTATATACAATTGCCTACCTAGATGATGAAGGTGG
AGAAGTCGTTTTTAATTATACAAAACCAGGTAGCGATGAATTGAATTATTACACGGATAT
ATCTAGAGATTATAATATTTCAGAAGAAATATTTGATGATTTATGGATGAATCTTTATTA
CTTGTTTATGAATTTAAGGGATTTATTTAAAAAAGAAGATTTAGAACCATGGACATCATG
TGAATTTGACTTTACAAGAGAGGGGAATTTGAAAGTATCTTTTGATTATATTGATTGGAT
TAAATTAGGTTTTGGACCATCAGGAAAGGAAAACTATTATATGTACAAAAAGTTTGGTGT
TTTACCAGAAACGGAATATGAAATTAATAAAGTTAAAGAAGTAGAGAAGTATGTTAAAGA
GCAAGAGTAGCATATATGTTATAGAAGGCTGTGCAAAACCAACCTCGTTTTACATTTGAC
TCAAAGAAGAAGGTAAACGATAAGATTATTTACAACTTAAAAAGTCTATTAGCTTCTCGG
TATCCATACATCATATGTATAAATGAGTTTAACTAATTAATAAATCACGATATAAATTTA
AAATTGCCATTAATTGCAAAGGTTATTGTAGTGTATTTTATAAAGTTGATGCACATCGAC
TTATTTTTTAAAACTTATATCAAAAAAATATGAGAAAAGTATATACTATTAAAATGTTTT
TCACTATAATTATAAATAGTTAAATATTTGGAGATTAAATAAATATATAGGAGGCAATTT
TTAGAGATACATAGCAATGTAAAGGTATCAAATAGTTATTGCATAATTTATTATGATGAC
ATAATTTTCAGTAGATAGTTGTAAATTAACACTGGAATAGATGTTTATATTAAACAGACT
TTAATATCATAATTAATCAAAATCTTGCGTCAAACATTTAAACGAATTTTAAGTTGATAA
CAATTGGCTAAACATTGTTCAAACATCACAATGATAAAGAATATTATCAGTATTGTAGTG
TGTGGAAAATGACAGCCATCTAAGGAGAAAAATGATGAAAAGAATGTTGGTAGTATTTTT
AATGTTAGCAATTGTATTGGCAGGTTGTTCTAATAAAGGTGAAAAGTATCAAAAAGATAT
TGATAAAGTGTACAAAGAACAGAATCAAATGAATAAAATTGCCTCGAAAGTACAAAACAC
TATTAAAACAGACATTAAACAAGAAGACAGTAATACACATGTTTATAAAGATGGTAAAGT
CATTGTTATTGGTATTCAATTGTATAAAGATCGTGAAAAAATGTATTATTTCGCATATGA
AATAAAAGATGGTAAGGCAGAAATCAATAGAGAAATAGATCCAATTAAGTATATGAAAGA
CCATAAAGCAGATTATGAAGATGAAAATGTAGAAGTGGAAAAAGATTAATGTATGCTTTC
TTTAAAACTTTTAACCAGTTTCAAAAAGTAAATGAGCTTTAGCGACAATAATTTTTAAAA
TAAACACGATATAAATTTAAACATTTATATATAAGAACACAAACGTAAGTTTGTAAATAA
TAATAAAGGAGTAAGACAATGGAAAAATCGATCAAAATAATGACAATAATAGGAATTGTT
GTTCAGGGTTTAGCAACGGTATTTAGTTTACTATTTATGGTTTTAGCAGCATCAGGTGTA
ATGACTACAGATGTGTCAACAACAGTTAATGGTGAGGTTGACCCAGTTGATGCAGAAACA
GCAGCAGCAATTTTCACTGTATTATTCTTATTCCTATTTATATTTGGAATCATTTCAATT
ATTTTAGGTGCAATCGGTATGTTTAAAGCATCTAAAAACAAAAAAATGAGTGGTATATTG
TTGATTATTGGAGCTGTAATAAGTGGTAACATAATTACATTTGCTTTATGGTTAGTCAGT
GGTATTAAACTACTTACTAATAACAAGCCTAAAGATCAAATAAGCGACTTATCATAAACA
TCGTATATTGAAATTTCAAGATTTCTTAAGTAATTATATTTCTGTTAGGTTTTAACAAAT
TAACCGATTAAATAAAGTGCTCTCTTAGAAGTAGATTTTCAGTCAATAACTGCTTTTAAG
AGAGTATTTTGTATTTGATAATAAGCATGCCATCGGACAAAAAGCATTGACGAACTTTAA
AAAAATACGTTAGACAATGCACTTCTAAATATTAAAGGCATCGACTAACGCATTGTTCAA
ATAGAGTTAATTATTTTTATAAAATTGATGATGATCATTCAAGTAAGCATAGAATAAACC
TATAATGAGACCGCCTCCGATATAGTTACCGATAAAAGCGGCAGCAATATTCGAAATAGC
TGGTATGGAGTGCAATGTATCAACTTGATAAATTAAACCACCCATAAATAAGCAACTGTT
GTAAACTACGTGTTCATAACCCATAAAGGCGAATATGGTAACACCGAACATCATGACAAA
CATTTTTGCGAGTACATCGTCAATTTGCATGGCAATAACTAATGAAATATTGATAAAGAA
ATTGGCGAATATCGCTTTCATTAATATACTTACAAAACCAGTAGACAACGTTTTATGCTC
AATAACTGCTGATAACTGATTTAACATATCTGGCGTCATTACATTTGAAAAACGCATGAA
ACTAAATAAAATAGCAGCACCTAAAATATTTCCTGCAAAGCACAATAAAAATATTTTCAA
TACTCTAGTCGGTTTAATTACTTTATAATACAGGCCTACAGTAAAGTACATGAAGTTACT
GGTTAGTAGTTCGGAGTTTGTAAATAAAATGAGTACTAACGCAAAACTGAATGTAATGGC
GCTGGCCATATTCACAATGCCTGGCGGTAAATCTGGTTCGTGTGTTGCTTTAACTGATAG
CACGAAGACCGTAATAATACCGATAATAAATCCTGCCATCATAGCGCGTAATAAATAACG
TTTTAAATAAACGCTTTGTAATATATCTTTCGTTCTTATCGTTTCGACTACGTTATTTAC
CCAGTCGTCCCCATAAAATATTTTATCCCATTTAATATGTTTCTCCTTCACAATGACATC
CTCACTTTTCATTTGTTAATCAGAGTATACTATGAATCGCCTTATTTGTGAATAATTTCA
CAAAATTAATTTTAAAAACTAATATTTTTGAATAACAGCTAGGATTTTTTAACAAATCAT
TTATTTTAAAATAATTAATCGTCAGTTAGTATCAATGAATAAATACAGATTTTCATGCAA
AAAAAACCTAGTAATGATGCGACGATCATTACTAGGAGATTATGCATCTATTAAGTTGTC
GCTTGTTTCGGACGACGTATAACTACATCGATGATGAAACCTATGATTGCCCAAAGAATG
AATGGTACAAGCCAAGCTAAATCGATATCTGCTAAAGGTAACATCATAAACCATTTCAAA
ATAACACCTTGTAATAAGTTGAAACTATTTAGTATTTGTAAAATTGAAATAATCAATGTA
ATAACAGTTGCGAGTCGATAGGCCCAACTGAATCTGAATGTGCTAAACATGTTAGCAAAT
GATATCAGTACAAGTGCAATAGACACGGGATATATTAATGTCAACAATGGTACAGCAATT
TTTAAAATCATTTCTAAACCAAGTGTTGTAAATAAAAATCCTATGATAGAGAAAACAAGT
GCGAATATTTTATAAGAAAACTTAGGCACGTGTTTCTTAATAAATGTTGCACAAGCGTTG
ACGAGTCCTATACATGTTGTTAGGCATGCAAGAATAACCGTCATTCCAAATACGAGGTTA
CCGAACGAACCAAATACGCGTAATGAATTGTACGTCAATATATCAGTACCATCTTTAAAG
TTTCCTGGAGCTGTTGACGCACCTACATATGCCAACGCAAAGTAAATCATACCAAGTAAT
ATGGCTGCAATAAGACCTGAAAAGCAGACATATTTTAATATTTTCATGCGATCTGTGAGG
CCTTTAAACTTATAGCCATTGACAATGACTACGGAAAAAGCTAATGCTGCAACGAGATCC
ATTGTAAAATAGCCTTCCAAACTTCCTGCAATGAAAGGATGTGTTATATATTTATCCTTA
GGTGCACTTAGTGCAGATTCAGGGTTGAAAATGACAGCAATGCTTAATAGAGCGACCATT
AATAGTAATAACGGTGTTAATAATTTTCCTAAATGATCAACGATTTTCGATGGATTTAAA
CTAATCCAATAAACGATAGCAAAAAAGATTGCTGCGAATATAATTAAAGTCCATTGGTTA
TGTACTGGTAAAATGTGTCTTGTGCCAATTTCATACGCGACATTTGCAGCACGTGGAATA
CCGTAAAATGCCCCGATAGACATGTAAATGACGACAGCGAAAATAAACCCGAACCATGGA
TGTATACGATTGCCTACACTTTCAACACCTTCATCATAAAATGCGACAACGATAACAGTA
ATAAAGGGTAGTAAAATGCCAGTAAGGGCAAAGCCAAACATGCCAATCCACATATTTTGA
CCCGCTGTATGGCCGAGCATGGGCGGGAATATTAAATTTCCGGCTCCAAAAAATAGTGAA
AATAACATGAGGCCCGAAATAATAACTTGTTTTTTCAATGTAATTTCCTTCCTAAAACTA
GATATTCATAATAATTTAAAAAATCTGAAAAATAAAAACGTACTTACTTTATCTTTAAAT
GACAATACTATGATTCTATTATTTTATAAAAAAGATTGCAATAATAACGTCTTGCTATTA
TTGGATAATGACAATTAAAGTGTCGTTTTTATGAATTAAAATAGGTGAAAGTAAGTTGGA
AATACGTTGGAGCGTTGTGATTTTTATGAGAAATTGTATGAGTGAGGACTGCTATTTATA
AAAGGTAAACTATGGATGGGTTTATGGTTGTTCCAATAGGTAAATAAGAGATAGCACACT
GTACACATAATGATACGTGGATGAGTTAATATGTCTGATAGAAAGGCCTAGTCACTCAAA
TGAATTTAAGTTTATTACGTGATAAATCACAAATCTCTCTCATGTGATAGGTCTCCCATT
AAATCATGCTTATATGAAATGTTCACATATTTGTTAGCTTTTCAAGAAATAATATTAAAT
ATCTTTTCATAGTATAGCAATATTAAATAAATGCATTTATAATTTTAACTGTATTTTAAA
TATTAATCATGAGGTGATAAGATGAATAAAATTTCAAAGTATATTGCAATAGCATCATTA
TCGGTAGCGGTTACAGTTTCAGCACCACAAACGACAAATTCTACAGCGTTTGCCAAAAGT
TCTGCTGAAGTTCAACAAACGCAACAAGCTTCTATACCAGCATCACAAAAGGTGAATCTT
GGTAATCAAAATATTATGGCAGTGGCTTGGTATCAAAATTCAGCTGAAGCAAAAGCATTA
TATTTACAAGGTTATAACAGTGCAAAGACTCAGTTAGATAAAGAGATTAAAAAGAATAAA
GGTAAACATAAGTTAGCTATTGCTTTGGATTTAGATGAAACAGTTTTAGATAATTCTCCA
TATCAAGGCTATGCATCAATACATAATAAACCTTTCCCGGAAGGTTGGCATGAATGGGTA
CAAGCTGCTAAAGCTAAACCTGTCTATGGCGCAAAAGAATTCTTGAAATATGCTGACAAA
AAAGGTGTCGATATCTACTATATTTCTGATAGAGATAAAGAAAAAGATTTAAAGGCAACA
CAAAAGAACTTAAAACAACAAGGTATCCCTCAAGCTAAGAAGAGTCATATTTTACTAAAA
GGTAAACATGATAAGAGTAAAGAATCACGCAGACAAATAGTTCAAAAGGATCATAAACTT
GTCATGCTATTTGGAGATAATTTATTAGACTTTACAGATCCAAAAGAAGCTACAGCTGAA
TCTCGTGAAGCATTAATTGAAAAACATAAAGACGATTTCGGTAAGAAATATATCATTTTC
CCTAACCCAATGTATGGTAGTTGGGAAGCTACAATTTACAACAATAACTATAAAGCAAGT
GACAAAGCAAAAGATAAATTACGTAAAAATGCTATTAAGCAATTCGATCCTAAAACAGGC
GAAGTTAAATAATATATGAATTGGACGTCTACATGTACTTAAAGGTATATGTAGGCGTTT
TTAAATTGATCCTTAATTTTAAATGTACCGTACAAAAATAATAGACAATTAATTGCATTT
TCCATAAATTTGCTTTTAATATAAAAAGTTCGGGTATAATGAAGGATAAGTGTATGTATA
ACATTACAGAGCGCAACACGACGTACGTGCATCTAAGAATATAAACAATGTTTAAATCAT
AGTAGTAGGGAGAGAAATGCATGTTTTTAGCTTGGAATGAAATACGGCGCAACAAATTGA
AGTTTGGACTAATTATTGGTGTGTTAACGATGATTAGTTACTTGCTATTTTTATTATCTG
GATTGGCGAATGGTCTTATCAATATGAATAAAGAAGGCATTGATAAGTGGCAAGCAGATG
CCATTGTTCTAAATAAAGATGCCAATCAAACTGTGCAACAATCTGTTTTTAACAAGAAAG
ATATTGAAAATAAATACAAGAAGCAAGCTACTTTGAAGCAAACAGGTGAAATTGTCTCTA
ATGGCCATCAAAAAGACAATGTTTTAGTGTTCGGTGTTGAAAAGTCATCATTTTTAGTTC
CGAGATTAATAGAAGGGCATAAAGCGACTAAAGATAATGAAGTGTTAGCTGATGAAACAC
TTAAAAATAAAGGATTTAAAATTGGTGACACATTATCACTATCTCAATCAGATGAAAAAT
TGCATATCGTAGGTTTTACAGAAAGTGCAAAATATAATGCGTCACCAGTCATTTTCACGA
ATGACGCTACCATTGCCAAAATCAATCCTAGATTGACTGGAGATAAAATCAATGCAGTTG
TTGTACGTGATACAAATTGGAAAGACAAAAAATTAAACCAAGAGCTTGAAGCGGTAAGTA
TTAATGACTTTATTGAAAATTTACCAGGTTATAAACCACAGAACTTAACATTAAACTTTA
TGATTTCATTCTTATTTGTCATTTCAGCTACAGTTATAGGCATTTTCTTATATGTCATGA
CATTACAAAAAACAAGTTTATTTGGCATATTAAAGGCTCAAGGATTTACGAATGGCTATT
TAGCGAACGTAGTTATTTCGCAGACGCTCATATTAGCATTATTTGGTACGGCATTTGGTT
TACTGTTAACAGGCGTTACAGGTGCATTTTTACCTGATGCAGTACCTGTCAAATTCGATG
TACTAACATTACTCGTATTTGCAATTGTGTTAATGATTGTCTCTGTATTAGGAAGTTTAT
TCTCCATTTTAACAATTAGAAAAATAGATCCGTTAAAGGCGATTGGGTAGGAGGTGTAGC
AAATGTTGAAATTTGAAAATGTAACAAAGTCATTTAAAGATGGGAATCGTAACATTGAAG
CGGTTAAAGATACAAATTTTGAGATAAATAAAGGTGATATTATAGCATTGGTTGGACCTT
CTGGCTCTGGTAAAAGTACATTTCTAACTATGGCAGGTGCTTTACAAACGCCGACATCTG
GGCACATTTTAATCAATAACCAAGATATTACGACAATGAAGCAAAAAGCATTGGCAAAAG
TTAGAATGTCTGAGATAGGTTTTATTTTACAAGCTACAAACCTTGTGCCATTTTTAACGG
TAAAGCAACAATTTACATTATTGAAAAAGAAAAATAAGAATGTTATGTCTAATGAAGACT
ATCAGCAACTTATGTCACAATTAGGGCTAACATCATTGCTTAATAAGTTACCTTCAGAAA
TTTCAGGTGGTCAGAAACAACGTGTGGCCATAGCCAAAGCGTTATATACGAATCCGTCGA
TTATTTTAGCGGATGAACCTACCGCGGCGTTAGATACTGAAAATGCGATTGAAGTCATTA
AAATTCTACGTGATCAAGCCAAACAAAGAAAGAAAGCATGTATTATTGTTACACATGATG
AACGACTTAAAGCATATTGTGATCGTTCATATCATATGAAAGATGGCGTCCTTAATCTTG
AAAATGAAACAGTAGAATAGTTTTATTAAGCCGGTACATCATGTGCCGGTATTTTTATGT
TTATGTATTATTTGAATAAACTTTCACATTCAATTAATAATAATTATTATCGAAAATTAG
AAATATTCCGTGAAATATAATATTTTTTGTAGTAAAATGGCCTCTAAGTATTCAATATTT
AAATATGGGGATTGAATATAAAATTATCGTAATGGGGGTCAATGGTTATGGATTTATTGA
TAGGTACTTTATTTTTATTTTTGGTCTTAGTGATTTTTACATTATTTACATATAAAGCGC
CTAATGGTATGCGCGCCATGGGAGCATTAGCTAATGCAGCAATCGCAACATTTTTAGTAG
AAGCATTTAATAAATATGTTGGTGGCGAAGTATTCGGTATTAAATTTTTAGAAGAGCTAG
GAGACGCTGCGGGAGGTCTAGGTGGTGTCGCTGCCGCTGGATTAACAGCATTAGCTATCG
GGGTGTCACCAGTATATGCATTAGTTATAGCAGCCGCGTGCGGTGGTATGGATTTATTAC
CAGGTTTCTTTGCGGGTTATATGATTGGATATGTGATGAAATATACAGAGAAATATGTGC
CGGATGGTGTCGACTTAATTGGATCGATTGTCATCTTAGCGCCATTAGCTCGTCTTATTG
CAGTATTATTAACGCCAGTAGTGAATAGTACATTGATTAGAATTGGTGATATTATCCAAA
GTAGTACGAATACGAATCCAATTATCATGGGTATCATTTTAGGTGGTATTATCACGGTTG
TCGGCACAGCGCCATTGAGTTCAATGGCATTGACAGCTTTGTTAGGTTTAACGGGTGTAC
CTATGGCTATTGGTGCCATGGCAGCATTTAGTTCGGCATTTATGAATGGGACGCTATTCC
ATCGCTTAAAATTAGGTGATCGTAAGTCTACGATTGCAGTAAGTATTGAACCTTTATCAC
AAGCAGATATTGTATCAGCCAATCCAATTCCAATCTATATTACAAATTTCTTTGGTGGTG
CGATTGCTGGTTTAATTATTGCTATGTCAGGTTTAATTAACGATGCGACAGGTACAGCTA
CACCGATTGCAGGATTTTTAGTTATGTTTGGATTTAATCATCCGACGACAATTGTGATTT
ATGGTGTAGTAATGGCGATTGTAGGTGCGCTTGCAGGTTATCTTGGTTCAATCGTATTTA
AAAAATATCCAATTGTTACTAAGCAAGACATGATTAATCGAGGTGCAGTAGACGCATAAC
ATCATCATATTGAATAGTAAAAACAAATAAAACATAGTAACGTGATTCAGTCGATGTAAA
AGTCGATAATGAGTCACGTTTTTTTATAGAAAATATAAGACATAAAAATGTCATAATTTA
TAGTCGACAAATATCATACTGTATAAACATTTATCATTTTCTCAAGTGCCTTTTACGCGA
TGGAATGAACTTACTTTTTACGAAATTATGCGTATTTTATAAACAAATATCATTGATATA
ACGGTAAATGTAAGCGTTTACAACAGAAATAACTGCATGCTACGATATTTTTGTAAATTC
ACTGATTCAATTATTTTAAGTCAATATGAGGAGGGATGTTATGAGCGATTCTGAGAAAGA
AATTTTAAAAAGAATTAAAGATAATCCGTTTATTTCACAACGTGAACTTGCTGAGGCAAT
TGGATTATCTAGACCCAGCGTAGCAAACATTATTTCAGGATTAATACAAAAGGAATATGT
TATGGGAAAGGCATATGTTTTAAATGAAGATTATCCTATTGTTTGTATTGGCGCAGCGAA
TGTAGATCGTAAGTTTTATGTGCATAAAGATTTAGTTGCAGAAACATCAAATCCTGTAAC
GTCAACACGCTCTATTGGTGGCGTAGCAAGAAATATTGCTGAGAACTTAGGTAGGCTTGG
CGAAACGGTCGCTTTTTTATCTGCTAGTGGACAAGATAGTGAATGGGAAATGATTAAACG
ATTGTCCACACCATTTATGAATTTGGATCATGTTCAACAATTTGAAAATGCGAGTACAGG
TTCATATACAGCTTTAATTAGTAAAGAAGGCGACATGACATATGGCTTAGCAGATATGGA
AGTGTTTGACTACATTACGCCTGAATTTTTAATTAAGCGTTCACACTTATTGAAAAAGGC
TAAGTGCATTATTGTCGATTTGAATTTAGGCAAAGAGGCATTAAACTTCTTATGTGCCTA
TACCACGAAACATCAAATCAAATTAGTTATCACCACGGTTTCTTCCCCAAAAATGAAAAA
TATGCCTGATTCATTACATGCTATTGATTGGATTATCACGAATAAAGATGAAACAGAAAC
ATACTTAAATTTAAAAATAGAATCTACTGATGATTTAAAAATAGCTGCTAAACGCTGGAA
TGATTTAGGTGTTAAAAATGTTATTGTGACAAATGGCGTGAAAGAACTCATTTATCGAAG
TGGTGAGGAAGAAATCATCAAGTCAGTTATGCCATCAAATAGTGTGAAAGATGTTACAGG
TGCAGGTGATTCATTCTGTGCTGCAGTAGTGTATAGCTGGTTAAATGGGATGCCTACTGA
AGATATATTAATTGCTGGTATGGTTAACGCAAAGAAAACGATAGAAACGAAATATACAGT
TAGGCAAAACCTAGATCAACAGCAACTTTATCACGATATGGAGGATTATAAAAATGGCAA
ATTTACAAAAGTATATTGAATATTCTCGAGAAGTTCAGCAAGCACGGGAGAACAATCAAC
CGATTGTAGCATTAGAATCAACAATTATTTCGCATGGTATGCCGTACCCACAAAATGTTG
AAATGGCAACAACAGTAGAGCAAATTATCAGGAATAATGGTGCCATTCCAGCAACCATAG
CCATTATAGATGGCAAAATTAAAATTGGTTTAGAAAGTGAAGATTTAGAAATACTTGCAA
CTAATAAAGACGTTGCTAAAGTGTCTAGAAGGGATTTAGCAGAAATTGTTGCTATGCAGC
GTATTGGTGCTACTACTGTAGCGACGACGATGATATGTGCTGCAATGGCTGGTATTCAAT
TTTTTGTTACTGGAGGTATTGGGGGTGTCCATAAAGGTGCAGAACATACGATGGACATTT
CAGCAGACTTAGAAGAACTGTCTAAAACAAATGTCACTGTTATCTGTGCAGGTGCCAAAT
CAATTTTAGACTTACCTAAGACAATGGAGTATTTAGAAACAAAAGGCGTTCCAGTTATTG
GATATCAAACGAATGAATTGCCAGCATTCTTCACTCGCGAAAGCGGTATTAAGTTAACAA
GTTCGGTTGAAACGCCAGAACGACTTGCTGACATTCATTTAACAAAACAGCAGTTAAATC
TTGAAGGTGGCATTGTTGTTGCTAATCCAATTCCATATGAGCATGCCTTATCAAAAGCAT
ATATTGAGGCAATCATAAATGAAGCTGTTGTTGAAGCCGAAAACCAAGGTATTAAAGGTA
AGGACGCCACACCGTTCTTGTTAGGGAAAATTGTAGAAAAAACGAATGGTAAAAGTTTAG
CAGCAAATATAAAACTTGTTGAAAACAATGCGGCGTTGGGTGCTAAAATTGCTGTCGCTG
TTAATAAATTATTGTAGGTGATGATACATGAATATTTTATTCGCTATCACAGGGATAGCA
TTTGCACTATTTGTTGCGTTTTTATTCAGTTTTGATCGTAAAAACATAGACTTCAAAAAG
ACGTTAATAATGATATTTATTCAAGTGTTGATTGTGTTATTTATGATGAACACAACGATT
GGTTTAACAATCTTAACTGCATTAGGTTCATTTTTTGAAGGGTTAATAAATGTTAGTAAA
GCAGGTATAAACTTTGTTTTTGGAGATATACAAAATAAAAATGGCTTTACATTCTTTTTA
AATGTGTTGCTGCCATTAGTGTTCATTTCTGTATTAATAGGCATTTTTAATTATATTAAG
GTATTACCATTTATTATCAAATATGTAGGTATTGCTATTAATAAAATAACGAGAATGGGG
CGTTTAGAAAGTTACTTTGCTATTTCGACAGCGATGTTTGGACAGCCAGAAGTTTATTTA
ACTATAAAAGACATTATACCAAAGTTGTCTAGAGCAAAATTATATACAATTGCGACATCT
GGTATGAGTGCTGTTAGTATGGCAATGTTGGGTTCATATATGCAGATGATTGAGCCTAAG
TTCGTAGTTACAGCAGTAATGTTAAATATTTTTAGTGCGCTTATCATCGCCAGTGTAATC
AATCCCTATAAATCTGATGATACTGATGTTGAAATTGATAACTTAACGAAATCCACAGAA
ACTAAAACATTGAATGGAAAAACAGGAAAACCTAAGAAAGTTGCCTTTTTCCAAATGATT
GGTGATAGTGCAATGGATGGGTTTAAAATCGCTGTTGTAGTAGCCGTAATGTTGTTAGCA
TTTATTTCACTAATGGAAGCAATTAATATCATGTTTGGTAGTGTTGGTTTGAACTTTAAA
CAGCTTATTGGCTATGTGTTTGCACCAATCGCATTCTTAATGGGGATTCCATGGAGCGAA
GCTGTTCCAGCTGGCTCTTTAATGGCGACTAAATTAATTACAAATGAGTTTGTAGCAATG
CTTGATTTTAAAAATGTCCTGGGTGATGTATCTGCTCGAACACAAGGTATCATTTCAGTT
TACTTAGTAAGCTTCGCTAATTTTGGTACGGTTGGTATCATCGTAGGTTCAATTAAAGGC
ATTAGTGATAAACAAGGAGAAAAAGTTGCATCCTTTGCAATGAGGCTGTTACTTGGTTCA
ACTCTAGCTTCAATCATTTCAGGATCAATCATTGGCCTAGTATTGTAAATTAATCGAAGT
ATCTAAATTAAATTTATAACAACATCAAAACCCCATCACCAAGTTGGCGCAACAGCGCAT
CATAACTTAGTGATGGGGTTTTATCATAACAATCTACTTTTTCGTAGCCGTTTTTGAAAT
GTATGTTGATGGTTTATCTTTTTCAAAAATTGTTAATCCCGTTATATCTTTTTTATGTTT
TGAAGGGACAATGAAGCTAAGTATATAAGCAAAGACAAAAGCAACTGTAAATGAAATGGT
AGATACATAGAAAGGTGAGTTACCTTTGCCAACACCATTATAGACATAAGCAAAGATGAT
ACCCAATATTAATCCACAAATAACACCGAATGTGTTCGTACGTTTAGTGAAAATACCAAC
TGCAAATACACCAGCCAATGGAACGCCGAATAATCCAGTTACAAACAAGAATAAATCCCA
TAAGTCATTTGAATTAGAAGCAATTAAGTATAGTGACATTCCAAAACCGAAAATACCTGC
AATGATAATAATGAAACGCGCAAAGTTAACTTCGTGTCGCTCGCTACCTTTTCCGAAGAA
GCGTTGCTTAATGTCGATTGAAATACAAGCAGATATAGAATTTAAACTAGATGAAATGGT
AGACTGTGTAGCTGCGAAAATGGCAGCAATAAGTAATCCTGCTACAAATGGTGGCATCTC
AGTCAAAATGAAATATGGCACTACAGATGATGTATTGAAGCCTTTTGGTAAAACAGCTTC
ATGTGCATAAAATGAATACAACATTGTACCCATACCATAAAATAAAGGTGCTGAAATTAA
AGCTAGGATACCATTTGTCCATAACGATTTATTTGTTTCTTTTAAACTATCAGAAGCTTG
ATAACGCTGCACGACGTCTTGACTCGCCGTGTATTGATACAAATTGTTGAAAATATTTCC
TAGGAAAATAATTGGAATGGCAGCTGCTGCAGTATTCAGTTTCCAATTGTCTGCACTAAT
TAATTTTTTGTGCTCAATCGCATCTGCAAAGACAGTGCCAAAACCGCCATTAATGTTCAT
AACACCTAGAATAATGATAACTAAAGCGCCGCCTAATAAAATGACGCCTTGAATGAAATC
ACTCCAAACCACACCTTCGAATCCACCTAAAAATGTATATAAAATACATAGTAAACCAAC
GAGTGATGCAACGATATAAGGATTCATGTCTGATACAGATGTAATCGCTAATGTTGGTAA
GTAGATAACGATTGCTACACGCCCTAGATGATAAACTACAAATAGTAAAGAGCCAATGAC
ACGAATGCTAGGTCCGAAACGTGCTTCTAGATATTCATATGCAGATGTTACCTTTAACTT
TTTAAAGAATGGAACATAGAAATAAATGAGTAATGGAATAATTGCTACGATAGCGATGTT
ACCTGCAATATATGACCAATCTGTTAAAAATGCTTTCTCTGGTGTAGACATAAACGTAAT
TGCACTTAATGTAGTTGCATAAATTGAAAACCCAACTACCCAAGATGGCAAGCGACCACT
TGCGGTAAAGAAACTATTCGTACTTTGGCTCGCGCGCTTGGTAAAATAAACGCCAATGAA
CAACATAGCTAGTAGATAAATGATAACGGCAACCCAGTTCAGTGTGCCAAATCCAACTTC
TTTCATGGACAACATCCCCTTTACAATGTATTGATTCTTTGATGTCTATAAATCGTATTT
TGCAATGAGTTGATCTAATGTTTGTCGATGTGCTTCGTTAAAAGGTTTGAATGGACGTTT
CGGTAATCCTGCATCAATGCCACGATGACGTAATATTTCTTTCAATGTTGGATAAATCCC
CATTGATAACACTGTTTCGATAATGTCGTTTGAATCATGTTGTAGTTGGTAAGCTTCTTG
AATTTGACCTTGTCTTGCTAAGTCGAAGATTTTTCTAGCGCGGCGACCATTAACGTTATA
TGTAGAACCAATTGCACCATCTACGCCAGAAATCGTAGCTTGAACTAACATTTCATCAAA
GCCAGATAAGATTAATTTGTCTGGGAATGCTTTTCTAATACGTTCGAGTAGGAAGAAGTT
CGGCGCTGTATATTTAACACCAACAATTTTTTCGTGATTAAATAGCTCGCTGAATTGTTC
AATAGAAATATTCACACCTGTTAAATCTGGTATTGCATAAATAATCATATTGTTCTGTGT
TGCTTCGATAATATCGAAATAGTAATCTCTAATTTCTTCAAAAGTAAATGGATAGTAGAA
TGGTGTTACGGCAGAAAGTGCATCATAAGCGAGTTCTGTGGCATATTTTCCAAGTTCAAT
GGCTTCATTTAAATCTAACGAACCTACTTGAGCAATCAATTTCACCTTATCCCCAACTGC
CTCTTTGGCAACCTTGAAAACTTGCTTCTTCTGCTCTGTATTTAATAAAAAGTTTTCGCC
TGAGCTGCCATTTACATAAAGACCGTCTAATTCTTCAGTTTCAATGGCATTTTGAGCAAT
TTGTTTAAGTCCTTGTTCATTTACTTGACCATTTTCATCAAAAGGAACGAGTAACGCTGC
ATATAAACCTTTTAAATCTTTGTTCATTATGAAGTCCCTCCAAAAAATCATTTGATAATA
TAGTTTACAGCTATAATTGTAAACGCTATCATAAAATGTAACAATATCTTTTTGAAAATT
GTAGTCATATTTATGTATAATTAATGAAAATATTTTTCAAAATCAATAGAAATGGAGTGA
GTAAGGTGTATTACATCGCAATCGATATTGGAGGCACTCAAATTAAATCGGCAGTTATTG
ATAAGCAATTGAATATGTTTGACTATCAACAAATACCAACGCCGGACAATAAAAGTGAGC
TTATTACTGACAAAGTATATGAGATTGTAACAGGATATATGAAGCAATATCATTTGATCC
AACCTGTCATAGGTATTTCATCAGCAGGCGTTGTTGATGAACAAAAAGGCGAAATTGTAT
ACGCAGGGCCAACCATTCCGAATTATAAAGGTACTAATTTTAAGCGATTATTAAAATCCC
TGTCTCCTTATGTCAAAGTAAAAAATGATGTAAACGCTGCATTACTAGGCGAATTGAAAT
TACATCAATATCAAGCAGAACGGATCTTTTGTATGACGCTTGGTACAGGCATTGGGGGTG
CGTACAAAAATAATCAAGGCCATATTGATAATGGTGAACTTCATAAGGCAAATGAAGTTG
GGTATTTATTGTATCGTCCAACTGAAAATACAACGTTTGAGCAACGTGCTGCAACGAGTG
CATTGAAAAAGCGCATGATTGACGGAGGATTTACGAGAAGCACACATGTGCCAGTATTGT
TTGAAGCAGCTGAAGAAGGTGATGATATTGCAAAACAAATATTGAATGAGTGGGCAGAAG
ATGTAGCAGAAGGGATTGCCCAAATACAAGTCATGTATGATCCAGGTCTTATATTAATTG
GTGGCGGTATATCTGAACAAGGAGACAATCTCATTAAATATATCGAGCCGAAAGTTGCAC
ACTATTTACCAAAAGACTATGTTTATGCACCGATACAAACGACTAAGAGTAAAAATGATG
CAGCATTATATGGCTGTTTGCAATGATGGTTGAAAGAAGGAGTCATTCTAAAATAGAATT
TGAAACCGATAAGAGAGATGAGAGCTGTTGTTAGTTCCACACATCACACTCTATCTAGGA
CCAATCTAAACTATATCAACCAACAGTGTGATACGGGCATATTAAATTGAAGACGCTTGA
AAGTATAGTTCTCAAAAATGTAAAAAAGTATTTGGCATTGAAATTAAAAAAGCACCTAGC
AACTTGTTGGGACAATCACGATGATTGTTTACAGTTGCAGGTGGATTTGAATATACTACT
AGTTATTTGTTGTCTAGGATAATAGATTTAGTATGTTGATAAGTTTGACTCAGATTTGTA
TTTTCTAATAAATGATAACTCACGATATCGATTAAAAAGAGTGTCGCAATTTGTGTGTTG
ATAAATTGATGGTCGGTATTACGCGATTGATCCGTTGTTAAAAGTACTAAATCTGCACAA
TCTGTAAGTTTACTACCTTCGAAATTTGTGATGGCAACGACATATGCACCATGAGATTTG
GCGACTTCCGCTGCTGAAATTAATTCCGAAGTATTACCACTATTTGACATAGCAATAAAC
ATGTCCGAATGAGATAGTAGAGATGCCGATATTTTCATTAAATGTGAATCGGTAGTAACA
TTACCTTTTAGCCCCATACGAATCATACGATAATAAAATTCAGTCGCTGATAAACCAGAG
CTACCTAGTCCAGCAAAGAGTATATGTCGACTTGATTGAAGTTTGTCGATAAAGGTTTGG
ATAATGTCGTTATCAATAAATTCACCAGTTTGTTGAATGATTTGTTGATGATATTTATGA
ATTCTTTGAATGATTGGGCTATTTTCAATAACTGTCTCTGTCATTTCTTGTTGAATATTA
AATTTTAAATCTTGGAAATTCTCATAATCCAGCTTATGACTAAAGCGTGTCATCGTTGCT
GGTGATGTACCAATCGCATGGGCTAAGGAGTTAATCGTTGAAAAGGCATCGCTATAACCA
TTTTGTCTTATATAATTGACGATGCGTTTATCAGTTTTTGTAAATAAATGTTGATAACGT
TGAACACGATTCTCAAATTTCATTGTGTCACCCCTTCATCTTAATGATTACTATTATATA
TGAAAAATATTTTCAAGATAGTAAAAAGCATTGATAAAAATTATCTTAATGATATATTGT
AAATGACTTTACGTGAAAAAACGACTTATGGAGTGAGGAATAATGTTACCACATGGGTTA
ATAGTATCTTGTCAGGCACTACCAGATGAACCATTACATTCATCTTTTATTATGTCGAAA
ATGGCATTAGCTGCGTATGAAGGTGGTGCTGTTGGTATTCGCGCAAATACTAAGGAAGAC
ATTTTAGCAATTAAAGAAACGGTAGATTTACCAGTTATTGGCATTGTGAAACGTGACTAT
GATCACTCAGATGTTTTCATTACTGCAACGTCAAAAGAAGTTGATGAACTGATAGAAAGC
CAATGTGAAGTCATTGCATTGGATGCAACGTTACAGCAACGTCCGAAAGAAACGTTAGAC
GAATTAGTGACATATATTAGAACACATGCACCTAACGTTGAAATCATGGCTGATATCGCG
ACCGTTGAAGAAGCTAAAAATGCGGCACGACTTGGCTTTGATTATATTGGCACGACGTTA
CATGGTTATACTAGTTATACGCAAGGACAATTACTTTATCAAAATGACTTCCAATTTCTA
AAAGATGTACTACAAAGTGTTGATGCAAAAGTTATTGCGGAAGGTAATGTCATTACACCG
GATATGTATAAACGCGTGATGGACTTAGGCGTTCATTGTTCAGTCGTTGGTGGTGCGATA
ACACGACCAAAAGAAATTACGAAACGTTTTGTTCAAGTTATGGAAGATTAAATGATAACG
ATAAAAAACGAGATGACCATCATTAATTAAAGGTACCTAATTATCTTAGGTGGCTGAATG
AATGTAATGGGTTCATCTCGTTTTGTTTGTTTATGATAGTGATTTTATTTTCAATTTGAA
TTATCCAAAAATAAGTAAAGCGACGGGGATGGTGATTAATAGCGACAATGCCACGCGTAA
AAACCAAATGATGATGAGTTTCCAGACAGGTATTTTAATTTCAGTTGCTAGTATACATGG
CACTAATGCTGAGAAAAAGATAATGGCTGATACGCTTACTACACCGACGACAAATTTAGT
ACTCATTGCAGCTTTAGTTACTAACAAAGATGGTAAAAACATTTCTACAATAGAAATCGC
TGAAGCTTTTGCAAGTACAGCCTGATCAGCAATTGGGAAAATATAAATAAATGGATAGAA
TATATAGCCAAGCCAATCAATGAATGGTGTATAGTTCGCTACAATCAGTCCTAAAAAACC
AATCGATAATATAGAAGGCAAAATACCAACAGTCATTTCTAAACCGTCTTTCAAATTGTC
CCAAACGTTCTTCACGAGGGAAGGTGTTAATGCATTTTGTTTCATCGCCTCTGCATATGC
AGTTTTCAGTCTGCTTCCTTCAATAGCAACTTCTTGTTCTCCTTCTTGTCCGTTATAATA
TTCTGTTGATTCATTGGTGATTGGCGGTAGCCATGCAGTAATTGCAGTCACGACAAATGT
GATGACTAAAGTTATCCAAAAGTATAAATTCCAATGCGGCATTAATCCTAAAGTTTTAGC
AACGATAATCATAAAAGTTGCTGAAACTGTTGAAAAGCCAGTCGCAATAATCGTGGCTTC
TCGTTTGTTGTACATCCCTTGCTTATAGACACGATTAGTAATCAATAATCCTAAGGAATA
ACTGCCGACAAACGAAGCCACTGCATCGACAGCGGATTTTCCTGGTGTTTTAAAAATAGG
TCTCATAATAGGCTCCATATAAACACCGACAAATTCTAATAAGCCATAGCCTACTAATAA
AGAAAGCGCAATTGCACCTACTGGAATTAAGATACTTAATGGCATCATTAATTTTTCAAA
CAAAAACGGACCATAGTTAGCTTTAAATAGTATTGATGGACCGATTTTAAATACATACAT
TATACCGATTATTGCACCTGCAACTTTAAATAATGTAATGACCAAGTTTGTGATTGAAGT
CATAAAAGTACGTCTCACTATTGGTAACGCTGTACCAATTAAAATCATAATCAGTGCAAC
ATAGGGCATAAGTGGACCTATGATTGAGCGAATGGCTAGATGAACATGATCGACGAAAAT
AGTGTTGTTACCATTAATCGTAAAAGGAATAAAGAAACATAGTATGCCCACTAAACTATA
GACAAAAAAACGCCATGCACTTGGTTGTTGTGCATTAGAATGATATTGATTCATTAAAGC
AACCCCTTTGTTTAAATGAATACACAAAACTGTATGATGCATCTTCCCCTTAATGAGATG
AATCATTGTTTTAATTTAGAAAAATCTGAAAACTTACTATAATTGTATAGTTTGAATTAT
TTTCATACCAATACAAATTAACTAATTATATATAGATTGAAACTATATTACTTAATAAAA
TATTTATCTTAAATGTTGTTGTGTTGATTCAACGCCACAATTAAAAGTGATTACAAATTA
TTTGAGGATACAGATATTTGTAAATGATTAGTATCGATTTAATATCGTATTATTAAATTT
TTATTAATTTTGTAGTCTTAATCAAAAAATAATATATGTCATGTTATATTGAAGGTGCAG
TTGTTTTTCATTCTCAAGAGGGGGTCAAAAAAATACTTTTGAGGTGATTATATGTTAAGA
GGACAAGAAGAAAGAAAGTATAGTATTAGAAAGTATTCAATAGGCGTGGTGTCAGTGTTA
GCGGCTACAATGTTTGTTGTGACATCACATGAAGCACAAGCCTCGGAAAAAACACCAACG
ACTAATGCAGCGGCACAAAAAGAAACACTAAATCAACCGGGAGAACAAGGGAATGCCATA
ACGTCACATCAAATGCAGTCAGGAAAGCAATTAGACGATATGCATAAAGAGAATGGTAAA
AGTGGAACAGTGACAGAAGGTAAAGATACGCTTCAATCATCGAAGCATCAATCAACACAA
AATAGTAAAACAATCAGAACGCAAAATGATAATCAAGTAAAGCAAGATTCTGAACGACAA
GGTTCTAGACAGTCACACCAAAATAACGCGATTAACAAAACTGAACGCCAAAATGACCAG
GTTCAAAACACCCATCATGCTGAACGTAATGGATCACAATCGACAACGTCACAATCGAAT
GATGTTGATAAATCACAACCATCCATTCCGGCACAAAAGGTAATACCAAATCATGATAAA
GCAGCACCAACTTCAACAACACCCCCATCTAATGATAAAACTGCAACCTAAATCAACAAA
AACACAAGATGCAACCACGGACAAGCATCCAAATCAACAAGATACACATCAACCCGCGCA
TCAAATCATAGATGCAAAGCAAGATGATACTGTTCGCCAAAGTGAACAGAAACCACAAGT
TGGCGATTTAAGTAAAAATATCGATGGTCAAAATTCCCCAGAGAAACCGACAGATAAAAA
TACTGATAATAAACAACTAATCAAAGATGCGCTTCAAGCGCCTAAAACACGTTCGACTAC
AAATGCAGCAGCAGATGCTAAAAAGGTTCGACCACTTAAAGCGAATCAAGTACAACCACT
TAACAAATATCCAGTTGTTTTTGTACATGGATTTTTAGGATTAGTAGGCGATAATGCACC
TGCTTTATACCCAAATTATTGGGGTGGGAATAAATTTAAAGTTATCGAAGAATTGAGAAA
GCAAGGCTATAATGTACATCAAGCAAGTGTTAGTGCATTTGGTAGCAACTATGATCGTGC
TGTAGAACTTTATTATTACATCAAAGGTGGTCGCGTAGATTATGGTGCAGCACATGCAGC
TAAATACGGACATGAGCGCTATGGTAAGACATATAAAGGAATCATGCCTAATTGGGAACC
TGGTAAAAAGGTACATCTTGTAGGGCATAGTATGGGTGGTCAAACAATTCGTTTAATGGA
AGAGTTTTTAAGAAATGGTAACAAAGAAGAAATTGCCTATCATAAAGCGCATGGTGGAGA
AATATCACCATTATTCACTGGTGGTCATGACAATATGGTTGCATCAATCACAACATTAGC
AACACCACATAATGGTTCACAAGCAGCTGATAAGTTTGGAAATACAGAAGCTGTTAGAAA
AATCATGTTCGCTTTAAATCGATTTATGGGTAACAAGTATTCGAATATCGATTTAGGATT
AACGCAATGGGGCTTTAAACAATTACCAAATGAGAGTTACATTGACTATATAAAACGCGT
TAGTAAAAGCAAAATTTGGACATCAGACGACAATGCTGCCTATGATTTAACGTTAGATGG
CTCTGCAAAATTGAACAACATGACAAGTATGAATCCAAATATTACGTACACGACTTATAC
AGGTGTATCATCTCATACTGGTCCATTAGGTTATGAAAATCCTGATTTAGGTACATTTTT
CTTAATGGATACAACGAGTAGAATTATTGGTCATGATGCAAGAGAAGAATGGCGTAAAAA
TGATGGTGTCGTGCCAGTGATTTCGTCATTACATCCGTCCAATCAACCATTTGTTAATGT
TACGAATGATGAACCTGCCACACGAAGAGGTATCTGGCAAGTTAAACCAATCATACAAGG
ATGGGATCATGTCGATTTTATCGGTGTAGATTTCCTAGATTTCAAGCGTAAAGGTGCAGA
ACTCGCCAACTTCTATACAGGTATTATAAATGACTTGTTGCGTGTTGAAGCAACTGAAGG
TAAAGGTACACAATTGAAAGCAAGTTAAATTCATTTTCGTAATTTAATATGCTATGCATT
TCGTGCTACTAACATGGCACAGCAGATATAAGTAACATCACAGTGTTGAATTTAAAAATA
GTAAAGTGAAATAAAGCGCCTGTCTCATTAGCGAAAACTAAAGGGACAGGCGTATCTGTT
TATGAGCTTAATAAATTGTATGAATAATATGGTTGATTGAATAACTGTTTATCATGATGA
TAAATTGAGTTTTTAAAAATAATGGTATATTACACCATTGTTATAGCGTTTAAGAAATCA
ACAACTTTACGATAAATAGTGATTGCTTCGTCATTAGGTCTACGATCAAAATCATGCTCG
TTTTTATTCACGCGTTCAAATGTTGAATGTGGAACATGATTCATGATATGTTCGCTTTCC
TCAACGGGAACATCATAATCGCCATTACAATGCGCAACGAAAACAGGTGGAAGTGTTTTA
AGTTCATTTGGTGAGATGTTGTATTTTGAATCGGTATAATCAGCAATATTAATCATATTT
ATCCATTTACCTGTGCCACGTGCATAAACGTAGATTAAAAAACGTTGTGCGATTTGATCT
TGAACAACCGGTGTTGGTGAAGTGAGTTGTGCAATCATTGTTTCGTTTACGCTTTGAGCT
ATTTTAGCGTAATAGCTATTAGTTGTTTTAAAAGGTTCAGTGTTGATGCGACTATAACCA
TAAAAATCAATAACACCATCAATATCTCTGTCTCGTGCAATTAATAGACTTAAATATGCA
CCTGATGATCTGCCAAAGGTAAAAATAGGGCAATTAGAATATTGTGATTGAATCGCATCG
AATGATGCGTAGACATCCTCAATAATGCAATCGAGACTTACTTCTGGTAATAAGCGATAA
CTTAGTTGAATTAAATCGTAATGTTCCGTAAGGATATCGATATACTGTGGGGATAAATCG
TTAGCTTTACCGAACATTAATCCACCACCGTGGATATAGACAATAGCGCCTTTTGTTGGT
TGATTTTTTGCTTTAATAATTGTGTAGGGTAATTCAAATGCATCTTTAGTAATTACTTTA
TCTTTAATTTCAGTCACGACTATACAGACTCCTTATTTTTGAAATTGATGTCATTATAAC
ACTGTATTAAATTTCCATGAAAAATAGTCTTAAGACGATGAGTCATGATAATTCTGTTCC
AATTGACGTAAAGCGTCACGGGTATGCTTCTTTAGACCTTCCCCATAATCCATCATTTTA
ACAATATCTTTAAAAGCAGCATGTGGAATGGCTAAATCTTCTAAATCTGCCATAGAAAAT
TCAAGATTGATATCATGTGGTCGGTGTTCAGCAAGTTTATGCACAAAGTCAGGTTCTGTG
ACAAAAGGCGAAGACATGCCGACCATATCTGCATGTTGTAAAGCATCTAAAGCAGACTCT
GGAGAATTAATCCCGCCACTTGCAATTAAAGGGATACGACCTGCTAAATGTTCATAGACA
ATTTGGTTAACTGGCCGACCGAAATGTTCACCTGGTGTACGAGACGTATTTTGATAAATA
TGTCGACCCCAGCTAGCGATTGCTAAATATTGGATGTTTGAAACGTCCATGACCCAATCG
ATTAATTGATTGAACTCGTCAATGGTATATCCTAAATCACTACCTCTGGTTTCTTCTGGC
GTTGCTCGAAATCCTAAAATAAAATTGTCAGGTGCTTCTTTATCAATCACTTCTTGTACC
GCACGCATAACTTCTAAACATAATCTTGCACGATTTTTTAATGAGTCGGCACTGTAATGG
TCTGTACGTTTATTCGAAAAAGTTGAGAAAAATGTTTGAATCAGCAAACGTTGTGCAATC
GAAATTTCCACACCATCAAACCCTGCTTTAATCGCGCGTAATGTAGCATCGTGATACTGC
TGAATGATACTATTGATTTTCTCATGAGACATGGCGATAACATCGTGTTCAATCGGTGAA
TGCAACGTCATAGGGCTTGGTCCATACACCTTTCCAAAATTTAAAATTGCTTGATTTGAA
AAACGACCAGCATGCGCTAGCTGAATAATAGCGAGGCTACCATGTTGTTTCATCGTAGAT
GCCATGTTAGTTAATCCAGGGATACAAGCATCATGGTCAATATTAAAGCCGTATTCAAAC
AATTGACCATAAGGTTCAATGTAAGCAGCGCCGGTGACTTGCATACCAGCTGAATTAGAG
CGACGTGCAGCATAAGCCAAGTCTGCCTTTGTAATATAGCCTTCTTTTGTTGATGCGTTT
ACGGTCATTGGTGATAATACAAAGCGATTCGAAATTTTGATGCCATTAGGTAAGTGGATT
GATTGTAAAAGTGGTTTGTATCGGTACATACTATGATTCCTTTTCTATTCAATATTGTTT
TCAAAGTACCATGGAAAGAATGAATAATCAATGATGAACAGTCTTGATAGAATAGAATTG
GTACATGGAAAACATTTTTAAAATTAAAATTAAACTAATGAATGGCATTTGTAGGTCTGA
AAATATGAATATGAAAAAGAAAAATAAAAGCGAAAAGATATAAAAGTTAATTGAAAAACG
TTATCATATACGTGGGTATATGAAGAGGGAATGGTATTAAGAACGTTAAAATGTTATGTC
GGTTTGACATGACAGGATAAGTTTGGAGATGACGGATTGGTTAAATTAAGCGTATTAGAC
TATGCCTTAATAGATGAAGGTAAGGATGCACAAAAGGCGTTGCAGGATTCAGTGACACTT
GCAAAATTAGCAGATCGACTTGGCTTTAAGCGAATTTGGTTTACGGAACATCATAATGTA
CCAGCGTTTGCGTGTAGTAGTCCAGAACTTTTGATGATGCATACATTGGCGCAGACAAAT
CACATACGAGTTGGCTCTGGTGGTGTGATGTTGCCGCACTATCGACCTTATAAAATTGCT
GAGCATTTTAGAATGATGGCAGCGTTATATCCAAATCGTATTGATTTAGGTATTGGTAAT
AATCCCGGTACTACTATGGTAAAGCAAGCTTTAGATGGAATAAATCCTACATATGATAGT
TACGATGAATCGATTTCGTTATTACGTGATTATCTTACAATAAAGGATAAACCAAGTGCG
CATACGTTAGGTGTCCAACCACACATTGATCATTTTCCAGAAATGTGGTTATTAAGTAGT
AGCGCAACATCTGCCAAAATAGCTGCCGAACTAGGTATAGGGCTTTCTGTTGGAACATTT
TTGCTACCAGATATAAATGCGATACATGCAGCGAAGGATAACATTGATATTTACAAAAAA
CATTTCCAAGCATCAACGATTAAAATGGACGCAAAGGTGATGGCATCTGTATTTGTCATT
GTAGCTGATAATGAAGCGGAAGTAGCAGCATTGCAACATGCCTTAGATGTTTGGTTATTA
GGTAAATTACAATTTGCAGAATTTGAACATTTTCCATCGGTAGACACAGCACAAAAGTAT
AAGCTTAATGATCGAGACAAAGAGGTGATTCAAGCACATCAAGCACGCATCATTGCAGGT
ACACAAGAACAGGTTAAAGCACAATTAGATGATTTCATTGCTACGTTTGAAGTTGATGAG
GTGTTAGTAGCACCGCTTATTCCAGGCATTGAACAGCGTTGTAAAACATTAAAATTACTC
GCAGAAATCTATTTGTAGCATTTTAAATAGAAGAGAAAGGATGAAGATAAGATGAAAAAG
TTAGCCAATTATTTATGGGTAGAAAAAGTAGGAGATTTGTATGTGTTTAGTATGACACCT
GAATTGCAAGATGATATTGGGACAGTAGGTTATGTTGAATTCGTAAGTCCAGATGAAGTT
AAAGTGGATGATGAAATTGTGAGTATCGAAGCATCGAAAACGGTCATTGATGTGCAAACG
CCATTGTCAGGAACGATTATTGAGCGAAATACAAAAGCGGAAGAAGAACCGACAATTTTA
AATTCTGAAAAACCAGAAGAAAATTGGTTGTTCAAATTGGATGATGTCGATAAAGAAGCA
TTCCTGGCATTACCGGAGGCTTAAATGGAAACATTAAAATCAAATAAAGCGAGACTTGAA
TATTTAATCAATGATATGCGTCGAGAGAGAAATGACAATGACGTATTGGTAATGCCATCT
TCATTTGAAGATTTGTGGGAATTATATCGAGGCTTAGCAAATGTCAGACCGGCATTACCT
GTAAGTGATGAATATTTAGCTGTACAAGATGCTATGTTAAGTGATTTGAATCGTCAACAT
GTTACGGATTTGAAGGATTTGAAGCCGATTAAAGGTGACAATATCTTTGTTTGGCAAGGT
GATATCACGACGTTAAAAATCGATGCTATTGTTAATGCTGCAAATAGTCGTTTTCTAGGA
TGTATGCAAGCTAATCATGACTGCATTGATAATATTATTCATACAAAAGCGGGTGTTCAA
GTTCGACTTGATTGTGCAGAGATTATTCGACAACAAGGGCGCAATGAAGGTGTAGGTAAA
GCCAAAATAACACGTGGATATAATTTGCCAGCAAAGTATATAATTCATACGGTTGGTCCG
CAAATACGTCGATTGCCTGTTTCAAAGATGAATCAGGACTTGTTAGCTAAATGCTATTTG
AGTTGTCTTAAGCTTGCTGATCAACATAGTTTAAATCATGTCGCTTTTTGCTGTATATCT
ACAGGTGTATTTGCTTTTCCTCAAGATGAAGCAGCAGAAATTGCTATTCGAACAGTAGAA
AGCTATCTCAAAGAAACAAATTCAACATTGAAAGTCGTGTTCAATGTATTTACAGATAAG
GATTTACAACTGTATAAGGAGGCATTGAACCGTGATGCAGAGTAGTAAATGGAATGCAAT
GTCTCTTTTAATGGATGACAAGACAAAGCAGGCTGAAGTATTGCGTACTGCGATTGATGA
AGCAGATGCGATAGTGATTGGAATTGGTGCAGGCATGTCTGCATCTGACGGATTTACATA
TGTAGGAGAGCGTTTTACGGAAAATTTCCCAGATTTCATTGAAAAATATCGCTTTTTTGA
TATGTTGCAAGCGAGTTTACATCCTTATGGCAGTTGGCAAGAGTATTGGGCATTTGAGAG
TCGTTTTATTACATTAAACTATTTAGATCAACCTGTAGGTCAGTCTTATCTCGCATTAAA
ATCCTTAGTGGAAGGTAAACAGTACCATATCATAACTACGAATGCAGACAATGCTTTCGA
TGCTGCTGAATATGATATGACTCATGTATTTCATATACAAGGGGAGTATATACTGCAACA
GTGTAGTCAGCATTGTCATGCTCAAACGTATCGCAATGATGATTTAATTCGTAAAATGGT
TGTTGCGCAACAAGATATGCTTATACCTTGGGAGATGATTCCAAGATGTCCAAAATGTGA
TGCCCCAATGGAAGTGAATAAACGTAAAGCGGAAGTTGGCATGGTTGAAGATGCTGAATT
TCATGCGCAACTACAACGTTATAATGCTTTTCTAGAGCAACATCAAGATGATAAAGTGTT
GTATTTGGAAATTGGAATTGGTTATACTACACCACAATTTGTGAAGCATCCTTTTCAGCG
TATGACACGTAAAAATGAAAATGCCCTTTATATGACGATGAATAAAAAAGCATATCGCAT
TCCGAATTCAATTCAAGAACGTACCATACATTTGACTGATGATATCTCAACATTGATTAC
AGTAGCACTCCGGAACGACAGCACAACGAAAAATAACAACATTGGAGAGACAGAAGATGT
ACTTAATAGAACCGATTAGAAATGGAGAATATATTACTGATGGTGCGATTGCACTCGCTA
TGCAAGTTTATGTTAACCAGAATATCTTTTTAGATGAAGATATTTTATTTCCTTATTATT
GTGATCCAAAAGTGGAAATTGGACGTTTTCAAAATACTGCTATAGAAGTGAATCAAGATT
ATATAGATAAACACAGTATTCAAGTAGTTCGCCGAGATACTGGTGGTGGCGCTGTGTATG
TTGATAAAGGTGCCGTTAATATGTGTTGTATTTTAGAACAAGACACTTCAATTTATGGTG
ATTTTCAACGATTTTATCAACCAGCTATAAAGGCGTTGCATGCATTAGGTGCGACAGATG
TGATACAAAGCGGTAGAAATGATTTAACATTGAATGGTAAAAAAGTGTCAGGCGCCGCAA
TGACATTAATGAACAATCGTATTTATGGCGGTTATTCGCTATTACTTGATGTTAATTATG
AAGCAATGGATAAAGTGTTAAAGCCTAATCGCAAAAAGATTGCATCGAAAGGGATTAAAT
CTGTGCGTGCACGTGTTGGTCATCTTAGAGAAGCACTGGATGAAAAGTATCGTGATATAA
CCATTGAAGAATTTAAAAATTTAATGGTGACGCAGATTTTGGGAATCGATGACATTAAAG
AGGCAAAACGATACGAATTATCTGATGAAGATTGGGAATCGATTGAAGAATTGGCGAGTA
AAAAGTATAAAAATTGGGATTGGAATTATGGGAAGTCACCCAAATATGAATATAATCGAA
GTGAAAGATTATCATCAGGTACTGTAGATATTACCATTTCTGTTGAACAAAATCGTATTG
CAGATTGTAGAATTTTTGGTGATTTCTTTGGACAAGGTGACATAAAAGATGTGGAACAAG
CATTACAAGGAACAAAAATGACAAGAGAAGATTTAACGCATCAGTTAAAGCAATTAGACA
TCGTTTATTATTTTGGTAATGTTACGGTGGAATCATTGGTTGAGATGATTTTAAGTTAAT
TTTGTTTAGGCGTTAATGTCGCACCCTCGTTAAACATTATTTAATATAATACAAAAACAC
CGTCCATAAGTAAGTGGCTTTCCTCTTGATAAAAGGGGCATTCACTCAATATGTGACGGT
GTTTTATATTTTTACGTTAGCACTATTGCTGTGGCTTTTGACGACCTTTTAATAAAATTG
CTGTCGCACCTACGATAATAATAAATAGAATCGCACCAAATAATCCCATATATTTTACTG
CGTTACCGAACACGATACCGACAGCTAAAAAGTCTGTATCTGAGAAAGTTGTTGCAGCAC
CACCTAATTCGCCTAAAAATGGCAAGAATAATAATGGTAAAAACGTTATTAGGATACCAT
TTAGAGCGGCGCCAGCAACAGCACCTTTAATACCGCCTCTTGCATTACCGAATACAGCAG
CCGTTGCACCTAAGAAGAAGTGTGCAACTACGCCAGGTAAAATGACGACGCCACCAAATA
AGAATAAGATAAACATACCGATGACACCTGTAATAAAGCTGACAAAGAATCCAATTAGTA
CTGCATTTTGTGCATAAGGGAACACAATAGGGCAGTCTAATGCAGGTTTAGAATTTGGTA
CAAGCTTTTCAGAAATGCCTTTAAATGCTGGGACGATTTCAGCTAAGATTAAGCGAACGC
CCGTTAAAATAATGAATACACCAGCAGCAAATGTCACGCCTTGAATTAATGAAAAGACAA
TAAAGTTTTGACCATCACTAATAGATTCGTGTACATAACTAACGCCCGCAAATAAGCATG
CGATGAAGTAAAGTAATGCCATCGTAATCGAGATACTAATTGTACTTTCTCGCAAGAAAC
TTAATCCTTTTGGAAATTTAATCTCTTCCGTTGATTTAGACTTACCTTTGAATAATTGAC
CTACAGCACCTGCGGCAAAGTAACTGATTGAGCCGAAATGACCTAACGCTACTTGATCAT
TCCCTGTAATTTTTCGCATCGTAGGTTGGAGTAATGCAGGTAAGACTGCCATGATTAATC
CTAATACGAGTGCGCCGATAACAATCGTTAGCCAGCCTTTAATATGACTGACTGTTAAAA
TGATTGCTAAAAACGCAGCCATGTAAAATGTATGATGACCTGTTAAAAAGATATATTTTA
AATTAGTGAAGCGGGCAATTAAAATATTAACAATCATGCCACAGACCATGATGAGTGCAG
CTGTTGTTCCAAAATCTTTTAAGGCTAGTGAGACGATAGCTTCGTTATTAGGTACGATAC
CTTGCACACCGAATGCGTGTTGGAATATTTTGCCGAATGGCTCAAGAGATCGAACGACGA
CATCAGCACCTGCACTTAAAATTAAGAAGCCTAATATCGTTTTAATGGTTCCTGAAGTGA
TTGTTGCGGCAGGTTTTTTCTGAACGATTAAACCTATAAAGGCAATCAGTGCAACAAGAA
TGGCTGGTTGACTTAAAATATCGACTATAAAATTAAGGATTGCTTGCATAGGTCGTACCT
CCTTTAAATCATGTTAAGTTGTTGTAATTTTTCTGCGAGCTTTTGTTGTAATTCAGCTTT
GTCTAAAATATTATCAAGAACTAAGACATCCCCTAGACGTTCGGCATTTTCAGCTAAATC
TCTACCACAAATAAACAAGTCAGCCATCTCTGGACTTGCTGTCATAATGTCACTATGTTC
AACTTCGATATCAGATGGTGCATTAAGTTGCCTAAGTGCTTCTTGTGCGTTCATTTCTAC
CATAAAACTACTTCCTAAACCGTGGCCACATACTACTAAAATTTTCATATTAATCATGCT
CCTTTAAAATGTTTTTAATGTCTTGTGCGTTTGTTGCAGTTAATAGTTGCTGGACTGTTT
GGTTATCGCCCAGTACGGTTGCTAAATTTTGTAATACAGATAAGTGTGAATGATTGTCGA
TGGCACTCAATACAAAAATGAGTGATGCGTAGTGATCTTCATCACAAAATGCCACATGTT
GATTCAACTTTAATAGACTTAAACCAACTTGATGTACGTCATTGTTTGGTCTTGCATGTG
CAATTGCAATTTCAGGTGCGATAACGATATAAGGTCCAAGCTCATTAACGCTATCAATCA
TTACTTGAACATAGCCTTGTTCAATAATTTGTTCTTGTAGTAATGGCTGAGAAGCTATAG
TTATAGCTTCAGTCCAATCATTTACTTGTTCTTTTACAATGATGCGTGTTGTTGACAAAA
TGTCTAATGACACGTTATTAAGCCTCCTTTGTCATAGTTAAAGCAATGTGTTGTTTAATT
TTAAAAATATTCCCATCTAAGAAATCTTGTCGATATAAGTCGTTGCTTAAGCATTCGCTT
AACTGTCCCAATGCCTTTAAATGTGCATTGGGGTGGTCTGTTGCTAATGTAATTACAAGG
TGAACGGGATCGTTAGCTTTACTACCAAAAATAATCCCTTCAGTGAAATAAGTTAGTGTG
AAACCTACACCATTCTGTACATAATCAGTACCAGCGTGAATAAGTGCAATATGTGGACTA
ATGACCATATATGACCCGAATTGTTCTAATTGTTTTAAAATTGCAGCTGTATAATTTGAA
TTGACAATGCCATCATTGATTAAAGGTTGCACAGCCACTGTAATTGCCGATTCAATTGAT
AATGGTTGTTTATTTATTATGATGCGATGTTCAGGCAATAAATCTGCGAGTGACTTGCCA
TCAGTTGCCATTTTCATGACTCGTTGTTCTCTTGAGTCATTGATAATTTGATTCAATTTT
TGACGAGATTGCTGGTTGATAAATGGATCGACATGAATAACTGGTACAGCTGAGATTTCA
CAAGGTACTGTTGAAATGACATAATCAATGTTATCTTGCAATAATCGACTTTCTTCCAAT
TGATAAATGGAGTAGGCATCCCAAATGTGAAACTCAGGATACAGATGATTTAGTTTTGAT
TTTAAAAGTTGCGACGTGCCTATACCAGAACCACATAGTAAGACAACCTTAATCATTGAT
TGTTTATGTGTTGCAACACGCTCTATACTTGATGCGAAATGAATTGTAATGTATGTTAAT
TCATCTTCGTTGAAGCGAATAGCAGCATCTTGTTCAATTGGGCTAATATGCTTGCTAACG
GCTTCAATGATTTGAGGATAGCGACGCATAACTTCTTGCCTCAAAGGATTAGGTTGTAGC
ATATCGTATTTAATACGATGTATAGCTGGTTTGATATGTGTGATCAGACTGGTATGCAAC
TTGTTGTCTTTTGACATGTCAATGCCTAATTCTTGGCTAACACAAGTGATCAATTCATGT
ATATTTTGCGATAAATCATGGTATTCAAAGGTAATTGAAGATGCTGTATGTTCGGTCATT
TTAGAGCCTAGTAAATGTAACGTGATAAAGATAATTTCAGACTCTGGAAATGTGACATTA
CAACTGCGTTCTAAGTTTTCTATCAGTTTTGAAGCAATAGCATACTGATTAGTATGTCGC
CATTTATCAATTTCATTGATAGGTATATCGAACGAAAAATTTTCATTTAAACGCTGAATG
GCAATGAGTATATGATAGATTAAGCCATCGATAGCCGACTGAACTAATTGATAATTTTCA
CTATTTAATGTCTTAATAATGGCACGGCGAACCAATGCGATAGATTCTGAATTAAAGATA
TCAGCCTCTATAAAAGGTGCAGCTTGTTTCATATATTGATGTATAAAGTGTGCATACGCT
TTACGATAATGATCTTCCTCACCAATAATATTGAATCCTTTATTGTGGACATAATTTAAC
TTTAAATGGTATTGATCTAGTTGGGCTTGAATCATTTTAATATCATCTGCAATTGTCCGA
CGCGAAACATTAACATCTTGTGCAAGTTGCTTTGTTGAAACAGGATCAGTTGTTTCGAAT
AACTTTAAAGCGATATGTGTGAGTCGCTCATCTTTTGAAAAATGAATTTGATTCGTTAGA
TTGTGCTCTAATTCATTTAATATCGTTGTGTTAGCTGTTGTTACTTTGATGCCTGCAGCT
TTATTACGGCTGACTTGGTAATGATAAGTTTCAGCATATTGCTCAATATATGCTATATCA
TATTGAATGGTACGAGGTGATACACCAAGTTGATTAGCAATGGTATTGATTGGAATAAAC
GTTTGCTCATGAATTAAAAGATACAAAATTTCGATTTGTCTATAACTTAACAACGTAATA
TCCTCCTGTTTGTAATTGTAAGCGATTTCTTAAAAACGTAGATATGCAATCTCTTTCATA
TTTTAATCCGAAAAATTGCATATCAAAATGTTTATGGCGCAAGATTTTATAGGAACTTTT
AAAATAAATTAGATTTTCATGTTGACAATTTAAAAATGTCGCAGTATATTTAGTTAGACA
TCTAACGAAATGGTGGTGCAATAAATGGAATTCACTTATTCGTATTTATTTAGAATGATT
AGTCATGAGATGAAACAAAAGGCTGATCAAAAGTTAGAGCAATTTGATATTACAAATGAG
CAAGGTCATACGTTAGGTTATCTTTATGCACATCAACAAGATGGACTGACACAAAATGAT
ATTGCTAAAGCATTACAACGAACAGGTCCAACTGTCAGTAATTTATTAAGGAACCTTGAA
CGTAAAAAGTTGATTTATCGCTATGTCGATGCACAAGATACGAGAAGAAAGAATATAGGA
CTGACTACCTCTGGGATTAAACTTGTAGAAGCATTCACTTCGATATTTGATGAAATGGAG
CAAACACTCGTATCGCAGTTATCTGAAGAAGAAAATGAACAAATGAAAGCAAACTTAACG
AAAATGTTATCTAGTTTACAATAAATGGTAAGCGTGACTGGTAGAAATCAGTCACTTTAT
CTTTAATGTTATAGTTAGATATCTAATTGTTAGTGAGCTAATTATTGAAAAAGACAAGGA
GTATTGAACAATGAAAGACGAACAATTATATTATTTTGAGAAATCGCCAGTATTTAAAGC
GATGATGCATTTCTCATTGCCAATGATGATAGGGACTTTATTAAGCGTTATTTATGGCAT
ATTAAATATTTACTTTATAGGATTTTTAGAAGATAGCCACATGATTTCTGCTATCTCACT
AACACTGCCAGTATTTGCTATCTTAATGGGGTTGGGTAATTTATTTGGCGTTGGTGCAGG
AACTTATATTTCACGTTTATTAGGTGCGAAAGACTATAGTAAGAGTAAATTTGTAAGTAG
TTTCTCTATTTATGGTGGTATTGCACTAGGACTTATCGTAATTTTAGTTGCTTTACCATT
CAGTGATCAAATCGCAGCAATTTTAGGGGCTAGAGGTGAAACGTTAGCTTTAACAAGTAA
TTATTTGAAAGTAATGTTTTTAAGTGCGCCTTTTGTAATTTTATTCTTCATATTAGAACA
ATTTGCACGTGCAATTGGGGCACCAATGATTTCTATGATTGGTATGCTAGCTAGTGTAGG
CTTAAATATTATTTTAGATCCAATTTTAATTTTTGGTTTTGATTTAAACGTTGTTGGTGC
AGCTTTGGGTACTGCAATCAGTAATGTTGCTGCTGCTCTGTTCTTTATCGTTTATTTTAT
GAAAAATAGTGACGTTGTGTCAGTTAATATTAAACTTGCGAAACCTAATAAAGAAATGCT
TTCTGAAATCTTTAAAATAGGTATTCCTGCATTTTTAATGAGTATCTTAATGGGATTCAC
AGGATTAGTTTTAAATTTATTTTTAGCACATTATGGAAACTTCGTGATTGCAAGTTATGG
TATCTCATTTAGACTTGTGCAATTTCCAGAACTTATTATCATGGGATTATGTGAAGGTGT
TGTACCATTAATTGCATATAACTTTATGTCAAATAAAGGTCGTATGAAAGACGTTATCAA
AGCAGTTATCATGTCTATCGGCGTTATCTTTGTTGTATGTATGATTGCTGTATTTACAAT
TGGTCATCATATGGTCGGACTATTTACTACTGATCAAGCCATCGTTGAGATGGCGACATT
TATTTTGAAAGTAACAATGACATCATTATTATTAAATGGTATAGGTTTCTTGTTTACTGG
TATGCTTCAAGCAACTGGTCAAGGTCGCGGTGCTACAATTATGGCCATTTTACAAGGTGT
GGTTATCATTCCAGTACTATTTATTATGAATGCTTTGTTTGGACTAACAGGTGTCATTTG
GTCATTATTAATTGCTGAGTCACTTTGTGCTTTAGCAGCAATGTTAATCGTCTATTTATT
ACGTGATCGTTTGACAGTTGATACATCTGAATTAATAGAAGGTTAAATATTTCGTACACT
TCTGGCTGAGTATATTTCGGTCGGAAGTGTATTTTTCAAATAAAAAATAAATATATGATA
CGATTATGAAAAAATAAAGTGAGAATGGCATATGTATAAATCTAAAATACTGTTGAAATA
TATTTTTAGTGAAGAATCAGAAGTTAAAGATTTAACTGAAGAAAAATATAATCAAGATTA
CGAAGCATTAACATTTAGCTTTAAAGAGGAAACATATCAAAGTAGGTTAGCTAAGAAAAC
ACCGACTAAAGCAGGGTATTTTGTTATATGTTGGACAAAAGACGAGAACAATTGTAATCA
ACCATACTCAAAAGAGGCATTTGCAGATTACTTAATGATTATAGTTATTGATGAAGAATT
AAGCGGTTATTTTTTATTTCCTAGGGAATTATTGATAGAAAAAGGTATCTTAACTACATT
TGAACATAAAGGTAAGATGGCTTTTAGAGTTTATCCTAAGTGGTGTAATCAATTGAATAA
AAGAGCAGAGCAAACACAAAAGTGGCAATGTAAATATTTTTTGAATACTAATTAAAAAGT
CATATGGTTGAACTTATAAGAGATGAATATATCATCTTTCGATAAGATAACCATATGACT
TTATTTTTTATCATTTAATGATGAACGGTTTCTTGTCCTACTTTATTCCAAGTGAGGATA
AAGCTCAACATTGCAAACACACTGATTGCTGTTAATAAAATAAAACCGACATCCCATCCG
AATTTATCAACTACAGCACCTAAGACGATGTTGGCCATTACAGCACCAAACAGATAACCA
AATAATCCTGTTAATCCAGCTGCTGTGCCAGCTGCTTTTTTAGGTACATAATCTAATGCT
TGTAAACCAATTAACATAACTGGTCCATATATTAAGAAACCAATGGCAATTAATGAGACA
TTGTCTAACCAAGCATTGCCTGGAGGATTTAACCAATAAATTAATACAAATACTGTGACA
CCTAACATAAAGAAGAAACCTGCAGGTCCACGACGACCTTTGAATAATTTATCAGAAATG
TAACCACATAATAATGTACCAGGAATTCCAGCCCATTCGTATAAGAAGTATGCCCAACCT
GATGCTTTTAAGTCGAAATGTTTTTCTTCACTTAAGTAGACTGGCGCCCAATCAAGTACA
CCATAACGCACGAAATAAACAAATATATTTGCAAAGGCAATTGCCCATACCCATTTATTG
TTCAGTACATATTTAAATAAAATTTCTTTTGTAGTTAATTCTGTTTCTAATGTTTTCTTA
TCGCTTGTAGCAAAGTCATTTTTATAAATTTCGATTGGAGGTAAACCTTGAGATTGAGGT
GTGTCTCTAATCAATACGTATGAAATTGCGGCAATGATAAGTGCTAAGAGTGCAGGGTAA
ATGAATACACCTTCGAAACCTTTTAAATAACCAAAGTTGATAAATGCTGTTGTTGTAATA
CCCCAAGCAGCAATAGGTGCCATAATACCTCCACCAACATTATGCGCAACGTTCCAAAGG
GCAGTCTTACTTCCGCGTTCACTTACACTAAACCAGTGAACGAGAACACGGCCTGAAGGT
GGCCAGCCCATACCTTGAAACCATCCATTTAAGAATAATAGGACAAACATAATACCGATA
CCTGATGTAAAGAACGGTACAAATCCCATTAACAAATTGACGATAGCAGTGAGTACTAAT
CCAAGAACTAAGAATATCCGAGCATTGCTCCGATCACTTACAGTACCCATAAAGAACTTA
CTAAATCCATATGCGATGGAAACAGCAGAAAGTGCAAAACCTAGTTCCGCTTTTGTAAAA
CCTTGCTCTTGCAATGCCGGCATCGCTAATGAAAAGTTTTTACGTAATAAATAGTATCCA
GCGTAACCGATGAAAATACCAAGAAATACTTGGAGACGTAATCGTTTATAGGTATCATCT
ATCTGATTTTCTGGCAAAGGCTTAATATGCTTTGCAGGTTTAAGAAAATTCATAAAATCC
TCCTTAATATGTATTTATATGCATTTTGTGCGATAAACTTATATTAGACATGTATGAAAG
CGTTGTCAATATACTTTTGTGAAATCTTGAAGATTTAGTTTTTGAAGTATTTTATAAACG
TTTAGAAAAAATAAATTGCCACACATAAATTTATAATTATGCAATTATTATGGCGTTTTA
CATACTAGCTGTGTATCTACGAATGAGTGCAAACATATTTTTATTTGCAGAAAAGGGGTA
AATGGCATATAACTATCTTTTTTATGTAAGTTGGTATAAAATTTATACTAATAGGAGGGA
TAGTATGAATATAGTAGGGCATCATCACATATCCATGTATACAAAAGATGCAAAACGTAA
TAAGGATTTTTACACAAATGTCCTTGGATTACGATTGGTTGAAAAGTCGGTTAATCAAGA
CAATCCTTCAATGTATCATTTGTTTTATGGGGACGAAGTAGGTACAGCCGGAACAATTTT
AAGCTTTTTTGAAATTCCCAATGCGGGTCATAAGCAGCCAGGTACTGAAACGATTTATCG
ATTTTCATTATTAGTACCAAATCAAGCGGCACTTCATTATTTTGAAAAACGTCTTGAGAA
TAATGGTATTAAGTCTGAACATTTGTACTATCTTGGACAAGAAGGTGTTGTTTTTAAAGA
TGAAGACGACTTAGAAATCATACTGCTTGTTAATGATAGTTTTGAAGTACCACATCAATG
GCAACATAACGCTTATAGTGAAATACCTCAAGCATATCAAATTTTAGGAATAGGGCCAGT
AGAATTAAGAGTTAGAAATGCAGCGTGTACGGTAGAATTTTTGGAAAATGTCTTAGGTTA
TCGCAAAAGAGATAATAAATCATTCGATGTGCTGACATTAGCACCACAAGGTTTATATTC
GGATTTTGTAGTTATTGAGCAACAGGGACAACGTGAAAGACCTGGACGAGGTTATATCCA
TCATATTGCAGTTAATACACCACAAATGAGTGACTTAGATGTAATTTACAAGAAATTACA
ACAACAACCACAAAGTAATTCGGGTATAATTGATCGCTATTTCTTTAAATCATTATACTA
TCGCCATAATTCAATTATGTATGAATTTGCGACTGAAGCGCCTGGATTTACTATTGATAC
ACCTGTTGAACAATTAGGAAGTCAATTGAACTTGCCCGACTTTTTAGAAGCAGAACGTGA
ACAAATTGAAAGTAAGTTACACGAAATATAAAGGAGAATGTTTAATGGCAAAATTAGAAA
TGAATAAAAATACGCCTCTTGAGTTTGGTTTGTATTCCTTAGGTGATCATTTATTGAATC
CATTTAAAGGTGAAAAAGTTAGTTATGAGCAACGTATTAATGAAATTATTGAAGCAAGTA
AATTAGCAGATGAAGCGGGTATTGATGTTTTTGCAGTTGGTGAAAGTCATCAGGAGCATT
TTACAACACAGGCACATACGGTTGTGTTAGGTGCAATTGCCCAAGCGACAAAGCATATTA
AAGTTTCAAGTTCTTCAACGATTATTAGTGCAACAGATCCTGTAAGAGTATTTGAAGACT
TCGCGACATTAGATTTGATTTCTCATGGTAGAGCCGAAATTGTGGCTGGTAGAGCATCAA
GAACAGGTATTTTTGATTTGTTTGGCTATGATTTAAAAGACTATGATGAATTGTTTGAAG
AAAAATTAGGTTTACTTTTAGAGTTAAATAAAACTGAACGTATTACTTGGTCTGGAAAAT
ATCGTCCAGAACTTAGAAATATGAAAATATTCCCAAGACCAATCGATAATACATTGCCAA
TATGGCGTGCTGTTGGTGGTCCACCTGCAAGTGCTATCAAAGCGGGGAAACAAGGTGTGC
CAATGATGATTACAACCCTTGGTGGCCCAGCAATGAACTTTAAAGATTCTATAGATGCTT
ATCGTCAAGCAGCAACTGAAGCAGGTTTCGATGCTTCGCCCAAGTCTTTACCAGTAAGTA
CAGCGAGTCTGTTTTATACAGCTGAAACAACTCAGGATGCTATGAGAGAATTTTATCCAC
ATTTGAATACAGGGATGTCATTTATTCGTGGCGTTGGTTATCCGAAACAGCAATTTGCTA
ATTCACCAGATTATAGAGAAGCGCTAATGGTTGGAAGCCCGCAACAAATTATTGAAAAGA
TATTGTATCAACACGAGTTGTATGGTCATCAACGTTTTATGGCACAGCTTGATTTTGGCG
GTGTGCCATTTGAAAATGTAATGAAGAATATAGAGTTAATTGGCAACGACATTATACCGG
CGATTAAAAAGCATTTATCAAAATAGGAGGGGCGTCATCATGAATATTGTATTATTGTCA
GGTTCCACAGTAGGTTCTAAAACGAGAATTGCTATGGATGATTTAAAAAATGAACTAGAA
[truncated: 2,507,005 more chars]
