# Supplementary material for: Molecular Characterization of Chimeric Staphylococcus aureus Strains from Waterfowl
Source: Microorganisms. 2024 Jan 3;12(1):96. doi: 10.3390/microorganisms12010096 (PMC10821479; doi:10.3390/microorganisms12010096)
Supplement: Supplementary file 1 [file microorganisms-12-00096-s001.zip › Supplemental File 1h_Nanopore Sequence of Goat isolate 17CS1042.fasta]

>>Staphylococcus aureus Goat isolate_Jena_17CS1042_S.aureus_260917_BC22_contig_1_[completeness=complete] [topology=circular] [location=chromosome]
CGATTAAAGATAGAAATACACGATGCGAGCAATCAAATTTCATAACATCACCATGAGTTT
GGTCCGAAGCATGAGTGTTTACAATGCTTGAATACCTTATACAGTTCTTATACATACTTT
ATAAATTATTTCCCAAGCTGTTTTGATACACACACTAACAGATACTCTATAGAAGGAAAA
GTTATCCACTTATGCACATTTATAGTTTTCAGAATTGTGGATAATTAGAAATTACACACA
AAGTTATACTATTTTTAGCAACATATTCACAGGTATTTGACATATAGAGAACTGAAAAAG
TATAATTGTGTGGATAAGTCGTCCAACTCATGATTTTATAAGGATTTATTTATTGATATT
TACATAAAAATACTGTGCATAACTAATAAGCAGGATAAAGTTATCCACCGATTGTTATTA
ACTTGTGGATAATTATTGACATGGTGTGTTTAGAAGTTATCCACGGCTGTTATTTTTGTG
TATAACTTAAAAATTTAAGAAAGATGGAGTAAATTTATGTCGGAAAAAGAAATTTGGGAA
AAAGTGCTTGAAATTGCTCAAGAAAAATTATCAGCTGTAAGTTACTCAACTTTCCTAAAA
GATACTGAGCTTTACACGATCAAAGATGGTGAAGCTATCGTATTATCGAGTATTCCTTTT
AATGCAAATTGGTTAAATCAACAATATGCTGAAATTATCCAAGCAATCTTATTTGATGTT
GTAGGCTATGAAGTAAAACCTCACTTTATTACTACTGAAGAACTAGCAAATTATAGTAAT
ATTGAAACTGCTACTCCAAAAGAAACAACAAAACCTTCTACTGAAACAACTGAGGATAAT
CATGTGCTTGGTAGAGAGCAATTCAATGCCCATAACACATTTGACACTTTTGTAATCGGA
CCTGGTAACCGCTTTCCACATGCAGCGAGTTTAGCTGTGGCCGAAGCACCAGCCAAAGCG
TACAATCCATTATTTATCTATGGAGGTGTTGGTTTAGGAAAAACCCATTTAATGCATGCC
ATTGGTCATCATGTTTTAGATAATAATCCAAATGCCAAAGTGATTTACACATCAAGTGAA
AAATTCACAAATGAATTTATTAAATCAATTCGTGATAACGAAGGTGAAGCTTTCAGAGAA
AGATATCGTAATATCGACGTCTTATTAATCGATGATATTCAGTTCATACAAAATAAAGTA
CAAACACAAGAAGAATTTTTCTATACTTTTAATGAATTGCATCAGAATAACAAGCAAATA
GTTATTTCGAGTGATCGACCGCCAAAGGAAATTGCACAATTAGAAGATCGATTACGTTCA
CGCTTTGAATGGGGGCTAATTGTTGATATTACGCCACCAGATTATGAAACTCGAATGGCA
ATTTTGCAGAAGAAAATTGAAGAAGAAAAATTAGATATTCCACCAGAAGCTTTAAATTAT
ATAGCAAATCAAATTCAATCTAATATTCGTGAATTAGAAGGTGCATTAACGCGTTTACTT
GCATATTCACAATTATTAGGAAAACCAATTACAACTGAATTAACTGCTGAAGCTTTAAAA
GATATCATTCAAGCACCAAAATCTAAAAAGATTACTATCCAAGATATTCAAAAAATTGTA
GGCCAGTACTATAATGTTAGAATTGAAGATTTCAGTGCAAAAAAACGTACAAAGTCAATT
GCATATCCGCGTCAAATAGCTATGTACTTATCTAGAGAGCTTACAGATTTCTCATTACCT
AAAATTGGTGAAGAATTTGGTGGGCGTGATCATACGACCGTCATTCATGCTCATGAAAAA
ATATCTAAAGATTTAAAAGAAGATCCTATTTTTAAACAAGAAGTAGAGAATCTTGAAAAA
GAAATAAGAAATGTATAAGTAGGAAACTTTGGGAAATGTAATCTGTTATATAACAGCACT
AATAATAACTATCATTTTTTACATTTCTATATGCTAATGTGGCAAGATGAGCAAAACTCA
TTTTGTGGATAATGTTTAAAAGTCATACACACCATACACAAGTTATCAACATGTGTATAA
CTTCGCCAAATCTATGTTTTTAAGACTTATCCACCAATCCACAGCACCTACTACTATTAC
TAAGAACTTAAAACCTATATAATCATATATAAACGACTGGAAGGAGTTTTAATTAATGAT
GGAATTCACTATTAAAAGAGATTATTTTATTACACAATTAAATGACACATTAAAAGCTAT
TTCACCAAGAACAACATTACCTATATTAACTGGTATCAAAATCGATGCGAAAGAACATGA
AGTTATATTAACTGGTTCAGACTCTGAAATTTCAATAGAAATCACTATTCCTAAAACTGT
AGATGGCGAAGATATTGTCAATATTTCAGAAACAGGCTCAGTAGTACTTCCTGGACGATT
CTTTGTTGATATTATAAAAAAATTACCTGGTAAAGATGTTAAATTATCTACAAATGAACA
ATTCCAGACATTAATTACATCAGGTCATTCTGAATTTAATTTAAGTGGCTTAGATCCAGA
TCAATATCCTTTATTACCTCAAGTTTCTAGAGATGACGCAATTCAATTGTCGGTAAAAGT
GCTTAAAAACGTGATTGCACAAACGAATTTTGCAGTGTCCACCTCAGAAACACGCCCAGT
ACTAACTGGTGTGAACTGGCTTATACAAGAAAATGAATTAATATGCACAGCGACTGACTC
ACACCGCTTGGCTGTAAGAAAGTTGCAGTTAGAAGATGTTTCTGAAAACAAAAATGTCAT
CATTCCAGGTAAGGCTTTAGCTGAATTAAATAAAATTATGTCTGACAATGAAGAAGACAT
TGATATCTTCTTTGCTTCAAACCAAGTTTTATTTAAAGTTGGAAATGTGAACTTTATTTC
TCGATTATTAGAAGGACATTATCCTGATACAACACGTTTATTCCCTGAAAACTATGAAAT
TAAATTAAGTATAGACAATGGGGAGTTTTATCATGCGATTGATCGTGCATCTTTATTAGC
ACGTGAAGGTGGTAATAACGTTATTAAATTAAGTACAGGTGATGACGTTGTTGAATTATC
TTCTACATCACCAGAAATTGGTACTGTAAAAGAAGAAGTTGATGCAAACGATGTTGAAGG
TGGTAGCCTGAAAATTTCATTCAACTCTAAATATATGATGGATGCTTTAAAAGCAATCGA
TAATGATGAGGTTGAAGTTGAATTCTTCGGTACAATGAAACCATTTATTCTAAAACCAAA
AGGTGACGACTCGGTAACGCAATTAATTTTACCAATCAGAACTTACTAAAAATAAATATA
AATAAAGGATGACGTGATTAATTAAAACGTCATCCTTTATTTTTTGGCAAAAATAATTCT
AGATTCATATGTAAAATAAATTTGACAGCATTTTAAACAGCAAATAAAAGACGCCAATTA
AATTTATGACAAATGTATCCAAAATTTAATAAGTGTGCTTATATGCCCTTTAAATTTAAA
ATTTTAATAGTCAATAACAAGTTGAATATAAAAGTTAAACGCCGTTAAATAGCGTTAAAA
AATTGAAAATGACAGTATTGCCAAAAAATAAGAATTAATTATTTATATGTAAACGGTTTC
TACCTCTATTTTAAATGAAATTTGTGACAAAAAAAGGTATAATATATTAATGACATACAA
AGAAATGGAGTGATTATTTTGGTTCAAGAAGTTGTAGTAGAAGGAGACATTAATTTAGGT
CAATTTCTAAAGACAGAAGGGATTATTGAATCTGGTGGTCAAGCAAAATGGTTCTTGCAA
GACGTTGAAGTATTAATTAATGGAGTGCGTGAAACACGTCGCGGTAAAAAGTTAGAACAT
CAAGATCGTATAGATATCCCAGAATTACCTGAAGATGCTGGTTCTTTCTTAATCATTCAT
CAAGGTGAACAATGAAGTTAAATACACTCCAATTAGAAAATTATCGTAACTATGATGAGG
TTACGTTGAAATGTCATCCTGACGTGAATATCCTCATTGGAGAAAATGCACAAGGAAAGA
CAAATTTACTTGAATCAATCTATACCTTAGCTTTAGCAAAAAGTCATAGAACGAGTAATG
ATAAGGAACTCATACGTTTTAATGCTGATTATGCTAAAATAGAAGGTGAGCTTAGTTATA
GACACGGCACGATGCCATTAACAATGTTTATAACTAAAAAAGGTAAACAAGTCAAAGTGA
ATCACTTAGAGCAAAGTCGTCTAACTCAATATATTGGACACCTCAATGTGGTTCTATTTG
CGCCAGAAGATTTGAATATTGTAAAAGGCTCTCCTCAAATAAGACGACGCTTTATAGATA
TGGAGTTGGGCCAAATTTCTGCTGTTTACTTAAATGATTTAGCTCAATACCAACGTATTT
TAAAGCAAAAGAATAATTACTTAAAGCAGTTACAATTAGGCCAAAAAAAGGACTTAACAA
TGTTAGAAGTATTAAATCAGCAGTTTGCTGAATATGCAATGAAAGTAACTGATAAACGTG
CACATTTTATTCAAGAGCTAGAGTCGTTAGCTAAACCGATTCATGCTGGTATCACAAATG
ATAAAGAAGCGTTGTCGCTGAATTATTTACCTAGTCTTAAATTTGACTATGCTCAAAATG
AAGCGGCACGACTTGAAGAAATTATGTCTATTCTTAGCGATAATATGCAAAGAGAAAAAG
AACGAGGCATTAGCTTATTCGGACCACATCGAGATGATATAAGTTTTGATGTGAATGGCA
TGGATGCTCAAACATATGGTTCTCAAGGACAGCAACGTACAACGGCTTTGTCCATTAAAT
TAGCTGAAATTGAGTTAATGAATATCGAAGTTGGGGAATATCCTATCTTATTATTAGACG
ATGTACTCAGTGAATTAGATGATTCGCGTCAAACGCATTTATTAAGTACGATTCAGCATA
AAGTACAAACATTTGTCACTACGACATCTGTAGATGGTATTGATCATGAAATCATGAATA
ACGCTAAATTGTATCGTATTAATCAAGGTGAAATTATAAAGTAACAGAAAGCGATGGTGA
CTGCATTGTCAGATGTAAACAACACGGATAATTATGGTGCTGGGCAAATACAAGTATTAG
AAGGTTTAGAAGCAGTACGTAAAAGACCAGGTATGTATATAGGATCGACTTCAGAGAGAG
GTTTGCACCATTTAGTGTGGGAAATTGTCGATAATAGTATCGATGAAGCATTAGCTGGTT
ATGCAAATCAAATTGAAGTTGTTATTGAAAAAGATAACTGGATTAAAGTAACGGATAACG
GACGTGGTATCCCAGTTGATATTCAAGAAAAAATGGGACGTCCAGCTGTCGAAGTTATTT
TAACTGTTTTACATGCTGGTGGTAAATTCGGCGGTGGCGGATACAAAGTATCTGGTGGTT
TACATGGTGTTGGTTCATCAGTTGTAAACGCATTGTCACAAGACTTAGAAGTATATGTAC
ACAGAAATGAGACTATATATCATCAAGCATATAAAAAAGGTGTACCTCAATTTGACTTAA
AAGAAGTTGGCACAACTGATAAGACAGGTACTGTCATTCGTTTTAAAGCAGATGGAGAAA
TCTTCACAGAGACAACTGTATACAACTATGAAACATTACAACAACGTATTAGAGAGCTTG
CTTTCTTAAACAAAGGAATTCAAATCACATTAAGAGATGAACGTGATGAAGAAAACGTTA
GAGAAGACTCCTATCACTATGAGGGCGGTATTAAATCTTATGTTGAGTTATTGAACGAAA
ATAAAGAACCTATTCATGATGAGCCAATTTATATTCATCAATCTAAAGATGATATTGAAG
TAGAAATTGCGATTCAATATAACTCAGGATATGCCACAAATCTTTTAACTTACGCAAATA
ACATTCATACGTACGAAGGTGGTACGCATGAAGACGGATTCAAACGTGCATTAACGCGTG
TCTTAAATAGTTATGGTTTAAGTAGCAAGATTATGAAAGAAGAAAAAGATAGACTTTCTG
GTGAAGATACACGTGAAGGTATGACAGCAATTATATCTATCAAACATGGTGATCCTCAAT
TCGAAGGTCAAACGAAGACAAAATTAGGTAATTCTGAAGTGCGTCAAGTTGTAGATAAAT
TATTCTCAGAGCACTTTGAACGATTTTTATATGAAAATCCACAAGTCGCACGTACAGTGG
TTGAAAAAGGTATTATGGCGGCACGTGCACGTGTTGCTGCGAAAAAAGCGCGTGAAGTAA
CACGTCGTAAATCAGCGTTAGATGTAGCAAGTCTACCAGGTAAATTAGCCGATTGCTCTA
GTAAAAGTCCTGAAGAATGTGAGATATTCTTAGTCGAAGGGGACTCTGCCGGGGGGTCTA
CAAAATCTGGTCGTGACTCTAGAACACAGGCGATTTTACCATTACGAGGTAAGATATTAA
ATGTTGAAAAAGCACGATTAGATAGAATTTTGAATAACAATGAAATTCGTCAAATGATCA
CAGCATTTGGTACAGGAATTGGTGGCGACTTTGATCTAGCGAAAGCAAGATATCACAAAA
TCGTCATTATGACTGATGCCGATGTGGATGGAGCGCATATTAGAACATTGTTATTAACAT
TCTTCTATCGATTTATGAGACCGTTAATTGAAGCAGGCTATGTGTATATTGCACAGCCAC
CGTTGTATAAACTGACACAAGGTAAACAAAAGTATTATGTATACAATGATAGGGAACTTG
ATAAACTTAAATCTGAATTGAATCCAACACCAAAATGGTCTATTGCACGATACAAAGGTC
TTGGAGAAATGAATGCAGATCAATTATGGGAAACAACAATGAACCCTGAGCACCGTGCTC
TTTTACAAGTAAAACTTGAAGATGCGATTGAAGCGGACCAAACATTTGAAATGTTAATGG
GTGACGTTGTAGAAAACCGTAGACAATTTATAGAAGATAATGCAGTTTATGCAAACTTAG
ACTTCTAAGCGCTGTGAACTGAACTTTTGAAGGAGGAACTCTTGATGGCTGAATTACCTC
AATCAAGAATAAATGAACGAAATATTACCAGTGAAATGCGTGAATCATTTTTAGATTACG
CGATGAGTGTTATCGTTGCTCGTGCATTGCCAGATGTTCGTGACGGTTTAAAACCAGTAC
ATCGTCGTATACTATATGGATTAAATGAACAAGGTATGACACCGGATAAATCATATAAAA
AATCAGCACGTATCGTTGGTGACGTAATGGGTAAATATCACCCTCATGGTGACTCATCTA
TTTATGAAGCAATGGTACGTATGGCTCAAGATTTCAGTTATCGTTATCCGCTTGTTGATG
GCCAAGGTAACTTTGGTTCAATGGATGGAGATGGCGCAGCAGCAATGCGTTATACTGAAG
CGCGTATGACTAAAATCACACTTGAACTGTTACGTGATATTAATAAAGATACAATAGATT
TTATCGATAACTATGATGGTAATGAAAGAGAGCCGTCAGTCTTACCTGCTCGATTCCCTA
ACTTATTAGCCAATGGTGCATCAGGTATCGCGGTAGGTATGGCAACGAATATTCCACCAC
ATAACTTAACAGAATTAATCAATGGTGTACTTAGCTTAAGTAAGAACCCTGATATTTCAA
TTGCTGAGTTAATGGAAGATATTGAAGGTCCTGATTTCCCAACTGCTGGACTTATTTTAG
GTAAGAGTGGTATTAGACGTGCATATGAAACAGGTCGTGGTTCAATTCAAATGCGTTCTC
GTGCAGTTATTGAAGAACGTGGAGGCGGACGTCAACGTATTGTTGTCACTGAAATTCCTT
TCCAAGTGAATAAGGCTCGTATGATTGAAAAAATTGCAGAGCTCGTTCGTGACAAGAAAA
TTGACGGTATCACTGATTTACGTGATGAAACAAGTTTACGTACTGGTGTGCGTGTCGTTA
TTGATGTGCGTAAGGATGCAAATGCTAGTGTCATTTTAAATAACTTATACAAACAAACAC
CTCTTCAAACATCATTTGGTGTGAATATGATTGCACTTGTAAATGGTAGACCGAAGCTTA
TTAATTTAAAAGAAGCTTTGGTACATTATTTAGAGCATCAAAAGACAGTTGTTAGAAGAC
GTACGCAATATAACTTACGTAAAGCTAAAGATCGTGCCCATATTTTAGAAGGGTTACGTA
TCGCACTTGACCATATCGATGAAATTATTTCAACGATTCGTGAGTCAGATACAGATAAAG
TTGCAATGGAAAGCTTGCAACAACGCTTCAAACTTTCTGAAAAACAAGCTCAAGCTATTT
TAGACATGCGTTTAAGACGTCTAACAGGTTTAGAGAGAGACAAAATTGAAGCTGAATATA
ATGAGTTATTAAATTATATTAGTGAATTAGAAGCAATCTTAGCTGATGAAGAAGTGTTAT
TACAGTTAGTTAGAGATGAATTGACTGAAATTAGAGATCGTTTCGGTGATGAGCGTCGTA
CAGAAATTCAATTAGGTGGATTTGAAGACTTAGAGGACGAAGACTTAATTCCAGAAGAAC
AAATAGTAATTACTTTGAGCCATAATAACTACATTAAACGTTTGCCGGTATCTACATATC
GTGCTCAAAACCGTGGTGGTCGTGGTGTTCAAGGTATGAATACATTGGAAGAAGATTTTG
TCAGTCAATTGGTAACTTTAAGTACACACGACCATGTATTGTTCTTTACTAACAAAGGTC
GTGTATACAAACTAAAAGGTTATGAAGTGCCTGAGTTATCAAGACAGTCTAAAGGTATTC
CTGTAGTGAATGCTATTGAACTTGAAAATGATGAAGTCATTAGTACAATGATTGCTGTTA
AAGACCTTGAAAGTGAAGACAACTTCTTAGTGTTTGCAACTAAACGTGGTGTCGTTAAAC
GTTCAGCATTAAGTAACTTCTCAAGAATAAATAGAAATGGTAAGATTGCGATTTCGTTCA
GAGAAGATGATGAGTTAATTGCAGTTCGTTTAACAAGTGGTCAAGAAGATATCTTGATTG
GTACATCACATGCATCATTAATTCGATTCCCTGAATCAACATTACGTCCTTTAGGCCGTA
CAGCAACGGGTGTGAAAGGTATTACACTTCGTGAAGGTGACGAAGTTGTAGGGCTTGATG
TAGCTCATGCAAACAGTGTTGATGAAGTATTAGTAGTTACTGAAAATGGTTATGGTAAAC
GTACGCCAGTTAATGACTATCGTTTATCAAATCGTGGTGGTAAAGGTATTAAAACAGCTA
CGATTACTGAGCGTAATGGTAATGTTGTATGTATCACTACAGTAACTGGTGAAGAAGATT
TAATGATTGTTACTAATGCCGGTGTCATTATTCGACTAGATGTTGCAGATATTTCTCAAA
ATGGTCGTGCAGCACAAGGTGTTCGCTTAATTCGCTTAGGCGATGATCAATTTGTTTCAA
CGGTTGCTAAAGTAAAAGAGGATGCAGACGAAGTAAATGAAGATGAACAATCTACTGTAT
CTGAAGATGGTACTGAACAACAACGTGAAGCGGTTGTAAATGATGAAACACCAGGAAATG
CAATTCATACTGAAGTGATTGATTCAGAAGAAAATGATGAAGATGGACGTATTGAAGTAA
GACAAGATTTCATGGATCGTGTTGAAGAAGATATACAACAATCATCAGATGAAGATGAAG
AATAATAAAAAAATAAGACTTCCCTATATGTAGGGGAGTCTTATTTTTATGCTAGAAAGT
AATGCTGTACTATATTCAATGATTAGTAATGATTAACTTTCTAATTGTTTCATTGCGTAA
GGTATTTCATTGATAAGTCTTGATGGTGGCACCACATACATATCTTTTGCAAGATTTTCG
CCAATAAAACTATGTGTATATGTGGCACTCATAACCGCTTCTTTTAAGTTATCAAATTGA
CCAACAAAACTTGTAATCATACCAGCAAGTGTATCGCCCATACCACCAGTCGCCATTGCT
GGGCTACCGATTGTTAATTTAAAGTCTTCATCTTTAAAGAAAATTTCAGTACCATGTTTT
TTAAGTACAACAGTTGCGCCTAAACGATCAACTGCTTCACGATTACGCTCATATGTCTGT
TCCTCAATAGGAATACCACTTAATCGCTCCCATTCTTTGAGATGCGGAGTAAAAATCACG
CGACATGTAGGTAATTGCGGTTTCAGTTTACTAAATATTGTAATCGCATTGCCGTCTACG
ATTAAATTTTGATGCGGTTGTATATTTTGTAGTAGGAATGTAATGGCATTATTTCCTTTG
AAATCAACGCCAAGACCTGGACCAATTAGTATACTGTCAGTCATTTCAATCATTTTCGTC
AACATTTTCGTATCATTAATATCAATAACCATCGCTTCTGGGCAACGAGAATGTAATGCT
GAATGATTTGTTGGATGTGTAGCTACAGTGATTAAACCACTACCGCTAAATACACATGCA
CGAGCCGCTAACATAATGGCACCACCTAAGTTAGCAGATCCACCAATTAATAAAATTTTG
CCATAATCACCTTTATGTGAATCTTCTTTACGCTTAGGAATGTTAATAGAATTTAACGTT
TCCATAGTGATATAACCTCCCATGTAAAAGCCTTTTCCGAATTTATTCAATTTTAAAAAT
ATATAGTAACTTTTAACAAAATGTATTATAAATTTCTGAATTCATTATTATTTGTCGTTA
AATACAATAGAAAATACTATACCTGTATATGCAATTCGTCAATAGATAAATTATTAAATA
TGCTTACAACAATCTTAATATCCTTTAACGCACTACAATAGTGCTCTGATAATAGGTTAT
AAATGTACGTAAAACCATTGTTTCAATAAAAATGAAAACGTATACTTCAAGAAGGATGGG
TTACTTAATATAAACAAGGGGGTAACATATATGACTTTATATTTAGATGGTGAAACACTA
ACAATTGAGGATATTAAATCATTTTTACAACAACAATCAAAGATTGAAATTATTGATGAT
GCGTTAGAACGTGTCAAAAAAAGTAGAGCGGTAGTTGAACGCATTATTGAAAATGAGGAA
ACGGTTTACGGTATCACTACAGGTTTTGGGTTATTTAGTGATGTACGTATAGACCCGACG
CAATATAATGAATTACAAGTGAATCTGATACGCTCACATGCCTGTGGACTAGGTGAGCCA
TTTTCAAAAGAAGTAGCATTAGTCATGATGATTTTACGATTGAATACATTTTTAAAAGGT
CATTCAGGTGCCACTTTAGAATTAGTGAGACAATTACAATTTTTTATAAATGAACGTATT
ATACCGATAATCCCACAACAAGGCTCTCTCGGTGCATCAGGAGATTTAGCACCATTATCA
CACTTAGCATTAGCATTAATTGGTGAAGGGAAAGTATTGTACAGAGGGGAAGAAAAGGAT
AGTGACGATGTATTAAGAGAATTAAATAGACAACCTTTGAACCTTCAGGCTAAAGAAGGT
TTAGCATTGATTAATGGTACGCAAGCTATGACAGCTCAAGGTGTCATTAGTTATATAGAA
GCAGAAGATTTAGGTTACCAATCTGAATGGATTGCTGCATTAACGCATCAGTCTCTTAAT
GGCATTATAGATGCATATCGACATGATGTGCACGCTGTTCGTAATTTTCAAGAACAGATT
AATGTGGCAGCGCGTATGCGTGATTGGTTAGAAGGATCAACATTAACGACGCGACAAGCA
GAAATACGTGTACAAGATGCATATACGTTGCGTTGTATACCACAAATCCATGGCGCGAGT
TTTCAAGTATTCAATTATGTTAAACAGCAATTAGAATTTGAAATGAAGGCGGCTAATGAT
AATCCACTTATATTTGAGGAAGCGAATGAAACGTTTGTTATTTCAGGTGGTAACTTCCAT
GGACAACCTATTGCTTTTGCATTAGATCATCTTAAATTAGGTGTAAGTGAATTAGCAAAC
GTATCGGAACGTCGTCTAGAGCGACTAGTAAATCCTCAATTAAATGGTGATTTACCAGCA
TTTCTTAGTCCAGAGCCAGGATTGCAAAGTGGCGCGATGATTATGCAATATGCTGCTGCA
AGTCTCGTTTCTGAAAATAAAACTTTAGCGCATCCAGCGAGTGTTGATTCTATCACTTCA
TCTGCGAACCAAGAAGATCACGTATCTATGGGAACTACAGCTGCTAGACATGGTTATCAA
ATCATTGAAAATGCAAGACGTGTGTTGGCAATCGAATGTGTTATTGCATTACAAGCAGCA
GAGTTGAAAGGTGTCGAAGGATTATCACCAAAAACACGTCGCAAGTATGATGAGTTTCGA
AGTATCGTGCCATCCATTACACATGACCGTCAATTTCATAAAGATATTGAAGCGGTTGCA
CAGTATTTAAAGCAATCAATTTATCAAACGACTGCATGTCACTAAATCGACATGAGTGAT
GTTTGAAATCGTTACTTGAAAAAGCAAATATAGTTTGCTATATTAAAAATAACTTAATAA
GACATTGTTCGTAGGACAAGTAATATATAGTGTTCGATATCAGAGAGCTTGTGGTTAGTG
TGAACAAGAATCAACATATATATGAATCTACCTACTTAATTTAAAAGAACAATCGGTGAT
AACCGTTATTTTAGTGAAGTGCAATTTAGGTTTAGTGTATCTTTATAACTTAAATTGTTA
AATAGGGTGGCAACGCGTAGACCACGTCCCTTGTAGGGATGTGGTCTTTTTTTATTTTCT
AAAAAATAAAGACGTACGTCATTCCATAATAAATGATAATTATTTGGGAAAGGATGAAGG
TTAATGTTAGACATTAGATTATTCAGAAATAAGCCTGACACAGTTAAGAGCAAAATTGAA
TTACGCGGAGATGATCCAAAAGTTGTAGATGAAATTTTAGAATTGGATGAGCAACGACGT
AAATTAATTAGTGCAACAGAAGAAATGAAAGCACGTCGTAATAAAGTAAGCGAAGAAATC
GCATTAAAAAAACGTAATAAAGAAAATGCTGATGATGTGATTGCTGAAATGCGCACATTA
GGTGACGATATTAAAGAAAAAGATAGTCAATTAAATGAAATTGATAATAAAATGACAGGT
ATCCTTTGTCGTATTCCAAATTTAATAAGTGATGATGTACCTCAAGGTGAATCTGATGAA
GATAACGTTGAAGTTAAAAAGTGGGGTACACCACGTGAGTTTTCATTTGAACCAAAAGCA
CATTGGGATATTGTAGAAGAATTGAAAATGGCTGATTTTGATCGTGCAGCAAAAGTTTCA
GGTGCGCGTTTTGTATATTTAACAAATGAAGGTGCGCAATTAGAGCGTGCTTTAATGAAC
TATATGATTACAAAACATACAACACAACATGGTTATACAGAAATGATGGTACCACAGCTT
GTAAACGCAGATACAATGTATGGTACAGGTCAATTACCTAAATTTGAAGAAGATTTATTT
AAAGTAGAAAAAGAAGGATTATATACAATTCCAACGGCTGAAGTACCATTAACGAATTTC
TATCGTAATGAAATTATTCAACCAGGTGTACTTCCTGAAAAATTCACTGGTCAATCTGCA
TGTTTCCGTAGTGAAGCAGGATCAGCAGGTAGAGATACAAGAGGATTAATTCGTTTACAT
CAATTCGATAAAGTGGAAATGGTACGTTTTGAACAACCTGAAGATTCATGGAATGCTTTA
GAAGAAATGACAACAAACGCAGAAGCAATTCTAGAAGAGTTAGGTTTACCATACCGTCGT
GTTATTTTATGTACAGGTGATATTGGATTTAGTGCAAGCAAAACATATGATTTAGAAGTT
TGGTTACCAAGCTACAATGATTATAAAGAAATTAGTTCATGCTCAAACTGTACGGATTTC
CAAGCGCGTCGTGCTAACATCCGCTTCAAGCGTGACAAAGCAGCTAAACCAGAATTAGCA
CATACATTAAATGGTAGTGGTTTAGCAGTTGGACGTACATTTGCTGCTATTGTTGAAAAT
TACCAAAATGAAGATGGAACAGTAACAATTCCAGAAGCATTAGTACCATTTATGGGTGGT
AAAACACAAATTTCAAAACCAGTTAAATAAAGGCTTTAGCTACAAGCTTTAAAAAGTATA
TATCTACGTATACTTAAAGCAAGGGCAAGATACTTTAAATAATATTTTAAAAAGTGGTGA
CGAAGCTGTCGCCACTTTTTTTGTGCTGTAAAAGTATAATAGTGAGCCAATGCACATAAC
AACAATAAATTAAGTTTGTGTTTTAATGGGGTGAACGCATTTCATTATAGCAACAATACG
GGATAATTATGATGAACTAAAACAATCTAAAACGTAACAAAATTGAGCAAAACTATTATA
GGAAATTAAGCGATAAAAAACTGATTTCGTTGATGTAGTATGAGTAATATCGATGCAGTA
GGGTAGGGGGTGAGGGGATGATTATAAGTGTTTGAGACACGAATCAATATCCCAGACTCA
TCATTAGATATAAAAAATTATAAAATTAGTACTTAAAAACAACTACAAATCCGTAGAAAA
TATGGAGGTAGTCTTAAATAAAAATTGAAAATTCTCAAAAATAAGAAGTTAATATGAAGC
TGGTTAAAGACTCCGGTATGTCTAACCTCAGACAAACCGACGTCTAATGTTATTGCTTAG
GGTATAGAACTGTATTAGACTAGGTATATTATTTTTTCGTAATTATATAAATATAAAGTG
GCAAAGGAGGTAGTTGAGATGACAACACATTTAAGTTTTAGACAAGGCGTGCAAGAGTGT
ATCCCAACATTATTGGGTTATGCCGGTGTTGGTATTTCATTTGGTATTGTGGCTTCGTCT
CAAAACTTTAGTATTTTAGAAATTATCTTGTTATGTCTTGTTATATATGCCGGTGCTGCG
CAATTTATTATGTGCGCATTGTTTATAGCAGGTACACCGATATCAGCGATTGTACTAACT
GTATTTATCGTAAATTCAAGAATGTTCCTTTTAAGTATGTCGCTTGCACCAAACTTCAAG
ACATATGGGTTTTGGAACCGTGTTGGATTAGGTTCATTAGTAACTGACGAAACGTTTGGC
GTTGCCATTACACCTTATTTAAAAGGAGAAGCTATCAATGATCGCTGGATGCATGGGCTT
AATATCACAGCATATTTATTTTGGGCAATTTCGTGTGTAGCTGGGGCTTTATTTGGCGAA
TATATCTCAAATCCGCAAACGTTAGGGTTAGACTTTGCTATCACAGCTATGTTTATCTTT
TTGGCCATTGCGCAATTTGAATCAATTGCTAAATCGCGATTAAGAATTTACATAGTACTC
ATTATTGCCGTCATAGTAATGATGTTATCGCTAAGTATGTTTATGCCTTCATATCTAGCA
ATATTAATTGCAGCCACAATTTCAGCAGCGTTAGGAGTGATGATGGAACGATGATAACTC
ATATGAACATGTTAATACTTATTTTATTGTGTGGTATCGTAACGCTATTAATTCGAATTA
TACCTTTTATCATGATTTCAAAAGTGCAATTGCCTGATGTCGTGGCTCGATGGCTATCAT
TTATCCCAATCACACTATTTACGGCACTTGTCATTGACAGCATTATTCAGCAGACGCCTC
ATGGTGAGGGGTATACATTAAACGTCCCTTACATTATCGCGCTCATTCCGACGGTTATTT
TATCTATAATCACGCGTAGTTTAACTATTACAATTATTAGTGGGATTGTTATCATGGCAG
CATTACGATTTTTCTTTTAAAAATAACTGAAAATCATTGAACAGATATTTAAACTTAGGT
AAACTGTTAGTAATCAGAAAATTCTGATATACAAATCGTCTATGTTAAGATTGGGAATCG
TGTATACGTAAGCGATTTGGCTAACGCATGACAATGATAACAACATTTTAAATGATAAAA
GTAATTCATCACTGAATCTCAACTAACACATAACAATTTCATATTTCTTATTGTGAGAAG
TTGAGGGACTTGGCCCTGTGATACTTCAGCAACCGACTTTATAGCACGGTGCTAAAACCA
ACGAGTTACTCGAATGATAAGTATAAAGACTTCTTACTTTTCAATAGGGTGAGAAGTTTT
TTTGTTTAAGGAGGAAAGAACAATGACAAATTACACAGTAGATACTTTAAATCTAGGGAA
ATTTATTACAGAATCTGGGGAAGTCATAGATAACTTGCGTTTGAGATATGAGCATGTCGG
TTATCATGGACAACCATTAGTTGTAGTTTGTCATGCATTAACTGGCAATCATTTAACATA
TGGAACAGATGATTATCCGGGTTGGTGGCGAGAAATTATTGATGGGGGATATATTCCCAT
TCACGATTATCAATTTTTAACATTTGATGTTATTGGTAGTCCTTTTGGTTCAAGCTCACC
TTTAAACGACCCTCATTTTCCTAAAAAATTAACATTAAGAGATATTGTCAGAGCGAATGA
ACGAGGTATACAAGCCCTTGGTTATGACAAAATTAATATTTTAATAGGGGGAAGTCTTGG
AGGTATGCAAGCAATGGAACTACTTTACAATCAACAGTTTGAAGTAGATAAAGCCATTAT
CCTTGCTGCAACAAGCCGAACATCATCTTATAGCAGAGCTTTCAATGAAATTGCAAGGAA
AGCCATTCATCTTGGTGGTAAGGAAGGTCTAAGTATTGCACGCCAATTAGGTTTTTTGAC
ATATCGATCATCAAAAAGTTATGATGAACGTTTCACGCCGGATGAAGTAGTCGCATACCA
ACAACATCAAGGTAATAAATTTAAAGAACGATTTGATTTGAATTGTTATCTGACACTGCT
AGATGTATTGGATAGTCACAACATTGACCGAGGTCGCACAGACGTAACGCATGTTTTTAA
AAATTTAGAAACGAAAGTCTTAACAATGGGCTTTATAGATGATTTGCTATATCCGGACGA
TCAAGTTCGTGCTTTAGGTGAACGTTTTAAATATCATCGTCATTTCTTTGTACCTGATAA
CGTTGGTCATGACGGATTTTTATTAAACTTTAATACATGGGCACCTAACTTATATCATTT
TTTGAATTTAAAGCATTTTAAGCGCAAGTAATAATGTATATATTTTCAAAGAATGAAGCC
ACTAAATCACAGTTATCATATTCAAAAACATCTAGAGTACATGAGAGTGGAAATGAATTG
TAAATCTAAATAAAGTTTGATTGCTATGTAGTGGGATTAAATAATCATGTTGAAAATGAA
AGCACACAAAAGCGATTTAAATGAGTATGTTAATTACTTATAAAACATGAAAGTTATTAT
TCAATTAAATGAAATAGAAGCATACAATCTATAAATTGTTAATTTCCATTAAAGAGGTTA
AAATAATAGCTATAGTTAAAAATATGGGAGTGGCTTATGTGTTTTCAAAAATACAACCTA
AAGCAACAATGATTGCAACGATTACGTTGGTATTTGTCGCTTTAGCTTTATATCTAGTGC
CTGGTTTAGGACTAATATTTGCATTATTTGCAACCATACCAGGTATCGTTTTATGGAATA
AATCAATACAATCTTTCGGGATTAGTGCACTTATTACAGTAATTATAACAACTGTTTTAG
GTAATACTTTCGTTTTAAGTGCTATCATATTAGTCTTAATTGCAAGTTTAATTATTGGTC
AATTGCTCAAAGAAAGAACGTCTAAAGAAAGAATATTATACGTAACAACAGTAGCGATGA
GCTTAATTTCATTAATCGCTTTTATGTTACTACAAACATTCGGAAGAATTCCACCATCAG
CGAGCATAGTAAAACCTTTCAAGCAAACATTACATGAAGCGATTACGATGAGCGGTGCCG
ATGCGAATATGACCCAAATATTAGAAGAAGGGTTTAGACAAGCGACCGTTCAATTACCAG
GTTTCATCATTATCATTACATTTTTAATCGTCTTAATTAACTTAATCGTTACATTTCCGA
TTTTACGAAAATTTAAAATCGCTACACCTGTATTTAAGCCACTTTTCGCGTGGCAAATGA
GCGGTATTTTATTATGGATATACATTATTGTTATCATATGTTTATTATTTACAGGTCAAC
CGAGTGTGTTCCAGAGCATTCTTTTAAACTTCCAACTTGTGTTATCATTAGTGATGTATA
TTCAAGGTTTAAGTGTTATTCATTTCTTTGGTAAAGCGAAAGGTTTGCCGAATGCAGTAA
CGATTTTACTATTGATTATCGGTACAATACTGACACCTACGACGCATATTGTAGGACTAC
TTGGTGTTATCGATTTAAGTTTGAATTTGAAGCGAATCATGAAAAATAATTCTAAAAAGT
GAATAGAGGTGGAATAATGAATCGGCAGTCCACTAAGAAAGCTTTACTAATACCATTTGT
CATCATGATCATCACAGCAATTGTTTTAATGGGTGTATGGTTTATCTTTAATAGTCTTAT
AGCACTAATTGCATCTATCGTTCTTGTCGTGATGATTATTGTTAGCATCGTTTTATTCAG
ACAAGCTTTAATGAAAATGGATAGTTATGTAGATGGTTTGAGTGCGCAAATTTCAACAAC
AAATAATAAAGCAATCAAACATTTACCAATTGGTATCATTGTTTTAGATGAAAATGATCA
CATCGAATGGGTTAACCAATTTATGACAGATCATATGGAAGCAAATGTCATTTCTGAATC
TGTAAATGAAGTATTTCCAAACATTTTAAAGCAATTAGATAGAGTGAAATCCGTTGAAAT
AGAATATAATCAGTATCATTTCCAAGTACGTTATTCTGAGAATGATCACTGCCTCTATTT
CTTTGATATAACTGAACAAGTACAAACAAATGAACTATATGAAAATTCTAAACCAATCAT
TGCGACATTATTTTTAGATAACTACGATGAGATTACTCAAAATATGAATGATACGCAGCG
TTCGGAAATCAATTCAATGGTAACGCGTGTTATTAGTCGATGGGCAACTGAGTATAATAT
ATTCTTTAAAAGGTATAGTTCCGATCAATTCGTAGCCTATTTAAATCAAAAAATATTAGC
TGACTTAGAAGAATCTAAATTTGATATCTTGAGTCAACTACGTGAAAAAAGTGTTGGTTA
TCGTGCCCAATTAACATTAAGTATCGGTGTTGGTGAAGGCACTGAAAATTTAATCGACTT
AGGTGAATTATCACAATCAGGCCTAGACTTAGCATTAGGACGTGGTGGTGACCAAGTTGC
AATTAAAAGTATTAATGGTAATGTGCGTTTCTATGGCGGTAAGACTGACCCGATGGAGAA
ACGTACTCGTGTAAGAGCACGTGTGATCTCACATGCGTTAAAAGATATTCTTGCAGAGGG
TGACAAAGTCATTATCATGGGACATAAACGTCCTGACTTAGATGCAATTGGTGCAGCAAT
CGGTGTGTCTAGATTTGCAATGATGAATAATTTAGAAGCATACATCGTATTAAATGAGAC
TGACATTGATCCAACATTACGACGCGTGATGAACGAAATTGATAAAAAGCCAGAGTTAAG
AGAGCGATTTATTACATCAGATGATGCTTGGGATATGATGACATCTAAGACAACCGTAGT
GATTGTTGATACGCATAAACCGGAACTGGTTTTAGATGAAAATGTCTTAAATAAAGCAAA
TCGTAAAGTTGTTATCGATCATCATAGACGTGGTGAAAGCTTCATCTCTAACCCATTGTT
GGTATATATGGAACCATATGCAAGTTCGACAGCTGAATTGGTAACAGAGTTACTGGAATA
TCAACCAACAGAACAACGTTTAACACGTCTTGAATCAACAGTGATGTATGCAGGTATTAT
TGTAGATACAAGAAACTTTACATTACGAACAGGATCAAGAACATTCGATGCAGCGAGTTA
TCTACGTGCACATGGTGCAGATACGATTTTAACGCAACATTTCTTAAAAGATGATGTGGA
TACTTACATTAATCGATCTGAATTAATTCGAACTGTAAAAGTCGAAGATAATGGCATAGC
CATTGCGCATGGTTCAGAAGATAAAATTTATCATCCAGTAACAGTTGCACAAGCAGCAGA
TGAACTGTTAAGTTTAGAAGGTATTGAAGCATCATATGTTGTTGCGAGACGTGAAGATAA
TCTGATTGGTATATCTGCGCGTTCACTCGGTTCAGTAAATGTCCAGTTAACAATGGAAGC
ACTTGGTGGCGGTGGACATTTAACCAATGCTGCAACACAACTTAAAGGTGTGACAGTCGA
AGAGGCGATAGCACAATTACAACAAGCAATTACAGAACAATTAAGTAGGAGTGAAGATGC
ATGAAAGTAATTTTTACACAAGATGTTAAAGGTAAAGGTAAAAAAGGTGAAGTTAAAGAA
GTACCAGTAGGTTATGCAAATAACTTCTTATTGAAAAAGAATTATGCTGTAGAAGCAACA
CCAGGTAACCTTAAACAATTAGAGTTACAGAAAAAACGTGCAAAACAAGAACGCCAACAA
GAAATTGAAGATGCTAAAGCATTAAAAGAAACTTTATCAAACATTGAAGTTGAAGTATCA
GCAAAAACTGGTGAAGGTGGTAAATTGTTTGGATCAGTAAGTACAAAACAAATTGCCGAA
GCACTAAAAGCACAACATGATATTAAAATTGATAAACGTAAAATGGATTTACCAAACGGA
ATTCATTCCCTAGGATATACGAATGTACCTGTTAAATTAGATAAAGAAGTTGAAGGTACA
ATTCGCGTACACACAGTTGAACAATAAAGTTGGATTGAAATAAGAGGTGTAACCATTCAT
GGATAGAATGTATGAGCAAAATCAAATGCCACATAACAATGAAGCTGAACAGTCTGTCTT
AGGTTCAATTATTATAGATCCCGAATTGATTAATACTACTCAGGAAGTGTTGCTTCCTGA
GTCATTTTATAGGGGTGCCCATCAACATATTTTCCGTGCAATGATGCACTTAAATGAAGA
TAATAAAGAAATTGATGTTGTAACATTGATGGATCAATTATCGACGGAAGGTACGTTGAA
TGAAGCGGGTGGCCCGCAATATCTTGCAGAGTTATCTACAAATGTACCAACGACGCGAAA
TGTTCAGTATTATACTGATATCGTTTCTAAGCATGCATTAAAACGTAGATTGATTCAAAC
TGCAGATAGTATTGCCAATGATGGATATAATGATGAACTTGAACTAGATGCGATTTTAAG
TGATGCAGAACGTCGAATTTTAGAGCTATCATCTTCTCGTGAAAGCGATGGCTTTAAAGA
CATTCGAGACGTCTTAGGACAAGTATATGAAACAGCTGAAGAGCTTGATCAAAATAGTGG
TCAAACACCAGGTATTCCTACAGGATATCGAGATTTAGACCAAATGACAGCAGGGTTCAA
CCGAAATGATTTAATTATCCTTGCAGCGCGTCCATCTGTAGGTAAGACTGCGTTCGCACT
TAATATTGCACAAAAAGTTGCAACGCATGAAGATATGTATACAGTTGGTATTTTCTCACT
AGAGATGGGTGCTGATCAGTTAGCCACACGTATGATTTGTAGTTCTGGTAATGTTGACTC
AAACCGCTTAAGAACCGGTACTATGACTGAGGAAGATTGGAGTCGTTTTACTATAGCGGT
AGGTAAATTATCACGTACGAAGATTTTTATTGATGATACACCGGGCATTCGAATTAATGA
TCTACGTTCTAAATGTCGTCGATTAAAGCAAGAACATGGCTTAGACATGATTGTAATTGA
CTACTTACAGTTGATTCAAGGTAGTGGTTCACGTGCGTCCGATAACAGACAACAGGAAGT
TTCTGAAATCTCTCGTACATTAAAAGCATTAGCTCGTGAATTAGAATGTCCAGTTATCGC
GTTGAGTCAGTTATCTCGTGGTGTTGAACAACGACAAGATAAACGTCCAATGATGAGTGA
TATTCGTGAATCTGGTTCGATTGAGCAAGATGCCGATATCGTTGCATTCTTATACCGTGA
TGATTACTATAACCGTGGCGGCGATGAAGATGATGACGATGATAGTGGTTTTGAGCCACA
AACGAATGATGAAAACGGTGAAATTGAAATCATCATTGCTAAGCAACGTAATGGTCCAAC
AGGCACAGTTAAGTTACACTTTATGAAACAATATAATAAATTTACAGATATCGATTATGC
ACATGCTGATATGATGTAAAAAAAGTTTTTCCGTACAATAATCATCTCGATGATAAAATT
GTACGGTTTTTATTTCGTTCTGAACGGGTTAATATATGTTAAGTTTGTGTATTTGAAGTG
ATGAATTAGTACTGGAAACACTTATATTAAAGGGTTTTTAGGACGTTGAAGACTATTTGT
AAAAATGATTTTTCTTTTAAAAAGGCCGAAAATCAATGTTCGATTTTTATTTGCATTATG
GTCTCGATATTGGTAGAATATCAAATGGTTAAATGAGAAAAACTTGGAGGTGCTCACATG
TCATCAATCGTAGTAGTTGGGACACAATGGGGAGACGAAGGAAAAGGAAAAATAACGGAT
TTCTTGGCAGAACAGTCAGATGTTATCGCGCGTTTTTCAGGTGGTAATAATGCAGGCCAT
ACCATTCAATTTGGCGGAGAAACATATAAATTACATTTAGTACCATCTGGTATCTTTTAC
AAAGACAAATTAGCGGTAATCGGTAACGGAGTTGTTGTTGATCCAGTTGCACTATTGAAA
GAATTAGACGGATTAAATGAACGTGGCATTCCTACAAGTAATTTACGTATATCTAATCGT
GCACAAGTGATTTTACCATATCACTTAGCACAAGATGAATATGAAGAACGTTTACGCGGT
GAGAATAAGATTGGTACAACTAAAAAAGGTATCGGTCCAGCATATGTAGACAAAGTTCAA
CGTATCGGTATTCGTATGGCAGATTTACTTGAAAAAGAAACATTCGAAAGATTATTAAAA
TCAAACATTGAATATAAACAAGCATATTTCAAAGGTATGTTTAACGAAACATGTCCATCA
TTTGATGATATCTTTGAAGAATATTATGCAGCAGGTCAACGTCTAAAAGAATTTGTAACA
GACACATCAAAAATCTTAGACGATGCATTTGTAGCAGATGAAAAGGTACTTTTCGAAGGT
GCGCAAGGTGTAATGTTAGATATCGACCATGGTACATATCCATTCGTTACATCAAGTAAT
CCAATTGCAGGTAACGTTACTGTTGGTACAGGTGTAGGTCCTACATTCGTTTCAAAGGTA
ATTGGTGTATGTAAAGCTTATACATCACGTGTTGGTGATGGTCCATTCCCTACTGAATTA
TTCGATGAAGATGGACATCATATTAGAGAAGTTGGTCGTGAATACGGTACAACAACAGGA
CGTCCTCGTCGTGTAGGTTGGTTTGATTCAGTTGTATTACGTCACTCTCGTCGTGTAAGT
GGTATTACAGATTTATCTATTAACTCAATTGATGTTTTAACAGGCCTAGACACAGTGAAA
ATTTGTACAGCTTATGAATTAGACGGTAAAGAAATTACTGAGTACCCAGCAAACTTAGAT
CAATTAAAACGTTGTAAACCAATCTTTGAAGAGTTACCAGGTTGGACAGAAGACGTAACA
AGTGTGCGTACTTTAGAAGAATTACCTGAAAATGCACGTAAGTATTTAGAGCGTATTTCA
GAATTATGTAATGTACAAATTTCTATCTTCTCAGTTGGTCCAGATAGAGAACAAACAAAC
CTATTAAAAGAATTGTGGTAGAACTTTATATAAGTAATACACAATGATTATAAATGCATG
AGCCTTCTATCTTTATTGGTAGGAGGCTTTTGCTTTGTTTGCTTCTGTATCGATTCGATT
AATTAGATAAAAAATACTAACGTAAAGGTGATATTTGTTAGTCATAATTTAGAAGATTAG
ATGATATTTAACGAAAATTAAGATGAAATACTTGAATGTAAGAAGTCTGATGTTGAAAAT
AGCTATTAAAATAGAGTAGACGTAAGTGCGGATGAAAGTATCTAAAATAGAAAAATTTCA
AAAATAGCGTAATTATTATAATAAATAGACAGCCAATAAAATGCAATTTTTCACTTATAA
CATTCTTCAAAAAATAATAGCAAAATTATGTAAAAAATATCTTGTCATGGCAAGATTGGC
TGTGCTATAATCTACCTTGTGCTTAAGAACGGCTCCTTGGTCAAGCGGTTAAGACACCGC
CCTTTCACGGCGGTAACACGGGTTCGAGTCCCGTAGGAGTCACCATTTTTTAGGTCTCGT
AGTGTAGCGGTTAACACGCCTGCCTGTCACGCAGGAGATCGCGGGTTCGATTCCCGTCGA
GACCGTACAAATGCCTATCCAAGAGGATAGGCATTTTTTTGCGTTTAATATTATATTAAT
AAAAGACATATGGACGAATGATAATCATATTGATTTATCTGTTCGTCCATTTTCTTTATA
ATGTATGAACCTCAAGTAACTTAGTGGTTGGATATGAAAGATAAACGTAGACAAAAAACT
TTATTAGACATACAAACATATGCTACTGTCAACATATTTCTTCGTTGTGATATGCCAGCA
ATTCTCCATAACATCAATTGTTAAAGTAACGAATAATGATATTTATTTTCTGAGCAATGA
CGTGCAACTAGAAGTTGCCATTACCCTGATTTTGTTATTGGAATAGAGACCTCATCATTG
TGTTAAATATCATTATCACAATCCGCCGTGAGAAACTAATAAAAAATATTAATATATAAG
TTTATATTGGAAAATAGAATTAATAGCTTATAAATGGTAAATTATATAATAGGTTACTAT
ACGTTATAAGACGGAAAATGCGCACAATAACAAAAATAGTAAGCGACATCCTGTGATTTT
TTACACAAACATAAACGATAAAGAACAAAAAATGATAAAATAATATTAATGATTTAAGAA
AAGAGGTTTATGCAAATGGCTAGAAAAGTTGTTGTAGTTGATGATGAAAAACCGATTGCT
GATATTTTAGAATTTAACTTAAAAAAAGAAGGATACGATGTTTACTGTGCATACGATGGT
AATGATGCAGTCGACTTAATTTATGAAGAAGAACCAGACATCGTATTATTAGATATCATG
TTACCTGGTCGTGATGGTATGGAAGTATGTCGTGAAGTGCGTAAAAAATACGAAATGCCA
ATTATAATGCTTACTGCTAAAGATTCAGAAATTGATAAAGTGCTTGGTTTAGAACTAGGT
GCAGATGACTATGTAACGAAACCGTTTAGTACGCGTGAATTAATCGCACGTGTGAAAGCA
AACTTACGTCGTCATTACTCACAACCAACACAAGACACTGGAAATGTAACGAATGAAATC
ACAATTAAAGATATTGTGATTTATCCAGACGCATATTCTATTAAAAAACGTGGCGAAGAT
ATTGAATTAACACATCGTGAATTTGAATTGTTCCACTATTTATCAAAACATATGGGACAA
GTAATGACACGTGAACATTTATTACAAACAGTATGGGGCTATGATTACTTTGGCGATGTA
CGTACGGTCGATGTAACGATTCGTCGTTTACGTGAAAAGATTGAAGATGATCCGTCACAT
CCTGAATACATTGTGACGCGTAGAGGCGTTGGATATTTCCTCCAACAACATGAGTAGAGG
TCGAAACGAATGAAGTGGCTAAAACAACTACAATCCCTTCATACTAAACTTGTAATTGTT
TATGTATTACTGATTATCATTGGTATGCAAATTATCGGGCTGTATTTTACAAATAACCTT
GAAAAAGAGCTGCTTGATAATTTTAAGAAGAATATCACGCAGTACGCTAAACAATTAGAA
ATTAGTATTGAAAAAGTATATGACGAAAAGGGCTCCGTAAATGCACAAAAAGATATTCAA
AATTTATTAAGTGAGTATGCCAACCGTCAAGAAATTGGAGAAATTCGTTTTATAGATAAA
GACCAAATTATTATTGCGACGACGAAGCAGTCTAACCGTAGTCTAATCAATCAAAAAGCG
AATGACAGTTCTGTCCAAAAAGCACTATCACTAGGACAATCAAATGATCATTTAATTTTA
AAAGATTATGGCGGTGGTAAGGACCGTGTCTGGGTATATAATATCCCCGTTAAAGTCGAT
AAAAAGGTAATTGGTAATATTTATATCGAATCAAAAATTAATGACGTTTATAACCAATTA
AATAATATAAATCAAATATTCATTGTTGGTACAGCTATTTCATTATTAATCACAGTCATC
CTAGGATTCTTTATAGCGCGAACGATTACCAAACCAATCACCGATATGCGTAACCAGACG
GTCGAAATGTCCAGAGGTAACTATACGCAACGTGTGAAGATTTATGGTAATGATGAAATT
GGCGAATTAGCTTTAGCATTTAATAACTTGTCTAAACGTGTACAAGAAGCGCAGGCTAAT
ACTGAAAGTGAGAAACGTAGACTGGACTCAGTTATCACCCATATGAGTGATGGTATTATT
GCAACAGACCGCCGTGGACGTATTCGTATCGTCAATGATATGGCACTTAAGATGCTTGGT
ATGGCGAAAGAAGACATCATCGGTTATTACATGTTAAGTGTATTAAGTCTTGAAGATGAA
TTTAAACTTGAAGAAATTCAAGAGAATAATGATAGTTTCTTATTAGATTTAAATGAAGAA
GAAGGTCTAATCGCACGTGTTAACTTTAGTACGATTGTGCAGGAAACAGGATTTGTAACT
GGTTATATCGCTGTGTTACATGACGTTACTGAACAACAACAAGTTGAACGTGAGCGTCGT
GAATTTGTTGCCAATGTATCACATGAGTTACGTACACCTTTAACTTCTATGAATAGTTAC
ATTGAAGCACTTGAAGAAGGTGCATGGAAAGATGAGGAACTTGCGCCACAATTTTTATCT
GTTACCCGTGAAGAAACAGAACGAATGATTCGACTGGTCAATGACTTGCTACAGTTATCT
AAAATGGATAATGAGTCTGATCAAATCAATAAAGAAATTATCGACTTTAACATGTTCATT
AATAAAATTATTAATCGACATGAAATGTCTGCGAAAGATACAACATTTATTCGAGATATT
CCGAAAAAGACGATTTTCACAGAATTTGATCCTGATAAAATGACGCAAGTATTTGATAAT
GTCATTACAAATGCGATGAAATATTCTAGAGGCGATAAACGTGTCGAGTTCCACGTGAAA
CAAAATCCACTTTATAATCGAATGACGATTCGTATTAAAGATAATGGCATCGGTATTCCT
ATCAATAAAGTCGATAAGATATTCGACCGATTCTATCGTGTAGATAAGGCACGTACGCGT
AAAATGGGTGGTACTGGATTAGGATTAGCTATTTCGAAAGAGATTGTGGAAGCTCACAAT
GGTCGTATTTGGGCAAACAGTGTAGAAGGTCAAGGTACATCTATCTTTATCACACTTCCA
TGTGAAGTCATTGAAGACGGTGATTGGGATGAATAATAAGGAACATATTAAATCTGTCAT
TTTAGCACTACTCGTCTTGATGAGTGTCGTATTGACATATATGGTATGGAACTTTTCTCC
TGATATTGCAAATGTCGACAATACAGATAGTAAGAAGAGTGAAACGAAACCTTTAACGAC
ACCTATGACAGCCAAAATGGATACAACTATTACGCCATTTCAGATTATTCATTCGAAAAA
TGATCATCCAGAAGGTACGATTGCGACGGTATCTAATGTGAATAAGCTGACGAAACCTTT
GAAAAATAAAGAAGTGAAGTCCGTGGAACATGTTCGTCGTGATCATAACTTGATGATTCC
TGATTTGAGCAGTGATTTTACATTATTCGATTTTACGTATGATTTACCGTTATCAACATA
TCTTGGCCAAGTACTGAACATGAATGCGAAAGTACCAAATCATTTCAATTTCAATCGTTT
GGTCATAGATCATGATGCTGATGATAATATCGTACTTTATGCTATAAGCAAAGATCGCCA
CGATTATGTAAAATTAACAACTACAACGAAAAATGATCATTTTTTATATGCATTAGCAGC
AGTGAAAAAAGATATGCAACCATACACAGATATCATCACAAACAAAGATACAATTGATCG
TACGACGCATGTTTTTGCACCAAGTAAACCTGAGAAGTTAAAAACATATCGTATGGTATT
TAACACGATTAGTGTTGAGAAAATGAATGCTATACTATTTGACGATTCAACCATCGTTCG
TAGTTCAAAGAGTGGTGTTACAACCTACAACAATAATACAGGTGTCGCAAACTATAACGA
TAAAAATGAAAAATACCATTATAAAAACTTGTCCGAAGATGAAGCAAGTTCCAGCAAAAT
GGAAGAAACAATTCCAGGAACCTTTGATTTTATTAATGGTCATGGTGGTTTCTTAAACGA
AGACTTCAGATTGTTTAGTACGAATAATCAGTCAGGCGAGTTAACATATCAACGTTTCCT
TAACGGTTATCCAACGTTTAATAAAGAAGGCTCTAATCAAATTCAAGTCACTTGGGGTGA
AAAAGGCGTCTTTGATTATCGTCGTTCGTTATTGCGCACCGACGTTGTTTTAAATAGTGA
GGATAATAAAACATTGCCGAAATTAGAGTCTGTACGTTCAAGCTTAGCGAATAATAGTGA
TATTAATTTTGAAAAAGTAACAAACATCGCTATCGGTTACGAAATGCAGGATAACTCAGA
TCATAATCACATTGAAGTGCAGATTAACAGTGAACTCGTACCGCGTTGGTATGTAGAATA
TGATGGCGAATGGTATGTTTATAACGATGGGAGGCTTGAATAAATGAACTGGAAACTTAC
AAAGACACTTTTCATTTTCGTGTTTATTCTTGTCAACATCGTGTTAGTATCGATTTATGT
TAATAAAGTCAATCGCTCACACATTAATGAGGTTGAGAGTAACAATGAAGTTAATTTTCA
GCAAGAAGAAATTAAAGTACCGGCTAGTATATTGAATAAATCAGTTAAAGGTATAAAATT
AGAGCAAATTACGGGGCGTTCAAAAGACTTTAGTTCTAAAGCTAAGGGCGATTCGGATTT
GACCACATCAGACGGTGGAAAATTATTGAATGCGAACATTAGTCAATCGGTAAAGGTCAG
TGACAATAACTTAAAAGATTTGAAAGATTATGTTAACAAACGTGTGTTCAAAGGTTCAGA
ATATCAATTAAGTGAAATTAGTTCTGGTTCTGTAAAATACGAACAAACGTATGATAATTT
CCCGATTTTGAACAATAGTAAAGCGATGTTGAACTTTAATATAGAAGATAACAAAGCGGC
TAGTTATAAACAATCAATGATGGATGACATTAAGCCCACAGATGGTGCTGATAAAAAGCA
TCAAGTGATTGGTGTGAGAAAAGCAATCGAGGCATTATATTATAATCGTTACTTGAAAAA
AGGTGATGAAGTCATTAATGCTAGACTCGGTTACTACTCAGTCGTGAATGAAACGAATGT
TCAATTGTTACAACCAAACTGGGAAATTAAAGTGAAGCATGACGGTAAGGACAAAACGAA
TACTTACTATGTCGAAGCGACAAATAATAACCCTAAAATTATTAATCATTAATATGAATC
GTAATAAGCTAGCATTGCAAGCTCATCATATGTGAGAAGCGGTGCTAGCTTTTTGCTGGT
ACGGTTTATTATGGCTGACGTTTTTGTGTCTCCAACGTGCGCATTTATTCATATATTAAG
TAGAACCGCATTGTAAAATTAACGTAACTGTTATTTTAAAAACTTTAGTATTTGCCTAAT
CATTGTTATAATAATTAGGACATTCATTGCACGTGATTATCAAAATTTAATTATAAGAGA
CCGGTCGATGAACTAAAGTTACATAATAGGAAAGGTATACAAAACAGCTAATATACTGAT
AGTTTCTGTAGGGAAAATCGTATATTTGCATTGATGTATATTGCAGTCATATAGAGAGAT
TGACTGCTTAAATAGAAAGGATGAGCCGCTTGATACGCATGAGTGTATTAGCAAGTGGTA
GTACAGGTAACGCCACTTTTGTAGAAAATGAAAAAGGTAGTCTATTAGTTGATGTTGGTT
TGACTGGCAAGAAAATGGAAGAATTGTTTAGTCAAATTGACCGTAATATTCAAGATTTAA
ATGGTATTTTAGTAACCCATGAACATATTGATCATATTAAAGGATTAGGTGTTTTGGCGC
GTAAATATCAATTGCCAATTTATGCGAATGAAAAGACTTGGCAGGCAATTGAAAAGAAAG
ATAGTCGCATCCCTATGGATCAGAAATTCATTTTTAATCCTTATGAAACAAAATCTATTG
CAGGTTTCGATGTTGAATCGTTTAATGTGTCACATGATGCAATAGATCCGCAATTTTATA
TTTTCCATAATAACTATAAGAAGTTTACGATTTTGACAGATACGGGTTACGTGTCTGATC
GTATGAAAGGTATGATACGTGGCAGCGATGCGTTTATTTTTGAGAGTAATCATGACGTCG
ATATGTTGAGAATGTGTCGTTATCCATGGAAGACGAAACAACGTATTTTAGGCGATATGG
GTCATGTATCTAATGAGGATGCGGGTCATGCGATGACAGACGTGATTACAGGTAACACGA
AACGTATTTACTTATCGCATTTATCACAAGATAATAACATGAAAGATTTGGCGCGTATGA
GTGTTGGTCAAGTATTGAACGAACACGATATTGATACGGAAAAAGAAGTATTGCTATGTG
ATACGGATAAAGCTATTCCAACGCCAATATATACAATATAAATGAGAGTCATCCGATAAA
GTTCCGCACTGCTGTGAAACGACTTTATCGGGTGCTTTTTTATGTTGTTGGTGGGAAATG
GCTGTTGTTGAGATTAAGGTTCTAGTTGAAATGTAAAAAATAATTCGATATTAAATGTAA
TTTATAAATAATTTACATAAAATCAATCATTTTAATATAAGGATTATGATAATATATTGG
TGTATGACAGTTAATGGAGGGAACGAAATGAAAGCTTTATTACTTAAAACAAGTGTATGG
CTCGTTTTGCTTTTTAGTGCAATGGGATTATGGCAAGTCTCGAACGCGGCAGAGCAGCAT
ACACCAATGAAAGCACATGCAGTAACAACGATAGACAAAGCAACAACAGATAAGCAACAA
GTACCGCCAACAAAGGAAGCGGCTCATCATTATGGTGAAGAAGCGGCAACCAACGTATCA
GCATCAGCGCAGGGAACAGTTGATGATATAAACAACAAAGTAACTTCCAACGCACCATCT
AACAAACCATCTACAGCAGTTTCAGCAACAGTAAACGAAACGCGCAATGTAGATACACAA
CAAGCCTCAACACAAAAACCAACTCGCACAGCAACATTCAAATTATCAAATGCTGAAACA
GCATCACTTTCACCACGAATGTTTGCTGCCAATGCACCACAAACAACAACACATAAAATA
TTACATACAAATGATATCCATGGCCGACTAGCCGAAGAAAAAGGGCGTGTCATCGGTATG
GCTAAATTAAAAACAGTAAAAGAACAAGAAAAGCCTGATTTAATGTTAGACGCAGGAGAC
GCATTCCAAGGTTTACCACTTTCAAACCAGTCTAAAGGTGAAGAAATGGCTAAAGCAATG
AATGCAGTAGGTTATGATGCTATGGCAGTCGGTAACCACGAATTTGACTTTGGATACGAT
CAGTTGAAAAAGTTAGAGGGTATGTTAGACTTCCCGATGCTAAGTACTAACGTTTATAAA
GACGGGAAACGCGCATTTAAACCATCAACGATTGTAACGAAAAATGGTATTCGTTATGGA
ATTATTGGCGTAACGACACCAGAAACAAAGACGAAAACAAGACCTGAAGGCATTAAAGGT
GTTGAATTTAGAGATCCATTACAAAGTGTGACAGCAGAAATGATGCGTATTTATAAAGAC
GTAGATACATTTGTTGTTATATCTCATTTAGGTATTGATCCTTCAACACAAGAAACATGG
CGTGGTGATTACTTAGTGAAACAATTAAGTCAAAATCCACAATTGAAGAAACGTATTACA
GTCATTGATGGTCATTCACATACCGTACTTCAAAATGGTCAAATTTATAACAATGATGCA
TTAGCACAAACAGGTACAGCACTTGCGAATATCGGTAAGATTACATTTAATTACCGCAAT
GGAGAGGTATCGAATATTAAGCCGTCATTGATTAACGTTAAAGACGTTGAAAATGTGACA
CCGAACAAAGCATTAGCTGAACAAATTAATCAAGCTGATCAAACATTTAGAGCACAAACA
GCAGAGGTTATTATTCCAAATAATACGATTGATTTCAAAGGAGAAAGAGATGACGTTAGA
ACGCGTGAAACAAATTTAGGAAACGCGATTGCAGATGCTATGGAAGCGTATGGCGTTAAG
AATTTCTCTAAAAAGACTGACTTTGCCGTGACAAATGGTGGAGGTATTCGTGCCTCTATC
GCAAAAGGTAAGGTGACACGCTATGATTTAATCTCAGTATTACCATTTGGAAATACGATT
GCGCAAATTGATGTAAAAGGTTCAGACGTCTGGACAGCTTTTGAACATAGTTTAGGCGCA
CCAACAACACAAAAAGACGGTAAGACAGTATTAACAGCGAATGGCGGTTTACTACATATC
TCTGATTCAATCCGTGTTTACTATGATATGAATAAACCATCTGGCAAACGAATTAACGCT
ATTCAAATTTTAAATAAAGAGACAGGTAAGTTTGAAAATATTGATTTAAAACGTGTATAT
CACGTAACGATGAATGACTTCACAGCATCAGGTGGCGACGGATATAGTATGTTCGGTGGC
CCTAGAGAAGAAGGTATTTCATTAGATCAAGTACTAGCAAGTTATTTAAAAACAGCTAAC
TTAGCTAAGTATGATACGACAGAATCACAACGTATGTTATTAGGTAAACCAGCAGTAAGT
GAACAACCAGCTAAAGGACAACAAGGTAGCAAAGGTAGTGAGTCTGGTAAAGATACACAA
CCAATTGGTAAAGACAAAGTGATGAATCCAGCGAAACAACCGGCGCCAAGTAAAGTTGTG
TTGTTGCCAACGCATAGAGGAACTGTTAGTAGTGGTAGAGAAGGTTCTGATCGCGCATTG
GAAGGAACTGCTGTATCAAGTAAGAGTGGGAAACAATTGGCTAGCATGTCAGCGCCTAAA
GGTAGCACACATGAGAAACAGTTACCAAAAACTGGAAATGATCAAAGTTCAAGCCCAGCA
GCGATGTTTGTATTAGTAGCAGGTATAGGTTTAATCGCTACTGTACGACGTAGAAAAGCT
AGCTAAAATATATTGAAAACAATACTACTGTATTTCTTAAACAAGAGGTACGGTAGTGTT
TTTTTATGGAAAAAAGCGATAACCATTGATAAATATGGGATATAAAAACGGTGGTAAGTA
ATAAGACATCAAGGTATTTATCCACAGAAATGGGGATAGTTATGCAGAATTGTGTACAAT
TTAAAGAGAAATACCCACAATGCCCACAGAGTTATCCACAAATACACAAGTTATACACTG
GAAATTGGGCATAAATGTCAGGAAAATATCAAAAACTGCAAAAAATATTGGTATAATAAG
AGGGAACAGTGTGAACAAGTTAATAACTTGTGGATAACTGGAAAGTTGATAACAATTTGG
AGGACCAAACGACATGAAAATCACCATTTTAGCTGTAGGGAAACTAAAAGAGAAATATTG
GAAGCAAGCCATAGCAGAATATGAAAAACGTTTAGGCCCATACACCAAGATAGACATCAT
AGAAGTTCCAGACGAAAAAGCACCAGAAAATATGAGCGACAAAGAAATTGAGCAAGTAAA
AGAAAAAGAAGGCCAACGAATACTAGCCAAAATCAAACCACAATCAACAGTCATTACATT
AGAAATACAAGGAAAGATGCTATCTTCCGAAGGATTGGCACAAGAATTGAACCAACGGAT
GACCCAAGGGCAAAGCGACTTTGTATTCGTCATTGGCGGATCAAACGGCCTGCACAAGGA
CGTCTTACAACGCAGTAACTACGCACTATCATTCAGCAAAATGACATTCCCACATCAAAT
GATGCGGGTTGTGTTAATTGAACAAGTGTACAGAGCATTTAAGATTATGCGTGGAGAGGC
GTATCATAAATAGGGGGAGTATTAGCCAATTTAATAAATAAAGAGGTGACAGAATGGACA
ATCACATAAGAATTTTTGATAATTTATTTCAAAGTAATATTTCAAAATTCCAAAATCTTA
CTAGTAAATCATACATTATAAGAAATGATAATGAAAAGAATAGTTATCTTCCTATGGTTC
AAGAGATAAGAAAGTTGTTTGGAAAAGAGGGAGAAATTTTTTCTAAAAGTATAGGAACAC
ATCCTGACTTTTTTGGAATAGAAAATACTAATGAATACCAGTACATTTGTTCCCTGTTTG
TAGATATATCTGGGTCTACAAAGCTAGCTTTGAAATATAGTTTGGATAAAGTTAAACTTT
ATAAAAATGCGATAATTTCTAGTGCTATAGAAATATTTCGTGCATTTGACGGTCATATTC
ATAGAATACAAGGAGATGCGGTGCTTGTTTATTTTGGACATAAAGAACTGGAAAAAAGTG
ATGCAATAATTAATGCAATCAACGCTGCGTCATTAATGCAGTATTTTAACGCCACAACAT
TAAAAAAAGTTTTTTGAAAGTGAAAATTTAGAGCCGTTAAAGATTAGAATAGGAATTGAT
TTTGGTGATGATTATAGTGTATTGTGGTCAAAATATGGAATTGATGGAATTAATGAAATA
ACTTCTACCAGCATACATACTGACTTAGCATCAAAATTACAAAACAAAGCCCCTTCAAAT
AAGATTATGATAGGAGAAAATATAAATAAATATCTTGATATTCCTAAAAAGTTTAGAAGT
ATAAAAATTGAGAAGAACAATGGTGTTGATGTTGAGAAAAGATATATTTTAAATACAAAT
AATCTGGGAAGATATTCTATGGAAGTGTTTGAATGGGAAAAATACTTGAACAGTTTTTCA
ATGTTGCCTCCTTTTTCTACAGAAAATGAACAATTTTACTCACCTAGAGATTTGAAAATA
AGATGTTGGATTATTGATGAAAAAAATCAGGATAAATATGAATATATTGAAAGAGGTAGT
GCTTTAAAAAAAGAAATGAATTTGTTATTTAAATTAGAAATTTATAATCAATGTCTAGAA
TTTAAAAATATTAAATGGAGAGTTGTAAACTACGGAGAGGAGGCAAAAAAGGACAAGGAA
TTAGAATTTGAAATGAATCAGTATGAAGGGTATCAGTATTGTAATCAAAAGACAGCTTAT
ACAGGATTACATTTTATGGAATGTTATTTGTACGACATCAATGATAAAATAATTTGTCAT
GATAGTTTTGGTCTTTTTATAAATGACGATAATAGAGAAGTGAGAAAATTAGGAATAGAG
GATTGAGTAATGTGAAAAAAGATGAGTTCATAAAGTTACATCAAAGCTATCTAAATGAAT
ATATTAAATTTGCTGATGCCAAGGCATTAGCTATCATAAGTATTAATGGCTTTATTTTAA
ATTTTAACTTTTCAAAACGTAATATTAAATTTCATAATACTGAAGACATTTTAAATTTTA
CAGCTTTTATATTATTAATAATTACAATTATACTAGCAGCATTTGCGGTATATCCAAGAA
CAGATAATAGAAGCGAAAAAGGAATTATTTTTTGGGATAATATAAATAGTATGGGAGAAA
AAGAATTTATAGACAAAGTGAAAATTGAAAAAGAGGAAGAATTACTTGAAAAGACGATAC
AACAAAATTATTTTTTAGCAAAAACTGCATCTATGAAATATTCAATCATTAGAAAGGTTT
TTATAATTTCAGCATTAGGCTATTTCTGTTTATTATTTTCAAGTATCTTTCAGATTATAT
GCTCTTGAATTTTCAGTTTTAACATGAAAAGGAGAAAAATAAAAATATGGCTACAATTGG
ATTTGAAGAAAAATTATGGCAAGCTGCGGATAAATTACGAGGGAGTATGGATGCAGCAGA
ATATAAAAATGTAGCATTAGGTATTATATTTTTAAAATATGTTTCTGATTCTTTTGAGGA
AAAATATGAAGAATTATTGAATGATGAATATGCTGATGAAGAAGATAAAGATGAATACTT
AGCAGAAAATATTTTCTGGGTTCCTAAAGAATCAAGATGGCAATACATAAATGATAATTC
TAAGAAACCAGAAATTGGTCAAATTATCGATAAAGCAATGATAGCAATTGAAAGAGAAAA
TGACTCTTTAAAAGGCGTATTACCTAAAGATTACGCAAGACCTGCATTAGATAAAGAGAA
ATTAGGAGATATTATCAACCTATTTACTTTCAAAGTTGGGGATTCTGAAAGTAAAAAACA
AGACGTCTTAGGACGTGTTTATGAATATTTCATCGCGAAGTTTGCAAGCGCTGAAGGTAA
AAATGCAGGAGAATTCTATACACCAGCATCAATCGTAAAATTACTTGTTGAAATGGTTGA
ACCATATGAAGGTAGAATCTATGACCCCTGCTGTGGTTCCGGCGGTATGTTTGTACAAAG
TGAACGTTTTGTAGAACGTCACCAAGGACGCTTAGATAATATTGCGGTATACGGTCAAGA
ATCAAATCCAACCACTTGGAAATTAGCAAAAATGAATTTGGCTATTCGAGGCATAGATAG
TGATTTAGGGGATCATCATTCAGACACATTTCATAATGATTTACATAAAGGTTTAAAAGC
TGATTTTATATTGGCTAACCCACCATTCAATGCAAGCGATTGGGGACAAGAAAAATTATT
AGATGATTACCGCTGGAAATTTGGTATTCCTCCAAAAGGCAATGCAAACTATGCATGGAT
TGAACATATGATTTCTAAACTTGCCCCAAGTGGTACAGCAGGATTTGTATTAGCGAATGG
TTCAATGTCTACAAGTGGTAAAGATGAATTAGAAATACGTAAAAACTTAATTGAACAAGA
CTTAGTTGAATGTATAGTTACATTACCAGGTCAACTATTCTATTCAACTCAAATTCCAGT
ATGTTTGTGGTTCGTGACAAAAAATAAAGCTAAAAACGGTAAGAATGAACGACGTGGAGA
AGTACTATTTATAGATGCTAGAAATATTGGAAGTATGGTATCAAGAACATTAAAAGAATT
CTCAGATGATGAGATAAAGAATATAGCAAATGTATATCACTCATGGCGTGGTACAAACGA
TAATCAATATGAAGATAAAGCAGGTTTCTGTAAAGTAGCAAAGACAGAAGAAATAAAAGA
TAATGAATATATCTTAACACCAGGACGTTATGTAGGATTAGCAGAAGTAGAAGAAGATTC
AGAACCATTCGAACAAAAAATGGAAAGAATCACAGCAGATTTAAGTGAACAATTTGCGAA
ATCAAAAGAACTCGAAGACCAAATCCGTAAATCATTGGAGGAATTAGGTTATGGAGTTTA
AAAAAAATAAATTGAAGTTTGCAGATTTTATTGAATTGAAAAGAGGATATGATTTACCTT
CAAATGATAGAAATAAAGGATGTATACCAATAATTAGTTCATCAGGTAAGAGTGGTAATC
ATAATACTGCAAAAGTAAAAGGACCGGGTGTTATAACTGGACGAAGTGGTTTAATAGGAG
CTGTTCACTATGAAAGTAAAGATTTTTGGCCACTGAACACTACTCTTTATGTTAAAGATT
TTAAAGGTAACTGTCCCGAGTATGTTTATTATTTTCTTAAAAATATGAATCTAAAAAATT
TTTCAACAGGTAGTAGTGTTCCAACTTTAAATAGAAATCATTTGAATAATATAGAAGTAA
GTATTCATGACAAATTCAAACAATTAAAACAAATAAAGTTATTAGTAGATATTGATAATA
AAATTGAAACCAATAAAAAAATCATAGCAAATCTAGAAGAACTTTCTCAAACACTATTCA
AACATTGGTTTGTTGATTTTGAATTCCCAGCTGAAAATGGTAATCCATACAAATCAAGCG
GCGGAGAGATGGTTGATAGTGAGTTGGGATTAATACCTAGGGGGTGGGAAGTAAAAAGTG
CAGATGAAATTTATGAAATTACAATTGGAAAAACTCCGCCAAGAAAATTAACCGAATTAT
TTTCTGAGAAAGAAGGAATAGATTGGGTATCAATATCTGATATGAAAAGTGAAGGAATGT
TTATAAAATCTACTAAAGAAAAAATTGTAGATGAAGGTGTAGTAGATTATAAAGTCAAAA
TCGTACCTAAAGATTCTGTTTTATTAAGTTTTAAACTTACAATTGGAAGAGTAAAGCTTA
CTAATAAAGAGTTAACTACAAATGAAGCAATTGCACACTTTTATTCGATTAATATAAATA
AACTATATACCTATCTATATTTAAAGAACTTTGAATATGGATATTTAGGAAATACATCTT
CTATAGCAACAGCAGTTAACTCAAAAATAATTAAAAAAATGCCAATATTAGTACCAGAGC
AAAAAGTATTAAAAAGGTTTATAAATATTGCAGAACCTTTTATGAACAGAATTAATATAA
TACAAAACGAAAATATAGAGTTAAATCAATTAAGAGACACATTATTACCAAAATTAATGT
CAGGTGAAATTGAAATACCTGATGACATCGAGGTGAATGAAGATGAGCTTTCAATTTAGT
GAAGATGACTTAGAACAGGTTGCATTGAAGTGGTTTGAGGGTCTTGGTTATTCTGTTAAG
AATGGTCGAGATAGTGGTGAAAATGGGATTATGAATGAACGGGAGAGCGACAAAGATGTT
GTGCTTGATGATCGTTTGGAAGCGGCTTTGAGACGTATTAATCCTGAACTAAATGATAGT
GCAATTGAACAGGCAATTCGTGAAATTTCTATTGAGAAGTCTCCTAGTTTATTAGAGAAT
AACCGTTCTTTCCATGAAATGATTACAAATGGTATTGAGATTGAACATTATAATGATGAT
GGTGAAACGATTAATGATTTGGTGTATGTATTCGACTTTGATAACCCGGGAAATAATGAT
TTTTTAGCGGTTAATCAGTTAACTGTTGTAAATGGAGATTATAAAAAGCGACCTGATATT
GTGTTATTCATAAATGGATTACCAGTAGTGGTAATTGAACTGAAAAATTCTACAAATGAA
TCTGTTGGTATTGAAGATGGGTATCATCAGTTAGAAACTTATAAAATGAGAATCCCACAA
TTATTTAATCATAATGCAATATTAGTTACGAGTGATGGTATAAATACAAAAGCTGGTTCT
TTAACTGCTGATTATGATCGTTTTATGATTTGGCGTACTAAAGATGGAAAAACTGAAGAT
TCATCAACGTTTCGTAGTTTAGATATATTGATTCACGGTATGTTAAATAAGGACGTACTA
TTAGATTTAGTTCGTCATTTTGTTTTGTTCCAAGATGACGGTAAAGGAAACATAGTTAAA
ATATTAGCTGCATATCATCAATATTATGCAGTTAATAAAGCTGTTGATCGTGCTATGGAA
GCAACATCTGAACATGGTGATGGTAAAGGTGGTGTTATTTGGCATACACAGGGTTCTGGT
AAGAGTTTGACAATGGTTTTCTTCTCAGGAAAGTTAATTCAAAAATTAAATAATCCAACA
TTAGTGGTCGTAACAGACCGTAATGACTTAGACAATCAATTGTATGGTACTTTTGTTAAG
TCCAAAGGACGTTCAGGTAAAGGATTACTAAGACAGACACCTAAACAAGCAGAATCACGA
AAAGAATTGAAAGAACTATTATCTGTAGAATCAGGTGGTATCGTATTTACAACTATGCAG
AAATTCGAACCTGAAGAAGGTCAAGTAACAATGGATGCTTTAACAGAGCGTAAAAATGTA
GTAGTTATGGCAGACGAAGCACACCGCACACAATATGGTTTTAAAGCAACTTATGATGAA
AAAGGTGAAGGTATTAAATATGGTTATGCAAAATATTTAAGAGATGCTCTACCTAACGCT
TCGTTAGTTGGTTTTACTGGTACACCTGTATCTTCAACAGATAAGAATACACAAATGGTA
TTTGGAAATTATATTGATGTATATGATATGACACAATCTGTAGAAGACGGTAGTACGGTT
AAAATATACTATGAAAGTCGTATTATTCCATTAAATTTACCAACCGAATTAGATATTGAT
GAAGCATATGATGTCATTACTTCTGGCCAAGAAGAAGATACTAAATCTCGATTGAAATCT
AAGTGGTCACGTATAGAAGCTCTATCTGGTGCAGAACAACGTGTACATGCTTTAGCGATT
GATATTATTAATCACTTTGAAACAAGACAGAAGGCAATGAAGGGTAAGGGTATGATTGTC
ACAATGAGTCGTCGTATTGCAGTTGATTTATATGATGAAATTGTAAGACATAAACCTGAA
TGGCATTCTGATGATGATGACAAAGGTGTTATCAAAGTCGTTATGACAGGTTCATCAAGT
GATCCGCAAAACTTCCAAAAACATATAGGTCCGAAAAAGAGAAGAAACCTTTTAGAGAAT
CGTATGAAAGATATTAATGATGAACTGCAACTCGTAATTGTGCGAGACATGTGGTTAACA
GGATTTGATGTACCTTCAATGCATACAATGTATATAGATAAACCGATGAAAGGTCATAAT
TTAATGCAAGCTATTGCACGTGTTAATAGAGTATTTAAAGATAAACCAGGTGGCTTAATT
GTTGACTATGTAGGTATTGCTGAAAGTCTGAAGGAAGCACTAAAAGAATATACAGACTCT
GATAGAGAACAAACAGGTATAGATACAGATAAAGCGCTAGAACTAATGTTAATGAAATAC
GATATCATTCAAGATATGCTATATAACCATGACTATTCTGATTTTGAATCAGAAGATCAA
TTAAATCGCTATAATGCTATCTCAAATACGATGGATTATATCATTGGATTAGGTGAGAAA
GAAAGAGAGCGATTTGTGACAACAGTGACAGAGCTTTCTAAGGCATTTGCATTATGTGCA
ACAGAGGAAGCTGCTCAAGAACAGAATAGTGAGATTGCGTTTTTAAAAGCAGTAAAATCA
GGGCTTGTTAAATTATTAGCTCCACCTAGAGATGGAAGTGAGCGTAAAAAGACTCCAGCA
GAAATAGAAGCAGAGATAAATCAATTAATTTCAAAATCAGTCGTGACTGAAGAAGTTGTA
GATATTTACCAAACACTCGGTATTGAAAATCCAGATATCTCAATATTGTCAGATGATTTC
TTAAAAGATGTAGAAGGACTACAGCAAAAAAATGTTGCAGTTGAGTTGTTGAACAAATTA
CTTAAAGGACAAGTTAAGACATTAATGAAAACTAATACTACTGTATCTAAAAGGTTTTCT
GAGATGCTAAGTAAATCAATACAAAAATATAATAACCGTTCTATTGAAGCTTCAAAAGTC
ATAGAAGAATTAATTCAAATGGCGAAAGAAATAAATCAAGAAAAACAAAGAGGAAAAGAA
TTAGGTTTAAGTACTGAAGAAATTGCATTTTATGACGCATTAGCTTCACATGAAACAGCA
AAAGAAGCGATGGATGATAAAGAATTAAGGGCTATTGCACATGAATTAACAAAAACGGTT
AAGAATAATATGAGCGTAGACTGGTCAAAACGTGAGAGCGCAAAGGCTAAAATGAGAGTC
CAAGTAAGACGACTATTAAAGAAATATGGTTATCCACCAGACTTACAAAAAATGGCAGTA
GAACAAGTAGTGGAACAAGCAGAATTAATGGCAAGTCAACAATATAAATAAATACTGTTT
ATATTGTTGACCTGTTAGATACTTTTTTAAAATTAAACATTTAAGACAGAGTATATAAAA
AAGTGTCAATATACCGGTAGACTAAAGAGAAAAGGAGATTGATATGAAATTCGACTTAAT
TATAAGTAATATTATGATAGGGATATTAGTGATTTGTTCTGCATTTGCCTTAATGTTTGT
CTTTTATATTCAAAGAAAGTTAACGCCGGAACAATACTTTTCTTTTTCAGAATTCTTTTT
AATAGGAAGAGGCTTAAATATCAAGAGAATTTTGAATAGAATGATATTGATTGCTAGTTT
TAACTGTATTTTGTTTTTAATACTTAAGAATTTTTTTGAAATTGAATTAGTATGTAGTAT
GTGTATACTAAGTACATTGTTGGGCTCGATTTTAATTATTTATCCGGCGTTTAAAATTAG
GCATGATTTACCTAACAATGAGATGAAAAGTTTGTTGAACTATATGTATGTATCTTTTGT
TTTTTTAGCGCTTATTATTTCTACTCTTACTGTATTTACTTTAGTAGTATTATTTGATGA
TATTAGTATAGTAACACTTTGGCAAGAGCATAAAAGTGGAATAATTTTATATCTTCTATT
AGTGATACCTAGTCTATTTTTTAATCCTACAAATTATGAAAAGAAAATGGAATATGCCAT
TGAAAAACATCGTGAGAGTGAAAAAGAGATAAAGGAAACGCTAATAATAAATAGTAATGA
AACAATTATACCAGACGAGTCGAAAAGTTCTTCACCATTCAAAATTAAAAAAGTTTTTAG
ATTGTTGAATAGGATTATGAAAGATGATTGAATATTATTTGAAGAAAATTATACATTTAT
ATGAAAATAATAAATACGAAATTTTACATTTAAAAATGAATTTTAATGATAACTTCGATA
TGTTAAGTTATATTTATTGTATTGAGAACATGCATAGAGGTTCAAATATTATAAAGATAG
TGGAGTATATATTAGTAAAGTATTTTCAAAAATATTGTATAAATAAAGACTTTTCTATAG
GTCCATTTCAAGTAAAAAAGAGTTTTTGCGTGTCTAATAATTTATATTTAGAGTCATTAG
ATAAATTATTGGGATTGCACAGTAGTGCACACTTAATTAATGAATTTATTGAAAATAAAA
AATATCATTTGAACAATGATGAAATTTTATCCTTATATCATTCAGGGAAGGTGATGGATA
CTAGCTCTTCAACTTTAATGTATACAAGATTATTTAAACATTTTTCTAGTTATTTAAGAA
AACACGAATAAAAAACAACTGATGATAACAAGTTTACTAATAATTTTATTTAAATCACCC
TAGTTCATACCTAAAAGACTTTCACACAAACAAAAAAGGAGGAAACTAAAATTTCTCCTT
AACGTTTATTACTCATACTATAATTCAATTTTAACGTCTTCGTCCATTTGGGCTTCAAAT
TCATCGAATAGTGCTCGTGCTTCTGCAATTGATTGTGTATTCATCAATTGATGTCGAAGT
TCGCTAGCGCCTCTTATGCCACGCACATAGATTTTAAAGAATCTACGCAAGCTCTTGAAT
TGTCGTATTTCATCTTTTTCATATTTGTTAAACAATGATAAATGTAATCTCAACAGATCT
AATAGTTCCTTGCTTGTGTGTTCGCGTGGTTCTTTTTCAAAAGCGAATGGATTATGGGAA
ATGCTTCTACCAATCATGACGCCATCAATGCCATATTTTTCTGCAAGTTCAAGTCCTGTT
TTTCTATCGGGAATATCACCGTTAATTGTTAACAATGTATTTGGTGCAATTTCGTCACGT
AAATTTTTAATAGCTTCGATTAATTCCCAATGTGCATCTACTTTACTAATGCATTTGATA
AAAACTTAAATAATATTAATTCAGTCATCAGTGGCATTTTTTATGAATTTTTATAGGTGT
TGCACTTAATATTACAATCCGTCATAAGCATATATATGGATATTTCATCAAAAATTTTTA
TTCATATAAATCCGAACTGCATACATATTTGTTGAAATAAGAGGTATTATTTTTCGGGAA
ATTGCTGTCTGAGTTATAAGGATTAGTTTTATAAAATGAGTTGAATTATAGCAAAAACAA
TTAAAATACTGATAATCCATTTTTGTATTATGTTAGGGACTTTTTTACTTAATTTTAACC
CTATTGGAGCAAATATAATACTCCCTATTATAAGGAATAAGGCGTCATATAAAGGGATAT
AACCTTGAATAAGTTTGATGACAAAAGCACCAATTGAAGATATAAAAGCAATTACTATAC
TATTAGCGACTACAGTATTCATTGGTAATTTGAATAAAACCAATAATATAGGAATAATAA
TGAAGGCACCACCTGCACCTACTATACCTGAAATGATACCAATGAAAAGGCCAATGATAA
CTAATAAATATTTATTAAATGAAGACTTTTCGGAACTAGGTTTCACTTTAATAAACATTA
ATGTTAATGCAAGTAAAGCAATAATGATATATACCGTATTTACAAATGTAGCATCAAATA
AATTTGCTAGAAATGCACCTAACATACTCCCTATAATCATGCCGCCACCCATATAAAGAA
CTAATTGTGGCGAGAACTCTGTTTTTTTTCGAGCTTTTAATGAGCCACTTAATGTACTGA
AAAAGACTTGGCTAGAAGTAAGACCTGATGCGATATATGCGCTATATGCAGGGGCTCCGA
ATAATGGTGGTAATAATAAAATAGCTGGATAAATAATGATAGCACCACCTACGCCTACTA
GACCAGATATGAACCCACCGAATACCCCAATGAGTAACATGATAACTATATTAACAATAT
CCATTACTTACTTTTCACCAATAAGTTTACAGCTTCATTAATTAACTCTTGGGAGCTTTC
TTCATCATCCGCAGCTGCTTTTACGCATTCTATTAAATTTTCACTAATAATGATACCCAT
CAAGCGTTGGAGTGAACTCTTTGATGCACTGATTTGTGTAATGACATCTTTACAGTCTTT
TCCTTCCTCCATCATTTTAATAATTCCATTTAGTTGCCCTTGTATTCTATTAATACGATT
AATCATTTTTTTATCATAATTCATAGTCATACCTCCACTTTTAATTGAATAAAAATATAT
TAATAGATAAACACAAATGTGTCAAATACCCCTATAGGTATTTGACAAGTTCCATTCTAC
TGTTTAGAATACCCCTACAGGTATTTTTAGGGAGGTTATTATGAAACAATACGGAGAAAA
GTTTATCGATGAATTTAGTAAAGCAGAATTGGAAAAACTAGCAAAGCAAGGGCAATTAAT
TGATGTTAGAACAGAAGAGGAGTATGCATTAGGACATATCAATGGTTCCATACTTCATCC
TGTTGATGAGATTGAGTCATTCAATAAAGAAAAAAATAAAACCTATTATGTAATCTGTAG
AAGTGGTAACAGAAGTGCTAATGCTAGTAAATATTTAGCTAAACAAGGTTATAACGTTAT
AAATCTTGATGGTGGTTATAAAGTTTATGAAGAAGAAAACGATAGTTATGATACGCAAGA
AGAATATAAAAGTATAGAAATTAAAGCAGATCGTAAACAATTTAACTATCGTGGTCTTCA
ATGTCCAGGGCCAATTGTAAAAATTAGTCAAGAAATGAAGAATATTGAAGTAGGTGACCA
AATTGAAGTCAAAGTCACAGACCCTGGATTCCCTAGTGATATTAAAAGTTGGGTGAAACA
AACAAGGCATACTTTAGTTAAGCTTGATGAAAATAACAATGGAATTAATGCGATTATTCA
AAAAGAAAAAGCAAAAGATTTAGATGTAAATTATTCTGCTAAAGGTACTACAATTGTATT
ATTTAGTGGAGAATTAGACAAAGCTGTAGCAGCATTGATTATTGCAAATGGCGCTAGAGC
TGCTGGAAAAGATGTAACTATCTTCTTTACTTTTTGGGGGCTTAATGCATTAAAAAAAGC
GCAAACAGTTAATGTTAAAAAGCAAGGTATTGCAAAAATGTTTGATTTAATGTTGCCCAA
AAAGAATATACGAATGCCTCTTTCCAAAATGAATATGTTTGGTTTAGGAAATATGATGAT
GCGCTACGTAATGAAAAAGAAAAATGTTGATTCATTACCAATACTTATCAATCAAGCTAT
TGAGCAAAATATCAAATTAATCGCTTGTACGATGAGTATGGATGTCATGGGTATTCAGAA
AGAAGAACTTAGAGATGAAGTTGAGTACGGTGGTGTAGGCACTTATATTGGTGCTACTGA
AAATGCGAATCATAATTTATTTATCTAATTAAATCTATTAATAAAAGGAGTTGTTATCAT
GTTTTTTAAACAGTTTTACGATAATCATTTATCTCAAGCATCATATTTAGTGGGTTGTCA
ACGTACAGGAGAGGCAATAATAATAGACCCTGTTCGTGATTTATCGAAATATATAGAAGT
TGCAGATTCTGAAGGTTTAACAATTACACAAGCTACAGAAACACATATTCATGCTGATTT
TGCTTCAGGAATTCGTGATGTGGCTAAACGCTTAAATGCAAATATATATGTGTCTGGCGA
AGGTGAAGATGCATTAGGGTATAAAAATATGCCATCAAAAACACAATTTGTTAAACATAG
AGATATCATTCAAGTAGGCAATGTTAAATTAGAAGTTCTGCATACTCCAGGACATACGCC
TGAAAGTATTAGCTTTTTACTCACTGATTTAGGTGGTGGTTCAAGTGTTCCGATGGGATT
ATTTAGTGGTGACTTTATTTTTGTTGGTGATATAGGTAGACCTGATTTATTAGAAAAATC
TGTTCAAATAAAAGGTTCTACAGAAATTAGCGCGAAACAAATGTATGAGTCCGTTCAAAA
TATTAAAAATTTACCTGACTATGTTCAAATCTGGCCGGGTCATGGTGCTGGAAGCCCTTG
TGGTAAAGCATTAGGTGCCATACCTATATCTACAATAGGTTATGAGAAAATTAATAACTG
GGCATTTAATGAAATTGATGAGACTAAATTTATTGAATCATTAACATCAAATCAACCAGC
ACCACCGCATCATTTTGCACAAATGAAACAAGTTAATCAGTTTGGTATGAATTTATATCA
ATCATACGATGTTTATCCTAGTTTAGATAATAAAAGAGTAGCATTTGATCTTCGTAGCAA
AGAGGCCTTTCACGGTGGCCACACAAAAGGAACAATCAATATACCATACAACAAAAACTT
TATTAATCAAATTGGTTGGTACTTAGATTTTGAAAAAGATATAGATTTAATTGGAGATAA
ATCTACTGTTGAGAAAGCGAAACACACTTTACAATTAATTGGGTTTGATAAGGTAGCAGG
CTATCGTTTGCCAAAATCAGACATTTCAACCCAGTCCGTTCATAGCGCTGATATGACAGG
TAAAGAAGAACATGTATTAGACGTACGTAATGATGAAGAGTGGAATAATGGACACTTATA
TCAAGCTGTTAATATTCCACATGGTAAATTATTAAATGAAAATATTCCTTTTAATAAAGA
GGATAAAATATATGTACATTGTCAGTCAGGTGTTAGAAGTTCAATTGCAGTGGGTATATT
GGAAAGCAAAGGTTTTGAAAATGTGGTGAATATTAGAGAAGGCTATCAAGATTTTCCAGA
ATCATTAAAATAATTTAAGGATGTGGAAAAATGAATAAGCATTATCAAATTGTTATTATT
GGTGGCGGTACAGCAGGTGTTACCGTAGCATCAAGACTATTAAGAAAAAATCAAAACTTA
AAAGAGAAAATAGCAATTATAGACCTAGCAGACCATCATTACTATCAACCATTATGGACG
TTGGTTGGTGCAGGGGTATCTAGTTTGAAAAGTTCTCGTAAAGATATGGAAAGTGTTATA
CCTGAAGGTGCTCACTGGATAAAACAGGCTGTTTCAAGTTTTCAACCTGAAAATAATAGC
GTTATTTTAGGAGATAATACAGTCGTTTATTATGATTTTTTAGTAGTAGCTCCAGGATTA
CAGATTAATTGGTCTTCAATTAAAGGACTAAAAGAAAATATAGGTAAAAATGGTGTTTGC
TCCAACTATTCACCTGACTATGTTAACGAAACTTGGAACCAAATTTCTAATTTTAAACAA
GGAAATGCCATTTTTACGCATCCAAACACTCCTATAAAGTGTGGAGGTGCGCCTATGAAA
ATTATGTATTTAGCTGAAGATTATTTTAGGAAACATAAAATCCGTTCTAACGCTAATGTG
ATATATGCAACGCCAAAAGAAGCTTTATTTGACGTAGGAAAATATAATAAAGAATTAGAG
AGGATTGTTGAAGAAAGAAATATAACAGTCAATTATAATTATAACCTTGTTGAAATCGAT
GGTGACAAAAAAGTGGCTACATTCGAACATATCAAAACATGCGATAGAAAAACAATAAGT
TATGATATGTTACATGTAACACCACCTATGGGTCCCTTAGATGTAGTAAAAGAAAGTACA
CTTTCAGATAGTGAGGGATGGGTAGATGTTAACCCAACCACATTACAGCATAAAAGCTAC
TCTAATGTATTTGCACTTGGTGATGCTTCAAATGTACCTACTTCAAAAACAGGCGCAGCT
ATTCGTAAGCAAGCACCTATCGTCGCTAATAATTTATTGCAAGTGATGAATAATCAAATG
TTAACGCATCATTATGATGGTTATACTTCATGCCCGATTGTTACTGGGTATAATAGGTTA
ATACTTGCAGAGTTTGATTATAATAAAAATACTAAAGAAACAATGCCGTTTAATCAGGCC
AAAGAACGTAGAAGTATGTATATATTTAAGAAAGATTTATTACCTAAAATGTATTGGTAC
GGCATGCTAAAAGGATTAATATAATAAAGTACAGAAAACAATAAATTTTTAATGAAAAAT
ATTTTACTATAAAATATTTAGTATTTAAATGACATGTCAGTGTTGTGTTTATATGTCGTG
AATTTTTAGCTCTAAATAGTATAAGATTGAAAAAGTTGTTACTGTTTTAAATGATCACGA
TGAAGTCATTCAATAAGAATGATTATGAAAATAGAAACAGCAGTAAGATGTTTTCTAATT
GAAAATCATCTCACTGCTGTTTTTTAAAGGTTTATACCTCATCTTCTAAATTATTTAATA
ATAATTAATGGTATTTGAGCACGTTTAGTGACTTTATGACTGACATTACCAATATCCATT
TCTTGCCAGATATTCAAACCACGTGTACTCAAAATGATAGCTTGGTATGTGCCTCCAATT
GTAATTTCAACAACTTTGTCTGTTGAACACTAAGAGAAATTTTAATTTCATAATGTATTG
TAAACAATTTTTTAATTGGAGTTTTTTCTGAGTTAAACGATATCCTGATGTATTTTTTAA
TTTTGCACCATTTCCAAAAGGATAAGTGATATAAGTAAAAAGGCATCATCGGGAGTTATC
CTATCAGGAAAACCAGATAATACCTAAGTAGAAAGTGTTCAATCCGTGTTAAATTGGGAA
ATATCATCCTCAACCTTTATTACTCATACTATAATTCTATTTTAACGTCTTCGTCCATTT
GGGCTTCAAATTCATCGAGTAGTGCTCGTGCTTCTGCAATTGATTGTGTGTTCATCAATT
GATGTCGAAGTTCACTAGCGCCTCTTATGCCACGCACATAGATTTTAAAGAATCTACGCA
AGCTCTTGAATTGTCGTATTTCATCTTTTTCATATTTGTTAAACAATGATAAATGCAATC
TCAACAGATCTAATAGTTCTTTGCTTGTGTGTTCGCGTGGTTCTTTTTCAAAAGCGAATG
GATTATGGAAAATGCCTCTACCAATCATGACGCCATCAATGCCATATTTTTCTGCAAGTT
CAAGTCCTGTTTTTCTATCGGGAATATCACCGTTAATTGTTAACAATGTGTTTGGTGCAA
TTTCGTCACGTAAATTTTTAATAGCTTCGATTAATTCCCAATGCGCATCTACTTTACTCA
TTTCTTTACGTGTACGAAGATGAATAGATAAATTTGCAATGTCTTGTTCGAAGACATGCT
TCAACCAATCTTTCCATTCATCGATTTCATAGTAGCCAAGGCGTGTTTTAACACTTACCG
GAAGTCCACCTGCTTTAGTTGCTTGAATAATTTCGGCAGCGACGTCAGGTCTTAAGATTA
AGCCGGAACCCTTACCTTTTTTAGCAACATTTGCTACAGGACATCCCATATTTAAGTCAA
TGCCTTTAAAGCCCATTTTAGCTAGTTGAATGCTCGTTTCACGGAACTGTTCTGGCTTAT
CTCCCCATATATGAGCGACCATCGGCTGTTCATCTTCACTAAAAGTTAAGCGTCCGCGCA
CACTATGTATGCCTTCAGGGTGACAAAAGCTCTCGGTATTTGTAAATTCAGTGAAAAACA
CATCCGGTCTAGCTGCTTCACTTACAACGTGTCGAAAGACGATATCTGTAACGTCTTCCA
TTGGCGCCAAAATAAAAAATGGACGTGGTAATTCACTCCAAAAATTTTCCTTCATAATAT
ATTTATACCCTCTTTATAATTAGTATCTCGATTTTTTATGCATGATGATATTACCACAAA
AGACGAACTTATACAAAAGGAATTTTAGTAGATACAACCATTCGAAAGGGAAGTCTACGA
GTAGTCTAAAATGAATGTTGTGGTAAGTTGATCAATATACAAATCAAGGATTATCGTATT
AGGTTGTTCATTATTAATGATACACTACTTATTAATATGATTCAGAATTTTCTTTAGCTA
CATATACAGTAATGTGATTTATACGTTATCTTATAACAAAGGCAAATTTATAAAGGTGAT
ATTATGGAAGATTTAAAGCAATCTTTAAAAGGTTTAGGTTGGTATGACTTATTTTTTACA
GTACCTATGTTTCTACTATTCGTGTATCTGCCGAATTATAATTTTATAACTATATTTATT
AACATTGTTATCATTATTTTCTTTTCCATAGGTTTGATTTTAACTACGCATATAATTATA
GATAACATTAAGAACTACTCTAAATGATTTATTAATACGAATATGGTTAAACATAATTAC
TGAAGGAGCGATTACAATGGCGACTGAGAAAGATGTAAATGATTTATTTTTAAATCATGT
GAATTCAAATGCTGTTAAAACTAGAAAGATGATGGGAGAATATATTATTTATTATGATGG
TGTGGTTATAGGTGGTTTGTATGATAATAGATTATTGGTCAAGGCGACTAAAAGTGCACG
TCATCAATTTCAAGATAATATATTAGTATCGCCATATCCAGGTGCTAAAGAAATGATATT
AATTCCAGACATTACCGAAGTAACAAATCTCACTGATTTATTTGAGCTCATAAAAAATGA
TTTGAAAAAGTGAAGTTCGGATGGAGAGAATTAAGCACATCGACAAATGATCGCATGTTA
AAAGAAGAGTGACGGTCACTCTTCTTTATGTGCATATTTTATTTTGTCTGTTTTGTTAAC
GAGCAGCAGTGTAACAAATATGAGTAAGGATAAAATGAGTATAATATAGAAACCGAATTT
ATCATTAATTTCATTAATCCATCTTCCTAAAAATGGAGCAATGAAACTTTGCAGTAACAA
TGAAATTGACGTCCATATCGTAAATGAGCGACCGACATATTTATCTGAAACAGTGTTCAT
TATAGCTGTATTCATATAAATTCTGATTGATGAAATTGAGTAGCCTAGTATAAATGATCC
TATGAATAAGTAAAATGCTGAGTTTATCCAAATAAATAGTGCTGAATTTATGACTAATAT
GAAATATAACAAAAATATCAATGCTTTAGTTGAGATTTTTTTCGAAAGAATAGCTGAAAT
TAAACCTGCACATAATCCTCCAATGCCATATAACATATCTGAAAAACCAAATTGTACAGA
CGAAAGTTTTAAAACATTATATACATATCCTGGTAATGATATGTTAAAGATCATTGTAAA
CACTATTGGTATGATTGAAATAACTCCAAAAATAAATATCATCAAGTTGTCTTTTAAAAA
TTTCCATCCTAATAAATATTCTTGCAATAAGCTATTTGTTGATTCTTCCTCTGAATGAGT
TGGTTTATCTACATGCAATCTAAATAACATAAAAATGCTGATTAGAAACATCATTATAGT
CATCGCTATAATTAGAGTGAATCCATTTATTTCATATAATATTCCTGATAATCCACCTGC
AATAAACATACCTGTTTGCAAACTAATCTCTAATAGAGAATTTGCATCTGTATATTGATC
TGGTTTTAAAATCTGTTTAACTAAACTTCTAGATGTTGCCATATACGTAGTCCAACCTAT
CCCATTAACAATCGCAAATCCAATCACTAAATAGGTCTCAAAGCCTATCATTACGAGTGC
TATGACAATGAGTAAATATAATATTACCTGAAGAAGATAGGTGATTAAAATAATATTTCG
TCTATTATATTTATCGGCTAGTCCACCTATTATAGGAGAAGCTAAGAAACCGGATAATAC
ATTTAAAGCTAACATAATACCTAATAGTTGGGAGTCGTTAGTTTTGTCGATTAAATACCA
ATTAGCCCCAACTGTACTAATTCCAACTCCGAATGCTGAAATTATTTCTGCTAAAAAGAA
CAATCTGAAGTTTTTAATTTTCAACAAATCAGTCATAAATATCACCTTTTTTCAATGCAA
GATTTATATTTGCGAGCTCTTCTATAAATTGAGAGTCGTTTAAAATATCGAATGGTTTAT
TGCCTTCGCCGATCAAAAATCTATAGTTAGTAATATTCATAAACTCAAATATTAATTTGA
ATTGGTTGACTAAAGGTTGTGCTTTGGTATGCGGATTGTCGCCACCTATGATTAAAATCA
AATACTTTTTTTTGACATGATTTCTTTGAAGTTGTCTATTTGCGTATCTCGCAATGACTC
GGTCCATCTATCAATGAAGAGTTTTAAAGACGCACTCATGGAGTACCAATAGAGTGGTGT
TGAAAAAATAATAATATCTGATTCTAAAACTTTGATTAAAATTTGTTCGTAATCATCATT
ATGAAAGTTGGCACCTTTGCTATGACGATTATCTGTAACCTTTTCAATGTTACTTTGATA
TAAATTCACAAAGTTGACATTTAAATTCTTCAATAGATTCTCTACTGCGATAGCTGAATT
ACCATCTTTTCTACTACTTCCAAATAAACAAGTAATCATAGTCATAACTCCTTTCGATTT
ACCTTTATAATAATATTTAATATATTATTATTAAATCAGAATTCTTAGAACGCAGAATTC
GATAACAGTGAATCCTAAAGGAGGTACTACTTTGAACTTAAACATTTTAAAATCATTTTT
AGTAACTAGTGAAACAAAGAACCTTACTAAAGCATCAGAATTACTTAACTATTCACAGTC
AACTGTATCTACACATATTGAAAAATTAGAAAAGCAATTAGATGTTAAATTATTTTATAG
AAAAAAATATGGTATGGAACTAACGGAAGAAGGCTTAGCATACGTTAAATACGCTAAAGT
GATTTTAGATAGTAATAGCGAATACGAGAGAGAAATAAAAGGACTTTACAATAAGAAGGT
AAATATAAGTATTAACATGCAAGAAAGTCAGTATTTGTATCGCTACTATAATAAGATTAG
TGAATGGTTAGCTGAACACCCATATGTAAACTTGAAGTTTAAATCCGCACATTCTAATTT
TTATATTAAAGAAGAAATTGCTAATTTTAAATCGGATATTAGCCTTATCACAGACGAAAA
GATTATTAATAGTAACTTAACTGCTATTCCTATAACTGAAGAACGTTTAATATTTGTTAC
TAACAAAGAGATGGAAGATTTCAAATTAAACGATATTCAAAACCATACATTACTTGTTAC
TGAAAAAGGGTGTAGTTACAGAGAACAGTTAGAAAAGATTCTCTATAAATATAGCTTTTC
AACAAAACAAATGGTTGAATTTCTAGGAATTGAGTCATTGAAAAAACACTTAAAAAATTC
AGATGGGATTGCGCTATTGCCGGAGTTTATTGTTGCAGATGAATTAGAAAATAAAAGTTT
GTTTCAAATAGATGTCGATGTCGATATTCCGAATTTAGAAACAACTTTGATAATTAATCC
TAAATCCAGTAAGCAAGTACTAGAATCTTTTGTAAAAGATGTCTTTTTATAAATATTGGT
GAAAACGTGTAGTTATAGTGAAACTCAAAGATAATCATTTATTGGAAAGGACATAGGAGC
AATTACAATTTCCAAACAAGGTACACGAGTGCCTCTGAATTTATCGGCACGCTTTTACAT
AGATCAAAAGAACGCGCACTAAAATAATCAGTTTATCTATGTAACTTACATCTTTTATAC
TACAGAAGTATTTGAATCACCATATTTAACTTTTAAGTTTGTACTACTATGAAGTAATCT
AACTACCACTTTAGTCAATACAAATATAACGGAAAGATAATTAAGTGAGTGCTCATTCAG
GGGTGCTCTTTTTTCATGCATTTATTGAATAAAAATAAAGAAGCTTAAGAAATTTATAAA
AAGTTTTATAATCATTTACTGATATTCGTGAATAGTTATAGTATTTATTCAATATTGAAT
TACTGGTCATACAGATCTATTTTCTAGTGAGAACTCTACAAAGAATTATTGGATAGTTAT
GGTATTGATAATATAAGAATATTTTTGAAAAAACTCAAATATGGTTAATTTATTTGTTAA
AATAACATTAAGTATAAAAACAGGGAACAAGGTGGGTTATCATGAATCAATTGGTAAATG
ATACGTTATCGGCTTGGTTGTTAATTGAATCTTTAAGTCCAGGAGAAGTTAGTTTTACAG
CGGAAGATATATTATCAGCTGAAAATTTTAAAAATGGTGCAAAGCAAGCGCAACTTCAAA
GTTTTGATGAATATTTTGAAATATGGAATGATGAACGCTTTATTATATCAGAAGAAAAAT
CAGAGATTGGCGAAATCATTTTTAAATTTTACAGACATTGTTTCCGCTATAGTGAAATTA
ATTTGAAAATTCAGGATATTTTTGATGATTATTCAGATATTCATAATCCAAATGGGACAC
ACTGTTATGGTTACACATTTAATATAGATAAACACGGTAAAGTGATAGTTAATTCTATAC
ATATTCCGATGATTATGAGTGCATTGAAAGAAATTGAAAAGAATAAAAATGCTAATATAG
AAGAAAAATTTAATGATTCTGTTGAAAAATTTGTTCAAAAAGTAAAAGAAATTTTAGCGG
ATGAACCAATTAATGAATTTAAATTGAAGAAGATGGACATAGCTTATGATGAGTATTTTT
CTGTATTAAATTCAAAGAAAGATGGATTATTTGCGCATTATGTAGCAATAGAATATGTGA
AAGATAGTGATTTACCACAGCCAGAATTTAATAGCTTCTTCATAAGTGATATTGAGAAAG
CAAGAAAATCTCCCAATCAAACTTTAATTGATTACATTGAGGGTGTAGAAGAAAGTAAGC
GCATAGAAGTGGATGAAAATAAAGAAATGTTCGACAAATTTTTACATCCTTCACGTTTGC
CTGATGGACGCTGGCCATCACAGACTGAGTTTAGATTGTCTTTAATGCAACAGCTTGCTG
TAAACCAAATTACGAGTGGTAATGAAAGAATAAGTTCAGTTAATGGGCCACCAGGGACAT
GTAAGACTACTTTATTAAAAGATATATTTGCGCATCTAATAGTTGAAAGAGGTAAAGAGT
TAGCCAAACTAAATAATCCTAAAGATGCATTTGTCAAAACAAAAACTCATGAAACAGATG
ATAAATATGTCTATTTGCTTAAGGAATCTATTGCTAAATATAAGATGGTAGTCGCATCTA
GTAATAATGGAGCTGTTGAAAATATATCTAAAGATTTACCGAAAATTGAAGAAATTATAA
GAAATCCCGAAAAATGTAAATTCCCTAAATATGAACAGAATTATGCAAATTTAGCACATG
AATTAAAAGATTTTGCTGAAATAGCTGAAGATTTGATTGGTGAAAGTGCCTGGGGCTTAT
TTTCTGGAGTATTTGGTAAAAGTACTAATATTAACCAAGTATTGAGTCATATGTTAAAAC
AAGATGCGAATGATATTGGCTTTGCTAAATTACTACAAAATGAGAATAATCGTATGAGTT
ATAACGAGTTAATGAGTGAATGGCAATCACATCAACGTGCATTTTTAGAAGAGTTGAAGC
ATGTTGAAATGTTAAAAGAAGAATCTATTAGAGCCTATGATGTTTATAAAAGTTGTGAGT
CTTACTCTAAGATGGAACAGGCAATTAATAGTGAAAAAACAACAATTGAAGAACAGATAT
ATCATTTAGAAAATGAAGCGTTACGAGACAATAAAGAAATTGAAGATTTGGATGATCGAA
TTAATTATAATACAAAGCAAATAGAAACTTTAAATGAGTTAATTAAATCCATCAAAGAAA
GCAACAAAGGTTTTATTAACAAACTGAAGGCGATGTTTAATTCAGAAGAAGATGAAAGCT
ATAAAGATCATAATAAAGAGAAGCAACAATTATTAACACAACAGTTAGAGTTAGAGAAAT
GTAAAAAAAACAAACATGAAGACCTTGTTAGCAAACTAAAAGAAAAAGAGAAATTAATTA
AACAATTAACTAAAGTACAGTTGCAATTAGACGAGTTAAATTCACAGTTACAAGAGTTAG
AAGCATATCGTATTGAGTCAAAAATTACAATTCCAGAAAAAGATTTTTGGAGTGACAACA
ATTATGATGAGCGCCAAGTTACTAATTTGTGGACGAGTGACGAACTTCAATACAGACGTG
CCATGCTCTTTTTAAGAGCAATGATATTGCATAAATTATTATTGATTGCTAATAATACAA
CTATTTATTATGCGATTAATGATTTTAAAGATAGAAGAAAATTAATTGATGCAAATCCAG
ATAAAGTACACAACGCATGGAATGTGATGCATTTAATATTTCCAGTAGTTAGTACGACGT
TTGCAAGCTTTAAATCTATGTATGGGGGCATACCAAAAGATTTCATAGACTACTTATTTA
TTGATGAAGCAGGACAAGCAATACCTCAAGCAGCTGTGGGAGCATTATATCGTTCAAAAA
AAGTTGTAGCTGTAGGTGATCCGATTCAAATAGAACCGGTTGTGACTTTAGAAAGTCATT
TAATTGATAACATTCGTAAAAATTATCATGTTCCGGAATATCTAGTTTCTAAAGAAGCTT
CTGTGCAGTCTGTTGCAGACAACGCCAATCAATATGGCTTTTGGAAATCTGATGCTACTG
ATAGTAATCAAAAAACCTGGATAGGCATACCTTTATGGGTGCACAGACGATGTTTAAAAC
CTATGTTCACGATAGCTAATCAAATCGCTTATAATAATAAAATGGTGCTACCTAGTAATA
TTACAAACGTAGGTAAGACCGGTTGGTATGACGTTAAAGGAAACTCAGTACAAAAACAAT
TTGTGAAAGAGCATGGCGAAAAAGTAGTGGGATTATTAGCTGATGATTGGATTGAAGCAA
TTAAGGAAGGTAAAAATGAACCGAGCTCATTTGTAATATCGCCTTTTTCAGCAGTACAGC
AACAGATTAAACGTATGTTAAAGCAACAACTACCGACTATAATTGATATTGAACGTACAA
AAATTAATCAATGGGTCGATAAATCCATTGGTACTGTTCATACTTTTCAAGGTAAAGAGG
CTCAGAAGGTGTATTTTGTAATAGGTACTGATAATACCCAAGATGGTGCTGTGAACTGGT
CATGCGAAAAACCAAACTTGTTAAACGTTGCAGTGACAAGAGCTAAAAAGGAATTTTATG
TAATTGGTGACATGCAAAGAATACAGTCGAAACCATTTTATGAGACGATTTTTAAAGAAA
GAAATGTAAAATGAAATTGAAATAACAGTATTACTTGATACTTAATTACCGAGCAATTTT
TACATTTTAAAAGGAGTAAAATTGAATAATGAAGAAATTTAACAACTGGATATTAAATGC
AATAAGTGGATCTCAAATAGACAAGAATGAAACAACTGAAGAATTAAAAGGGGCAAAATT
TATCATTTTATATGCATATTCAATGCTCGTTTTGCTTGCGTTAGTAATTTCTAACATATT
CATTCACATTTTGGAACCTAAACTATCAATTACCACTCAAATCATCATCGTTTTGATTTT
AATTGAATCACTAATTGGACTGCGTTTTTTGAAAGCGTACGATGTTAAGCGTGGCAAAGA
TAAAGAAAATAAGAAAAATAGTAAGGATTTCGTTAAACTAAAATCAATTTTAGTAGCAAT
TTTATTTACATCATTGGTGCTGACAGCAGGCACTGTAGCTGATATATACGGTTTCACTGA
CTTAGGAAATACTAGAAGTGATTTAATCGTTTGGAGCATAGGTGGTATTATATTTGGCCT
CGTATGTTACACAATGGAAGATAAAAAATAACGATAAGGAGCTGGCGATTATAAAGCTAG
CTCCTTAAATTTTACGTACAACTATAAAGTTAAATCACATGGTTTGAATCATATGTCAAT
AATTCCCATAACACATTATTAAAACATCAATTAAATAAGTTTTAAAATTTTACAAATATT
TTTATTTAAAAAAGATGTATAATTAATGTATTAAATATAGAAAGAAGTTGATATTATGAA
AAAGTGTATTAAGACTTTGTTTTTAAGTATCATTTTAGTAGTGATGGGTGGTTGGTTTCA
TTCAGCACATGCGTCAGATTCGTTGAGTAAAAGTCCAGAAAATTGGATGAGCAAACTTGA
TGAAAGCAAACATTTAACTGAGATTAATATGCCAGGCTCACATGATAGTGGCTCATTCAC
TTTAACTGATCCAGTAAAATCAGTTTGGGCAAAGACTCAAGATAAAGATTATCTTACTCA
AATGAAGTCAGGAGTCAGGTTTTTTGATATTAGAGGCAGAGCAAGTGCTGATAATATGAT
TTCAGTTCATCACGGCATGGTTTATCTGCATCATGAACTGGGGAAATTTTTAGATGATGC
TAAATATTACTTGAGTGCTTATCCAAATGAAACAATAGTGATGTCTATGAAAAAGGACTA
CGATAGCGACTCTAAAGTTACGAAGACATTTGAAGAAATTTTCAGAGAATCTTATTTTAA
TAACCCGCAATATCAAAATCTTTTTTACACAGGAAGTAATGCGAATCCTACTTTAAAAGA
AACGAAAGGTAAAATTGTCCTATTCAATAGAATGGGACGTACATACATAAAGAGTGGTTA
TGGTGCTGACACGTCAGGTATTCAATGGGCAGACAACGCGACATTTGAAACGAAAATTAA
TAATGGTAACTTAAATTTACAGGTACAAGATGAGTATAAAGATTATTACGATAAGAAAGT
AGAAGCTGTTAAAAATTTATTGGCTAAAGCAAAAACGGATAGTAACAAAAACAATGTATA
TGTGAATTTCTTGAGTGTGGCGTCTGGAGGCAGCGCATTTAATAGTACTTATAACTATGC
ATCACATATAAATCCTGAAATTGCAAAAACGATTAAAGCAAATGGGAAAGCTAGAACGGG
TTGGCTGATTGTTGACTATGCAGGATATCCGTGGCCTGGATATGATGATATCGTAAGTGA
AATTATAGATAGTAATAAATAATGATTCAATAATGATATTAAGACGAGTATGAAAATAGT
TAGATTCTAATTATTTTCACTACTCGTTTTTATTTTGAAAATAAGTAATGATTCAACAAT
ATTATAAATTGAACAGATTGTTTGTGTAATTTTTGATAATATTAAAGTGAAAAAGTGTTA
TAAATTGATAAATATATGTAATTCACAAAAGTAAATCATTTTAAAAAGAAGAGAGTTGTA
AGATGATGAAACGATTAAACAAATTAGTGTTAGGTATTAGTTTTCTGTTTTTAGCCATCA
GTATTACTGCTGGTTGTGGCATGGGTAAAGAAGCGGAAATTAAAAAAAGTTTTGAAAAAA
CGTTGAGTATGTATCCGATTAAAAACCTAGAGGATTTATATGATAAAGAAGGTTATCGTG
ATGATCAATTTGATAAAAAAGATAAGGGAACATGGATTATTGGTTCTGAAATGGCAACTC
AAAATAAGGGTGAAGCTCTGAAAGTTAAAGGTATGGTCTTATATATGAATAGAAATACAA
GAAGTGCAAAAGGATTTTACTATGTTAATGCGACAAAGAATGATGAGGATGGTAGACCTC
AAGATAATCAAATAGAATATCCAGTTAAAATGGTAGACAATAAAATTATACCAACTAAAG
ATATCAAAGATGAAAAAATAAAAAAAGAAATCGAAAACTTTAAGGTCTTCGCGCAATACG
GCAACTTTAAAGATTTGTCGAAGTACCAAGATGGAGATATTTCATATAATCCAGAGGTGC
CGAGTTATTCAGCCAAATATCAATTAACCAATGATGATTATAATGTAAAACAATTACGAA
AAAGATATAATATACCAACGAATAAAGCACCAAAGTTATTGTTGAAAGGTACAGGTAATT
TAAAAGGCTCATCAGTTGGATATAAAGATATTGAATTTACTTTCGTGGAGAAAAAAGGTG
AAAATATATACTTTAGTGATAGTCTACATCTTGAACCGAGTGAGGATAAATAATCATCCT
CCCATACGATTCAACACGAAATTCAAATATGTTGCTGTAAAATAATGTAAAATAGACGTA
TTCATATTACTGAATTGAGGGATAGTATGCAGCGTGATTATTTAATTCGATTAGAAACTG
AAAGTATGTCAGATTTCAAAAGGCTCAATGGTTTAATGATTGGTTTTGTTATTAAAGGTG
AGGCACATATTTATGATGAAAATAATATGACGCAATGCAACAGTGGCGACATTTTCATCA
TTAACCACCGCGACTTGTATCGATTTCAACTTCAACAAGATGGCATCATATGTTATATCC
AATTCCAAATGAAATATTTAGCAGACAAGTTTGATGATGTGCATTGTCTATATTTTCACT
TAACAGATGCGACCACAACCAAAAATATACATCAACTGAGAAATATAATGGCAAGACTGG
TTTCAACACATATTCGACATAATGAGTTGTCTAAATTGACTGAGCAACAACTTGTGATTC
AGTTGCTTATGCATATGATTCATTATGTCCCGCGTACATATCATTCGAACCAAAGTATCT
TAAATGATGATAAAGTGAATCAAGTATGCGACTATATCGAGTTACATTTTCATGAAGACT
TAAGCCTTTCGGAATTAAGCGAATATGTTGGGTGGTCAGAGAGCCATCTGTCTAAAAAGT
TTGCAGAATCGCTAGGTGTAGGATTCCAGCGTTTCTTAAATACGACGCGAATTGAGCATG
CGAAACTCGATTTGACATACACAGATGAAACGATTACTGATATTGCATTGCAAAATGGCT
TTTCAAGTGCAGCGAGCTTTGCGAGAACATTTAAACACTTTACGCATCAAACGCCTAAAC
AATATCGAGGTGATCGTCCAGCAATCACTGAAAATCAACAATCGGCACAACATAATTATC
ACGACCGTGAATTGATATTACTTTTAAATGACTACATTGAAGAAATGAATCATTTCATTG
AAGATATTGAAAAGGTGAACTATAAAGAGATTACCTTTCAACCAACTAATCACCAACTAA
ATCAGTTTAATCATATTATTCAAGTGGGCTATTTGAGGAATTTGCTCAATACACAGTATC
AATCACAGTTGCTTACATGTCATCATGATTTCCGTGTCAATGAAGTATTAGCATATGATG
TGATGCCATATATCATGAAAAAGCTCAATGCGCCATTCACGTATGATGCAGAAATTTCGA
ATATATTTTATGATATCGATTTGTGTTTAGACTTTTTATTAGATCATAACTTTAGTTTGA
CCATGCATTTGGATCAGTATGACTCACGTGATTATATCGATGCATTTAAAATTTTTATCC
ATCACGTTGCCCTGCATGTCAGTCATAGAAAAGATTTGAAGTTCAACTTGTATGTGACGA
CATTGCACACGTCTTTGATTGAAATGATTGATTATTTTAAAGCATTATTCCCTAATGGTG
GCTTGTACATTCACTTAGATCAAGCTACAGAAAGACAGCTACTATTGTTGAAACGACTTG
AGCCACACATCGACCATTTTGTATTTGATGCCAATTCAAATGATGCTGTTGATTTGAATA
AAATGAATGATGATGAATTTAAAACCGCAAGTCAAATGATTATTAATAAAACGAATTACC
TTATCGATTTAATGCATCGTCATCATCTAAAGCGTCCACTCATTTTACTCAATTGGAATA
CATTGACGGGTGATACATTTATTACAAACGGTGAATATTTTAGAGGTGGTATCATCATTG
AGCAATTATTAAAATTAAGTTCTAAAGTAGAGGGTATCGGGTATTGGTTGAATTATGATT
TGCACGTCAGTCATTGTAGAAATGAACGGGATTATATGAATTCTATTGAACTGTTTCATC
AATATAATGGAAAACGTCCGGTCTATTTCACGGCATTGCTATTTAATAAATTAACAAGCA
ATATTTTGTATTCTGATGATACTTGTATTGTCACGGGAACTGATTCAAATTTTCAAATAT
TGTTATATGATGCAAAGCATTTTAATCCGTACTTAGCGTTGGACAATCAAATGAATATGC
GTGCAACGGAAATGATCCATTTGAACATTAATGCCCTGGAAGAAGGTATGTATAAGATTA
AACATTTTACCTTAGATAAAGAAAATGGTGCATTATTTAATCTTTGGCGCAAACATCATA
CGATACATGGTATGGACAGGGACTCTATAGATTACGTTAATCGAATGAGTTTTCCAAAAT
TAGAAGTGTACGATATAGATGTGACGGATACGCTGGCATTAAATATTAAAATGATTACAA
ATGGAATTCACTTAATTGAAGTAAAACGTTACCCAAGTTCATAAAACGATCACAAATCAC
AATTTATGTTATACATAATTTGCGATTTTTTGTATTCAAAGTTAAAATTGCAAAAAATTA
ATGGTTAACATCTCTGTTGTTGGCAATATAAATAATGATCAATCATATATGATGTAACTA
AGGAGATGAATGATATGAATCAACAATTAATTGAAGCTTTAAAATCAAAAGAAGACAAAA
TGATTGAGATCAGACGTTATTTACATCAGCATCCAGAATTATCTTTTCATGAGGATGAAA
CGGCGAAATACATCGCTGAATTTTACAAAGGTAAAGATGTAGAAGTAGAAACGAATGTCG
GACCACGTGGAATTAAAGTAACGATTGATTCAGGGAAACCTGGTAAAACATTAGCAATTC
GTGCAGACTTTGATGCACTACCTATTACTGAAGATACAGGATTATCTTTTGCATCACAAA
ATAAAGGTGTTATGCACGCATGTGGTCACGATGCACATACAGCATACATGCTTGTATTAG
CAGAGACGCTTGCTGAAATGAAAGATAGTTTTACAGGAAAAGTCGTTGTGATACATCAAC
CAGCTGAAGAAGTACCACCAGGTGGTGCTAAAGCAATGATTGAAAATGGTGTATTAGACG
GTGTTGATCATGTATTAGGTGTACACGTCATGAGCACAATGAAAACAGGTAATGTGTATT
ACAGACCTGGTTATGTTCAAACAGGACGCGCATTCTTCAAATTGAAAGTTCAAGGTAAAG
GTGGTCATGGTTCATCACCACATATGGCCAATGATGCCATTGTTGCAGGTAGCTACTTTG
TCACAGCGTTACAAACAGTTGTATCTAGACGACTAAGTCCATTTGAAACCGGTGTTGTCA
CAATCGGTTCATTTGACGGTAAAGGTCAATTCAATGTCATTAAAGATGTTGTTGAAATTG
AAGGTGATGTACGTGGATTAACAGATGCTACAAAAGCAACAATTGAAAAAGAAATTAAAC
GTTTATCAAAAGGATTAGAAGCATTGTATGGTGTAACTTGCACATTAGAATATAACGATG
ATTATCCTGCATTATATAATGATCCAGAGTTTACTGAGTACGTGGCTAAGACGCTAAAAG
AAGCAGACCTTGAATTTGGTGTCGAAATATGTGAACCACAACCACCTTCAGAAGACTTTG
CATACTATGCTAAGGAACGACCAAGTGCCTTTATTTATACAGGTGCAGCTGTGGAAGATG
GTGAAATTTACCCACATCATCATCCTAAATTTAACATTTCAGAAAAATCATTACTTATTT
CGGCAGAAGCTGTAGGGGCAGTTGTTTTAGATTACCTTAAAGGAGATAACTAACATGAAT
GAAACGTATCGCGGGGGCAACAAGTTAATCTTAGGTATTGTATTAGGTGTTATTACATTT
TGGTTGTTTGCACAATCACTTGTAAATGTTGTGCCAAATTTACAACAAAGTTTTGGTGCA
GACATGGGAACAATTAGTATTGCGGTAAGTCTAACCGCACTATTTTCAGGCATGTTTGTT
GTTGGAGCAGGCGGCCTAGCAGATAAAATTGGACGCGTGAAAATGACAAATATCGGCTTA
TTATTAAGTATTATTGGTTCAGCATTAATTATTATTACAAATTTACCAGCATTGCTAATT
TTAGGTCGTATTATACAAGGCGTATCAGCAGCGTGTATTATGCCTTCCACATTGGCCATT
ATGAAAACTTATTATGAGGGTGCTGAACGTCAGCGTGCCTTAAGCTACTGGTCTATCGGT
TCTTGGGGTGGAAGTGGTATCTGTTCACTCTTCGGTGGGGCAGTTGCGACAACTATGGGT
TGGAGATGGATTTTCATCTTCTCAATTATCGTTGCCGTACTTTCAATGTTACTCATCAAA
GGGACACCTGAAACGAAATCAGAAGTTACCAATACACATAAATTTGACGTTGCAGGTCTA
ATTGTTCTAGTAGTTATGTTATTAAGTTTAAACGTTGTCATTACTAAAGGTGCAGCACTT
GGTTATACATCATTATGGTTCTTTGGTTTGATTGCAATCGTAATTGTAGCATTCTTTATT
TTCTTAAATGTTGAGAAAAAAGTAGATAATCCGCTTATTGATTTTAAATTATTTGAAAAT
AAACCTTATACAGGTGCAACGATTTCGAACTTCTTATTAAACGGTGTTGCAGGTACATTA
ATTGTAGCGAATACATTCGTGCAACAAGGTTTAGGTTACACAGCATTGCAGGCAGGATAC
TTATCAATTACTTATTTAATCATGGTGTTATTGATGATTCGAGTTGGTGAAAAATTATTA
CAAAAAATGGGTTCTAAGCGACCAATGTTATTAGGTACATTCATTGTGGTCATTGGTATT
GCACTTATTTCATTAGTATTCTTGCCAGGCATATTTTATGTTATCAGTTGTGTCATAGGA
TATTTATGTTTCGGACTAGGCTTAGGTATTTATGCAACCCCTTCTACAGATACAGCTATT
TCAAATGCACCGTTAGATAAAGTTGGCGTTGCTTCAGGTATTTATAAAATGGCTTCATCA
CTTGGTGGTGCATTCGGTGTCGCAATTAGTGGTGCAGTATATGCCGGTGCAGTTGCTGCA
ACGAGCATTCATACAGGTGCGATGATTGCACTTTGGGTTAACGTATTAATGGGAATCATG
GCATTTATCGCAATTTTATTCGCGATTCCTAATGATAATAAACGTGTCAAAGATGCGAAA
TAATAACGATGACACGCCCAGTGTTTTGATAATGAATTAAATGAAAGTAAAGCAAATTAA
ATGAGGAAATGTATAGAGCAGTGCATATAGATAAATCTATGATTGGATTAACACTAATAT
AAATATAAATGAAAAACCATCCACTTAAACTTTTGATACGTTAGGTGGATGGTTATTTAT
TGCGTTGTTCTAAAAATTTGGACACTTATATGGAAGGAACTATATCTAATGTGAAGATAA
TGGCAATTCGCTTCAATGAAGACGACGTGTAAAAGTGTATATTAAACGTTTCGGGGTCAG
ACTCCGAGAACAGTGTCCGTCATGCTTACCGCATACTAATGAAGCATTATTATATCAGTG
TTTATAACCGATTTAAGATAATAAAGTTTGCTAAACAAAAAGCCAATCCATTGATGTTGG
ATTGACTTTGTATAAGCATATTAAGTTCTAATTTTTATATAAGGTATGAATATAAATAAG
ACATTAAAAATTAAATTTCAGTTGTTGCAATTTCTTCATCTGTAGGTACATCATCGTTAA
GACCAACAAGTGCTTCAGAAACATTTCGTGAATGATAACCGATACGTTCAAGAACACCAA
TCATATCGATATATAGTAATCCGCCTTTTGTTGTACATTCACCACGATTAAGGCGTTTAA
TATGACCTTTGCGTAGTTTATGTTCAATATTAAATGATTCTCTACTACGTTCTACAATTT
CATCTTTTTTCGTTTTGTCATAAACATCTAACATGTCGATGGCTTTATCAAATGACTCAG
CAACATGGTTGAATAATTTATCCATACCGCGTTGTGCATCTTCTGTAATGCGAATATCTT
CATCATGTTGGCGTTTTAATTGAGCGACATACTCTTCTGTTAGCTCTGCTACTTTTAAAA
TAGAGCGATTGACATCAAACATAACTGCTAAACGCTCAACGTCTGCCTTCGTAATGGCTT
TTGTAGAAATTCTAACTAAATAATTTCGAATACTATCATTGATTGTTTCAACAGCTTGAT
GCTTTTGTTCAAGCTTTTTGATTAATTTTTTGTCGTCTTTTGTAATTTCGCGAATGTCTT
CAAACATTGATAAGACAATCTGACCCACATTTTGTAATTCTTTTTGAGTTTCTTGTAATG
CAACACCAGGTGCGTGATAAACAAGATCTTTGTTTAAGCACTGAGGTTTATAGTCATCAG
CAATATCTTTACCTGGGACAAGCTTTGTAACTATCCATGCTAAACCTGCTACAAATGGTA
ATTGAATCAAAGTATTTGTTATGTTGAAGATACCATGTGATACTGCAATCGTCATCGCTG
GTTTTAAGTGCCATACATCTTGTAACAAACTAATCAAATGAATCACAACTGGCAAGAAAA
TTGTGAAGATAATTACCCCGATTAAGTTAAAGATGACGTGTACAAGCGCCGCACGTTTTG
CAGCGATTGAGCCGGCTAAACTAGCTAAGATAGCTGTAATCGTTGTACCAATATTATCGC
CTAGTAACACAGGGATTGCTGCGTTTAAGCTAATTAAATCTTGTTGATAAAATTCTTGTA
AAATACCAATCGTCGCACTTGAACTTTGAACTAGTGCTGTTAACCCTGCGCCGACAATGA
CAGCGAGTATTGGATTTGTAGACATATCAAGCATTAATTGCTTAAATCCATCTAATGATG
CTAAAGGTTTAACGGCATCACCCATAAATTCTAGACCGAAGAATAGAGAACCGAAACCGA
ATAGTATGCGGCCAATGTTATTGATTTTAGAGCGTTTAAAGAAAAAGATTAAAAATGCAC
CTAATGCTAAAATTGGCATTGCATATTCGCCTAAATCTATACCGATAATAAATGCAGTTA
CCGTTGTTCCGATATTAGCACCCATTATCACTCCAATGGCTTGTTTTAACGTCATAAATC
CAGCTGTTACCAGTCCGATTGTGATAACGGTCGTACCTGAACTACTTTGTATTAAAATAG
TTACAACGATACCTGCAATAACACCTAATACTGGATTTGATGTAAATTTGTTTAAAATAT
CTCGTAGCCTGTCTCCTGCTGATGCTTGAAGCCCGTCTCCCATGATTTTTAAGCCGTAAA
GGAAAATACCTAAACCACCTAAAAAGGAGAAAATGACTTCTGTAACCGACATTTCCATTA
TTTCACCTCAAATAAGCTTTATATTTAGATTATCGCTTATAATTGTAAATTTAATGTTAA
GATTAGGTAAAATTATTTAACAATATATGTTATTTGTATATGACTTGTAAAATATCGTCA
CTTATTATGTAAATTTTCAGTGTGAAATGGCAGGTTTGCAATCACTTGTTTAACAAAATG
ATGCAATCAATCATGCAATTATGTGTCATCAAAAAAATCATGTGAGTGGGATAATGAAAT
AAAGTTTGTGAACATATCATTTCTATCCCACTCCATGATTTGAAATCACCATATAGACAT
GATTTAATGTGCCTCGTTATAACAATTTGTGTTCTTTTAATAATGACTCAATGTACGTAC
CTTTTATCTTTTTAAGGAATCCTGCTAATGCAAGTTTTTGCATTTTCGAATCTTTAGTAA
TATCGCGCAAATCTTGATGGTCATTCAGTTCGTATACGGCATCCATTAAGACGCGAAGAT
CAAATGTACTATTGATGACCTCTGGAATACCACGATCTATATTTAGTAATTGATAAACAG
CTTCCATGGCAGTACGAACCGAATATTCTGTTGTAAATACAGTATCTCGCTCTGTTTCTG
CAAAGTTACCAATAAATGCTAAATTTTGTGATTGATGCGGGACGACTAAAGGTCTGTCGC
CGATAGCACGCGTCATGAAATAAGAGGTAATATATGGCATATAAACAGGAATCGTATTAG
ATGCATGTTTTGCTAAGTCTTCAATTTTGTCAGTTGGTACACCTAAGTGATACAGCCATT
CTTGGCATATTTCATTACCACTACATTCTGTGATTGGCTTTTTAATATAATCGCCGTTTA
CATCTGAATATAAGGCATAAATCCACGTAGATATTTCATTTTTAGGTTGGTCTTTAAACT
GTTGCTGACGATTGATTGTAAAACTGATTTGCCATGCAGAATCATTGATTGTAATAATAC
CGCCAGTAACCGTTTTACCTGCAAGTGGATCACGTTTACAAATGCTTTCTATTGTATCGA
TAATATCTTTATTGTTTGTTGTCGATGTTGCTGAAACAAACCAACTTTTTTTGGGAATAT
TTTGGCAAAACTTATCAGGATTACCAAATTCAGGACTTTGTCGTGCTAAATTTTTCCATA
GTGTCCAACTACCACCTAATTCGTCAGTTGGTGGCGCTGGTGTATCATTATCACCATAAG
TAGAGCTTTCTGTAATACTACCGTTTGTCACAAAGACAAGATCGTTTATAGTCAGTTTAA
TAGATTCTGCATTACCATTACGGTCAATTAATATTTCTCGGGCAATTTTTTGACTTGTCG
TAACATCTACTTTAATATCTTTTACTTTTACATCGTATTCAAATTGAACCCCATGCGATT
TTAAATATTCAACCATAGGTAATACTAAAGATTCATATTGATTATATTTAGTGAATTTTA
AAGCTGAAAAGTCTGCGAGACCACCAATATGATGAACGAATCGCATTAGATAGCGACGCA
TTTCCATAGCAGAATGCCACGGTTCAAATGCAAACATCGTTTTCCAGTAAATCCAAAAGT
TTGAATTAAAGAAGTCATCGGAAAATACATCTGTTATTTTGACATCATCTAAATCTTCTT
CATTCGTTAAGCATAAATCTAAAATTTCTTTAATTGCCGTTTTAGTCAAAGTGAAGTCTC
CATCTGTGATTAAACGTTGACCCTGTTTCTCAATAACACGACAACGAGAATAGTTAGGGT
CTTCTTTGTTTAACCAATAGAATTCATCTAATACTGACGCATGATCAATTTCAAGCGAAG
GGATAGATCTGAATAAATCCCACAAACATTCAAAGTGGTTCTCCATTTCACGACCACCTC
GGACAACATAGCCTTTTAAAGGCATATTTTCACCATCAAGACTACCGCCCGCTTTGGGTA
ACTCTTCTAAAATATGAATCTTAGAACCTTCCATTTGACCATCCCTTATTAAAAAACAAG
CTGCAGCAAGTGAAGCTAGACCAGATCCGATTAAGTAAGCGGATTTGTTTTCTACATTTT
CAGGTTTTTTAGGGCGCGCAAATGCTTCATAATTTCCATAACTGTAATACATATCCACCA
AGTCCTTTCGTATTAGAATACACTCAGACTATACCCCTTTGTGAATTGCAAATATTAGTA
TTTATATTGGTAAATTTGACAAAATTAGATCTTTTTTATATTTTTGATTTTTAAAATTTT
ATCATTCGAATGTTTTTGGATTCTGAGGTGCGGGACTTGGAATAATTCGAATCATTATGT
GGCATGTTAAACAGCTAAATATAAGATATGCACATTTAACAAGCGGATACTCCTGACGCA
ATTATAGTATCATTACATATTGTTTAATCGTTTGGGGTAATGTAATTAAAAGGTAAAATA
GGCAGAGTGTTATACATAAAATGTAAAGAAAGAGGCGATAGAATGTCTAAAATCAGGTCT
TTTACAATATTAAGTCTACTTATTTACTTAGCTATGATGTGCTATACAGTAGTGACCTAT
TCAAAATTACCAACCAAAGTACCTATTCACTATAATTTAGCAGGGGATGCTGATAACTTT
GCTGATAAATGGGTGCTGCTTTTGATTAATAGCGCATTTATAGTGATTTGGCTTATATTT
TTCATTGCAGGTAGATACTATGAACGATTTGCCAAATGGTCACATTATAATCATACACCA
CGTGAAATTCGAGCGATTAAATTATTTTTAAGTACGTTAAATTTAGAGATTATGAGCTAT
ATGTCTATCTTCACAGTATTAGAAATTTGGCAAATACAACACCATCATCAATTCAATTTA
CTATGGTTTAATATGATATTTATCATTATCATTGGTTTGACGCTTGTCATATTTTGTTTA
CTTCCTACAATTCATAAAATGAGAGATTCTCAATAAAAATATAAACTGTCATGATGCAGT
TTTGAAGCGGATTCCTGAGATTATTATAAATAATATCTAGTATTTATAATTAAAATGATA
TATTATTTATTATAGTTAAATATTGTGTATATTTTTTGAACTTTTTGTAAAAATTCGATT
GCCTGTCATATATAGGAGTGTTACATTTTAAATATGTGGTCATCGCAAAATATAAGTTGA
AATAGGTTGTAGATTAATCAGGATGATAAATATTTTATATAAAGAGAGGGAGTCATTATG
ACACTACTTACTGTAAATCCATTCGATAATGTTGGATTATCAGCCTTAGTTGCAGCAGTA
CCTATTATTTTATTTTTATTATGCTTAACCGTTTTTAAAATGAAAGGCATCTATGCAGCA
TTGACAACTTTGGTTGTTACATTGATTGTGGCTTTATTTGTATTTGAATTACCAGCGCGT
GTATCAGCAGGTGCGATTACAGAAGGCGTTGTTGCCGGTATTTTCCCAATAGGATATATC
GTTTTAATGGCAGTTTGGTTATATAAAGTTTCTATTAAAACAGGACAATTTTCTATTATT
CAAGATAGTATTGCTAGTATTTCAGAGGACCAAAGAATCCAACTATTATTAATTGGATTT
TGTTTCAACGCATTTTTAGAAGGTGCAGCAGGATTTGGTGTGCCAATTGCGATTTGTGCA
GTATTATTAATTCAACTTGGATTTGAACCATTAAAAGCAGCGATGTTATGTTTAATTGCT
AATGGTGCGGCGGGTGCCTTTGGTGCAATTGGTTTACCAGTTAGTATTATTGATACGTTT
AACTTAAGTGGAGGCGTTACAACATTAGATGTTGCGAGATACTCAGCATTAACACTTCCA
ATTTTAAACTTTATTATTCCATTTGTTTTAGTATTCATTGTAGATGGTATGAAAGGTATT
AAAGAAATTTTACCTGTCATTTTAACAGTGAGTGGTACATATACTGGATTACAATTATTA
TTAACAATATTCCATGGTCCAGAACTAGCAGACATTATTCCATCACTAGCAACAATGGTG
GTGTTAGCATTTGTTTGTCGTAAATTTAAACCGAAAAACATTTTCAGATTGGAAGCGTCT
GAACATAAAATTCAAAAACGAACGCCTAAAGAAATTGTCTTTGCTTGGAGTCCGTTCGTC
ATTTTAACTGCCTTTGTATTAGTATGGAGTGCACCATTCTTCAAAAAATTATTCCAACCT
GGAGGTGCACTTGAAAGTCTAGTAATAAAATTGCCAATTCCAAATACTGTGAGTGATTTA
TCGCCTAAAGGAATTGCGTTGCGTCTCGATTTAATTGGTGCAACTGGGACAGCGATTTTA
TTAACAGTAATTATTACAATTTTAATTACGAAGTTAAAATGGAAAAGTGCAGGTGCTTTA
TTGGTCGAAGCAATTAAAGAATTATGGTTACCGATCCTTACAATTTCAGCTATCCTAGCT
ATTGCTAAAGTTATGACATACGGTGGTTTGACTGTAGCAATTGGACAAGGTATTGCTAAA
GCGGGAGCAATTTTCCCATTATTCTCTCCAGTATTAGGTTGGATTGGTGTGTTTATGACT
GGTTCAGTTGTAAATAACAATACTTTATTCGCACCTATTCAAGCGACAGTGGCACAACAA
ATTTCAACAAGCGGTTCATTACTTGTGGCAGCTAACACTGCAGGTGGTGTAGCAGCGAAA
CTTATTTCACCACAATCAATTGCCATTGCGACTGCAGCTGTTAAAAAAGTTGGTGAAGAA
TCTGCATTATTAAAAATGACGTTAAAATACAGTATTATATTTGTTGCCTTTATTTGTGTT
TGGACGTTTATACTAACGTTAATATTCTAAATATAAATAATGTTGTCACTTGGATTCAAA
TGACATTTTAAATCTAATTATTCATGAATCGAACTAGTACGAAATGCATTGAGCATCTTG
TCTAGTTCGATTTTTTAATGTCTAAAAATGTCGTATATGTAATTAGAGTAGAAAGTGTTG
AGGCGTTTCAGAAGTTGTTTAGAAAAGTAAGAAAAATAAAAAATGCACTGAGCAACAAAA
GGTGTTGCTAGTGCATTTAGATGATTCTTATCATTTCAAATAAGAATGTGTTAATCAACG
TATATAAGTTAAAATTGGTTTGGATAAAATGATATCTATCGTTGTGTATTGTTTGTTTTT
ATAGTTCGCGACGACGTCCAGCTAATAACGCTGCACCTAACGCTAATGATAATCCACCAA
ATACAGTTGTACCGATGAATGGATTTTCTTCACCAGTTTCTGGTAATGCTTGAGCTTTGT
TAGCATCTGCATGGTTTGCTGGTTGCTTCTTATCAACAACAAGTTCTTGACCAGGTTTGA
TCATGTTTTTATCAGCTAATTTGTTATCTGCAGCAATTTTGTCAGCAGTAGTGCCGTTTG
CTTTTGCAATGTCATTTACTGTATCACCAGGTTTAACGACATGTACTCCGTTGCCGTCTT
CTTTACCAGGCTTGTTGCCGTCTTCTTTACCAGGCTTGTTGCCGTCTTCTTTACCAGGCT
TGTTGCCGTCTTCTTTACCAGGTTTGTTGCCATCTTCTTTACCAGGCTTGTTGCCGTCTT
CTTTGCCAGGTTTGTTGCCATCTTCTTTACCAGGCTTGTTATTGTCTTCCTCTTTTGGTG
CTTGAGCATCGTTTAGCTTTTTAGCTTCTGCTAAAATTTCTTTGCTCACTGATGGATCGT
CTTTAAGGCTTTGGATGAAGCCGTTACGTTGTTCTTCAGTTAAGTTAGGTAAATGTAAAA
TTTCATAGAAAGCATTTTGTTGTTCTTTGTTGAATTTGTTGTCAGCTTTTGGTGCTTGTG
CATCATTTAGCTTTTTAGCTTCTGCTAAAAGGTTAGCGCTTTGGCTTGGGTCATCTTTTA
AGCTTTGGATGAAACCATTGCGTTGTTCTTCGTTTAAGTTAGGCATGTTCAAGATTTCAT
AGAAAGCATTTTGTTGTTCTTTGTTGAAATTGTTGTCAGCTTTCGGTGCTTGAGATTCAT
TTAACTTTTTAGCTTCTGCTAAAAGGTTAGCACTTTGACTTGGGTCATCTTTTAAGCTTT
GGATGAAACCATTGCGTTGTTCTTCGTTTAAGTTAGGCATGTTCAAGATTTCATAGAAAG
CATTTTGTTGTTCTTTGTTGAAATTGTTGTCAGCTTTCGGTGCTTGAGATTCATTTAATT
TTTTAGCTTCACCTAAAACGTTAGTGCTTTGGCTTGGATCGTCTTTAAGACTTTGAATGA
AACCATTGCGTTGCGCTTCGTTTAAGTTAGGCATGTTCAAAATTTCATAGAAGGCGCTTT
GTTGATCTTTGTTGAAGTTATTTTGTTGCGCATCAGCTTTTGGAGCTTGAGAGTCATTAA
GTTTTTGAGCTTCACCTAAAACGTTAGCGCTTTGGCTTGGATCATCTTTAAGGCTTTGGA
TAAAACCATTACGTTGATCAGCGTTTAAGTTAGGCATATTTAACACTTGATAAAAAGCAT
TTTGTTGAGCTTCATCGTGTTGCGCAGCATTTGCAGCAGGTGTTACGCCACCAGATATAA
GTAATGTACCTAAAGTTACAGATGCAATACCTACACCTAGTTTACGAATTGAATAAATGT
TTTTCTTTTTCAAATTAATACCCCCTGTATGTATTTGTAAAGTCATCATAATATAACGAA
TTATGTATTGTAATACTAAAATCTATATTTATAATTAAATTTAAATGTAAGTTTTACAAC
TTATAAAATAAATATTTTGCTCAAAGGTTTATTCAGGAAGTAAAAGGCTTAAAACCGCAA
AATCACGCTATTTCTATTAATAAAAACAGATAAAATGTAGAGATATTTTTTATAATGAAA
GCGTTTTAATTTATATAAGTTAAAAAATATTTTTAAGAATAAAGTGGGGCTTTGAATGTG
CTGAGGTTTAATTTCGGAAATGGTTTTAAGAGATATAGAAAATAGAAAGTTGTTCATAAT
GTGCTGAGGTTTTATTAAAAAATAGAAAACACAAGTGCACTTTAGAATACAGCACACTTG
CGTAATAGAGATATTATTCAAAAACAAGATGTAAATGATCTTTATCTGCTAATAATTGAT
TCACTTGAGCTAATAATTGTTCAGCATGGTCTTGCTGCGCGTCATTCATATGAATTAAAA
TTTTTCTTTCATCTTCAGTTGAGCGTTCTTTTATTAGATAGCCTTGCTTTTTTAAATTAT
TGAGAGCTCTAACAGTTTGAGGGTATTTATGGTGGATTGTTTCAATTAAATCTTTAAGAA
GAACGATGTTTTTATTTTGAGAAGTGATAATAGCTAGAATTGTGAATTCTACAAAACTTA
ATGTTAGATGCTTTTTGATAATATTCTTGAAATACATTGTATACATCATCAAGTTTAGAA
AATCTTTACTATCTTTTGGTATCATCTGTGATTCACTTTGATCTGCAAGGTTAAATTGTT
TAATGATGTGATCAAACAATGTAACACGTTCTGCAATTTTCTCTCGTTGTTCTTCAGATA
TTGAAATGTAAGTATTACGCTCATCAATTTTACTTCGAACTTTACTAATATATGAATGTT
TCACAAGTACTTTTATATGCTGTACTAAATCCGATTGTTTATAACATAAATCTGAAACAA
TCTTCTTAAATGGAAGTGTGTTTTCTTGCTGATGAAATAAATAAGTCAGTAATATAAATT
CTTTTATAGTCATATCGACTTCAGGCTTGACTTTTTTCTTAAAACGAAACATATATGCTT
CAATGATTATAAAATCTCTAATTTTGTCATGGTTATTATATTTCATTGTTTTATCTCCTT
GTATATGCACTTTATTTTAATATAACACAATATAATAAGAAAAATAATCCATAATTTACA
ATTAAAAATAATATGATATTTTTATTAAAATTTGTGTTTTTGAATAAATGACATTATCAA
ACACTATATTTAAATAAGAAATAGTTATCGATATTTGAAAAATCGAAGAATATTGATTGA
TATTATAGAATTTGAGTCGGTGTTATTTGTATATAAAGTATTAATATGTAATTAAGAAAG
TCGACGCTTGTTAACAATAACGACAACTATATGTATAAAAAAACCTCGCAACGGTTAGTT
AGCTTAAACATTTTGCTAACGTTGTTGTGAGGTCATTTTGTTTTAATAATATCGTTATAA
CTTTTTCACGGTTAATAATAAGTATATGAAGAATGGGGCACCAAAAGCAGCAATAAATAC
ACCTGCTGGCACTTCTTTAGGCAAGAATAAGGTACGCCCAATTAAGTCTGCAATAACAAT
TGATATGGCACCAATCATTGCTGACATTAGTAACTTTTTAGCATAACTTCCGCGAACGAT
TGTTTTCGCGATATGTGGTGCGATTAAACCGACAAACCCAATGTTACCTACTAAACTGAT
TGCCATAGATACGAGTATAGTAGAAGTGATTAATTGGATTAGTTTCATACGTTGTACATG
TAAGCCTAAGCCAATCGCTACAGGGTCATCAAGTATAGATATTTTCATTTTTGGTATAAC
AAGAAATAACAACGGCACAACAGCTAAAATAACCATACCCAAAATGATTGTATCTTTAAA
CGTAGCACCGTAAAGACTTCCGACTAGCCATGTATAAGCTTTGGCAGCAGATAATTGCTT
CGTTGTAATGAGTAATCCTTGGACAAGCGCAATAAACAACGTTTGCATCGAAATACCGAT
GATTATGAGTGTTGTCGGGCGTATTTGTCCTTTCGTTTGAAACACTAATAGTATCATCAT
TGCAACTGCGCCACCTAATACTGCAAATAGTGGAAGTAAATGTATTGTTAAATGGCTGAA
AAATGCAATAAAGACAACAGCACTTAAGCTAGCACCACCTGTGATTCCGATAATATCTGG
TGAGGCAATTGGATTTTTCAATACATTTTGTAACATTAAACCACTCATCCCTAGTGCGGC
ACCAGCTAATATCGCAAGTGTAATGCGAGGTAAGCGTAATACTTCTAAAGTGAATTGATC
TATACTGTCATTTGGATTTATAAAGTACATCAGTACGCGTTGTAATGGTATAAAGCTTGA
ACCAATCATCATACTTACCACTGAAACGATGGCTAAAAAGATTAACGCGAAGATGAGATG
GTAATTGTCTTTTTTATTAATCTTTTCGGTCATAAGCGTTGACGTCCTTTCTTCATAATA
TAGATTAAGACAATAGCGCCAATGACAGCGGTAACGACACCGATAGGCAACTCTAGTGGC
TTAATTATTATACGAGCAACTATGTCTGAAATGATCATTAGGATTGCTCCAGCTAATGCA
GTAAAAGGAATTAAATACTTATAGTTTGGTGGTAATAATCGTTTGCTAATATTCGGTACG
ATAAGACCCACAAAGACGATTGATCCAGCTACGGCTACCGAAATACCGGCTAACATACTG
ATAAGCATAATAATCATCCATTTGATTAATTTTATGTTTTGACCGAGGCCGGTTGCAATG
TCGTCACTTGTCATCAAGATGTTGATGTGTGCAGCCATGCTAAATGCAATTAAAATAAGT
ATCAATACAAGCGGAATAATCCATGGGATATCCCAAATGTTACGTAATGAAACGGAGCCA
CTCAACCAAAATAATAGGCCTTGTAAGTCTGTTTCGTTCATAATAAGTATGCCTTGAGTA
AAGGCTGTAAATAGCATCGCAATCGCAGCACCTGCCAAAATGACACGATGAGGTGAAAAT
AGGGTTTGTCTAAACATACCTAGTGCAACGACTAAGACTGTAACAACAATAGCCCCCAAA
AATGCGATGACAACAATCATTTTAAAAGATTGAATTTGGATAAATGTAATACTAAAGATG
ACAAAAAATACTGCGCCTGCATTGACACCGAAAAGCCCTGGTGATGCTATTGGGTTTCGT
GTAAGTGCTTGCATCAACAAACCTGAGACAGCAAGGGCAGCACCAGTCAATAACGCAATG
ATTGTTCTCGACGCCCGTGCACCAGTGACAACATCATGTAAATCGTTTTCACTATCAAAG
TTGAATAACGCCTGTATCACCGTACCTGGTGACACAAGCGTATTTCCAATCATTAAACTT
AAGATAGCTACTATTGCAAGACATAAACCAGCAATAACGATTTGGTATTTTGGTTTAAGT
AGCATCGTAAAACTCCTTAATTATTTTGATTGTTTTTCAATATTTAACTTTTCATATAAA
TCGTCAATAAGTTTTAATGATGATTTATATCCGCCAGCTAAGTTCCAAGTGATTTCATCT
AAATCATCAGATACTTGGTTGTTTTTAACTGCGTCTAAATTTTTCCACTCTTTACTTGAA
GTCCATTCGCTTTCAGTCTTTTTAACTAATGCAGCATCTTTCGCATTTGGATCTGATTTT
ACTACAAAAATATGATCAGCGTTCATTAATGGAATGCTTTCTTTAGATGTAAGTTGGATA
ATATCTTTACCATTATCAACTTGTTTTTGTAAGTCTTCATTACGTTTGAATCCTAAATCA
TTTAAGATTTCACCAGCATATCCACCAGCATAAATTCTTGTATGATCAGCACGGAAGTTA
ACAACTGAAGCTTTCAATGGCCATGCATCTTTATACTTTGCTTTTGCATCTTTTTGGAAT
GCAGCTACTTTATCATCGTACTTTTTAAGTAAATCTTCAGCTTCTTTTTCTTTCCCTAAA
GCTTTCCCCATTAACTTAGTTGTATCTTTGAATTTGAAAACTGTATCAGTAGAAACTGTT
GGTGCGATTTTAGATAATTGATCGTAAACTTTTTCATTTCTAACTTTTGACGCGACAATT
AAGTCCGGTTTTAATTTAGAGATTTCCTCTAAGTTAGGTGCAGGTTCTTGACCTACAATC
TTAGTATCTTTTAAATCATTTTTTATGTATTCGAATTTCGGTTTTTGTGTCCATGATTCT
ACAGCACCTACAGGTTTAACACCTAAAGATACAGCGACGTCAGTGGCACCTTGATATAGC
GTAACAACACGCTTTGGTTTCCCTTTAATTTCAGTTGTACCCATTGCATGTTTAATTGAA
GTTGTTTCCTTATCTTTGTTATCAGATGATTGTTTATTTGAATTCCCACTACATCCTGCT
AAAACAAGTAGGAAAGCAAGCATAACAACAAGCATTTTAATTACTTTATTCATTGACTAA
TTAGCCTCCTTCGTGATGTATGACAATGAGAATCATTATCACGGTTTAGTATGAATTAAA
TTTTTTCCTAAGTCAATAAAATATTTATGATTTACATGCAACTTATAATTATTTGACATA
TAAATGCATAAAAAATATAATCCTAATTACTTGATAGTGAGAATCATTATCAATTAGGTA
ACACACAATATTATAGAATTTTAAATTTGAGGAGGAAGCGCTTTTGATTGAAAAAAGTCA
AGCATGTCACGATTCATTGTTAGATTCTGTAGGGCAAACACCTATGGTTCAACTTCATCA
ACTATTTCCGAAACATGAAGTGTTTGCAAAGTTAGAGTATATGAATCCTGGAGGCAGCAT
GAAAGATCGACCTGCCAAGTACATCATTGAACATGGTATTAAACATGGTTTAATCACTGA
GAATACACATTTAATTGAAAGTACTTCTGGTAATTTAGGCATTGCGTTGGCAATGATAGC
TAAAATCAAGGGATTAAAACTCACGTGTGTTGTTGATCCTAAAATATCACCAACAAATTT
GAAAATTATTAAAAGTTATGGTGCCAATGTAGAAATGGTTGAAGAACCTGATGCACATGG
GGGTTATTTAATGACTCGTATTGCAAAGGTGCAAGAACTGTTAGCCACTATTGACGATGC
ATATTGGATTAATCAATATGCGAATGAGTTAAATTGGCAATCCCATTATCATGGTGCAGG
CACAGAGATTGTTGAAACAATTAAGCAACCTATAGATTATTTTGTCGCGCCAGTCAGCAC
GACAGGTAGCATTATGGGTATGAGTAGAAAAATAAAAGAAGTGCATCCAAACGCACAAAT
TGTTGCTGTTGATGCGAAAGGGTCAGTCATTTTTGGTGACAAACCTATTAATAGAGAATT
ACCTGGTATCGGTGCTAGTCGTGTACCCGAAATATTGAATAGATCAGAAATTAATCAAGT
GATCCATGTAGATGATTATCAATCTGCTTTGGGCTGTCGAAAACTGATTGATTATGAAGG
CATATTTGCTGGAGGTTCAACAGGTTCGATTATTGCAGCGATTGAGCAGTTGATAACGTC
AATTGAAGAAGGTGCAACAATTGTCACGATTTTACCAGATCGAGGCGATCGTTACTTAGA
TTTAGTTTATTCAGATACATGGTTAGAAAAAATGAAATCAAGACAAGGAGTTAAATCAGA
ATGAATAGAGAGATGTTGTATTTAAATAGATCAGATATTGAACAAGCGGGAGGAAATCAT
TCACAAGTTTATGTGGACGCATTAACAGAAGCATTAACAGCGCATGCGCACAATGATTTT
GTACAACCGCTTAAGCCGTATTTAAGACAGGATCCTGAAAATGGACACATCGCAGATCGA
ATTATTGCAATGCCAAGTCATATTGGTGGTGAACACGCAATTTCAGGTATTAAGTGGATA
GGTAGTAAGCACGACAATCCATCGAAACGTAATATGGAGCGTGCAAGTGGTGTCATTATT
TTGAATGATCCAGAAACGAATTATCCAATTGCAGTTATGGAAGCAAGTTTAATTAGTAGT
ATGCGTACTGCAGCAGTTTCAGTGATTGCAGCTAAGCATTTGGCTAAAAAAGGATTTAAA
GATTTAACAATCATTGGTTGCGGGCTAATCGGAGACAAGCAATTACAAAGTATGTTAGAG
CAATTCGATCATATTGAACGCGTGTTTGTTTACGATCAATTCTCTGAAGCATGTGCACGC
TTTGTTGATAGATGGCAACAACAGCGTCCGGAAATTAATTTTATTGCGACAGAAAATGCT
AAAGAAGCAGTATCAAATGGTGAAGTAGTCATTACATGTACCGTAACGGATCAACCATAC
ATTGAATATGATTGGTTACAAAAGGGTGCATTTATTAGCAACATTTCTATCATGGATGTG
CATAAAGAAGTCTTTATTAAAGCTGACAAAGTCGTAGTAGATGACTGGTCACAATGTAAT
CGAGAAAAGAAAACTATTAACCAATTGGTGTTAGAAGGTAAATTCAGCAAAGAAGCACTT
CATGCTGAACTAGGACAACTTGTGACAGGTGACATACCAGGACGTGAAGACGATGATGAA
ATCATATTACTTAATCCGATGGGTATGGCTATCGAAGATATTTCAAGTGCTTACTTTATT
TATCAACAGGCACAACAACAAAATATTGGGACAACATTGAACCTATATTAAGAATGCGAG
GTGTCTGAACATTGCAGAATCATACAGCAGTCAATACAGCACAAACGATAATATTAAGGG
ATTTAGTTGATGCATTATTATTTGAAGATATAGCCGGTATTGTATCGAATAGTGAGATTA
CTAAAGAAAATGGACAAACCATTTTGATATACAAACGTGAAACACAACAAATAAAGATAC
CTGTTTATTTTAGTGCTTTAAATATGTTTCGTTATGAAAGTTCACAACCAATTACGATAG
AAAGAAGGACGTCTAAACAACCACTAACTGCAGCTGAATTTTGGCAAACAATCGCTAATA
TGAATTGTGATTTAAGTCATGAATGGGAAGTGGCTCGCGTTGAAGAAGGACTGACTACTG
CTGCCACACAGCTTGCTAAACAATTATCAGAATTAGATTTAGCGTCACATCCTTTTGTGA
TGTCAGAGCAGTTTGCAAGTTTAAAAGATCGTCCATTTCATCCATTAGCTAAAGAAAAAA
GAGGATTAAGAGAAGCGGATTATCAAGTGTATCAAGCTGAATTAAATCAATCATTTCCTT
TAATGGTTGCAGCAGTTAAAAAGACACATATGATTCATGGCGATACTGCAAATATTGATG
AATTAGAAAATTTGACAGCACCTATAAAAGAACAAGCGACAGACATGTTAAATGATCAAG
GGTTATCAATAGATGACTATGTACTATTTCCGGTACATCCTTGGCAATATCAGCATATTC
TGCCGAACGTCTTTGCGAAAGAAATTAGTGAAAAATTGGTTGTACTATTACCGTTAAAAT
TTGGAGATTATCTGTCATCTTCAAGTATGCGTTCATTAATTGATATTGGCGCACCGTATA
ACCATGTCAAAGTACCATTTGCAATGCAGTCATTAGGCGCATTAAGGCTAACGCCTACGC
GTTACATGAAAAACGGAGAACAAGCAGAACAATTATTACGTCAGCTTATAGAAAAAGATG
AAGCACTAGCTAAGTATGTCATGGTTTGTGATGAAACAGCTTGGTGGTCATATATGGGTC
AAGATAATGATATTTTCAAAGATCAATTAGGTCATTTAACTGTTCAGTTAAGAAAATATC
CCGAAGTGCTAGCCAAAAATGATACGCAACAGCTAGTGTCAATGGCAGCACTCGCGGCAA
ATAATCGCACCTTATATCAAATGATTTGTGGAAAAGATAATATTTCTAAAAATGATGTCA
TGACGTTATTTGAAGATATCGCACGAGTCTTTTTAAAGGTAACACTATCATTTATGCAAT
ACGGCGCATTACCAGAGTTGCATGGTCAAAATATATTGTTGTCATTTGAAGATGGACGTG
TACAAAAATGCGTGTTACGTGATCATGATACTGTCAGAATTTACAAACCATGGCTAACAG
CACATCAGCTTTCATTGCCGAAGTATGTCGTCAGAGAAGATACACCTAATACGCTAATTA
ATGAAGATTTGGAAACATTCTTTGCTTATTTTCAAACATTAGCTGTATCGGTAAATCTAT
ATGCCATTATTGATGCAATTCAAGATTTATTTGGTGTAAGTGAGCATGAACTTATGTCGT
TGTTAAAACAAATTTTAAAAAATGAAGTGGCAACTATTTCCTGGGTTACAACTGATCAGC
TAGCTGTCAGACACATTTTATTTGATAAACAGACGTGGCCATTTAAACAAATTTTATTAC
CATTGCTATATCAACGTGATAGTGGTGGAGGTAGTATGCCTTCAGGTTTAACTACCGTAC
CAAATCCAATGGTGACATATGATTAATCAGTCTATATGGCGCAGTAACTTTCGCATTTTA
TGGCTCAGTCAGTTCATAGCGATTGCTGGACTGACAGTACTTGTGCCATTATTGCCAATT
TATATGGCATCACTACAAAATCTATCAGTCGTAGAAATACAGTTGTGGAGTGGTATAGCG
ATTGCTGCTCCAGCTGTAACGACGATGATAGCTTCGCCGATATGGGGGAAGCTAGGTGAT
AAGATCAGCCGAAAATGGATGGTGTTAAGAGCGTTACTTGGTTTGGCGGTATGCTTATTT
TTAATGGCATTGTGTACTACACCATTACAGTTTGTACTTGTGAGGTTATTGCAGGGACTA
TTTGGTGGTGTTGTTGATGCGTCAAGTGCGTTTGCGAGTGCAGAGGCGCCAGCTGAAGAT
CGTGGAAAGGTATTGGGAAAACTGCAAAGTTCAGTCAGCGCAGGGTCTCTTGTGGGGCCA
TTAATCGGCGGTGTTACAGCTTCGATATTAGGTTTTAGTGCGTTACTGATGAGTATTGCC
GTTATTACTTTTATTGTCTGTATTTTCGGTGCATTAAAATTGATTGAAACGACACATATG
CCAAAATCACAAACACCAAATATTAATAAAGGTATTCGCCGTTCATTTCAATGTCTATTA
TGCACACAACAAACATGTCGATTTATTATCGTTGGCGTTTTAGCAAACTTTGCTATGTAT
GGCATGCTAACTGCATTATCACCACTTGCTTCATCAGTGAATCATACAGCGATAGATGAC
CGTAGTGTGATTGGATTTTTACAGTCCGCATTTTGGACGGCTTCGATATTAAGCGCGCCT
TTATGGGGTCGCTTTAATGATAAATCATATGTTAAATCAGTATATATATTTGCCACGATT
GCATGTGGTTGTAGTGCGATACTGCAAGGTTTAGCGACGAATGTTGAGTTTTTAATGGCT
GCAAGAATACTTCAAGGATTAACATATAGTGCATTGATTCAAAGTGTTATGTTTGTCGTC
GTGAATGCGTGTCATCAACAACTTAAAGGCACATTTGTTGGTACGACAAATAGTATGTTA
GTTATTGGTCAAATTATTGGTAGTCTTAGTGGCGCTGCCATTACAAGTTATACTACACCA
GCTACTACGTTTATCGTTATGGGCATAGTATTTGCTGTAAGTAGTTTATTTTTAATTTGT
TCAACCATCACTAATCAAATCAACGATCACACATTAATGAAATTATGGGAGTTGAAACAA
AAAAGTGCAAAATAAAGAATTAATACAACATGCAGCGTATGCGGCTATCGAACGTATTTT
AAATGAATATTTTAGAGAAGAAAATTTATATCAAGTACCACCTCAAAATCATCAATGGTC
TATACAATTGTCAGATCTCGAAACTTTAACAGGTCAATTCGCTTATTGGTCTGCGATGGG
GCATCATATGTATCATCCAGAGGTATGGCTAATTGATGGAAAAAGTAAAAAATTAACAAC
TTATAAAGAAGCCATTGCGCGTATTTTGCAACATATGGCTCAAAGTGCAGATAATCAAAC
GACAGTGCAACAACATATGGCGCAAATTATGTCTGACATCGATAATAGCATTCATCGCAC
GGCGCGTTATTTGCAAAGTAACACAATAGACTACGCAGAGGATCGCTATATCGTTTCAGA
ACAATCTTTATACTTAGGTCATCCATTTCATCCGACTCCTAAGAGTGCAAGTGGGTTTTC
AGAAGCAGATTTAGAGAAATATGCACCCGAATGTCATACATCATTCCAATTGCATTATTT
AGCTGTGCATCAAGATGTTCTGCTCACGCGCTATGTAGAAGGTAAAGAAAATCAGGTTGA
GAAAGTGTTGTATCAATTAGCAGATATAGACATATCAGAGATACCTAAAGATTTTATTTT
ATTACCAATACATCCTTATCAAATCAATGTGTTGCGACAGCATCCACAGTATATGCAATA
TAGTGAACAAGGTTTAATAAAAGACCTTGGCGTTTCCGGTGATTCAGTTTACCCGACGTC
TTCGGTTAGAACTGTATTTTCAAAAGCATTAAACATTTATTTAAAATTACCGATACACGT
TAAAATTACTAATTTTATACGTACGAATGATCTTGAACAGATTGAACGGACAATCGATGC
CGCACAAGTTATCGCATCAGTCAAAGATGAGGTTGAAACACCCCATTTTAAATTGATGTT
TGAAGAAGGATATCGTGCATTGTTACCGAATCCATTAGGGCAAACAGTTGAACCTGAAAT
GGATTTATTAACAAATAGTGCCATGATTGTTCGTGAAGGGATACCGAATTACCATGCTGA
TAAAGATATTCATGTATTGGCGTCATTATTTGAAACGATGCCTGATTCACCGACCTCTAA
GTTATCACAAGTGATTGAGCAAAGTGGTTTAGCGCCAGAAGCATGGCTTGAATGTTATTT
GGATCGTACATTATTGCCGATATTAAAGCTGTATGGTAACACAGGCATTAGTCTAGAAGC
ACATGTACAAAATTCATTAATTGAATTAAAAGATGGCATACCCGACGTATGCTTTGTCAG
AGATCTTGAAGGCATTTGTCTATCTAGAACGATTGCTACTGAAAAACAACTTGTGCCAAA
TGTTGTGGCAGCATCTAGCCCTGTTGTATATGCACATGATGAAGCGTGGCATCGTCTTAA
ATATTACGTTGTAGTAAATCACTTAGGACATTTAGTATCAACTATTGGTAAAGCGACAAA
GAATGAAGTTGTGTTATGGCAACTTGTAGCGCATCGTCTTATGACTTGGAAAAAAGAATA
CGCGAATAACGCAGTATTTGTTGACTGTGTAGAAGATTTATATCAAACGCCGACCATTGC
GGCTAAAGCGAATTTGATGAGTAAATTGAATGATTGTGGTGCAAACCCTATTTATACACA
TATACCAAATCCAATTTGTCATAACAAGGAGGTATCGTATTGTGAATCAAACAATTCTTA
ATCGTGTAAAGACTAGAGTGATGCACCAACTGGTATCATCACTTATTTATGAGAATATCG
TTGTTTATAAGACGTCATATCAAGACGGTGTTGGTCATTTTACAATAGAAGGACAAGATT
CAGAGTATCGTTTTACTGCTGAAAAGACACATAGCTTTGATCGTATACGTATCACATCAC
CAATTGAGCGTGTCGTAGGAGATGAGGCAGATACAACAACAGACTATACACAATTACTGA
GAGAGGTTGTATTTACATTTCCTAAAAATGATGAAAAGTTAGAACAATTTATTGTCGAGT
TATTACAGACAGAACTAAAAGATACACAAAGTATGCAGTATCGAGAATCAACCCCACCAG
CAACACCTGAGACATTTAACGACTATGAATTTTATGCGATGGAAGGTCATCAGTATCATC
CAAGTTACAAATCACGTTTAGGATTTACGTTGAGTGATAATTTGAAATTTGGTCCTGACT
TTGTACCAAACGTTAAACTGCAATGGTTAGCTATCGACAAAGATAAAGTAGAAACGACGG
TATCAAGAAATGTTGTAGTTAACGAAATGTTACGTCAACAAGTTGGCGATAAGACTTATG
AACATTTTGTACAGCAAATTGAAGCGTCTGGCAAACATGTAAATGATGTTGAGATGATAC
CTGTACACCCATGGCAGTTTGAACATGTCATCCAAGTTGATTTGGCTGAAGAAAGGCTTA
ATGGCACAGTACTATGGTTAGGGGAAAGTGATGAGCTATATCACCCTCAACAATCGATTC
GTACGATGTCGCCAATAGACACGACAAAATATTATTTAAAGGTACCAATAAGTATAACGA
ATACTTCAACGAAACGAGTGTTGGCGCCTCATACAATTGAAAATGCAGCGCAAATTACGG
ATTGGTTAAAGCAGATACAGCAACAAGATACGTATTTAAAAGATGAATTAAAGACAGCTT
TTCTAGGGGAAGTCTTAGGACAGTCTTATTTAAATACACAACTTTCGCCTTATAAACAAA
CTCAAGTTTATGGTGCGTTAGGTGTTATATGGCGTGAAAATATATATCATATGTTAATCG
ATGAAGAGGATGCGATACCATTTAATGCACTTTATGCGAGTGATAAGGATGGTGTACCAT
TCATTGAAAATTGGATTAAACAATATGGCTCTGAAGCTTGGACAAAGCAATTTTTAGCTG
TAGCGATTCGTCCAATGATTCATATGCTTTATTATCACGGTATTGCCTTTGAATCGCATG
CACAAAATATGATGCTTATTCATGAAAATGGTTGGCCTACACGTATTGCCTTAAAAGATT
TCCATGATGGTGTTCGTTTTAAGCGTGAGCATTTAAGTGAAGCTGCTTCACACCTGACAT
TAAAGCCAATGCCAGAAGCACATAAAAAAGTGAATAGTAATTCATTTATTGAAACAGATG
ACGAACGTTTAGTACGCGACTTTTTACATGATGCATTTTTCTTTATTAATATCGCCGAAA
TCATCTTATTTATTGAAAAGCAATATGATATCGATGAGAAGCTGCAATGGAAATGGGTTA
AAGGCATCATCGAGGCTTATCAAGAAGCATTTCCAGAGTTGAATAACTATCAACATTTCG
ATTTGTTTGAACCTACGATTCAAGTTGAAAAGTTAACGACACGTCGATTATTAAGTGACT
CCGAGTTAAGAATTCATCATGTTACAAATCCATTAGGTGTAGGAGGTATTACTGATGCAA
CAACTATCTCTGAAACATAGATTAAACAATGGTGATTCAGTTTATGGCATTTTTAATTCT
ATACCGGACCCATTAATGATAGAGGTTATCGCAGCAAGCGGGTATGACTTTGTTGTGATT
GATACAGAACACGTGGCGATTAATGATGAGACACTAGCGCATTTAATTCGTGCAGCTGAA
GCAGCGCATATTATACCAATTGTACGTGTCACTGCAGTGATAGATAGAGATATCATTAAA
GTGTTAGATATGGGTGCGAGAGGTATTATTGTGCCACACGTTAAAGATCGTGAGACAGTT
GAGCATATTGTGAAATTAAGTCGTTATTACCCGCAAGGATTAAGAAGTTTGAATGGTGGT
CGCATGGCAAGATTTGGACGTACACCATTACTTGATGCAATGGAGATGGCTAATGAGCAT
ATTATGGTGATTGCCATGATAGAAGATGTTGAAGGGGTTATGGCCATTGACGATATAGCA
CAAGTCGAAGGTTTAGACATGATAGTCGAAGGTGCCGCAGATTTATCCCAGTCACTTGGC
ATACCATGGCAAACGCGTGATGATCAAGTAACATCACATGTTCAACATATTTTTGAAGTT
GTGAATGCACATGGTAAACATTTTTGTGCATTACCACGTGAAGATGAAGATATTGCAAAA
TGGCAGGCACAAGGTGTACAAACATTTATTTTAGGTGATGATCGTGGAAAAATATATCGC
CATTTAAGTGCATCTCTAGCGACGTCTAAACAGAAGGGGGATGAAGACTAATGCGTATAG
TTCAACCCGTTATTGAACAATTAAAAGCACAATCTCATCCAGTTTGTCATTATGTCTATG
ATTTAGTCGGACTGGAACATCATTTGCAACATATTACATCATCATTGCCTAGTAATTGTC
AGATGTACTATGCAATGAAAGCAAATAGTGAACGAACAATCCTAGATACAATTAGTCAGT
ATGTTGAAGGATTCGAAGTTGCATCTCAAGGTGAAATAGCAAAAGGTCTTGCTTTTAAAC
CAGCAAATCATATTATTTTTGGTGGCCCTGGTAAGACAGACGAGGAACTAAGATATGCAG
TAAGTGAAGGTGTTCAGCGTATTCATGTTGAAAGTATGCATGAATTACAACGGCTAAATG
CCATCTTAGAAGATGAAGATAAGACACAACACATTTTATTGCGTGTTAATTTAGCAGGAC
CATTTCCCAATGCAACGTTGCATATGGCAGGACGCCCAACACAATTTGGTATTTCTGAAG
ACGAAGTTGATGATGTCATTGAAGCTGCGCTAGCAATGCCAAATATTCATTTAGATGGAT
TTCATTTTCATTCTATTTCTAACAATTTAGACTCGAATTTACATGTCGATGTAGTGAAAC
TTTATTTTAAAAAAGCAAAGGCATGGTCTGAAAAACATCAATTTCCTCTCAAACATATCA
ATCTTGGTGGTGGCATAGGTGTTAACTATGCAGATTTAACTAGCCAATTTGAGTGGGATA
ATTTTGTAGAAAATTTTAAAACACTTATCGTTGAGCAAGAAATGGAAGATGTGACATTGA
ACTTTGAATGTGGGCGCTTTATTGTGGCACACATTGGTTACTATGTGACAGAAGTGCTAG
ACATTAAGAAAGTACATGGTGCTTGGTATGCCATTTTAAGAGGAGGTACGCAACAATTTA
GACTGCCGGTATCTTGGCAGCATAACCATCCTTTTGACATTTATCGCTATAAAGACAATC
CATATTCATTTGAAAAAGTTTCAATTTCGAGACAGGACACAACGTTAGTCGGTCAATTAT
GTACACCGAAAGATGTCTTTGCTAGAGAAGTACAGATAGATGCAATCAGTACAGGCGACG
TTATTGTTTTCAAATATGCAGGTGCATACGGATGGTCTATTTCACATCACGATTTCTTAA
GCCATCCACATCCTGAATTTATTTATTTAACGCAAACAAAGGAGGATGAATAACTATTGA
ATCATATTCATGAACATTTAAAATTGGTACCAGTAGATAAGATTGATCTTCACGAAACAT
TCGAACCTTTAAGATTGGAAAAGACGAAAAGTAGTATTGAAGCAGATGATTTTATACGTC
ATCCTATTTTAGTGACAGCGATGCAACATGGTAGATATATGGTTATAGATGGTGTGCATC
GGTATACAAGTTTGAAAGCGTTAGGATGTAAGAAAGTTCCAGTGCAAGAAATCCATGAAA
CACAATATTCAATTAGTACATGGCAACATAAAGTTCCATTTGGTGTGTGGTGGGAAACGT
TACAACAAGAACATCGCTTGCCATGGACTACTGAGACAAGACAAGAAGCGCCATTTATTA
CGATGTGTCATGGGGATACAGAACAATATTTGTATACAAAAGATTTAGGCGAAGCACATT
TTCAAGTATGGGAAAAGGTTGTCGCAAGTTATAGTGGTTGTTGTTCTGTAGAGAGAATTG
CACAAGGTACATATCCTTGTCTTTCTCAACAAGATGTACTCATGAAGTATCAGCCATTGA
GTTATAAGGAAATTGAAGCGGTTGTTCATAAAGGGGAAACTGTGCCAGCAGGTGTGACAC
GCTTTAATATTTCAGGACGATGTCTTAATCTTCAAGTACCACTGGCATTACTTAAACAAG
ATGATGATGTTGAACAACTGCGCAATTGGAAGCAGTTTTTAGCAGATAAGTTTGCCAATA
TGAGATGCTATACTGAAAAAGTATACTTGGTGGAGCAATAGTTTTACTGTGATGTTGAGA
GAAATATGATGATTTAGCGTATTGATAGCGAAAATATAATAAAACAATATAGTGTGGAGA
ACTTTTGATATTTTATAAATATTAAAGTTCTCCATTTTTGTATTTTGCATATAAAAATTA
AATAAAATAAGGTATATTAAGATAAAGTATAAATTTTAAATAAATGGGGAATGAGTATGA
ATATGGATTTAATTATAGGAAGAATCGCTATTTGGATAGGCATCGCAGTGCAAATGTATT
ATAACGTCGTCATTGTTAGCATGACAACCTTTATCATTTTTATAAATGCTGAAGGAGCAA
GCCCTGAAATAGCTGTTTTAATAGCATTAGTAATCATTCTTATCTTAACTTTACCACCTA
TCCTAACCGCGATTAACTTAGAGAATAAAATGGAAGTAAAAGGTACGCTTTTTATTGTTT
ATGCGATTGTGGCATTTTGTATGTTTAATTACCTTTCATCAATGTTATGGGTGGTTTGCG
GCATTTTTCTTATTTGGACTAAATATTCAAAAGATGGCTCAACAGGTAAGAATGAGAATG
AAAAAGTTGATATTGAAAGTACAGAGAATCAATTTGAATCTAAAGATAAAATTACTAAAG
AATAAAGTGAATATTTAAGGCGGAGTATAAATATTAAATAAATGGGGAATGAGCATGAGG
AAAAATATAGAATTGATATTAATATGGATGGGTATATATATTCAAATAGCATACATGGCT
ATTATAGCTTTGCTCATATATATATTTACATTATTTTTTGGATCATTTTTTGGATTTTTA
TTTTTGTTAACAGGTAATGAAATTGGAGATTTATTAAAAACACCCACTTCATTTATGATA
TTTGCTACATGTCTAATTATATTTTCAGTCTTACCTGTTACTGTACTAGCATTTGACTTA
TCTAAAAGAAGAATTTTAAAAGGTATCATATTAGTTGTATATGCGATTATTGCTGCGTTA
TTATACAACTTTGTATCTGCAATACTTTGGTTTATTGTAGCCATTTCTCTTTTTATTAGA
AAAAAACTTTATCTGCAGAAAATACTGTTGCTGTTAAAAGTCACAAAGGAGCTTCTAAAC
AAGAAATACGTTATAAACTTGTGTACAAGTCTGTCTCGATAAAACATAGTGATGATTCAA
TTAAAGTAGCACATACAGTGGGAAATAAAAAACTAATTGATGACAAAACAATTGATATTC
ACCTTGATTCAAGTGAAATATTAAAAAAGATTAGTACTGACGCAAATCAAGCATCACATA
AAGACACGTGTAAAAAGGAACTTGATAGTCAAGACATGATAGAACATCCTGAGTTTAAAA
ATCCCACGACTAAAAACCTAGAAGGATTAAACGAAGAAGTACATAAAGATGAAGCTACAA
CTAAAGTTGACAGTGATAATACGGAATCGCCGATTGAATCAAAAGACCATGTCTCGAAAA
AAGATTGATGACAAACTAATCGAGAGACTTAAAAAAATAATATTCAACATAAGCACTTTT
AAAACGACATTTAAACGCATTGCCAATCACTAATGGTAGTGCGTTTAACTATACCTTAAA
TATCTGAATATTTTGTTAAATGGAGTTACCTTTGTTGTACTATTCAAATGAAGAGGAGTA
AAATGTAATTAAAGGAAAGTAATTTGAGGAGTGATCTTTATGACAAACAACAAAGTAGCA
TTAGTAACTGGCGGAGCACAAGGGATTGGTTTTAAAATTGCAGAACGTTTAGTGGAAGAT
GGTTTCAAAGTAGCAGTTGTTGATTTCAATGAAGAAGGGGCAAAAGCAGCTGCACTTAAA
TTATCAAGTGATGGTACAAAAGCTATTGCTATCAAAGCAGACGTATCAAACCGTGATGAT
GTATTTAATGCAGTAAGACAAACTGCAGCGCAATTTGGCGATTTCCATGTTATGGTTAAC
AATGCCGGCCTTGGACCAACAACACCAATCGATACAATTGCTGAAGAACAGTTTAAAACA
GTATATGGCGTGAACGTAGCAGGTGTGCTATGGGGTATTCAAGCCGCACATGAACAATTT
AAAAAATTCAATCATGGCGGTAAAATTATCAATGCAACATCTCAAGCAGGCGTTGAGGGT
AACCCAGGCTTGTCTTTATATTGCAGTACAAAATTCGCAGTGCGAGGTTTAACACAAGTA
GCCGCACAAGATTTAGCGTCTGAAGGTATTACTGTGAATGCATTCGCACCTGGTATCGTT
CAAACACCAATGATGGAAAGTATCGCAGTGGCAACAGCCGAAGAAGCAGGTAAACCTGAA
GCATGGGGCTGGGAACAATTTACAAGTCAGATTGCTTTGGGCAGAGTTTCTCAACCAGAA
GATGTTTCAAATGTAGTGAGCTTCTTAGCTGGTAAAGACTCTGATTACATTACTGGACAA
ACAATTATTGTAGATGGTGGTATGAGATTCCGTTAATAATCATCCACTAATGATAAATAA
ATCCTTATTGTTAAGTTTAATCACTTAGCAGTAAGGATTTTTTAGTGCACTTAGAAGGGA
TTGTATTGGTAGAAAATTAATAACCGAAGTTCCTAAATGAGTTATGATGTCACTGTCTAA
TGCATCAGTTGAAAGCATTACTAGTATTAACACACTCAAGATATTATAAAATATCACAAA
ACCCCACTATCTAATTTATCTCAATAAAAATTCACAAAGTTATCTCATTTTATTTTTATA
AATAAAAAATATCGATAAAAAGCTTACAATACTTTATGTTTTTATGATATATTTTTAATG
TATAAAAGAGGTGGAAGATTTGGAAAGAGTTTTGATAACTGGTGGGGCTGGTTTTATTGG
GTCGCATTTAGTAGATGATTTACAACAAGATTATGATGTTTATGTTCTAGATAACTATAG
AACAGGTAAACGAGAAAATATTAAAAGTTTGGCTGACGATCATGTGTTTGAATTAGATAT
TCGTGAATATGATGCAGTTGAACAAATCATGAAGACATATCAATTTGATTATGTTATTCA
TTTAGCAGCATTAGTTAGTGTTGCTGAGTCGGTTGAGAAACCTATCTTATCTCAAGAAAT
AAACGTCGTAGCAACATTAAGATTGTTAGAAATCATTAAAAAATATAATAGTCATATAAA
ACGTTTTATCTTTGCTTCGTCAGCAGCTGTTTATGGTGATCTTCCCGATTTACCTAAAAG
TGATCAATCATTAATCTTACCATTATCACCATATGCAATAGATAAATATTACGGCGAACG
GACGACATTAAATTATTGCTCGTTATATAACATACCAACAGCGGTTGTTAAATTTTTTAA
TGTATTTGGGCCAAGACAGGACCCTAAGTCACAATATTCAGGTGTGATTTCAAAGATGTT
CGATTCATTTGAGCATAACAAGCCATTTACATTTTTTGGTGACGGACTGCAAACTAGAGA
TTTTGTATATGTATATGATGTTGTTCAATCTGTACGCTTAATTATGGAACACAAAGATGC
AATTGGACACGGTTATAACATTGGTACAGGCACTTTTACTAATTTATTAGAGGTTTATCG
TATTATTGGTGAATTATATGGAAAATCAGTCGAGCATGAATTTAAAGAAGCACGAAAAGG
AGATATTAAGCATTCTTATGCAGATATTTCTAACTTAAAGGCATTAGGATTTGTTCCTAA
ATATACAGTAGAAACAGGTTTAAAGGATTACTTTAATTTTGAGGTAGATAATATTGAAGA
AGTTACAGCTAAAGAAGTGGAAATGTCATAAAAATAACATTGAAGATGTTCATATAAATA
AAAATTATAATTATCAAAGAAAATTAGATGCACTCGAAGAAGTGAGAAAAGGCTATTACC
CAATTAAACGTGCGATTGACTTAGTATTAAGTATCGTTTTATTATGTTTAACATTTCCGA
TTATGTTCATATTCGCCATTGCTATTGTCATAGATTCGCCAGGAAATCCTATTTATAGTC
AGGTTAGAGTTGGGAAGATGGGTAAATTAATTAAAATATACAAATTACGTTCGATGTGTA
AAAACGCAGAGAAAAATGGTGCGCAATGGGCTGATAAAGATGATGATCGTATAACAAATG
TCGGGAAGTTTATTCGTAAAACACGCATTGATGAATTACCACAACTAATTAATGTTGTTA
AAGGGGAAATGAGTTTTATTGGACCACGCCCGGAACGTCCGGAATTTGTAGAATTATTTA
GTTCAGAAGTGATAGGTTTCGAGCAAAGATGTCTTGTTACACCAGGGTTAACAGGACTTG
CGCAAATTCAAGGTGGATATGACTTAACACCGCAACAAAAACTGAAATATGACATGAAAT
ATATACATAAAGGTAGTTTAATGATGGAACTAGATATATCAATTAGAACATTGATGGTTG
TTATTACAGGGGAAGGCTCAAGGTAGTCTTAATTTACTTAATAAGTTCAAATAAAAGTTA
CATTTTAAAGATTGTGACCAATTGTTACAGTATAACGAGGAATCCCTTGAGACAGTATCA
AATGGTATTAAGAAATATGTGCCATCATTGATTTGCATGGCTATAAATACTATTCATCTG
ATGAGATAGCTATGTTAAGAAATTGAAAGTATAGCGTTAAAGGGGTTTGTAACAGTTGAA
AATTATATATTGTATTACTAAAGCAGACAATGGTGGTGCACAAACACATCTCATTCAACT
CGCCAACCATTTTTGCGTACACCATGATGTTTATGTCATTGTAGGCAATCATGGACCAAT
GATTGAACAACTAGATGCAAGAGTTAATGTAATTATTATCGAACATTTAGTAGGTCCAAT
TGACTTTAAACAAGATATTTTAGCTGTCAAAGTGTTAGCACAGTTATTCTCGAAAATTAA
ACCTGATGTTATCCATTTACATTCTTCCAAAGCTGGAACGGTCGGACGAATTGCGAAGTT
CATTTCGAAATCGAAAGACACACGTGTAGTTTTTACAGCGCATGGATGGGCTTTTACAGA
GGGTGTTAAATCAGCTAAAAAATTTCTATATCTAATTATCGAAAAATTAATGTCACATAT
TACAGATAGCATTATTTGTGTTTCAGATTTCGATAAACAGTTAGCGCTAAAATATCGATT
TAATCGATTGAAATTAACCACAATACATAATGGTATTGTAGATGTTCCCGCTGTTAAGCA
AACGCTAAAAAGCCAATCACATAACAATATTGGCGAAGTAGTTGGAATGTTGCCTAATAA
ACAAGATTTACAGATTAATGCCCCGACAAAGCATCAATTTGTTATGATTGCAAGATTTGC
TTATCCAAAATTGCCACAAAATCTAATCGCGGCAATAGAGATATTGAAATTACATAACAG
TAATCATGCGCATTTTACATTTATAGGCGATGGACCTACATTAAATGATTGTCAGCAACA
AGTTGTACAAGCTGGGTTAGAAAATGATGTCACATTTTTGGGCAATGTCATTAATGCGAG
TCATTTATTATCACAATACGATACGTTTATTTTAATAAGTAAGCATGAAGGTTTGCCAAT
TAGCATTATCGAAGCTATGGCTACAGGTTTGCCTGTTATAGCCAGTCATGTTGGCGGTAT
TTCAGAATTAGTAACTGATAATGGTATATGTATGATGAACAACCAACCCGAAACTATTGC
CAAAGTCCTGGAAAAATATTTAATAGACAGTGATTACATCAAAATGAGTAATCAATCTAG
AAAACGTTATTTAGAATGTTTTACTGAGGAGAAAATGATTAAAGAAGTGGAAGACGTTTA
TAATGGAAAATCAACACAATAGTAAATTACTAACATTGTTACTTATCGGTTTAGCGGTTT
TTATTCAGCAATCTTCGGTTATTGCCGGTGTGAATGTTTCTATAGCTGACTTTATCACAT
TACTAATATTAGTTTATTTACTGTTTTTCGCTAACCATTTATTAAAGGCAAATCATTTTT
TACAGTTTTTCATTATTTTGTATACATATTGTATGATTATTACGCTTTGTTTACTATTTT
TTGATGATTTGATATTTATTACGGTTAAGGAAGTTCTTGCATCTACAGTTAAATATGCAT
TTGTAGTCATTTATTTCTATTTAGGGATGATCATCTTTAAGTTAGGTAATAGCAAGAAAG
TGATCGTTACCTCTTATATTATAAGCAGTGTGACTATAGGTTTATTTTGTATTATAGCCG
GTTTGAACAAGTCCCCTTTACTAATGAAATTGTTATACTTTGATGAAATACGTTCAAAAG
GATTAATGAATGACCCTAACTATTTCGCGATGACACAGATTATCACATTAGTACTTGCAT
ACAAGTATGTTCATAATTATGTATTCAAGGTTCTTGCATGTGGCATTCTGCTATGGTCAT
TAACTACAACCGGATCTAAGACTGCGTTTATCATATTAATCGTCTTAGCCATTTATTTCT
TTATTAAAAAGTTATTTAGCAGAAATGCGGTAAGTGTTGTGAGTATGTTAGTGATTATGC
TGATATTACTTTGTTTTACCTTTTATAATATCAACTACTATTTATTCCAATTAAGCGACC
TTGATGCCTTACCGTCATTAGATCGAATGGCGTCTATTTTTGAAGAGGGGTTTGCATCAT
TAAATGATAGTGGATCTGAGCGAAGTGTTGTATGGATAAATGCCATTTCAGTAATTAAAT
ATACACTAGGTTTTGGTGTCGGATTAGTGGATTATGTACATATTGGCTCGCAAATTAATG
GTATTTTACTTGTTGCCCATAATACATATTTGCAAATTTTTGCGGAATGGGGCATTTTAT
TCGGTGCATTATTTATCATATTTATGCTTTATTTACTGTTTGAATTATTTAGATTTAACA
TTTCTGGGAAAAATGTAACAGCAATTGTTGTAATGTTGACGATGCTGATTTACTTTTTAA
CAGTATCCTTTAATAACTCAAGATATGTCGCTTTTATTTTAGGAATTATCGTCTTTATTG
TTCAATATGAAAAGATGGAAAGGGATCGTAATGAAGAGTGATTCACTAAAAGAAAATATT
ATTTATCAAGGGCTATACCAATTGATTAGGACGATGACACCACTGATTACAATACCCATT
ATTTCACGTGCATTTGGTCCCAGTGGTGTGGGTATTGTTTCATTTTCTTTCAATATCGTG
CAATACTTTTTGATGATTGCAAGTGTTGGCGTGCAGTTATATTTTAATAGAGTTATCGCC
AAGTCCGTTAACGACAAACGGCAATTGTCTCAGCAGTTTTGGGATATCTTTGTTAGTAAA
TTATTATTGTCGCTAACAGTTTTTGCGATGTATATCGCTGTGATTACAATCTTTATAGAT
GATTACTATCTTATTTTCCTACTACAAGGAATCTATATTATAGGTGCAGCACTCGATATT
TCATGGTTTTATGCTGGAACTGAAAAGTTTAAAATCCCTAGCCTCAGTAATATTGTTGCG
TCTGGTATTGTATTAAGTGTCGTTGTTATCTTTGTCAAAGATCAATCAGATTTATCATTG
TATGTATTTACTATTGCTATTGTGACGGTATTAAACCAATTACCTTTGTTTATCTATTTA
AAACGATACATTAGCTTTGTTTCAGTTAATTGGATACACGTCTGGCAATTGTTTCGTTCG
TCATTAGCATACTTATTACCAAATGGACAGCTCAACTTATATACTAGTATTTCTTGCGTT
GTTCTTGGTTTAGTAGGCACATACCAACAAGTTGGTATCTTTTCTAACGCATTTAATATT
TTAACGGTCGCAATCATAATGATTAATACATTTGATCTTGTAATGATTCCGCGTATTACC
AAAATGTCTATCCAGCAATCACATAGTTTAACTAAAACGTTAGCTAATAATATGAATATT
CAATTGATATTAACAGTACCTATGGTCTTTGGTTTAATTGCAATTATGCCATCATTTTAT
TTATGGTTCTTTGGTGAGGAATTCGCATCAACTGTCCCATTGATGACTATTTTAGCGATA
CTTGTATTAATCATTCCTTTAAATATGTTGATAAGCAGGCAATATTTATTAATAGTGAAT
AAAATAAGATTATATAATGCGTCAATTACTATTGGTGCGGTAATGAATTTAGTATTATGT
CTTGTTTTGATATATTTTTATGGAATTTACGGTGCTGCTATTGCGCGTTTAATTACAGAG
TTTTTCTTGCTCATTTGGCGATTTATTGATATTACTAAAATCAATGTGAAGTTGAATATT
GTAAGTACGATTCAATGTGTCATTGCTGCCGTTATGATGTTTATTGTACTTGGTGTGGTC
AATCATTATTTGTCCCCTACAATGTACGCTACGCTGCTATTAATTGCTATTGGTATAGTA
GTTTATCTTTTATTAATGATGACTATGAAAAATCAATACGTATGGCAAATATTGAGGCAT
CTTCGACATAAAACAATTTAAGTATCGGTAACGCTATACTTTAGAAATTTAAGGTGAAGA
AGAAAAGACAATTTCTTATTGAAAAATGGAAGTTGTCTTTTTTAATTCTTTTTAAAAGCG
GGAAACAAAAGCAGTTAAATGCCTTTTTGCATTCAATATTAAATATTATATCAATTTCGA
ATATTTAAATTTTATATAATTGGATATAACAAATAAATAATAATTATTGCAAAACACACC
CGAAATTAATTATTATAAAAGTATATTCATAAAAGGAGGAATATACTTATGGCATTTAAA
TTACCAAATTTGCCATATGCATATGATGCATTGGAACCATATATAGATCAAAGAACAATG
GAGTTTCATCACGACAAACATCACAATACGTACGTGACGAAATTAAACGCAACAGTTGAA
GGAACAGAGTTAGAGCATCAATCACTAGCGGATATGATTGCTAACCTAGACAAGGTACCG
GAAGCGATGAGGATGTCAGTCCGTAATAATGGCGGTGGTCATTTTAACCATTCATTATTC
TGGGAAATACTATCACCTAATTCTGAAGAAAAAGGTGGCGTAATAGACGACATTAAAGCG
CAGTGGGGCACTTTAGATGAATTTAAAAATGAATTTGCAAATAAAGCAACAACATTATTT
GGATCAGGTTGGACTTGGTTAGTTGTTAATGATGGAAAATTAGAAATTGTGACAACGCCA
AACCAAGATAATCCATTAACAGAAGGCAAAACACCAATCTTACTATTTGATGTTTGGGAG
CATGCCTACTATCTGAAATATCAAAATAAACGTCCAGACTATATGACTGCATTTTGGAAT
ATTGTTAACTGGAAAAAAGTTGATGAATTATACCAAGCAGCAAAATAATATAACTTAATA
TAATTGAGGTGGAGCATCTACAAGGTGTTTCACCCTTTTTTGTACTTAATATCTTTACTT
ATTCGTGTATGTGTTATGGGATAGCACGTAAAAGTAGCAAAATAAAACAGTACAATCATA
TACAATGATGAATACTTTACTTGTGTTCTCTGTGCTTGTGAACTAAATGTTTCGAGAAGA
GCGCACATCGAATAACAAAATTATTTAGACAACGTTCAACAAATAAATAAACATCATACG
ATCAATAATAGAAAAATCGTGTGATTATCTGAGCGAGCCTAGGACATAAATCAATGTCCT
AGGCTCGCTAATGTTATATTGGCAGTAGTTGACTGAATGAAATTGCGTTTGTAACAAGCT
TTTTCATTTCTTACCCACTCCCTAAATAGTCATCACAAAATTTCTTATATTTCAATAATT
TTAATAATCCGATTGTCTTATACGTGTCAGTGTTAATTCAGATATTTCCTGTGGAATATA
CCACTTATTAATCATAATTGGATAAGGTGTTTGTGCGTACAATGTTTCAATAATCAGCCA
ACAATGTGTATCACCATCAAACACGTGACTATGATTTTTGAAGTGGGGCGCTTTGGTAAT
AGACATTTTTAAATCTGATTGATATGCATTGCTATAAATCGTTTGCTCAACGAACGTCTT
CATGTCGTCTTCGTTTTTTGTATTCACTTTAAATGTGTCAATGACATTTAACGGTATAAA
GGTAAAGCAAAATGCATCAGCTTGCTTAGAATGATTGTCCTTTTTTTGATAATAGCGTTC
CATTGCAATGACGGCAGAAGGATGGTTTGCAAACAAATGATTTGTATATTCACTTTCTAA
ATCAACACGATAATTAATTGATGACATAGATACGCGAGCTAGCAATATTTGATCAAGTGG
ATGCTTAAATTGATCCATACTTGAAGCGTGTTGGGCATTTGTTTGTGGAATAACAAAGTG
TCCCTTCCCTCTTGTACTCTCTACGATGCCATCTTCGGCTAACAATTTTATAGCTTGGCG
CAAAGTCATACGACTGACATCAAAGCGCGCACAAAGTTCCTTTTCAGTAGGTAATGCATG
GCCACTCGGATATTTTCCTATTTGAATTTCTTTATATAACGTATTATAAATCGTTAAAAA
TTTTGGTTGTGTTTGCGTCACGTAGACAACCTCCATAAAGTTACTTAATCACTCTCATCA
TACAATAATTTTTACTCGAATTGGAAAAATTATAAAAATTAAACATAGATAGACTTTGAA
AATTAGTTTTATACAAGGTTAGTAGCTATAACTGTAAAATGTTCTTAATATTGTCAAAAT
GTAATGCTTGAAAGCGCTTTTAAAAAATATTATTATATACATGGTTAGACAAATAGACAA
ATCACTATACAAATATTGGGAGGAATATTTTATGAAATCAACACCACACATTAAACCAAT
GAATGACGTAGAAATTGCAGAAACGGTTCTATTGCCAGGAGATCCGTTAAGAGCTAAGTT
CATTGCAGAAACATATTTGGACGATGTGGAACAGTTCAATACAGTGCGAAACATGTTTGG
TTTTACCGGAACATATAAAGGTAAAAAAGTTTCTGTCATGGGTTCAGGAATGGGTATGCC
ATCAATTGGCATTTACTCTTATGAATTAATTCATACATTTGGTTGTAAAAAATTAATTCG
CGTTGGTTCTTGTGGCGCGATGCAAGAAAACATTGATTTATATGATGTGATTATTGCACA
AGGTGCCTCTACTGATTCAAATTACGTTCAACAATATCAATTACCAGGTCATTTTGCGCC
AATTGCTTCTTATCAGTTATTAGAAAAAGCAGTTGAAACAGCACGTGACAAAGGTGTACG
TCATCATGTAGGTAATGTGTTATCAAGTGATATTTTCTATAACGCGGATACAACAGCGAG
TGAACGTTGGATGCGTATGGGTATTTTAGGTGTAGAAATGGAATCAGCTGCATTATACAT
GAATGCAATTTACGCTGGTGTCGAAGCATTAGGTGTGTTCACAGTGAGCGATCATTTAAT
TCATGAAACGTCAACAACACCTGAGGAAAGGGAACGTGCATTTACAGATATGATTGAAAT
TGCACTGTCATTGGTGTAGATGATTATGAATGTTGAATATTCTAAAATAAAGAAAGCAGT
ACCTATTTTATTATTCTTATTTGTATTCAGTTTGGTTATAGACAACTCATTTAAATTGAT
TTCTGTAGCCATTGCTGATGACTTAAATATCTCTGTAACGACAGTAAGTTGGCAAGCGAC
ATTAGCCGGTTTAGTAATTGGTATTGGCGCTGTAGTATACGCTTCTTTATCTGATGCCAT
TAGTATACGCACACTATTTATTTATGGCGTGATATTAATCATTATCGGATCAATTATTGG
TTACATTTTCCAACATCAATTCGCATTACTTTTAGTTGGACGTATTATTCAAACTGCAGG
TTTAGCTGCTGCAGAGACATTATATGTGATATATGTTGCAAAGTATCTTTCTAAAGAGGA
CCAGAAGACTTACCTTGGCTTAAGTACGAGCAGTTATTCCTTGTCATTAGTTATCGGTAC
ATTATCAGGTGGATTTATTTCTACGTATTTACACTGGGCAAATATGTTTTTAATTGCATT
AATCGTAGTATTTACGTTGCCATTCCTATTTAAATTATTACCAAAAGAAAATAATACAAA
TAAAGCTCATTTAGATTTTGTTGGCTTAATTCTAGTGGCAACTATCGCTACAACAGTCAT
GCTGTTTATTACGAACTTTAATTGGTTATATATGATTGGTGCCTTAATTGCGATTATCGT
TTTTGCGCTATATATTAAAAATGCTCAACGTCCATTAGTAAACAAATCATTTTTCCAAAA
TAAACGTTATGCTTCATTTTTATTTATAGTATTTGTAATGTATGCCATCCAATTGGGTTA
TATTTTTACGTTCCCATTCATAATGGAACAAATTTATCATCTTCAACTAGACACAACATC
ACTGTTATTAGTACCGGGTTATATTGTAGCAGTCATCGTTGGTGCACTAAGTGGTAAAAT
CGGCGAATATCTTAATTCAAAACAAGCGATTATCACAGCAATTATTTTAATCGCACTGAG
CTTGATTTTACCTGCATTTGCAGTAGGTAATCACATTTCAATCTTCGTAATTTCTATGAT
ATTCTTTGCAGGTAGCTTTGCTTTAATGTATGCACCTTTACTTAACGAAGCCATTAAAAC
AATAGATCTTAATATGACAGGTGTGGCTATTGGTTTTTATAATTTAATTATTAATGTGGC
GGTATCTGTAGGTATTGCGATTGCTGCGGCTCTAATCGATTTTAAAGCATTAAATTTCCC
AGGCAATGATGCATTAAGTTCACATTTCGGTATTATTTTAATTATTTTAGGTTTAATGAG
TATTGTCGGATTAGTTTTATTCGTCATCTTAAATCGTTGGACACAATCTGAAAAATAAAT
AGATATAAATTCGCGAGATATATTCGTATTTATAGTAAAATTAAATAAAGAGATTATATA
ACACGAGGAGTAGTAAGTATGAAATTTGAGAAATATATAGATCACACTTTATTGAAGCCT
GAGTCAACACGTACGCAAATCGATCAAATCATCGATGAAGCGAAAGCATACAATTTTAAA
TCTGTATGTGTGAATCCAACGCATGTTAAATATGCAGCAGAGCGACTAGCTGATTCAGAG
GTGCTAGTTTGTACGGTAATAGGATTCCCATTAGGAGCGTCGACAACGGCAACGAAAGCA
TTTGAAACAGAAGATGCAATTCAAAATGGTGCAGATGAAATTGACATGGTCATCAACATC
GGCGCATTAAAAGATGGACGTTTTGATGATGTACAACAAGACATTGAAGCAGTGGTTAAA
GCTGCGAAAGGTCACACAGTAAAAGTGATTATTGAGACGGTATTGTTGAACCATGACGAA
ATCGTAAAAGCGAGTGAATTAACAAAAGCGGCTGGTGCGGACTTCGTTAAAACTTCAACA
GGTTTTGCAGGTGGCGGTGCGACTGCAGAAGACGTTAAATTAATGAAAGATACAGTAGGT
GCAGATGTAGAAGTAAAAGCATCAGGTGGCGTACGTAATTTAGAAGATTTCAATAAAATG
GTTGAAGCAGGTGCGACACGTATTGGTGCGAGCGCAGGCGTTCAAATTATGCAAGGTTTA
GAAGCAGATTCAGATTACTAATATATATAAAATTTGGGAGTGATAGCTATGACAAGACCA
TTTAATCGTGTACATTTAATCGTAATGGATTCAGTAGGTATTGGTGAAGCGCCAGACGCA
GCTGATTTTAAAGATGAAGGTTCACATACTTTAAGACATACCTTAGAAGGCTTCGATCAA
ACTTTACCAAACCTTGAAAAGTTAGGTCTAGGGAACATCGATAAATTACCAGTAGTAAAT
GCAGTTGAACAACCAGAAGCATACTATACTAAATTGAGTGAAGCTTCAGTTGGTAAAGAT
ACAATGACTGGTCACTGGGAAATTATGGGATTAAATATTATGCAGCCCTTTAAAGTATAC
CCTAATGGATTCCCTGAAGAGTTAATTCAACAAATTGAAGAAATGACAGGTCGTAAAGTT
GTTGCTAACAAACCGGCATCGGGTACGCAAATTATCGATGAGTGGGGCGAGCACCAAATG
AAAACTGGTGACTTAATTGTTTATACAAGTGCAGACCCAGTATTGCAAATTGCTGCACAT
GAAGACATTATCCCATTAGAAGAGTTATATGATATTTGTGAAAAGGTTCGTGAGTTGACA
AAAGACCCTAAATATTTAATTGGTCGTATTATCGCACGTCCATATGTTGGTGAACCAGGA
AACTTTACACGTACATCTAATCGACATGACTATGCGTTAAAACCATTTGGTAAAACTGTC
TTAGATCATTTGAAAGACGGTGGTTATGATGTCATTGCCATCGGTAAAATTAATGACATT
TATGATGGTGAAGGTGTAACAGAAGCGGTTCGTACGAAGAGTAACATGGACGGTATGGAT
CAATTGATGAAAATTGTTAAGAAAGATTTCACAGGTATTAGCTTCTTAAACTTAGTAGAC
TTTGATGCATTATACGGTCATCGTCGTGATAAACCGGGTTATGCACAAGCAATTAAAGAT
TTCGATGATCGCTTGCCAGAACTGTTTAGCAACTTAAAAGAAGACGATTTAGTAATTATT
ACAGCAGACCATGGTAATGACCCGACAGCGCCAGGTACGGACCATACGAGAGAATATATC
CCAGTAATTATGTACAGTCCGAAATTTAAAGGTGGTCATGCACTAGAAAGTGATACTACA
TTCAGTTCTATCGGTGCAACTATAGCAGATAATTTCAACGTAATATTACCAGAGTTCGGT
AAAAGTTATTTAAAGGAATTGAAATAGAATAGATTTAGATATAATAAAAACAGCAGTGAC
TAGGACATTGATTTATGTCCCAGATTCTGCTGTTTTACTTTGTCCTTTATAACTTTGCTA
TGGCTGGATATTTTGAACATAATGCTTTAGACCTTGCTTTAGTAAGAATCTCGAGAGCAT
AATTTTTTTAAAATAATTGCGCCATGATGCCAACTATGTTTTAGTTTCTAAGCCTAAAAA
CAATTTAGATTTACTCTTTTTCATTGACATCTTGAATCTTTTTAATGATTTTTTCAAAAA
AAATTGAAGCTATTACACTAGCGACTAAATAATATATAGCCAACATTGGTAATATTTGGT
ATATAGATATAAGAATATCGTTTTTTCTTATTAAAGTAAAAATACTGTATATTATTAGAT
ACGAAATAGGGCTTATTAAATAAACTAGAATAAAAATGGATTTTGTTAAATTCATAGGAA
CATCCTCTCAAGTTATTTTAACTATTTGCATGAGCGGCACATTTACCACCATAATATGCT
ACAAAAGCTGAAAGTCCTACGATATTAGAACCTATAGCAAACTTTAATATTAACTTCGCA
GCTTCTTTATATGCTTTCTTTTTCATATATGTATAAAACCCGCCTTCCATAATAGATTTT
ACAACACCGACGCCAAATTGGTCGGCCACCGCACTTTTAATGCAACTCATGAATTTTTTA
TCGCTAAAAGATCTAGGTGTTAAAGTGGATTTAATTGTGTTGATTTCTTCTTTCAAGGAT
TCAAGTTCTTTTGAATTATGATATTTTTTTTCTATTTTTTGAACATCAATATCTATTATA
TTGTCATTCCCATCTTTTGTAGATGCTTCTTCATATATGAACTTTATTATAGACGCTGTT
TTGTTAATTTCTTCTTTACTCGGAAGGTTTGAATTTTGAGCATTTGCTATTCTTGTTTGA
CTAATTGGTAAAGTTGTAACACTAATGGTTAATACTAAAATGAAAAAAGGCAATAAAATT
TTGTTGATTTTATTCATTAACCTTCCCTCCCTTTGTCATGATTTTTTGGATTTTACACTT
GTATTATACATTAATTTAATAAAATGTAAATGTAATGTTTTGTTGAACATATTTATTTCT
TTATTTATTGTTTTGTTGATATAAATCTGTATTATATTTAATTTTTATTTGCTTTATTAC
AATATTCAAGTATAGTTAATTTCTTAAATAAGTCTTATAAGATAAACAATAATTACTCGC
AAGAAGAAAATTATCTATCTGTAAATCTTTGTTTTATCAGATAGATACCTAATTAAAACA
AGTCTATAAAATCAACAAGAAAACTAAAATTTTATGATTAGTAGATATTATAAAAATAGC
AGTGAAGTTAACTATAATAATAGTTTTCTTCACTGCTGTTTTAATATAATAGAGAAACGT
AAGACGGTAGTACCTCTTATTTAGGAGTATCTTGATTCAATGTTAAACAATACGTTTTCG
GATTGCACCGGAAATTAAATCGACAATTGCGACCATTAGTACTAAACCGATTAATATAAT
ACCTACACGGTCCCAAGAACGTGTTTGAATGACAAATATGAGTGGTGTCCCGATACCACC
AGCTCCAATTAGCCCTAGTATAGAAGCTGAACGTAAGTTTAGTTCAAAGCGATAAAGTAT
GAGTGATAGAAAGGCAGGCATAATTTGTGGTATGACTGCAAATACGAGTGTTTTAATCTT
ATTCGCACCACTGGCCTTTAATGATTCTACAGCACTGAAATCTAGACCTTCAATATCTTC
AGCTAAAAGTTTCCCAAGCATACCTACGGAATGGATACCTAAAGCTAATACACCTGAAAA
TGAACCTGGGCCAACAGCTTTGATAAATATAAGTGCCATTACAATTTCTGGGAAGACACG
TATAACACTTAAAATAAATTTGCTAACACCTGAAACTGGGCGTAGCTTTACCATATTATT
TGCACCTAGAAATGCTAATGGAATACAGATAATTGCAGCGATGAAAGTACCTACAACGGC
TATCGCAAAGGTTTCAAGTAAACCACGTAATAAGTCTTCGCCATCTGGTATATAGATATA
GCTGATATCAGGATGGAATAATCCGCTGAATATGGATTTTAAGATTTCTAATGATTTACT
TTTAAGTTCTAAACTTGGTACACCTGCAAATGCCCAGATGATAATAGCTAAGACGACAAT
TGCAATAAGCCATCTTTTAATCAATTTTCGTTTGTGTGCTTTTGTGTGAACATTATATTT
TGCTATTTCCTGTGTCATGCGAGATGTGCCCTCACTTTCGTACTGATGTAATCAATGACG
ACGACGATAACTAAAGTAAATAAAATAATCGTTGCTGTTTTTGGATATTGAAATAAACCA
AGTGTTTGATCATAAAACAATCCAATACCGCCAGCGCCGACTAATCCAAGAACAGCTGAA
GCACGTATATTTACTTCAAATGCATATAATACGTATGACATAAATGACGATATGGCTTGT
GGTACAACACCGAAAACAATCCATTTTATTTTATTAGCGCCAACAGCCGTCATTGCTTCC
ATTGGACCTGGATCTATCGTTTCCAATGATTCATATAATAATTTTCCAATAATACAGATA
GTTAAAATAAACAATGCTAATATCCCTGGAATTTGACCGATTCCAAATACAGCCACAAAG
ATTGCTGCTAATAGCAAATCCGGTATAGTACGAACTATATTTAAAATAAAACGCGAGGGT
ATTGAAATCCACTTTTGATGAACGATATTGCTAGCACATAATAACGCAATTGGTATTGAA
ACGATGCTACCTAATACTGTACTTACGATAGCCATTCGAATGGTATCTAACATTGGCGTT
GTAATTTGTTGTAAATACTCGAAATCAGGTGGAATCATTTGTTTGAATAGATCACCTATT
TGAGGTATTCCTATCATTAAATCTCCAAAATTAAACCCCGTATAAATGAAGCTCCAAATG
ATAAGCACAATGATTAACATGAAGGTAAAACTCGTTTTTAAAGAAACCTTTTTCTTTAAA
AGGGAGTCATACTTTGTAGGTATTTCTAAAGGCATGTTAGTTCACTCCTAGCTTTTCATC
TTCTTTAATTGTACGTCCATATATTTCACTAAATACGTCATCTGTTGCTTCAGATGCAGG
ACCATCATAGACAACCTCACCATCACGTAAACCAATGATGCGTGTGCCATATTCTTTTGC
TAAGTCAACAAAATGTAAATTAATTAAAATTGTAATGCCTAATTCTTAGTTGATTTTTCT
TAAATCATCCATAACCTGTTTCGTTGTTAATGGGTCTAATGAAGCAACTGGTTCATCTGC
AAGAATAATTTCGGATTCTTGGCATAGCGCACGTGCAATAGATATACGTTGTTGTTGGCC
ACCTGATAATTCATCAGAGCGTTGATTATATTTATCTAAGATGTTGACCCGTTCTAGTGC
ATCCATTGCTTTAATTTTGTCTTCTTTTGGAAATAAACCTAATACCATTTTCCAAGTAGG
GTGATAACCTACACGTCCACTTAGTACATTTCGTAATACACTTGACCGTTTAACTAAATT
AAAATGTTGGAAAATCATACCTATATTTCGGCGCATTTCTAATAATGCTTTACCATGGGC
TTTAGTGATGGATTTGCCTTGGATGAAAATTTCACCTGACGTGATATCATGCAAACGATT
TACAGATCTTAATAACGTGGATTTACCGGCACCAGATAGTCCGACAATGACTGCAAATTC
ACCTTTTTCAATATTTAAGTTAATATTTTTCAGGCCTACATGACCGTTAGGATAGACTTT
ACTGACGTTTTTAAATTCGATTTGACTCATGTTTGACACCTTTCTTTAATAAAGAAAAGC
CAAGGTAAACTGAAATATCATAGACATTGGGTTTCTGTGTACAAATGGTTTCAAATGTAC
AGCGACACCTTTCTATATCTGTTTCAGTTTAGCGCCTAGCTTTTCAATATTAATCTAGAA
TATATCTATTGAACGAAAGCTTTTAATACCAAATTCGATAATGATTCATTGGTTAAATAA
TGATTATTTCATATCTTTAACTAATTTTTCGTACTCTCTTACAATGTCGAAATTTGAATC
TTTCGTTTCTGTGTATCCTTCATGTGAATAAACTTCGCTAATAATTTTGTGACCTTCTTT
TGATTTAGCAATGTCTATAAAAGCTTTTTTCAATTTCTCTTGGAAATCTTTATCCATATC
TGGTCTTACTGAAATTGTGTCATTCGGAATAGCTTGTGTTAATTTTAAAATTCGTGTGTC
TTTAAATACATTTGGCTGGTCTTTTTTCACAGTATTACGTGCATCGTTAAATACAGCCGC
AGCATCTACATCTCCATTTAATAATGAGATAACTGCTTGGTCATGACCTTTAACATTCAC
AATTTTCATATCTTTAGTTGCATTAATACCTGCTTCGTTTTTTAACATCGCAAGTGGGAA
TGTATATCCAGCAGTTGATGTTACATCTTGTAAGGCAATTTTCTTACCTTTTAAATCTTT
CAGGCTTTTAATTTTTGAGTCTTTTTTAACAAGAATTTCTGATTTATAACTATCTACAAG
TTCTTTACTTGCTGAACCATCTTCTTTTACACCAAAACGTTGTGCTTGTAATAATAAATC
AGCTGCTTTTTGATCATGTGCTAATGTGTATGCCGTTGGTGGTAAGAAACCAACATCAAC
TTTTTTAGACTTCATAGCTTCAACAATTGTATTGTAGTTAGTTGATACAGACACTTTAAC
TGGAATCCCTAATTCTTTAGATAGTAATTTTTCTAATGGTTTTGCTTTAGCCTCTAATGT
TCCAGCATTTTGCGAAGGTACAAATTGTACTGTTAATTCTTTAGGTTTGTATCCTCCTGA
TTTAGAATCCGAATCATTACTAGCGTTCTTTTGATTATCTAAAGAACTTGAATTTCCACA
TGCTGCCGCAAAAACAATGACTGCTAACATTAATACAAATAAACACTTAAATTTTTTCAT
TTGATAACTGTCCCCTTCACATTCTTAATCGTGTAATATGTATGCAATGAAATTACACTT
ATAGCGTACCACATTTAAATGTGGAAAAGTATTTTATAAAAATGAATTTTAATAACTTTC
TTTAAGAGTTTGATAAGATTTTGTAAATTTTTCGTTAAATTGCCCATTTCAAACATATAT
TTATCCTATAATTCAAGAACAAATTTATTTTAAAAGGAGCCTCACAAAATGAAAAAAATA
TATAAGTCATTAACTGTCTCTGCAATTGTTGCAACGGTATCATTAAGTGCTTTACCGCAA
TCTTTAGCTATAACGCATGAATCGCAACCTACAAAGCAACAGCGAACGGTATTATTCGAT
CGTTCTCATGGTCAAACAGCTGGTGCTGCAGATTGGGTTAGTGATGGTGCATTTTCAGAT
TATGCGGATTCAATACAAAAACAAGGTTATGACGTTAAAGCTATTGATGGTCATTCGAAC
ATAACAGAAGCAAGTTTGAAAAGTTCCAAAATATTTGTAATTCCTGAGGCCAACATTCCT
TTCAAAGAATCAGAACAGGCAGCAATTGTTAACTATGTGAAACAAGGGGGAAATGTTGTC
TTTATTTCAGATCATTACAATGCTGACCGAAATTTAAATCGTATTGATTCATCAGAGGCA
ATGAATGGTTATCGACGTGGAGCGTATGAAGATATGTCGAAAGGTATGAATGCAGAAGAA
AAAAGTTCTACTGCAATGCAAGGTGTGAAAAGTTCAGATTGGTTATCTACAAACTTTGGC
GTACGTTTTCGATATAATGCACTAGGTGATTTAAATACGAGCAATATTGTTTCTTCAAAA
GAAAGTTTCGGTATTACTGAAGGTGTGAAATCTGTATCTATGCATGCTGGATCGACATTA
GCAATTACTAATCCAGAGAAAGCAAAAGGTATTGTGTATACACCAGAACAATTGCCAGCG
AAAAGTAAATGGTCACATGCTGTAGATCAAGGTATTTATAATGGGGGCGGTAAAGCAGAA
GGTCCCTATGTAGCAATTTCTAAAGTTGGAAAAGGTAAAGCAGCATTTATCGGTGATTCA
TCACTTGTGGAAGATAGTTCGCCCAAATATGTAAGAGAAGATAATGGAGAAAAGAAGAAA
ACATATGATGGTTTTAAAGAACAAGACAACGGTAAGCTATTAAATAATATAACGGCTTGG
ATGTCTAAAGATAATGATGGGAAATCACTTAAGGCGAGTGGCCTAACATTAGATACAAAG
ACTAAGTTGCTTGATTTTGAACGACCAGAGCTTTCAACTGAGCCTGAAAAAGAGCCATGG
TCACAACCGCCGAGTGGTTATAAATGGTATGACCCAACAACATTTAAAGCAGGTAGTTAT
GGCAGTGAAAAAGGCGCGGATCCTCAGCCAAACACACCAGATGATCATACGCCACCAAAT
CAGACCGAAAAAGTATCATTTGATATCCCGCAAAATGTTTCTGTAAATGAGCCATTTGAA
GTGACAATACATTTAAAAGGATTTGAAGCAAATCAAACACTTGAAAATCTTAGAGTTGGT
ATTTACAAAGAAGGCGGACGTCAAATCGGACAATTTTCAAGTAAAGATAACGATTATAAC
CCGCCAGGTTACAGTACTTTGCCAACAGTTAAAGCAGATGAAAACGGAAATGCCACAATT
AAGGTCAATGCTAAAGTACTTGAAAGTATGGAAGGTTCAAAGATCCGTTTAAAACTCGGT
GACAAAACCTTGATTACAACAGACTTCAAATAAATATATAATAGAAATAAGAAAGATGTT
TGTGATTGAAGGAGTGAGTGAGGATGTCAAACATAGCATTTTATGTCGTGAGTGACGTAC
ATGGTTATATTTTCCCAACAGATTTTACGAGTAGAAATCAATATCAACCTATGGGATTGT
TACTAGCGAATCATGTTATAGAACAAGACAGAAGGCAGTATGACCAAAGTTTTAAAATAG
ATAATGGTGATTTTTTGCAAGGGTCACCATTTTGTAATTACTTAATCGCGCATAGCGGCA
GTAGCCAGCCTTTAGTTGATTTTTATAATCGAATGGCATTCAACTTTGGTACGCTTGGTA
ATCATGAATTTAATTATGGATTACCATACTTAAAAGACACTTTACGCAGACTCAATTATC
CAGTTTTGTGCGCTAATATTTATGAAAATGATAGTACATTGACTGATAACGGTGTGCAGT
ATTTTCAGGTTGGAGATCAAACGGTTGGTGTGATAGGTTTAACGACACAATTTATTCCCC
ATTGGGAACAACCAGAGCATATTCAGTCACTTACGTTTCATAGTGCTTTTGAAACACTTC
AACAACACTTACCTGAAATGAAGCGACATGCAGATATCATTGTGGTTTGTTACCATGGTG
GATTTGAAAAGGATTTAGAAAGTGGTATGCCGACCGAAGTGTTAACGGGTGAAAATGAAG
GATATGCCATGTTAGAAGCATTTTCTAAAGATATAGATATCTTTATTACGGGTCACCAAC
ATCGACAAATTGCTGAAAGATTTAAGCAAACGGCTGTGATTCAACCTGGTACGAGAGGTA
CAACTGTAGGCAAAGTTGTCTTGAGTACTGATGAATATGAAAATGTATCCGTTGAATCAT
GTGAATTACTTCCTGTTATAGATGATTCCACATTTACTATTGATGAAGATGACCAACATT
TACGAAAGCAGTTAGAGGACTGGTTAGATTACGAAATTACTACATTGCCATATGATATGA
CGATTAATCATGCATTTGAGGCACGTGTGGCACCGCATCCTTTTACTAATTTTATGAATT
ACGCTTTATTAGAAAAAAGTGGTGCAGATGTTGCCTGTACAGCTTTGTTTGATTCTGCTA
GTGGTTTCAAGCAAGTCGTGACGATGCGAGATGTTATTAACAATTACCCATTTCCAAATA
CATTTAAAGTTTTAGCTGTAAGTGGTGCCAAACTTAAAGAAGCCATTGAACGATCAGCAG
AATATTTTGACGTGAAAAATGATGAAGTAAGTGTGAGCGCAGACTTCCTTGAACCCAAAC
CCCAACACTTTAATTATGATATATATGGTGGCGTAAGTTATAACATTCATGTTGGAAGGC
CAAAGGGACAACGTGTGAGCAATATGATGATTCAAGGGCACGCAGTTGATTTAAAGCAGA
CATATACAATTTGTGTAAATAATTATCGTGCAGTTGGCGGTGGTCAGTATGATATGTATA
TCGACGCGCCAGTTGTAAAAGATATTCAAGTTGAAGGCGCACAATTACTTATTGATTTTT
TATCAAATAATAATTTGATGCGCATCCCGCAAGTTGTTGATTTTAAAGTTGAAAAGTGAC
GGATATATGTAAAACTTACTTGATTTTAATCGGGTAAGTTTTTGTTTAAACTAATCACTC
TTAAAAACCAATATACTTTAAGAAAAATTTTGATTTTACAAAAAATAAGGGCTTATATTT
TATATAACTTAATATTAGGAAGTGATTAATTTGGAAACAATTAAACAAGAAGTAAGAGAA
TCTATTGTTAAAGGAATTATCGCGGGATATAAGGACTATGTTAATGAGAGAAATGAAGTC
AAGAAACGTATGGTGATTAGTGATGCCTATGTGTACACCAAATCTAATCATATTGAAAAT
CAAGTTGCTAAGCATTTGGAAAATTTTGTTAAGTATATTAAAGAAAATGCTGGACCATCA
TGGAAGTATTTAAAGTTTATATTTAATAAAGATGAAGAGAAAAATAATATCATGTTTATA
TTGAAAAATGAAGATTACTTTGATGAAAAAAATGTAAGCGTAGGGAAGAGTTTAGTTGCT
GATAAAAATCAAAAAAGTAAAAACTACCTAGAGGTACTTATGGCTAAGAATAGGGACATT
AATTTTGGTACTGTTGAAGAAGATTTTGAAATTGGGCATCAAATGACTGCAGATAGTATA
TTATTTAATATAAAAGAAGGCAGTAATAGAGATATTAATTCTTATTTTTTAATTATTACA
TATCGTATTGATAAAGAATCAAAGCAATTAGCTGCAATCAAACAATGGTTACCAAATCCA
GAAACAAATTCTGCAATTATGGTTGATGATTTGACAGAGTTAATAGAAAAAGTAATAGTA
GAAAGAGAAGATTATCATATTGACGAAGAAGAGTTAGAAGTACTTAAAAACGATGGAGAG
TTAGAACTCATAGATGTGGAACATGCATTTGGTATCAGTATTGATGAAGGTAACGATATG
ATTGAAAGTGAAAGGTGAAGTTAATGTTTATTGGCAAGAATTTAGAATACGTGAGAAAGC
TTAATGCTCTAAGTAGAAAAGAATTATCAGAAAAAATAAATGTGAGTGAACAAGCAATTT
GGCAATATGAAACAAAAAATATGATGCCAGAAATTAGTAAAATTTATGATATGACATCTA
TTTTTAATGTTAAATCTAGCTACTTTATTAGCGAGCAGCCCGAAGAGCTCCTAATAAATT
CTGTCGATAAACATAGTATAGCTTTTAGAGCAAAAAATTATAAAGTATCTACGAAATTAT
TAAATAAGCAATATTATCAAGCAATGTATTTATCTAATTTAACTAGCTACTTATTTTCTT
TTGTAAAGATACCGGATAATATTATTTTATCTTTAATAAATAATTTAGATGACTTGTTGA
ATGGCAATTTAGAATCGCTAAATAAAAAAGAAAGCATAAAAGAAATTGCTAAAGTTGTGA
GGGCTAAAATTCTTCAAGATGAAAGCAACGAAGCACTATTATTTATGCTTGAAAAAGCGG
GTATAGTTATATACGAAAAGCGAATTAATGATAGCATAGACGCATATAGTTTTTGGAGTA
AAGATCTGACACCTTTTATTATACTGGGTACAAATAAGGGGGTAGCAGTTAGAAGGAATT
TTGATCTTGCACATGAGCTGGGACATCTCGTTCTACATCGTCATATTCAATTCGACTTAT
TATCTCCTGAAGAATATAAGACAATTGAACATGAGGCAGATATTTTCGCCTCTGAATTTT
TACTACCTGAAGAAGCGTTTAAAAAGGACTTTGATCAAATGACAAAAAAATCAAATCCTG
ATTATTTAGCTGTATTGAAAGAAAAATGGTATGTTTCTATACAAGCAATTGCAATGAGAG
CCTATTATCTAGGTCTAATGTCTAGTACTCAGTACAGATATTTTTTGGCATCATTAAATA
AAAAAGGCTATAAAAGTAAAGAGCCTTTAGACGACGTGATTGAAATGTCACGTCCTGTCA
AAATGAATAGTTTATTAAAGTTGTATTTTGATAGAAATATACTGACACCACAAAAATTAT
TGAATTATTTAAAAGTTGATGAAACATTTTTGAATCATCTAGCAGGTATTAATTTAAAAC
TATTTAAGGATTATGTTAACGAAAATAGAGAATATAATATAACGAATCTATATAAATAAG
GCACCAATATTTAAACCTCGAGCTGAAAAGATCATCATTTCAGTTCGAGGTTTTTATTTT
ATCCTCTTTGTATGGGTATTCTTTTACTTGAAATTTGTTTTCCTGTTTTTTTTATTGTAA
ATTTTTATTACATAATATCCTAAGTTATATCCTGACATTTAATCTCCAGTATTTTTAGTT
TTTTAGTAGGAACATAATGGTATTTTTTTGCTGTTGGTGGAACATATTTTTTAGGGTTTT
GAATTTCGTTCCATCCATTTGTAAAACTGGATACTCTAATATCCGGTAATAGCCGGTTAA
ATCGACATAGGATGTCACTAGCTATTCCAAAATTGTCTTTTGACGCTATAACGATTGTTG
GGAATCTTAGCATGTCTAACGCAGAGAGACTTTCACATTTTATGAGTACTAATCCTGAAA
TTCGGCTTTGGGATATTTTACAATCAAACTTTAAAGCTAAAGATCTTAAAGAAAAGTTTA
TATTGAATATGACAAAATAAAAGCAACTCTTTGGAATAGACGTAATATGCGCGTTGAATT
TAATCCTAATAAGCTTTCGCATGATGAAGTGCTTTGGTTAAAACAAAATATCATCAGTTA
CTTGGACGATGTTAGTTTTACGAGATTAGATTTGGCTTTTGATTTTGAATTTGATTTAAA
TGACTATTATGCATTGTCAGATAAGTCGGTAAAGAAAACTATATTTTATGGACGTAATGG
AAAACCAGAAGCAAAATATTTTGGTGTACGTAATAGTGATAGGTTTATTCGGATTTATAA
TAAAAACAAGAACGTAAAGATAATGCAGATGTTGAAATTGATTCAACATTTCTATGGCGT
GTGGAAATTGAATTAAAACGAGATATGGTTGATTGTTGGAAAGATTGTTTTGATGATTTG
CATATTTTAAAACCGAATTTAAAAATGAATGAAAATATACAAGAACGAGCAATGCTTCAT
TTATTAACTCACGAAGAAGAGGAATGGGGGAATTTAGAAAGACGTACTAAAAATAAATAT
AGAGATAAGTTAAAAATATAGCGTCTATTGATTTAACAGATTTAATGAAAATATCTTTAA
GAGAAAATGAAAACCAATTGCAAAAACAAATCGACTTTTGGTTGAATTAATTATTATTGT
AACAAAAGAACTATGTTCAATTTATGTGCAATCATGCTTTTTTGACCCACGTTTTGAACA
TGTTTGGCACCGCCAAACCACTCATTTTTTGCAAAAAAATGGGGACATGTTCACTTATGC
TCATCTACTTAAAATAAGTATTTTTTTGTTGGTTTTTAAAAGTAGTTGAAATGTTTATAA
TAATATTGAAAGATATTTCTGTTTTCCTTTTTGAATAATAAACTTAAAAGAGAATATAAA
ATAATGCTTATTAAAATTAGGGGTGGAAATATGAAAAGAGATTTTTTTGAAAAGTGGTCG
TTTATTTTAAATTTAATTTTATTTTGTGCTTTTTTGTTTTTAGTGGTTCTGATGTTTTAT
AAGGATGTCGATTTGATTTATATTTTTTGTACATTATTAATATCATTATTACCTTTGCTA
AATATTATAAAAAAATATAAGAAAAAGACGGATAATTAATCCGTCTTTTTTTATGAAAAG
AACAGGCTGGGAAATAAATCAATGTTCTATGCTCTACGCAGTTATATTGGCAGTAGTTGA
CTGAACGAAAATGCGCTTGTAACAAGCTTTTTTCAATTCTAGTCAGGGGCCCCAACACAG
AAGCTGACGAAAAGTCAGCTTACAATAATGTGCAAGTTGGGGTGGGACGACGAAATAAAT
TTTGCGAAAATATTATTTCTGTCCCACTCCCCAGAAAAGGTTCTACCATTGTCAAAAAAA
TGCATCTCTACGTGTTAGAGTAAATATTGGTCAGCCAACCAAAATAATCAACACGAGGAG
ATGCTATTTAATGTCATCTGACACAAACAGTTTAGCACATACAAAATGGAATTGTAAGTA
ACATATTGTCTTTGCACCTAAATACAGAAGACAAGCGATATATGGAAAAATAAAAAAGAA
AGAAAAAAGAGTAACCCTTTAGGGTTGCTGGAATAGTAGTGCAGTTGGCTGACTTGTCAG
TGCCCTTTTAGGGCTGGCCAGTAAGGAAGGATTATAGCCGCAGAACAAACCACCCGTTCA
CACGGGTGGTTTTTTATTTGTAACATCTATTGATAGGTATCGACAAGGACCTTTTAATGT
TGTGTTTTGTGCGATATAACAAGCTTTTTTAGGCTATTAAAGAATATTCAGAATTAAATA
TATAATTATGAATAAATTATGTCATTGAAAAAATTATGATTATAAAATCATTCTAAAAAC
ACCGAAATAACAATGATTTCATGAAAACATTTATTTTAAAATTTGATATTTGTTCAAATA
ATATTCGAAATTAAACTTTTTTGTATAGAATTTTCTTTATATCCTGAGAGACATGTACTA
TAATGTTTGTGAAATAATTCACAAAGTATAAAGGAGTGGTTGTATATGTTAACTATACCT
GAAAAAGAAAATCGTGGATCGAAAGAACAAGAAGTGGCAATTATGATTGATGCTCTAGCT
GACAAAGGGAAAAAAGCATTAGAAGCATTATCTAAAAAGTCACAAGAAGAAATTGATCAT
ATTGTTCATCAAATGAGCTTAGCAGCTGTTGATCAACATATGGTGCTAGCAAAATTAGCA
CATGAAGAAACTGGAAGAGGTATATACGAAGATAAAGCGATTAAAAATTTATACGCTTCT
GAATATATATGGAATTCAATAAAAGACAATAAGACAGTAGGGATTATTGGTGAAGATAAA
GAAAAAGGATTAACGTATGTAGCGGAACCAATTGGTGTTATTTGTGGTGTTACGCCAACA
ACAAATCCTACGTCGACAACTATTTTTAAAGCGATGATTGCAATTAAGACAGGAAATCCA
ATCATTTTTGCATTCCATCCAAGTGCGCAAGAATCGTCGAAGCGTGCAGCAGAAGTTGTA
TTAGAAGCGGCAATGAAGGCAGGTGCACCTAAAGATATTATTCAATGGATTGAAGTGCCT
TCTATCGAAGCAACAAAACAATTAATGAATCACAAAGGTATTGCATTAGTTCTAGCAACA
GGTGGTTCGGGCATGGTTAAGTCTGCATATTCAACTGGCAAACCGGCATTAGGTGTGGGA
CCAGGTAACGTGCCGTCTTACATTGAAAAAACAGCACACATTAAGCGTGCAGTAAATGAT
ATCATTGGTTCAAAAACATTTGATAATGGTATGATTTGTGCTTCTGAACAAGTTGTAGTC
ATTGATAAAGAAATTTATAAAGACGTTACTAATGAATTTAAAGAACACCAAGCATACTTT
GTTAAAAAAGATGAATTACAACGCTTAGAAAATGCAATTATGAATGAACAAAAAACAGGT
ATAAAGCCTGATATTGTCGGTAAATCTGCAGTTGAAATAGCTGAATTAGCAGGTATACCT
GTCCCCGAAAACACAAAACTTATCATAGCCGAAATTAGCGGTGTAGGTTCAGACTATCCG
TTATCTCGTGAAAAATTATCTCCAGTATTAGCCTTAGTAAAAGCCCAATCTACAAAACAA
GCATTTCAAATTTGTGAAGACACACTACATTTTGGTGGATTAGGACACACAGCCGTTATC
CATACAGAAGATGAAACATTACAAAAAGATTTTGGACTAAGAATGAAAGCTTGTCGTGTA
CTTGTAAATACACCATCAGCGGTTGGAGGTATTGGTGATATGTATAACGAATTGATTCCG
TCTTTAACATTAGGTTGTGGTTCGTACGGTAGAAACTCAATTTCACATAATGTTAGTGCG
ACAGATTTATTAAACATTAAAACAATTGCTAAACGACGTAATAATACTCAAATTTTCAAG
GTGCCTGCTCAAATTTATTTTGAAGAAAATGCAATCATGAGTCTAACAACAATGGACAAG
ATTGAAAAAGTGATGATTGTCTGTGACCCTGGCATGGTTGAATTCGGTTATACAAAAACA
GTTGAGAATGTATTAAGACAAAGAACGGAACAGCCTCAAATTAAAATATTTAGCGAAGTC
GAACCGAACCCATCAACGAATACAGTATATAAAGGTCTGGAAATGATGGTTGATTTCCAA
CCGGATACAATCATTGCACTTGGTGGTGGTTCAGCGATGGATGCTGCAAAAGCAATGTGG
ATGTTCTTTGAACACCCTGAGACATCATTCTTCGGTGCTAAACAAAAGTTCCTAGACATC
GGTAAACGTACTTATAAAATAGGCATGCCTGAAAATGCGACGTTCATTTGTATCCCTACG
ACATCAGGTACAGGTTCAGAAGTAACACCATTTGCAGTTATCACAGATAGTGAAACGAAT
GTAAAATATCCGTTGGCTGATTTTGCTTTAACACCTGATGTTGCAATTATTGACCCTCAA
TTTGTGATGAGTGTGCCAAAAAGTGTTACAGCAGATACAGGAATGGATGTACTAACGCAT
GCAATGGAATCATATGTATCTGTAATGGCTTCAGATTACACAAGAGGTTTGAGTCTACAA
GCGATTAAATTGACGTTCGAATATTTAAAATCATCTGTTGAAAAAGGTGATAAAGTTTCA
AGAGAGAAAATGCATAACGCATCAACTTTGGCTGGTATGGCATTTGCAAATGCATTCTTA
GGCATTGCACACTCAATTGCGCATAAAATTGGTGGGGAATATGGTATTCCGCATGGTAGA
GCGAATGCGATATTACTACCGCATATTATCCGTTATAATGCCAAAGACCCGCAAAAACAT
GCATTATTCCCTAAATATGAGTTCTTCAGAGCAGATACAGATTATGCAGATATTGCCAAA
TTCTTAGGATTAAAAGGTAATACGACAGAAGCACTCGTAGAATCATTAGCTAAAGCTGTC
TACGAATTAGGACAATCAGTCGGAATTGAAATGAATTTGAAATCGCAAGGTGTGTCTGAA
GAAGAATTAAATGAGTCAATTGATAGAATGGCAGAGCTCGCATTTGAAGATCAGTGTACA
ACTGCTAATCCTAAAGAAGCGCTAATCAGTGAAATCAAAGATATCATTCAAACATCATAT
GATTATAAGCAATAATCTATCTGATAATAATCATCTAACTCATCTGAAATTACAAAAGTA
AAAAATACCACATAAACTTTAAGTCGATAATCATTATACGGTTATCGGCTTTTATTTATT
GCCAAATCTTCAGAGAGATACAAACTAGACAATCATTTTTTTAAATAAAGAAAATATTAA
GATTGATACTCATTTCACAAACTATTACTACTTTAGAGTATAATTATTTTTAATTTCATA
TAAATAAAAAGGCGAAAATAATGCGGTTTAAAAGTAATTAATTGTTTAAACGATATGTAA
TATGTAAATACTATATATATAATACCAATTTTAATGAAAATTTTTAAGGGAGGTAAATAA
TGGAAAGTACATTAGAATTAACAAAAATTAAAGAAGTATTACAAAAAAACTTGAAGATTT
TAATTATTTTACCGCTATTATTTTTAATTATTAGCGCTATTGTTACATTTTTCGTCTTAT
CACCTAAATATCAAGCTAATACTCAAATTTTAGTGAATCAAACTAAGGGAGACAATCCTC
AGTTTATGGCGCAAGAGGTTCAAAGTAATATTCAACTTGTAAATACGTATAAAGAAATTG
TTAAAAGTCCTAGAATTTTAGATGAGGTGTCAAAGGACTTAGATGATAAGTATTCACCAT
CTAAATTATCGAGTATGTTGACAATCACAAACCAAGAAAATACACAACTTATCAACATCC
AAGTTAAAAGTGGTCATAAACAAGATTCGGAAAAAATTGCGAATAGCTTCGCTAAAGTTA
CAAGTAAACAAATTCCGAAGATTATGAGTGTGGATAACGTATCAATTTTATCTAAAGCAG
ACGGTACAGCAGTTAAAGTCGCACCAAAAACTGTAGTGAATCTAATCGGTGCATTCTTTT
TAGGATTAGTTGTCGCGCTTATATATATCTTCTTCAAAGTAATTTTCGATAAGCGAATTA
AAGATGAAGAAGATGTAGAGAAAGAATTAGGATTGCCTGTATTGGGTTCAATTCAAAAAT
TTAATTAAGGATGGTTTCTACTTATGTCAAAAAAGGAAAATACGACAACAACACTATTTG
TGTATGAAAAACCAAAATCAACAATTAGTGAAAAGTTTCGAGGTATACGTTCAAACATCA
TGTTTTCAAAAGCAAATGGTGAAGTAAAGCGCTTGTTGGTTACTTCTGAAAAGCCTGGTG
CAGGTAAAAGTACAGTTGTATCGAATGTAGCGATTACTTATGCACAAGCAGGCTATAAGA
CGTTAGTTATTGACGGCGATATGCGTAAACCAACACAAAATTATATTTTTAATGAGCAAA
ATAATAATGGACTATCAAGCTTAATCATTGGTAGAACGACTATGTCAGAAGCAATTACGT
CGACAGAAATTGATAATTTAGATTTACTAACAGCTGGTCCTGTACCTCCAAATCCATCTG
AGTTAATTGGGTCTGAAAGGTTCAAAGAATTAGTTGATATGTTTAATAAACGTTACGACA
TTATTATTGTCGATACACCGCCAGTTAATACCGTGACTGATGCACAACTATATGCGCGTG
CTATTAAAGATAGTCTGTTAGTAATTGATAGTGAAAAAAATGATAAAAATGAAGTTAAAA
AAGCTAAAACACTTATGGAAAAAGCAGGCAGTAACATTCTAGGCGTCATTTTAAATAAGG
CAAAAGTAGATAAATCTTCTAGTTATTATCACTATTATGGAGATGAATAAGTATGATTGA
TATTCATAACCATATATTGCCTAATATCGATGACGGTCCGACAAATGAAACAGAGATGCT
GGATCTTTTAAAACAAGCGACAACACAAGGTGTTACAGAAATCATTGTAACATCACATCA
CTTACATCCTCGATATACCACACCTATAGAAAAAGTGAAATCATGTTTAAACCATATTGA
AAGCTTAGAGGAAGTACAAGCACTAAATCTAAAGTTTTATTATGGACAGGAAATAAGAAT
TACCGATCAAATCCTTAATGATATTGATCGAAAAGTTATTACCGGTATTAATGATTCACG
CTATTTACTAATAGAATTTCCATCAAATGAAGTTCCACACTATACTGATCAATTATTTTT
CGAATTACAGAGTAAAGGCTTTGTACCGATTATTGCACATCCAGAGCGGAATAAAGCAAT
AAGTCAAAACCTTGACATACTATACGATTTAATTAACAAAGGTGCTTTAAGTCAAGTGAC
AACGGCGTCATTAGCGGGTATTTCCGGTAAAAAAATTAGAAAATTAGCAATTCAAATGAT
TGAAAACAATCTGACACATTTCATCGGTTCAGATGCGCATAACACAGAAATCAGACCGTT
CTTAATGAAAGACTTATTTAATGATAAGAAATTACGTGATTATTATGAAGATATGAACGG
ATTTATTAGTAATGCGAAGTTAGTTGTTGATGATAAAAAAATTCCTAAACGAATGCCACA
ACAAGATTATAAACAGAAAAGATGGTTTGGGTTATAAACAGCAAATGAGGGGTTTTATGG
CACATTTATCTGTGAAATTGCGGCTTTTAATACTAGCATTAATCGATTCACTGATAGTGA
CATTTTCAGTATTCGTAAGTTATTACATTTTAGAACCGTATTTCAAAACATATTCTGTCA
AATTATTAATATTGGCAGCTATATCACTATTCATATCTCATCATATTTCAGCTTTTATTT
TTAATATGTATCATCGAGCGTGGGAATATGCCAGTGTGAGTGAATTGATATTAATTGTTA
AAGCTGTGACGACATCTATCGTTATTACGATGGTGGTCGTGACAATTGTTACAGGCAATA
GACCGTTTTTTAGATTGTATTTAATTACTTGGATGATGCACTTGATTTTAATAGGCGGCT
CAAGGTTATTTTGGCGTATTTATCGGAAATACCTTGGAGGTAAGTCATTTAATAAGAAGC
CAACTTTAGTTGTTGGTGCTGGTCAAGCAGGTTCAATGCTGATTAGACAAATGTTGAAAA
GTGACGAAATGAAACTTGAACCGGTATTAGCAGTCGATGATGACGAACATAAACGCAATA
TCACAATTACTGAGGGTGTAAAAGTCCAAGGTAAAATTGCGGATATTCCAGAACTAGTGA
GGAAATATAAGATTAAAAAAATCATCATTGCAATTCCAACTATTGGTCAAGAGCGTTTGA
AAGAAATTAATAATATTTGCCATATGGATGGCGTTGAGTTATTGAAAATGCCAAATATAG
AAGACGTCATGTCTGGTGAGTTAGAAGTGAACCAACTGAAAAAAGTTGAAGTAGAAGATT
TACTAGGCAGAGATCCTGTTGAATTAGATATGGATATGATATCAAATGAATTGACGAATA
AAACTATTTTAGTTACGGGTGCAGGTGGTTCAATAGGATCAGAAATTTGTAGACAAGTTT
GTAATTTCTATCCAGAACGTATTATTCTACTTGGCCATGGTGAAAACAGTATTTATTTAA
TCAATCGTGAATTGCGAAATCGCTTCGGAAAAAATGTTGATATCGTTCCTATTATAGCGG
ATGTGCAAAATAGAGCGCGTATGTTTGAAATTATGGAAAGGTATAAACCATACGCAGTTT
ATCATGCAGCAGCACACAAGCACGTACCGTTAATGGAAGACAACCCTGAAGAAGCAGTAC
GTAATAATATTTTAGGTACGAAAAATACTGCTGAAGCTGCTAAAAATGCATAGGTAAAGA
AATTCGTTATGATTTCTACGGATAAAGCTGTTAATCCACCTAATGTCATGGGAGCTTCAA
AGCGAATTGCAGAAATGATTATTCAAAGTTTAAATGATGAAACGCATCGAACAAATTTTG
TTGCAGTGAGATTTGGTAATGTACTTGGATCGAGAGGATCTGTGATTCCACTTTTCAAAA
GTCAAATTGAAGAAGGTGGGCCAGTTACTGTGACACATCCTGAAATGACACGTTACTTTA
TGACAATTCCTGAAGCTTCTAGACTAGTTTTGCAGGCAGGGGCATTAGCAGAAGGTGGCG
AAGTATTTGTGCTAGACATGGGAGAACCAGTGAAAATTGTAGATTTGGCACGTAATTTAA
TTAAGCTAAGTGGTAAAAAAGAAGACGACATACGCATTACTTATACAGGGATTAGACCCG
GTGAAAAAATGTTTGAAGAGCTTATGAATAAAGATGAGGTTCATCCTGAACAAGTATTTG
AAAAAATTTATCGTGGCAAAGTACAACATATGAAATGTAATGAAGTTGAAGCGATTATTC
AAGACATCGTCAATGACTTTAGTAAAGAAAAAATTATTAACTATGCCAATGGCAAAAAGG
GAGATAATTATGTTCGATGACAAAATTTTATTAATTACTGGGGGCACAGGATCATTCGGT
AATGCTGTTATGAAACGGTTTTTAGATTCTAATATTAAAGAAATTCGTATTTTTTCACGC
GATGAGAAAAAACAAGATGATATTCGAAAAAAATATAATAATTCAAAATTAAAGTTCTAC
ATTGGTGATGTGCGTGATAGTCAAAGTGTAGAAACAGCAATGCGAGATGTTGATTACGTA
TTCCATGCAGCAGCTTTAAAACAAGTGCCGTCATGTGAATTCTTTCCAGTTGAGGCAGTG
AAGACAAATATTATTGGTACAGAAAATGTCTTACAAAGTGCTATTCATCAAAATGTTAAA
AAAGTCATATGTTTATCTACAGATAAGGCAGCGTATCCTATTAATGCTATGGGTATTTCG
AAAGCAATGATGGAAAAAGTATTCGTAGCCAAATCAAGAAATATTCGTAGTGAACAAACG
CTTATTTGCGGTACAAGATACGGTAATGTGATGGCTTCAAGAGGATCAGTAATTCCTTTG
TTTATCGACAAAATCAAAGCTGGAGAACCTTTAACGATTACAGATCCTGATATGACAAGA
TTTTTAATGAGCTTAGAAGATGCGGTAGAACTAGTTGTTCATGCATTTAAGCATGCAGAG
ACAGGCGATATCATGGTTCAAAAAGCACCAAGTTCAACGGTAGGGGATCTTGCGACCGCA
TTATTAGAATTGTTTGAAGCTGATAATGCAATTGAAATCATTGGTACGCGACATGGAGAG
AAAAAAGCAGAAACATTGTTGACGAGAGAAGAATACGCACAATGTGAAGATATGGGTGAT
TATTTTAGAGTGCCGGCAGACTCCAGAGATTTAAATTATAGTAATTATGTTGAAACCGGT
AACGAAAAGATTACGCAATCTTATGAATATAACTCCGATAATACACATATTTTAACGGTG
GAAGAGATAAAAGAAAAACTTTTAACACTAGAATATGTTAGAAACGAATTGAATGATTAT
AAAGCTTCAATGAGATAGGAGAGATTGACGTTGAATATTGTAATTACAGGAGCAAAAGGT
TTTGTAGGAAAAAACTTGAAAGCAGATTTAACATCAACGACAGATCATCATATTTTCGAA
GCACATCGACAAACTAAAGAGGAAGAATTAGAGTCAGCGTTGTTGAAAGCAGACTTTGTC
GTGCATTTAGCGGGAGTTAATCGACCTGAACATGACAAAGAATTCAGCTTAGGAAACGTG
AGTTATTTAGATCATGTGCTTGATATATTAACTAGAAATAAGAAAAAGCCGGCGATATTA
TTATCGTCTTCAATACAAGCAACACAAGATAATCCTTATGGTGAGAGTAAGTTGCAAGGT
GAACAGCTATTAAGACAATATGCCGAAGAGTATGGCAATACGGTTTATATTTATCGCTGG
CCAAATTTATTCGGCAAGTGGTGTAAGCCGAATTATAACTCAGTGATAGCAACATTTTGT
TACAAAATTGCACGTAACGAAGAGATTCAAGTTAATAATCGGGACGTTGAACTAACGCTA
AACTACGTGGATGATATCGTCGCTGAAATAAAACGTGCTATTGAAGGAACTCCAACGATT
GAAAATGGTGTACCTACAGTACCAAATGTATTTAAAGTGACATTGGGAGAGATTGTAGAT
TTATTATACAAGTTCAAACAGTCACGTCTCGATCGAACATTGCCGAAATTAGATAACTTA
TTTGAAAAAGATTTGTATAGTACGTATTTAAGCTATCTACCTAGTACAGACTTTAGTTAT
CCCTTACTTATGAATGTGGATGATAGGGGTTCTTTTACAGAATTTATAAAAACACCGGAT
CGTGGTCAAGTTTCTGTAAATATTTCTAAGCCAGGTATTACTAAAGGTAATCACTGGCAT
CATACTAAAAACGAAAAATTTCTAGTCGTATCAGGTAAAGGGGTAATTCGTTTTAGACAT
GTTAATGATGATGAAATCATTGAATATTACGTTTCTGGCGACAAATTAGAAGTTGTAGAC
ATACCAGTAGGATACACACATAATATTGAAAATTTAGGTGACACAGATATGGTAACTATT
ATGTGGGTGAATGAAATGTTTGATCCAAATCAGCCAGATACGTATTTCTTGGAGGTATAG
CGCATGGAAAAACTAAAATTAATGACAATAGTTGGTACAAGGCCTGAAATCATTCGTTTA
TCATCAACGATTAAAGCATGTGATCAATATTTTAATCAGATATTAGTACACACTGGTCAA
AATTATGATTATACATTGAATCAAATTTTCTTTGATGATTTGGAATTAAGACAACCGGAC
CACTACTTAGAGGCAGTTGGAAGTAACCTCGGAGAAACGATGGGGAATATTATTGCGAAG
ACATATGATGTTTTATTACGCGAACAACCAGATGCACTTTTAATTCTTGGTGATACAAAT
AGTTGCTTAGCAGCAGTATCTGCTAAACGATTAAAGATTCCTGTGTTCCATATGGAAGCG
GGTAATAGATGCTTTGATCAGAATGTACCTGAAGAAATCAATCGTAAAATTGTTGACCAT
GTCAGTGATGTGAATCTACCTTATACAGAACATAGCAGACGGTATTTATTAGATGAAGGC
TTCAATAAAGCGAATATCTTTGTGACAGGATCACCGATGACAGAAGTGATAGAAGCGCAT
CGAGATAAAATTAATCACAGTGACGTTTTAAATAAACTAGGATTAGAACCGCAACAATAC
ATTTTAGTATCTGCGCATAGAGAAGAGAATATCGATAATGAAAAGAATTTTAAATCATTA
ATGAATGCGATAAATGATATTGCCAAAAAGTATAAAATGCCTGTGATTTATTCAACGCAT
CCAAGAAGTTGGAAGAAAATTGAAGAAAGTAAATTTGAATTTGATCCATTAGTTAAACAG
TTAAAGCCATTTGGTTTCTTTGATTATAATGCATTGCAAAAAGATGCATTTGTTGTGCTA
TCAGATAGTGGAACATTGTCAGAAGAGTCGTCTATTTTGAAGTTCCCTGGTGTCCTTATT
CGAACTTCCACAGAAAGACCGGAAGTACTAGATAAAGGTACGGTTATTGTAGGTGGTATT
ACCTATAACAATCTAATCCAATCCGTTGAACTAGCAAGAGAGATGCAAAACAATAACGAA
CCGATGATTGATGCTATTGATTATAAAGACACTAATGTTTCGACAAAGGTAGTTAAAATT
ATTCAAAGCTATAAAGATATTATCAATCGAAATACTTGGAGGAAATGACGATGAGGATAG
CGATTCTTGGCGCTACTAACATTAAGCATATGTCATTATTATCACATTATTTAAACCACA
TTGATTTGAATATCAATGAGGTGGACATTATATACACTGACAAATATGATATCGAAGAAC
ATATCCAAGGCATCAATAATTACTATAAATATAAAGTAGATATTAAAGAAGATTGGACAT
TTATCAAAAAAGCTATTGCTTACTATCGATTTAGGCCATACGCTATGAAAATTCTTAAAG
AAAATCATTATGATTTTGTCATAGTATGGGGAAGTTATACAGGACACTTATTTAAAAGTT
TTTTAGAAAAACACTATAAAAATAAATTCCTTTTAAATATAAGGGACTACTTTTTTGAAA
ATAATAAACTTATTAAGTATAGAATGAAAAAAATCGTTGATGCTAGCAGGCTGACAACAT
TATCTTCAGAAGGTTTTCTTAAATTTTTACCTAAATCTGAAAAATATAGAATTATTTATA
GTTATAACATGAGTATTATTAGAGAAAGTAATGTGACCGATGGATTCAAAAAAAGATGGC
CAATTAATATAGGTTTTATTGGTAATGTTAGATTTAATGAGATAAATCAAAAATTGATAA
AGGAACTGGCAAATGATTCAAGGTTCCATATGCAATATTTTGGAACAGGGTCGGAAAAAT
TAGAAGTCTTTGCTCGAGAAAATTTTATTAATAATATTACATTTTCTGGCGGTTTTGACT
TGAAAGAAACCCCGAAATATTTAAATAAAATTGATATACTTAATAATTTGTTTGGTAATC
AAAATATTGCTTTAGATACTGCTTTATCCATAAGAATGTATTATGCGTTGTTTTTAAACA
AACCTATTATTACAACAGACGATACATTCACCGCTACAGAAGCTAATAAATTCGGACTGG
GTTTTAGTGTTAATCCAGAAAATTTAAAAGGTATTGGTGATGAATTGATGGATTGGTATA
ACAATTTGGATGTAATGGACATTAATCATAAAAGAGAAGCTTATAGAAACGATGTAATTG
AAAATAATAAACAGTTCTATCAAGAGATAGGCAGGATATTTAATGAATAAGATATATAAT
GTCACTTCATATGTTATTGCCATTTTAATGTTTCCTTGCCTTATGTTAGGTGATAAACCT
TTATTATTTTTAGCACCTATAAGTTATGGAGTAGGAAAGCTCTTTATAAGCTTCTCGAAT
AATCCGAATTTTAAATTTTCGAAAATTGTATACGATGTTTTAGGTTTTCTTAGATTAGTA
TTTATACCTGTTATGATAGTGTTTTTCCAGGATTCAACTATAGATAATTTACCATTAGGA
CAAGCTTATTTTAATCAAGCGGTTATTTATATGAGTGTGGAGTTTATCATAGGCTCACTA
TTTATATTGATACTATCTCAATTATTCAAACATGAAGTGGTATCAAGAAATAGCTTTACA
CTTTCTGGATCATCAATTTATTACATTGTGTTTGGTCTTGTTATTTGTGGGATTTTTGTA
GCTTTTCCCGAAGTGCGCAAAAACATATCATTTTTAATTATTAAAACAGATGCAATGGGA
AGAGGAACCGAAGCAACAAGTGGTTTAAATGTCCTTTTTGTAATGCTATTTCAACTTGCC
TTAGCGTTATTATTCTTAATAATCGCATATGCTTCATATAAAAAGTATAAAGAGAATCCT
AAAATTATTTATGTTGTATTGCCGCTAACTATAGGAATTTTAAATATTAGTTTAATTGTT
GGTGAAAGAAGAAGTTATCAACTTTATACGATGGTTGCTGTTTTAACAGTGGTGTCACTC
TTGTTTTCTAAACACAAAAGACGTATCAATATCATTATTATATCTGTTGGTATTTTCGTA
TTAGCATTGATGACACTATATAAAGAATTGTATGTGTTTAATTATAGTTCATATAGCGAG
GCGTTAAATAGTACAAGTGTAAGTAATCTTAAGATAGTTGACACGTTGCAGTCATATTTT
TATGGACCTAGCAATATTGCAGCTTCTATAGACTATTTGAATTACTATAATGGTTCGTTC
AAACAATATTTATTTGATAATACTAGAGCTGTTTTTGGGTTTAATTTCTTTGTAGATAAA
AAGCAGTTGATTACTAGCCAACTTTTTAACCAGTTGATATATGGTAGTAAACAATTGACT
GGGCATCTAATTTCGAGTGCAGGATATGGAATTATTTATTTTGGACCCTTATTCTTCTAT
TTGAATTTAATTGCAAATATCTTTTTTGCATTTATGAGTGAGTATATTATTCGGAAGAGT
CATTCGTTAGAAGTGATATTTATTGGTACATATATTTATATGAGACTTATTACGAGTATT
TTTAGTCACCCGACACCATTAATCACATTGATTTCTATGATTTTAGTTGTATATGTTATA
GCTATTATCCCAGGCATTATAATAAAAAAATTTACTAAAAAAGTAGGGATAGAATGATTG
TAAAAACATTTATGAAATCGAAAATATTTAGATTAATGAATACACCACTATTATTATTTT
ATAAGAAAGAATATTTAACTGGATATTATTTTGAAAATAAAGTGGCTGGATGGTTATGGG
CGTGGAAAGCTGTTCCGTTCAAGTTGTTAGGAATAAATACGAGCTTGCCATTTCCTGCAG
ATATAACTGTTAGAATGCATAACCCTAATAACATTGTTTTTGATAAAAATGATATTCATA
TTTTCCAATCGCCCGGGACGTATTTTAATAATTTTTCAGCAGTTATATATATAGGTAGAG
GTGTTTATATAGCGCCTAACGTAGGTATTATTACAGCTAATCATAATATTAAAAATTTGA
AGTCACATGCACCAGGTGAAGATGTCAAAATAGGGAATTATAGTTGGATTGGAATGAACT
CAGTTATATTACCAGGAGTAGAATTGGGGGAACATACAATTGTAGGGGCTGGGTCGGTTG
TAACAAAAAGTTTTCCAGAAGGTAACGTTGTTATAGGTGGAAATCCAGCGAAAGTCATCA
AGAAAATCTGAGGTTAATTATGAGATTAAATAAATTTATTGGCGATTCGTTCTTAATGAT
TTTAAGCAGTGGCATCGCTCAAGTCATATTAATCATCACTACCCCAATTATTACAAGACT
ATATTCACCTACAGAATTTGGTGAGTTTACAATTTTTTCAAATATCGCAATGATTTTAAT
ACCAATAATAAATGCAAGATACGATTTGTTGATTGTGAATACCAAAAATGACCGTAGTGC
TAATATACTTTCACAAATCAGTTTTTTGATATCATTGCTTATTTTATTAATACTGATACC
AATATTTGCGATTAGTGCATGGTTATACCCAAACTTTATATTAGATTTTATTTTCATTAT
TATTATGTTGTTTTTGGTAAGTTTAACAAACATTTTTACAAATTATCTAAATAAGGAAAG
AAAATATAAAGTGTTAAGTTTGATTAATGTGTTTAGAGCTGGATCAATGGCTTTACTTCA
AATCATTTTCGGACTTTTAGCATTAGGAAGTCTAGGATTAATTATTGGTTTTTCATTATC
CTATATCGCAGGCATTACACTAGGATATAAAACGTTTAAAAAGCACTTTAATATTGTGAG
AGATAAAGAAGAAACTAAAGCATTATTTTTAGAAAATAAAAATCAGTTAGTTTATTCAAC
ACCATCAATATTATTAAATAGTTTGTCTTTCTCGGTTGTTGTGTTATTTATAGGTATTTT
GTATACCAATACAGAAGTAGGTATTTATGGTATGGCCATAAGAGTACTAGGCATACCAGT
GACAATTATTTCTTTAGGGTTATCAAAAATATTTATGCAACAAGCTAATGACTATTATAT
TGAGCATGGTAACTTCCGAAATTTATTACTTAAATTTAGTTCCATACTGGTTATAGTTTC
TATAATTCTTTATGTGCCACTTTATTTGTTCAGTGAAGAATTAGTCAATATATTATTAGG
ACACAGCTGGGTTGACGCAATTACAGTTATAAAAATTGTTATCCCATTATTTGTTATCAG
GCTGATTGTATCAACGGTATCACTTTCTGTGATTGTATTACAAAAGCAACAGTTAGAATT
AATACTACAAGCGTTATTTTTAATAGGTACTACTGTAACATTTGTTATATCAAAAATGTT
TAATTTAACTTTTTTAAACTTTGTATCTATTAATACAGTTGTTTTAATCGTATCGTACAT
GATATTTTTCATAGCACTCTATTATTTTGCTAAAAATAAACAGTTCAAAAATTCTTAGTC
TAAATTCATTAATAAAAAGGACGTCGATTAGATGAGTGAAAAAAAGATTTTGATTTTATG
TCAGTATTTTTATCCGGAATATGTATCTTCAGCGACGTTACCAACACAATTGGCGGAAGA
TTTAATTGCGAATCACATTAATGTCGATGTCATGTGTGGATGGCCATATGAATATAGTAA
TCATAAACAGGTTTCTAAAACCGAGATGCATCGTGGTATTCGCATTCGACGTCTCAAGTA
TTCGAGGTTTAATAACAAAAGTAAGGTTGGAAGGATCATCAATTTCTTTAGTTTATTTTC
AAAATTCGTAATTAATATACCTAAAATGTTGAAATATGATCAGATTCTTGTTTACTCTAA
TCCACCAATCTTGCCATTAATACCAGACGTTCTACACAGACTGCTTAAGAAAAAATATTC
TTTTGTGGTGTATGATATAGCACCTGATAATGCGATTAAGACAGGTGCAACACGTCCAGG
TAGCATGATTGATAAACTGATGCGTTACATTAATAAACATGTCTACAAGAATGCTGAAAA
TGTCATTGTCCTTGGTACGGAAATGAAAAACTATTTAGTAAATCATCAAATTTCTAAAAA
TCCTGACAATATTCATGTGATTCCTAACTGGTATGACATGCGTCAGTTACAAGACAATCG
TATCTATAATGACACATTTAAAGCTTACCGTGAGCAATACGACAAGATTATATTGTATAG
CGGTAATATGGGGCAGTTACAGGATATGGAGACACTTATCTCATTTTTAAAATTAAATAA
GGATCAGCCTCAAACGTTAACAATACTTTGTGGTCATGGTAAGAAATTTGCAGATGTCAA
AACGGCAATAGAAGACCATCGTATTGAAAATGTTAAAATGTTTGAGTTTTTAACAGGTAC
AGACTATGCTGACGTATTAAAAATTGCGGATGTATGTATTGCATCGCTGATTAAAGAAGG
CGTCGGTTTAGGCGTGCCGAGCAAGAATTATGGCTACCTTGCAGCTAAGAAGCCGTTGGT
ACTCATCATGGATAAGCAATCTGATATCGTTCAACATGTTGAACAATATGATGCGGGTAT
CCAAATTGATAATGGCGATGCACATGCCATTTATAACTTCATCAACACTCACTCGAGTAA
GGAATTGCACGAGATGGGTGAGCGCGCACATCAACTGTTTAAAGATAAATATACGAGAGA
AATTAATACTATGAAGTATTACAATCTGTTGAAGTGAGGAGATAATTATGAAGCGATTAT
TCGATGTAGTGAGTTCAATTTATGGTTTAGTAGTTTTAAGTCCGATTCTGTTAATTACAG
CATTACTAATTAAAATGGAATCACCTGGACCAGCCATTTTCAAACAAAAAAGACCGACGA
TTAATAATGAATTGTTTAATATTTATAAGTTTAGATCAATGAAAATAGACACACCTAATG
TTGCAACTGATTTAATGGATTCAACATCGTATATAACAAAGACAGGGAAGGTCATTCGCA
AGACCTCTATTGATGAATTGCCACAATTATTGAATGTTTTAAAAGGAGAAATGTCAATTG
TAGGTCCTAGACCAGCGCTTTATAATCAATACGAATTAATCGAAAAACGTACAAAAGCGA
ACGTGCATACGATTAGACCAGGTGTGACAGGGCTAGCTCAAGTGATGGGGAGAGATGATA
TTACTGATGATCAAAAAGTAGCGTATGATCATTATTACTTAACACATCAATCTATGATGC
TTGATATGTATATCATATATAAAACAATTAAAAATATCGTTACTTCAGAAGGTGTGCATC
ACTAATGAGAAAAAATATTTTAATTACAGGCGTACATGGATATATCGGAAATGCTTTAAA
AGATAAGCTTATTGAACAAGGACATCAAGTGGATCAAATTAATGTTAGGAATCAATTATG
GAAGTCGACCTCGTTCAAAGGTTATGATGTTTTAATTCATACAGCAGCTTTGGTTCACAA
CAATTCACCTCAAGCAAGGCTATCTGATTATATGCAAGTGAATATGTTGCTTACGAAACA
ATTGGCACAAAAGGCTAAAGCTGAAGACGTTAAACAATTTATTTTTATGAGTACTATGGC
AGTTTATGGAAAAGAAGGTCAGGTTGGTAAATCAGATCAAATTGATACACAAACACCAAT
GAACCCTACGACCAACTATGGTATTTCCAAAAAGTTCGCTGAACAAGCATTACAAGAGTT
GATTAGTGATTCGTTTAAAGTAGCAATTGTGAGACCACCAATGATTTATGGTGCACATTG
CCCAGGAAATTTCCAACGGTTAATGCAATTGTCAAAGCGATTGCCAATCATTCCAAATAT
TAACAATCAGCGCAGTGCATTATATATTAAACATCTGACAGCATTTATTGATCAATTAAT
ATCATTAGAAGTGACAGGAGTGTATCATCCTCAAGATAGTTTTTACTTTGATACATCGTC
AGTAATGTATGAAATACGTCGCCAATCACATCGTAAAACGGTATTTATCAACATGCCTTC
AATGCTAAATAAGTATTTTAATAAGTTGTCGGTCTTTAGAAAATTATTCGGCAATTTAAC
ATACAGCAATACATTATATGAAAATAATAATGCACTTGAAGTTATTCCTGGAAAAATGTC
ACTTGTTATTGCGGACATCATGGATGAAACGACAACCAAAGATAAGGCATAAGTCATCTA
TTAAATAAAATCAACATACAAATCGTTTTATTTGGAGGTTATAGTATGAAGTTAACAGTA
GTTGGCTTAGGTTATATTGGTTTACCAACATCAATTATGTTTGCAAAGCATGGCGTCGAT
GTGCTTGGTGTTGATATTAATCAGCAAACGATTGATAAGTTACAAAGTGGTCAAATTAGT
ATTGAAGAACCTGGATTACAAGAGGTTTATGAAGAGGTACTGTCATCGGGAAAATTGAAG
GTATCTACAACGCCAGAAGCATCTGATGTTTTTATCATTGCCGTTCCGACGCCGAATAAT
GATGATCAGTACCGGTCATGTGACATTTCGCTAGTTATGCGTGCATTAGATAGTATTTTA
CCATTTTTAGAAAAAGGAAATACCATTATTGTAGAGTCGACAATTGCGCCCAAAACGATG
GATGATTTTGTAAAACCAGTCATTGAAAATTTAGGGTTTACAATAGGTGAAGATATTTAT
TTAGTACATTGTCCAGAACGTGTACTGCCAGGAAAAATTTTAGAAGAATTAGTTCATAAC
AATCGCATCATTGGCGGTGTGACTAAAGCTTGTATTGAAGCGGGTAAACGTGTCTATCGC
ACATTCGTTCAGGGAGAAATGATTGAAACAGATGCACGTACTGCTGAAATGAGTAAGCTA
ATGGAAAACACATATAGAGACGTGAATATTGCTTTAGCTAATGAATTAACAAAAATTTGC
AATAACTTAAATATTAATGTATTAGATGTGATTGAAATGGCAAACAAACATCCGCGTGTT
AATATCCATCAACCTGGTCCAGGTGTAGGCGGTCATTGTTTAGCTGTTGATCCGTACTTT
ATTATTGCTAAAGACCCTGAAAATGCAAAGTTAATTCAAACTGGACGTGAAATTAATAAT
TCAATGCCGGCCTATGTTGTTGATACAACGAAGCAAATCATCAAAGCGTTGAGCGGGAAT
AAAGTCACAGTATTTGGTTTAACTTATAAAGGTGATGTTGATGATATAAGAGAATCACCA
GCATTTGATATTTATGAGCTATTAAATCAAGAACCAGACATAGAAGTATGTGCTTATGAT
CCACATGTTGAATTAGATTTTGTGGAACATGATATGTCACATGCTGTCAAAGACGCATCG
CTAGTATTGATTTTAAGTGACCACTCAGAATTTAAAAATTTATCGGACAGTCATTTTGAT
AAAATGAAGCATAAAGTGATTTTTGATACAAAAAACGTTGTGAAATCATCATTTGAAGAT
GTATCGTATTATAATTATGGCAATATATTTAATTTTATCGACAAATAAAATGTGTCAAAC
TAGGACATACATGATTAAGGAAAGATAAGCTGTCATGTGTTTGAACTTCAGAGAGGATAA
TGTTATGAAAAAAATTATGGTTATTTTCGGTACGAGACCCGAAGCAATAAAAATGGCACC
ATTAGTAAAAGAAATTGATCATAATGGGAACTTTGAAGCGAACATTGTGATTACAGCACA
ACATAGAGATATGTTAGATAGTGTGTTAAGTATATTTGATATTCAAGCTGATCATGATTT
AAATATTATGCAAGATCAACAAACGTTAGCGGGCCTTACGGCGAATGCGCTTGCTAAACT
TGATAGCATCATTAATGAGGAACAGCCGGATATGATTTTAGTACATGGTGATACTACAAC
GACTTTTGTAGGAAGTTTGGCAGCATTTTATCATCAAATTCCGGTCGGACATGTAGAAGC
TGGACTTCGAACACATCAGAAATACTCACCATTTCCTGAAGAGTTAAATCGAGTCATGGT
AAGTAATATTGCTGAATTGAATTTTGCGCCAACAGTAATTGCAGCTAAAAATTTACTTTT
TGAAAACAAAGACAAAGAGAGTATCTTTATTACTGGAAATACAGTTATTGACGCATTGTC
AACAACAGTTCAAAATGATTTTGTTTCTACGATTATTAATAAACATAAAGGCAAGAAAGT
TATTTTACTAACAGCGCATCGTCGTGAAAATATTGGGGAACCGATGCATCAGATTTTTAA
AGCAGTAAGAGATTTGGCAGATGAATATAAAGATGTTGTCTTCATTTATCCAATGCATCG
TAATCCAAAGGTAAGAGCGATTGCCGAAAAATATTTATCTGGGAGAAATCGTATTGAATT
AATTGAGCCATTAGATGCGATTGAGTTCCATAATTTTACAAATCAATCGTACCTCGTGCT
GACAGATTCTGGTGGTATTCAAGAGGAGGCTCCTACATTTGGAAAACCTGTGTTGGTATT
AAGGAATCATACAGAGCGTCCCGAAGGCGTTGAGGCGGGAACATCGAGAGTAATTGGCAC
AGATTATGACAATATTGTTCGAAATGTGAAACAATTGATTGAGGATGATGAAGCGTATCA
ACGTATGAGTCAAGCGAATAATCCATATGGTGATGGACAAGCATCACGACGTATTTGTGA
AGCAATAGAATATTATTTTGGATTGCGTTCAGACAAGCCGGATGAATTCGTCCCTTTACG
TCACAAATAATAAAAAACCCCTAATCATGAAGTTGGTTTAGACAACCAGCGGTGACTAGG
GGTTTTTAATATGTTTATTTTTGATAGTGGTAGCCAATATCATATTTGAATACTTTATTT
GATAATATTGGACTTTGCTGTTCATCGTCATCACTTTTTAAACGTACATTTTTATGAGCT
TCTTTAAATACATCGGAATTCAACCAATTATTAAAGCTATCTTCAGATTCCCAAATAGTT
AAGATTTTAACTTCATCTGTATCCTTGGTATTTAATGTTTTAGTGACAAACATTTGTTGG
AAGCCTTCAATAGTTTCAATACCTTGTCTATTGTAAAAACGTTCAATCGTTTCTTCCGCA
CTGCCTTTTTGTAATTGTAATCTATTTTCTGCCATAAACATGGGCAATCACTCCTCTATT
TTATTATTTGATTTGGGTAATGTTTTTACAAATGTAAAGAGTACAGCGGTTTGTATGATA
ACCATTATGATTAATCCTATACGGACTGCAAGAACATCCACCATATAAATTGAAAAACCT
ATTACAATGTATAAGCTAATTAAAATTTTAATTTTCTGTTGTAGCGTGTAGCCTCGATGT
AAATAAAAGTTTTCTACATATTCTTTATAAATTTTTTGATTAATAAGCCAATTGTAAAAG
CGATCTGAACTTCGAGCAAAACAAAAAACTGCTACGAGTAAAAAAGGGGTCGTTGGCAGT
AAAGGTAATACGGCACCTGCAATACCAAGCGCTGTAAATATTAAGCCAATGACGATTAAA
ATAAGTCGCATTGAAAAAACTCCATTCTAGTACTAATGCGCATGTAATATTGTTTTAGTA
ATATAAATCATGCTAAATATAATGTGTATGATAAGTGCAATGACTCAGTAAAATGAAACG
TTGTTGAATTATCCTTGTCCCATTAAAGCATTTTAAGCGCGACTTTCATAACAACCAAAC
TATTTAATGAGAATTGTTCTCAAGTATTATAGTTATATTATGTGTTTTATTTTTGAAAAG
TGCAATATGTTTTCGAAAATAAGATTATTTTTATGTGCAAAAACGACGCAAAAGTTTTAA
AAATGAGACTTCTGTGAGCTGATTATTTTATAAAATATAAACGCTTACTATATAATGTGA
ATCATATCGTTTAAAAGCATTATTAAATACGATGCTAAGAGATTTATATTATAGCCAATA
AACAAAGGAGAGATAATATGGCAGTAAACGTTCGAGATTATATTGCAGAGAATTATGGTT
TATTTATCAATGGGGAATTTGTTAAAGGTAGCAGTGACGAAACAATCGAAGTGACTAATC
CAGCAACTGGAGAAACACTATCACATATTACAAGAGCAAAAGATAAAGATGTCGATCATG
CCGTCGAAGTGGCGCAAGAGGCATTTGAATCATGGTCATTAACTTCTAAATCAGAACGTG
CACAAATGTTGCGTGATATTGGTGATAAATTAATGGCACAAAAAGATAAAATTGCAATGA
TTGAAACATTAAATAATGGTAAACCGATTCGTGAGACAACAGCAATTGATATTCCATTTG
CTGCAAGACATTTCCATTATTTCGCAAGTGTTATTGAAACAGAAGAAGGTACAGTGAATG
ATATCGATAAAGACACAATGAGTATCGTACGACATGAGCCGATTGGCGTCGTAGGTGCTG
TTGTTGCTTGGAACTTCCCAATGCTATTAGCTGCATGGAAGATTGCGCCAGCCATTGCTG
CAGGTAATACAATTGTGATTCAACCTTCATCTTCAACACCATTAAGTTTATTGGAAGTTG
CTAAAATTTTCCAAGAGGTATTACCTAAAGGTGTTGTCAATATACTAACGGGTAAAGGTT
CAGAATCAGGTAATGCAATTTTCAATCATGATGGTGTAGATAAATTATCATTTACGGGCT
CAACTGATGTAGGTTATCAAGTTGCCGAAGCTGCAGCAAAACATCTAGTACCCGCTACAT
TAGAGCTTGGTGGTAAAAGCGCCAATATCATATTAGATGATGCTAATTTAGACCTTGCAG
TTGAAGGTATTCAGTTAGGTATTTTATTCAACCAAGGTGAAGTATGTAGTGCAGGTTCTC
GATTATTAGTTCATGAAAAAATTTATGATCAATTGGTGCCACGTTTACAAGAGGCATTTT
CAAATATTAAAGTTGGAGACCCACAAGATGAAGCTACACAAATGGGTAGTCAAACTGGTA
AGGATCAATTAGATAAAATTCAATCATATATTGATGCAGCAAAAGAATCAGATGCAAAAA
TTTTAGCAGGTGGTCATCGTTTAACTGAAAATGGGTTAGATAAAGGATTCTTCTTTGAAC
CGACATTAATTGCTGTGCCAGATAATCATCATAAATTAGCGCAAGAAGAAATATTTGGAC
CAGTTTTAACAGTGATTAAAGTGAAGGACGATCAAGAAGCAATTGATATAGCTAATGATT
CAGAGTATGGTTTAGCTGGCGGCGTATTTTCTCAAAATATCACACGTGCATTAAATATTG
CTAAAGCTGTTCGTACAGGACGTATTTGGATTAACACTTACAACCAAGTACCAGAAGGCG
CACCATTTGGTGGTTATAAAAAATCAGGTATCGGTCGAGAAACTTATAAAGGTGCGTTAA
GTAACTATCAACAAGTTAAAAATATTTATATTGATACAAGCAATGCTTTAAAAGGTTTGT
ACTAGAATAAATATCGTTTCTGAAGCATGTTTGTAGGCAGTCTAGCGGTAAGTCTTAGCA
TGTTTACGGAGTTGTTTAGATTTTAAGCGAAACAAAATATTTAGGAACATGCATAATGAT
ATCAGGATATAATGACTAAAATAATAGCAGTAGGATGGTTTTTAATTGCAAATCATCTTA
CTGCTGTTTTTAAATATGCTAATTTGCGATGCGGCTATTATAAGGAGAGAGTTGTTTATT
AATTATGGTGATTTAGAAATATGAAGTTCAATATGCAAAGTCATCGTTTGTTTTAATATA
CGGTACAATCATTAAAGTTATTGCGATTTTTGAACTTAATGAAACTAAACAATAAATTTG
AGATACTTTTTTGTCATTTTTATGTAACTAACACAATAATCTCGTACATTATTAAAATTT
TTTATATGATAGGGATAAAGCAAAGCGCGAGTGTGCTGTAAAAGTTTTTCCAAGGTGATA
TTACATAAAGGTATAAAGGGTAAAGATTAATGAGTTGTCATGTAAAGAACGATGATGTAT
AAATCATGGTTAATTACGGAAGCATTAATATTAATCTGAGAAGCTATAAAGAATTATTTT
TAAAAGCGACAATATCAAATACGACGCATTTATAGGAGTGGCAAACGTATGAATGGGAAA
AAGGCGAATACGATAAACAGATACAAATATTTTCACCATGTCAATCATCAAAAAATTCAA
CAAAGTTCTAAAAAGACGCTGTGGGCATCACTTATCATCACATTGTTATTTACAGTGATT
GAATTTGTCGGAGGTTTAGTATCTAATTCATTGGCATTACTGTCAGATTCATTTCATATG
CTTAGCGATGTATTAGCACTTGGTTTATCCATGTTGGCCATTTATTTTGCAAGTAAGAAG
CCGACTGCACGATATACATTTGGATATTTAAGATTTGAGATATTAGCTGCATTTTTAAAT
GGTTTAGCATTAATTGTCATTTCAATCTGGATTTTATATGAAGCTATTGTACGTATTATT
TATCCGCAACCAATTGAAAGTGGCATTATGTTTATGATTGCTAGTATTGGTTTACTCGTC
AATATTATTTTGACTGTTATCCTTGTAAGGTCTTTAAAACAAGAAGACAATATCAATATT
CAAAGTGCATTATGGCATTTCATGGGAGACTTATTGAACTCTATTGGTGTCATCGTTGCA
GTTGTATTGATTTACTTTACAGGATGGCGCATCATCGACCCAATCATTAGTATTGTAATT
TCACTCATCATTTTACGTGGTGGTTATAAAATTACGCGTAATGCGTGGTTAATTTTAATG
GAAAGTGTGCCTCGACATTTGGATACTGATCAAATTATGGCAGATATTAAAAACATAGAT
GGCATATTAGATGTACATGAATTTCATTTGTGGAGTATTACAACAGAGCATTATTCATTA
AGTGCCCATGTTGTGTTAGATAAAAAATATGATGGCGATGATTATCAAGCGATTGATCAA
GTATCATCATTGTTGAAAGAAAAATATGGAATTGCACATTCAACGTTGCAAATTGAAAAC
TTGCAATTGAATCCATTAGATGAGCCATACTTCGACAAATTAACATAAATAAAACATTGT
AGCGCCTAAAACATTAATCTATGTCATAGGCGCACGTTTTGTTTTGGATTATGTTGCATC
ATTTAAATGATTTTCGTCAATTTCTTTGATGCTATCTACATCTAACACGACATCTTTAGG
TTTCAAAATATGAATATGTTTTTCATCATTTGTATGTAAAATGCGTTCTATGATGTACCT
TTGACCGGCCATTGTTTCTACAGCAATCTTTTTGTTTCTTGCTAAACTTGCTACGACGGA
TTCTTTATCCATAATGATAGCCCCCTATATATATGTTTATTTACTTATACCCTAACATGA
TTTTTATACTCTTTGAAAATATATTTTACAGAATTTTATCTAAATATTTAAAAAAATCGC
TCAATATCCTTGTAATCCGATAAGGATTGTAGTAATATTTTTTCAACCATTGTTATAGGA
GGTCTTATTAATGACATTATTTTTATTAGAAGCTAACAATCTTGATTTTGCATCAACGAA
AGAAGAACTAGAAGCAAAGGCAGCATCACTATCTACGAAGACAATTCCAACATTAATTGA
AGTACAAGCTACTGAAAATTTAACTCATGGTTATTTTATTGTGGAAGCAAATGACGAAGC
AGAAGCTAAACAATTTTTAACAAAAGCAGGTATTAGTATTCAATTAGTCAAAGAAGTACG
CTTAGTTGGTAAAGATTTAGATGAAGTTAAAAATGGTGATGCACATGTTGATTACCTTGT
AACTTGGAACATTCCTGAAGGTATTACGATGGATCAGTATTTAGCACGTAAAAAGAAAAA
TTCTATTCATTATGAAGAAGTACCGGAAGTTGAATTTAAACGCACATATGTATGTGAAGA
TATGTCTAAATGTATTTGTTTATACAACGCACCTGATGAAGAAGCGGTACGTCGCGCGCG
CAAAGCAGTTGATACACCGATTGATGGCATCGAAAAACTTTAATAAGACAACAAGTTGAT
GAGATATATGTATATAGGTTTGGCGTGGTTTTAGATGGCAGTTAATTAGAATAGCTCAAT
GCTATAAATGTAAGTAGTTGATATGGCGAAACTAAAGAACTATATGCAATTATTGGCTAA
AACAATCATTTTATTAAATTTTGTAGAGCTGAAATTAATATAACGTCGTTAATTGAATAA
CGCTTATGTTATAAGAGCGCTCGCACCAAACCATAATCATCTATAGATATAACAATTCAC
GATTTAAGGGCTGTGTTTGGCATAGCCCTTTAGATATACATTTAATTCTTATTAAAATAG
TAAGGATTAAAAGGGGGCTTGTCATGATTAAAATACAACAATTACAACATCACTTTGGAT
TGCATAAAGTAATTCATAACTTTAATTTGGACATTAGTAAGGGAGAAATAGTCACTTTTA
TAGGAAAAAGTGGTTGCGGGAAGTCTACTTTACTCAATATTATCGGTGGATTTATTCATC
CATCATCTGGTCGTGTCATTATTGATAACGAAATTAAACAACAGCCGTCTCCAGATTGTT
TAATGCTATTTCAACATCATAATCTGCTGCCATGGAAAACGATTAATGACAACATTAGGA
TTGGATTCCAACAGAAAATTAGTGATGAAGAGATTAACGCACAGCTTAAATTAGTTGATT
TAGAAGGCAGAGGAAAGCATTTTCCCGAGCAACTGTCCGGAGGTATGAAACAACGTGTAG
CATTATGTCGAGCGCATGTGCATAAGCCTAACGTTATATTGATGGATGAGCCATTAGGTG
CATTAGATGCGTTTACACGCTATAAACTTCAAGATCAACTAGTGCAACTAAAACACAAAA
CGGAATCAACTATTATCTTAGTCACTCACGATATTGATGAAGCTATTTATCTTTCCGACC
GCATTGTTCTATTAGGAGAAGGATGCAATATTATTTCGCAATATGATATTACAGCATCAC
ATCCACGCAGTCGCAATGATAGCCACCTACTTAAAATTCGTAATGATATTATGGAAACAT
TTGCATTGAATCATCATCAAGTTGAACCTGAATATTATTTATAAGGAGTGAGTGACGATG
AAAAGGTTAAGCATAATCGTCATCATTGGAATCTTTATAATTACAGGATGTGATTGGCAA
AGGACGTCTAAAGAACCGTCTAAAAATGCCCAACAGCAACAAGTGATTAAAATTGGATAT
TTGCCTATTACACATTCAGCTAATTTGATGATGACTAAAAAATTATTATCACAACACAAT
CATCCGAAATATAAACTAGAATTAGTTAAATTCAATAATTGGCCAGATTTAATGGACGCA
TTAAACAGTGGTCGTATTGATGGTGCATCTACCTTGATAGAGCTCGCGATGAAATCAAAG
CAGAAGGGCTCGAATATAAAGGCTGTGGCATTGGGTCATCATGAAGGTAATGTCATTATG
GGACAAAAAGGTATGCACTTAAATGAATTTAATAATAATGGCGATGATTACCATTTTGGT
ATACCACATCGTTATTCAACGCATTATCTTTTACTTGAGGAATTACGTAAACAATTGAAG
ATTGAACCGGGTCATTTTAGCTATCATGAAATGTCGCCAGCGGAGATGCCAGCCGCATTA
AGTGAACACAGAATTACAGGGTATTCTGTAGCCGAACCATTCGGTGCACTGGGTGAAAAG
TTAGGCAAAGGTAAGACTTTGAAACATGGTGATGACGTTATACCTGATGCGTATTGCTGT
GTGCTAGTACTGAGAGGCGAATTGCTTGATCAACATAAGGATGTAGCGCAAGCATTTGTA
CAAGATTATAAAAAGTCTGGCTTTAAAATGAATGATCGCAAGCAAAGTGTAGATATTATG
ACGCATCATTTTAAACAAAGTCGTGACGTTTTAACACAGTCAGCGGCATGGACATCCTAT
GGTGATTTAACAATTAAGCCATCCGGCTATCAAGAAATTACGACATTGGTAAAACAACAT
CATTTGTTTAATCCACCTGCATATGATGACTTTGTTGAACCGTCATTGTATAAGGAGGCA
TCACGTTCATGACACGTCTCACAATTAATAAAATTATATTACCTATTATTACATTTATTA
TTTTCTTAGGCATTTGGGAAATGGTCATTATTATTGGGCATTACCAACCTGTATTGTTAC
CTGGTCCTGCTCTTGTAGGAAAAAGCATATGGACTTTCATTGTTACTGGAGAAATTTTCC
AACATTTAGCAATTAGTTTATGGAGATTTGTAGCGGGCTTTGTTGTCGCATTGTTGGTTG
CTATTCCATTGGGCTTCTTGCTTGGAAGGAATCGTTGGCTATACAACGCTATCGAACCGC
TATTTCAATTGATTAGGCCGATATCTCCGATAGCATGGGCACCATTTGTTGTTCTATGGT
TTGGTATTGGTAGTTTGCCAGCGATTGCGATTATTTTTATCGCTGCTTTTTTCCCAATAG
TGTTCAATACCATTAAAGGCGTTAGAGACATTGAACCTCAATATTTAAAAATAGCGGCAA
ATTTAAATTTAACTGGGTGGTCATTGTATCGCAATATATTATTTCCCGGGGCATTTAAAC
AAATCATGGCTGGGATACATATGGCGGTAGGAACAAGTTGGATATTTTTAGTTTCTGGTG
AAATGATTGGTGCACAATCGGGATTAGGCTTTTTAATCGTTGATGCACGAAATATGTTGA
ACTTAGAAGATGTTTTAGCAGCAATATTCTTTATCGGATTATTTGGTTTTATTATTGATC
GATTCATTAGTTATATTGAGCAGTTTATACTTAGAAGATTTGGTGAATAAGGAGAGATGA
TGATGATGACTTTAGAAACGCTTATCAAAGAACAATTAGATCCTCATTTAGTAGAAGTTG
ATGAAGGGATGTATTATCCGAGAACTTTTATCCAACAATTATTTGTAGATGGCTATTTTG
GTGAAGCGACACTGAGAAAAAATGCTGAAGTAATCGAAGCTGTATCGCAGTCTTGTTTGA
CAACAGGTTTTTGTTTATGGTGCCAATTAGCATTTTCTACGTATTTAGAAAATGCCGCGC
AGCCACATTTAAATAAAGACTTACAACAACAATTGTTATCTGGTGAAATATTAGGTGCTA
CTGGATTGTCTAATCCGATGAAGTCATTTAATGATTTAGAAAAGTTGAACCTTGAACACA
CTTATGTTGATGGACAATTGGTTGTCAGTGGACGTATGCCAGCAGTAAGTAATATTCAAG
AAGACCATTATTTTGGTGCGATTTCGAAGCATGAATCATCAGATGAATTTGTCATGTTCA
TTCTACGTGCCAATCAAGATGGTATCACCCTTGTTGAAAAAACAAATTTTTTAGGGGTAA
ACGGCTCAGCAACGTATCAAATTACTTTGAATCAAGTCGTAGTGCCACAATCACAAATTA
TCACGCATGATGCGAAGCAGTTTGCGGCAACTATTCGCCCGCAATTTATTGCTTACCAAA
TTCCAATAGGATTAGGCTCAATTAAAAGTTCTTTAGAGTTAATTGATGCATTTTCAAATG
CGCAAAACGGAATAAATCAATATTTAGAGTATGATGTTGAAGCTTTTAAAAAACGTTATC
GTCAACTTAGAGAGGAATATTATGCAATATTAGATGACGGTAACTTAACTTCACATTTAA
ATGAATTAATATCATTGAAGAAGGACATCGGCTATTTATTGTTAGATGTGAATCAAGCTT
CTGTTGTCAATGGTGGCTCAAGAGCATATACACCATATTCACCACAAGTTCGCAAGTTAA
AAGAAGGATTCTTCTTCGCAGCATTGACACCAACATTAAGACATTTAGGTAAACTCGAAG
CAGAGTTGAATAGCTAACTGAATTAAGATGGTGCATAATTCTATTCGTCGAAAACTACTA
CCGTTTTATAGATGGTAGTAGTTTTTTACTGCGATTACGCATATAAAATTTAGTGCCTGA
AATATAATACAACGTTCGGGCACATATGTGTTCACTTACGCAATTATTGATAAATTTCAA
TCATCTGGAATAATATATAATTAGAGAGTGGGACAGAAATGATAAAGAGTCACAAATGAT
TTATTATGTAGTGGTTCTTGGGAGTGGGACAGAAATGATATTTTCGTAAAATTTATTTCG
TCGTCCCACCCCAACTTGCACATTATTGTAAGCTGACTTTCCGCCAGCTTCTATGTTGGG
GCCCCCGCATCAACTACTGCTATATAGTCATAAATTAAATAAGTATTAAGAAGTTGAACG
AGTATGTCTTGAGTGAAATGTACAATTTTTGTGAAAATACGTGAAAAATCAGGAGTCCAT
AAATATTGAGCTTGTTATACATGTCGAGTGAGGTGTAGACATCAATGAAGCGATTAAGTA
CAACATTGAAAGTACGATTAATTAGTAATTTTTTACAATTGATTATTACGACAGCGTTTA
TCCCATTTATAGCATTATATTTAACTGATATGTTAAATCAATCTATCGTTGGTATATATC
TTGTTGTCTTAGTGATTTTGAAGTTTCCGTTATCTATTATTTCTGGCTATATTATCGAAA
TATTTCCAAAAAAGGCTCTCGTGCTGATTTATCAGTTGACGATGGTTGTTATGTTAGTGT
TAATGGGCATATTTAGCTCTAACCAGCTATGGCAAATCATCTGCTTTTGCATTGCATACG
CTATATTCACTATCGTTTGGGGCTTACAATTTCCAGTTATGGATACATTAATTATGGATG
CAATAACGGAAGATGTTGAACATTACATTTACAAAATGAGTTATTGGATTACGAACTTAT
CGGTTGCTATCGGAGCTTTGTTAGGTGGATTAATCTATGGTCATAGTATGTTGATACTTT
TCTTAGTCGCGGCATGTATTTTTTTAATTGTACTGGTGATTTTATATATTTGGTTGCCAG
AAGACCAAAATCAATTAGTACGAACTGTTGCTAATGCGCAAACGCCTTTTTATCAACAAT
TTCATATTTTGAAAGTGTTGCGTAGTTATAAATCAGTTTTAAAAGATCGAAACTATATGT
TAATGATTTCAGGATTCAGTATTTTAATGATGGGTGAATTCTCAACATCTTCGTATATTG
CAATTAGATTAAAAGATCAATTTGAGACCATCAGCATAGGTCCTTATGATATTACAGGGG
CAAAGATGTTAGCAATTTTACTCATGACCAATACTGTTGGTGTCATTGTACTCACGTATT
TTATTTCAAAAGTTGTATTAAAAATAGATTTTAAAATAGCTTTAGTGTTCGGTTTACTAT
TTTATATTGTCGGTTATAGTGGAATCACGTATCTCAATCAATTTAGCTTGCTCATCTTAT
TCATGATGATTGCTATTATAGGTGAAATCGTTTATTCGCCTATATTTGAAGAGCAACGCT
TTAAAATTATTCCAGAAGATAAAAGAGGGACATATAGTGCTTTTCATGCATTAGGTATTC
ATATGTCGGAAACATTAGCGAGGTTAGGGATTGTCTTGGGTGTGTTCTTAACCTCCTTAC
AAATGGGGTTGTGTATGTTTATCTTGTTAGTAATGGGTGCTTTGTTACTTGTTATAGGTG
TATTTAGAGGACGAAAGAAAGTAAGCATAGATTGAATTTGCTGAAACATTTATTTAACAA
GTTTCTTTATATTGAAAACCTATTAATTTGGTCATGATTAAAATAGAGATAAATTTATTA
AGAATTTGTTAAAATTTAAGGATAACAATTGTTTTATGCGAGTTGTTTGTTTAATATAAA
CTTGCTTCATGGATATTTTGTAACAACAATATTGAATTTGCAATGAGATGTGAACAAGAG
AAAGTGATTAACGAGTTGTAGTGTGCTATTTATCGAAGATGTATGTAATTTACATTGAAA
AATATACCAATTGTAACGATGATACAAGATGTATTTTAGGGTAGAATATATCGCTCATAT
GTTGCGAATGGTGTTTTATATTAATCATTACATAACGAGTTAATTAACATTTCGTCGGTT
ATCATATCATCATGCAATTTCAGTAAGTAATGAGTATTATGATATGAAAGAAGGACTTTT
TATGATTATGGGTAATTTGAGATTTCAACAGGAATATTTTCGTATATACAAAAATAATAC
AGAATCAACGACACACCGTAATGCGTATTGGGTTAAACTCGCTAAAAATGTTGAAGCTAC
TAAAATGATGTATGCATTATCTACAATTGTGCAACAACATGCATCTATAAGACATTTTTT
TGATGTTACTACCGATGACAATTTAACAATGATACTTCATGAATTTCTGCCTTTTATTGA
GATAAAACAAGTTCCATCTTCTTCCGCAAACTATGATTTAGAGGCTTTTTTTAAGCAAGA
ATTAAGTACTTACCATTTTAATGATTCACCTTTATTCAAATTTAAATTGTTTCAGTTCGC
TGATGCTACATATATACTATTAGATTTTCATGTGTCCATTTTCGATGGTAGTCAAATTGA
TATTTTTCTTGATGATTTATGCAATGCATATCGTGGCAATACTGTTATTAACAATACTCG
ACAGCATGCACATTTAAATAGAAATGATGATAAAGACAATCAAGATGCATCGCATATAGC
ATTAGACTCAAACTATTTTCAGTTAGAGAAAAACTCTGACATCCATATTGATAGTTATTT
ACCAATTAAGCATCCATTTGAGCAAGCTTTATATCAAACGTATTTAATTGATGATATGAC
ATCAATAGATATGGCATCGTTGGCTGTTAGTGTGTATTTAGCTAATCATATAATGAGTCA
ACAACATGATGTCACATTAGGTATACATGTACCATCACATTTACCAAATGATTTACACGG
AAATATTGTGCCATTAACGTTAACAATCGATGCAAAAGATGTATGTCAACGTTTTACAAC
AGATTTTAATAAATGTGTGTTGCAAAATATGTCGCAATTACAGTGCGCGAAGTCTTCGCT
TTCATTAGAGACTATTTTTCATTGTTATCATCAAATGATGCCTTGTTGTAATGATGTTAT
TGAGGATGTACATCAAATACATGATGCACATACATCTTTAGCGGATATTGAAATTTTTCC
ATATCAACACGGGTTCAAAATTATATATAACAGTGCAGCATATGATTTGCTCTCAATCGA
GACGCTGAGTGACTTAGTTCGTAATATTTATTTGCAAATTACTGAAGAAAATGGAAATAA
ACGAATAACTGTAGATGAACTTAATTTGATGACAGAACGTGATATTCAATTATATGACGA
TATCAATTTAAGTTTGCCTGATTTAGATGATGCGCAAACAGTTGTTACCTTATTTGAGCA
ACAAGTTGAAGCAACGCCGAATCATGTGGCTGTGCAATTTGACGGAGTGTTTATAACATA
TCAAACATTGAATGCACGCGCGAATGATTTAGCACACCGTTTGAGAAACCAGTACGGTGT
TGAACCTAATGATCGTGTCGCTGTCATAGCTGAAAAAAGTATTGAGATGATAATAGCGAT
GATAGGTGTGTTGAAAGCTGGTGGGGCTTACGTGCCAATTGATCCGAACTATCCAAGTGA
TCGTCAGGAGTACATTTTAAAAGATGCAACGCCTAAAGTTGTAATAACGTACCAAGCTTT
ATATGAAAATAGTAAACAAAATATTAATCACATTGATTTGAACAAGATAGCGTGGAAAAA
TATTGACAATCTTTCTGAATGTAACACGTTAGAAGATCATGCGTATGTTATTTACACGTC
GGGGACAACTGGTAACCCTAAAGGGACACTAATTCCGCACCGAGGTATTGTTCGCTTGGT
CCATCAAAATCATTATGTACCATTAAATGAAGAGACGACGATTTTGTTATCAGGAACTAT
AGCCTTTGATGCTGCAACATTTGAAATATATGGTGCATTGCTCAATGGTGGAAAGCTGAT
TGTTGCTAAAAAAGAACAATTATTAAATCCAATAGTGTTAGAACAATTAATCAATGAAAA
TGACGTTAATACTATGTGGTTAACCTCCTCATTATTTAATCAGATTGCTAGTGAACGAAT
AGAAGTATTGGTACCGTTAAAGTATTTATTAATTGGTGGAGAAGTATTGAATGCTAAGTG
GGTAGATTTGCTTAATCAAAGACCGAAGCATCCTCAAATTATTAATGGTTATGGACCAAC
TGAAAATACAACATTTACAACGACGTATAATATACCTAACAAAGTTCCAAATCGTATTCC
TATTGGTAAACCGATTCTTGGTACTCATGTTTATATCATGCAAGGCGAGCGTCGCTGTGG
CGTTGGTATTCCTGGAGAATTATGTACAAGTGGCTTTGGGTTAGCTGCAGGTTATTTAAA
TCAGCCAGAATTGACAGCAGATAAATTTATCAAAGATTCAAATATAAATCAGCTGATGTA
TAGAAGTGGTGATATCGTTCGTCTGTTACCCGATGGCAACATAGATTATTTATATCGAAA
GGACAAACAAGTTAAGATTCGAGGGTTTAGGATTGAGTTGTCAGAGGTTGAGCATGCGCT
CGAGCGTATACAAGGTATTAATAAAGCTGTTGTTATTGTTCAAAATCATGATCAAGATCA
GTATATCGTTGCTTATTATGAAGCGATGCATACATTATCACATAATAAGATTAAATCACA
ATTACGTATGACCTTACCGGAGTACATGATACCAGTTAATTTTATGCATATTGAGCAAAT
TCCTATTACTATTAATGGGAAATTAGATAAGAAGGCATTGCCTATCATGGACTATGTCGA
TACGGATGCCTATGTAGCACCGAGTACAGATACCGAACACTTGCTATGTCAAATTTTTGC
AGATATTTTACATGTGAATCAAGTAGGTATTCATGATAATTTCTTTGAATTAGGCGGCCA
TTCATTAAAAGCAACGTTAGTGGTGAATCGGATAGAGGCATCTACTGGGAAACGATTACA
AATTGGTGATTTATTACAAAAGCCAACTGTATTTGAACTAGCACAAGCAATTGCTAAGGT
TCAAGAACAAAACTATGAAGTGATTCCTGAAGCTATAGTTAAAGATGATTATGTGTTGAG
CTCTGCACAAAAGCGTATGTATTTATTATGGAAATCAAACCATAAAGATACGGTGTATAA
CGTACCTTTTTTATGGCGGTTATCATCAGAACTTAATGTAGCTCAATTGCGACAAGCAGT
TCAGCATTTGATAGCGCGACATGAGATTCTACGAACACAATATATTGTTGTAGATGATGA
GGTTCGACAACGTATTGTGGCAGATGTTGTAGCTGACTTTGAAGAAGTTAACACGCATTT
TACGGATGAACAAGAAATCATGCGCCAATTTGTGGCACCTTTTAATTTGGAAAAGCCAAG
TCAAATTAGAGTGAGATACATTAGAAGTCCATTACATGCATACCTGTTTATAGATACACA
TCATATCATTAATGACGGTATGAGTAATATACAATTAATGAATGATCTTAACGTACTTTA
TCAACATAAATTATTGTTACCACTTAAATTGCAATATAAAGACTATAGTGAGTGGATGTC
GCATCGTGATATGACGAAACATAGACAATATTGGTTATCTCAATTCAAAGATGAAGTACC
TATCTTAAGCTTACCGACAGACTATGTTAGACCAAATATTAAAACGACAAATGGAGCAAT
GATGTCATTTACAATGAATCAACAAACGAGACAGCTACTTCAAAAATATGTAGAAAAGCA
TCAAATTACTGATTTTATGTTCTTTATGAGTGTGGTCATGACGTTGTTAAGCAGATATGC
TCGAAAAGATGATGTTGTTGTCGGTAGTGTAATGAGTGCGCGTATGCATAAAGGCGCGGA
GCAAATGCTAGGCATGTTTGCTAATACGTTGGTATATAGAGGGCAACCGTCACCTGATAA
AATGTGGACACAGTTTTTACAAGAAGTTAAGGAAATGAGTTTGGAGGCATACGAGCATCA
AGAATACCCATTCGAATGCTTAGTAAATGACTTAGATCAATCACATGATGCCTCACGGAA
TCCATTATTTGATGTCATGTTAGTACTACAAAACAATGAAACGAATCATGCTCATTTTGG
GCATAGTAAATTAACACACATTCAACCCAAATCGGTGACGGCGAAATTTGATTTATCTTT
CATCATTGAAGAAGATCGCGATGACTATACAATCAATATCGAGTATAATACCGATTTATA
TCACTCAGAAACAGTTCGTCACATGGGTAATCAATGTATGATTATGATTGATTATATTTT
GAAGCATCAAGATACACTACAAATTTGCGATATACCAAATGGCACGGAGGAACTTCTAAA
TTGGGTCAATACGCATGTTAACGATCGAATGCTTAATGTCCCGGGAAATAAATCTATCAT
AAGTTACTTTAATGAAGTTGTCTCACGACAAGGTAATCATGTTGCGCTAGTCATGAATGA
TTTGACAATGACATATGAAACATTACGCAACTATGTGGATGCCATTGCGCACATACTCCT
ATCAAATGGTGTGGGCAATGGTCAACGGGTTGCCTTGTTTACAGAACGTAGTTTTGAAAT
GATTGCGGCGATGTTGGCGACAGTTAAAGTAGGTGCATCTTATATACCTATCGATATTGA
TTTTCCGAAAAAGCGACAAGGCGCAATTTTGGAGGATGCTAAAGTAACTGCAGTCATGTC
TTACGGCATTGAAATTGAAACGACATTACCAGTCATTCAATTGGAAAATGCTAAAGGTTT
TGTTGAATCAAAGGAAAATGATCAATATGATGATTTACATGGCGATCAACTTGAAAACAC
AGCGATGTTAGATAATGAGATGTATGCTATTTACACATCTGGTACGACTGGGATGCCTAA
AGGGGTTGCCATACGACAACGAAATTTGTTGAATTTAGTGCATGCATGGTCAACTGAATT
GCAATTAGGCGACAATGAAGTATTTTTGCAACATGCAAATATTGTTTTTGATGCATCAGT
TATGGAGATTTATTGTTGTTTGTTAAATGGTCATACGCTTGTGATTCCAGATAGAGAGGA
ACGTGTTAATCCAGCACAGTTACAACAACTCATTAATAAGCATCGTGTTACGGTGGCATC
GATTCCATTACAGATGTGTAGTGTTATGGAAGACTTTTATATTGAAAAATTGATTACAGG
CGGGGCAACTAGTACGGCATCCTTTGTTAAATATATTGAGAAGCATTGTGGCAGGTATTT
CAATGCCTATGGACCATCTGAGTCAACAGTCATCACATCGTATTGGTCACATCAATGTGG
TGATTTGATACCTGAGACGATTCCAATTGGCAAACCCTTATCTAACATCCAAGTGTATAT
TATGTCAGATGGTTTGTTATGCGGTATTGGTATGCCAGGCGAGTTGTGTATTGCAGGTGA
TAGTTTAGCGATAGGATATATTAACCGTCCAGAATTAATGGCTGATAAATGGCAAAATAA
TTCATTTGGTAAAGGAAAGTTGTATCATAGTGGTGATTTAGCACGTTATACATCTGATGG
TCAAATTGAATTTTTAGGAAGAATAGATAAACAAGTGAAAGTTAACGGGTACCGTATTGA
ACTTGATGAAATTGAAAATGCAATATTAGCTATTCGTGGTATATCTGATTGTGTTGTCAC
AGTAAGTCACTTTGATACGCATGATATATTGAATGCTTATTATGTCGGAGAGCAACGAGT
GGAGCAGGATTTGAAGCAATATTTAAATGATCATCTGCCTAAGTATATGATTCCTAAGAC
TATAACGCATATCGATTGTATGCCATTAACCACGAATGACAAGGTGGATACTACGCGTTT
GCCAAATCCATCACCTATACAACAGTCTAATAAAGTGTATAGCGAACCATCTAATGAAAT
TGAGCAGACATTTGTTGATGTATTCGGAGAGGTATTGAAACAAAATGATGTCGGTGTTGA
CGATGATTTCTTTGAACTTGGTGGTAACTCATTAGAGGCGATGTTAGTTGTCTCGCATTT
AAAACGATTTGGCCATCATATTTCAATGCAGACATTATATCAATATAAAACCGTGCGACA
GATTGTTAATTATATGCACCAAAATCAACAATCATTAGTTGCATTACCGGATAATCTTTC
GGAATTACAAAACATAGTTATGACTCGTTATAATTTGGGTATTTTAGAGGATAGTCTAAG
TCATCGACCTCTAGGAAATACACTATTGACTGGTGCTACAGGGTTTTTAGGTGCTTATCT
GATTGAAGCACTACAAGGATACAGTCATCGCATTTATTGTTTCGTACGTGCTGATAATGA
GGAAATAGCATGGTATAAGTTGATGACGAATTTAAATGATTATTTTTCAGAAGAGACGGT
TGAAATGATGTTATCAAACATTGAAGTCATTGTTGGTGATTTTGAGTGTATGGATGATGT
TGTTTTACCAGAAAACATGGATACGATTATTCATGCAGGTGCTCGTACAGATCATTTTGG
TGATGATGATGAATTTGAAAAAGTAAATGTTCAAGGTACTGTTGATGTCATACGTTTGGC
ACAACAACATCATGCAAGGTTAATATATGTGTCTACGATAAGTGTGGGAACTTATTTTGA
TATAGACACAGAAGATGTGACATTTTCAGAAGCGGATGTCTATAAAGGACAACTACTAAC
ATCACCATATACACGGAGTAAATTTTATAGTGAATTAAAAGTATTAGAAGCTGTAAATAA
TGGCTTAGATGGTCGGATTGTACGTGTTGGTAATTTGACGAGTCCTTACAATGGGAGATG
GCATATGAGAAATATAAAGACTAACCGTTTTTCAATGGTAATGAATGATTTGTTACAACT
GAATTGTATCGGGGTTAGCCTCGCTGAAATGCCTGTAGATTTTTCTTTTGTGGATACGAC
TGCCAGACAAATTGTCGCATTAGCACAGGTCAACACACCACAAATCATTTACCATGTGCT
ATCACCTAATAAAATGCCGGTGAAATCTTTGTTAGAATGCGTTAAGCGCAAAGAAATTGA
ACTCGTCAGCGATGAATCATTTAATGAAATTTTACAGAAACAAGACATGTACGAAACGAT
TGGATTAACTAGTGTTGACCGTGAACAACAACTAGCAATGATAGATACAAAATTAACATT
AAAAATAATGAATCACATCAGTGAAAAATGGCCAACGATAACTAACAATTGGCTGTATCA
TTGGGCGCAATATATCAAAACAATATTCAATAAGTAAGTAGGGAAAGTTATGACAGTATT
TGTAATGCAATTACAGAGTAACTTGAAAAGTATTGAAGAATTAATATCACAAAGTCGTTG
GTCATATAAAAAACCGCGTACAGTCAACTATAGATACAATCAAGATAAACTCATGCACAG
ATTGGGAGATATTTTAGTGCAATATGGAATTCAACATGATACAGGGTTATTACCACATGA
ATGGCATTATCACATTTCGCCACGAGGTAAGGCAGATATAGTTCAACACAATCGTGATGG
ACAGCCCATCTATGTGAGCTTATCATATAGTTATCCTTATATCGTGTGTGTTGTCGATAA
AGAACCAGTTGGTATTGATATCGAAAAGATATCACAACGTTTAGACTGGCGTACATTAGT
GACGTGTTTCTCTACAAACGAAGCACATCAAATATGTAGTTTAAATGATTTTTATCAAAT
ATGGACACAAAAAGAAAGTTTTACAAAATTGATTGGTGAAGGTTTAATCAAAGGGTTGGA
CATTTATGATATGACGCAATCACACTTTTATCAATCACGTGAAGTGAAGTTCAAACAATT
TATTTTTGATCAGTTTATGGTACAGGTATGTTTCTTAGGACAGGCACCCTGGGGGTATAA
AAAAGTGTCTGTATTTCAGTTATTGAGTAGTTAATATGACGTCTGACAGTATCATTGCGC
AGTGATTTTAAACTGTACTGCCTAAATGTTTACTGTTAGATGTTTTTTATTGGAAAAATG
AAAAGTGAATACACGATGGCATCATTCAAAATCATGACGAGATTATAGTAAGTGATAAGG
TGAAAATATACTGAGCAATATTGAAATTGCCAAAAATAATGGCTTGTTACGACGCATTTG
AGATTTTAATGCTCACGTAAGTTGGCTGGAATCATATCATGTCAGTTAATAAAATAACGT
GAGCATCAATCATCATACTCAAACGATTATTTAAAACTCACGTTACGATGTTTATATGAA
TTAATTTAATTTATAGCGATAGACAAAATGTTGTCGTACTAATTCAATAGTCATCATCCA
GACGACATGTCCAAATAAATCTGATATGTGCTCTTGGAATGGTTGATCCCACACAGCAGG
TACAGTATGCATAATCGGCATAATGATAAGGTGGAATAACACCCATATTACAATACCAAA
TACAGCACCTTGTCCCATTGCTAAGTAAGCGTATTTTTTAACTAATATGCAATAAATAAT
TGCAATGACGATAGAAAAACTAAAGTGAACAATGAAGCTTACCCAAGGTAATTCCATATT
TGAAAATGTATACGTCTGATGTGTAAATTCACTACTAAATCCTAATTGTTGCAATAACTC
TTGAGGTGGGTTTGTTGCATTTCGTTCTGGTGTACGAGGTGGAAACATGACCTCCCAACC
TAATTTTACAATTCCAGACAACAAGCCACCAATGATTCCGGCATAAATGAATATTATCAT
TTGTCGTTTCGTCAACTTAAGGACCCCTCTCTTTTTTTTATCCTCATTATAGTATTTTGT
GAAAATAATCACAATTAAAAACTTTTAAAATATAAAATATTTCAAGTTACAAATTTGAAA
ATCACTAATAGTGTTTTTCATCTCAAATTGTATCATACTATATTCTAAGATTTCTTTTGT
GAAATGAGACAGGTGAAAAGGTGACGCTGCATAATCATTAAACAAATTAGGTACAACTAT
GTTTCGAAGCCGAAAAATACAAGATTGAGTGGTCACATTCAAAGTCATACTGATGATTTT
AGTATCGTTGTCCCAACAAAATCATTATTGTAAATAGCTTCGATAATATTTGGCTTGTTT
CCTGATGCAATGATAACTTTAGGACAGCCATTTTCAATAGCATTTTTAGTATCAAGCACT
TTGGGAATCATACCTCCATAAATATCACCATGCTCAATATACTGATTAATATCGGCTAAG
GGTAGTTGAGGTATAACAACATCGTTGATTAGCACGCCAGCAATATTGCTTAGTACATAA
ATGGGTGCTTCCAATGATGCTGCAATAAAATAGGCGAGTGTGTCTGCATTTATGTTGTAA
AATTCTCCATCATGGTTATTGAAACCAATCGAATTGATGATAGGTACAAATTTAGTACAT
AAATAAGACAATGAGTCTATATTTAAAGTGGTTGGAACCCCGACATATCCATATTGTTGA
TCAAAACGTTTAATTTCAAATAATTGAGCATCCAAACCACATAAGCCTATTGCAGAACAT
TGGTGCTGGTTAAATTGAGCTACTAATGCAGTGTTAACGTCTGCAATGAGCGTGTGTTTA
GTAATAGTCATGGTTGCTTTATCAGTCACTCTTAGGCCATTAACAAAGTGTGGCTCGATT
TGCTGGTTTGATAATGCTTCATTAATAAATGGGCCACCGCCATGAACGATAATGGGGTAG
ATGTTGTTTGATCGTAAATGCTTAATGTTGTTAATAATTGATGGATGCATGTCACTTAGT
GTACTGCCACCAATTTTAATGACAATAAATTTCATCTAACCAACACCAACTTATGTTCGA
TATGATGCGTTAATACGCACATAATCATAGGATAAATCACAACCGTATGCAGTCGCTACA
GCGTTACCTAAACCAAGCTGAACGTCAATTGTGACATTTTCATGAGTTAATGTATTCGAC
ATAGCTTGCTCATTAAATAGTACAGCCATACCTTTATCCACGACAGGTATTTGGTTCAGT
TGAACATATGTGCAGTTAGGATCAATTTCACATCCGCTATAGCCAATAGCTGTAATGATT
CGACCAAAATTGGCATCTTCGCCAAAAATAGCTGATTTTACTAGATTTGAACTTACGATA
GTTTTACCGATTTTTCTTGCGTCTGATATTGATTTAGCGCCTGAAACATTGACACTGATT
AACTTTGTTGCGCCTTCGCCATCTCTGGCTATAGCTTTAGCTAAAAATGTACAGACAAAA
TTGAAGGCATCAACAAATGTTTCCCATTGTGGATGGTCTTGATTAAGTATTTGGTGTTCA
ACTTGCTGATTTGCCATGACTAATACCATGTCATTTGTACTTGTATCGCCATCAACAGTA
ATCATATTAAATGTATGGTCAGTCGAAGATTTTAATAATTGATGAAGTGTATTCGATTCA
ATTGATGCATCGGTTGTTATAAAAGCAAGCATGGTAGCCATATTTGGGTGAATCATACCT
GATCCTTTAGCACTGCCACCAATTGTAATGGTTTTACCATCAATATTTAGTGATACAGCG
ATATGCTTTGTACATGTATCAGTTGTTAAAATTGCCTCGTTAAACGCACCTGGCGTTGCA
AAATTAGCATCATTAATATGTTCTGTACCAGTTTTAATTTTATCCATTGGCAAATATTCT
CCAATGACCCCAGTTGAAGCAACAGCAACATGCTCAGATGGTATTTGAAGTTGTTGAGCA
ACCCATGTTTGAGTTTGTTGTGCATCATCGATACCTTGCTTACCTGTGCAAGAATTTGCA
TTAGCTGAATTAACAACAAGTGCTTGTAATTTCCCTTTAGACTTTTGTAAAGTGTCTTCA
GTGACAATAAGTGGTGCAGCTTTAAATTGGTTTAAAGTATATACGGCAGCTGAACTTGCT
AAAGACGATGAGTAAATCCAGCCAAAGTCTTTTTTGTTAGCGCGTAAACCAATGTGCATA
CCACCGGCCGTGAAGCCTTGAGGTGTACTGATATCGCCATGTTTAATAATTGAAAAGTTA
TATTGTTGTGATGTCGTTTCTTGATGTTTCATTCTAACACCCCTTATGGATAAACTGGTG
ATTGTTTTAGGCCAGTCGTAACTTCAAAATCATATAATATATTTAAGTTTTGAATGGCTT
GACCACTTGCCCCTTTGACAAGGTTATCAATCACTGATACTAAAATTGCTGTTTGCGTTG
TTTCATCTACATAGATACCGATATCGCAGTAGTTACTACCGAGTACTTCTTTTGTGGTTG
GAAAAGTCCCAATATCTCTAATTCTGACAAATGGCTGATTAGCATAATAAGAGGTCATTA
ATTTATGTAATGATTCAGTCGTATATTCAGATGATAATTTGACATATATTGTTGATAAAA
TACCTCGTGTCATTGGTACGAGATGTGGTGTAAATATGACTGATACATCTTGACCTGCAA
TGATAGATAAATATTGCTCGATTTCCGGTTTGTGTTTATGGTTTCCGATTGCATAAGCGC
TTAGATTTTCATTCATTTCTGAAAAATGAACACGTTGTGATAATGAACGACCAGCACCTG
ACACGCCGGTCTTAGCATCAATAATAATAGATGACAAATCTACAATTTTTTCGCTAATAA
GTGGATGTAATGCTAATAACGTTGCTGTAGGGAAACAGCCAGGGTTAGAAATGAGTTTCG
TTCCATTTTTATCTAAAGATTGCCATTCTGAAATGCTGTAAATAGCATGATCCAAATCAA
CTTGTGCTGCAGCAGTTTCTTTGTAATATGCTTCATATATTTCACGATTCTTAATTCTAA
ATGCGCCAGATAAATCGATAACATGAATACCTTTTTCTACTAAGGGAGGGATACATGTTT
TACTTACGGGTGCTGGTGTCGCAAAGAAAATTACATCACAGTCATTATTGTCCACTGTAA
GTGCTTCGAAATGTTGCATAATATGTTGTAAATGTGGAAATGTTAATTTCAACGGTTCAT
CTACTTTTGAATGTGAGTAGATGTGTGCAATCGTTACATGAGGATGTGTTTGTAATAATC
GAATTAATTCAATTGCGCCATAACCGCTACCGCCAACGATACCTACTTTAATCATCATGA
ATCCCTCCTATATCATATATAAATGATTAATTGTTAATTTTTAAAAACGTCTTGAAAAGC
TGCAACAATTTGATTGATTTCCTCTTTATCAATAACTAGAGGTGGTGACAATCGAATGAT
AGTACGATGCGTGTCTTTGCATAAGATTCCACGTTGAATCAGTTGATCCACAAAAGGTGC
GGCATCTGTGTTAAGTTCGATGCCTATAAATAAACCACGACCTCTAATTTCCTTAATGCT
TGGATGTTTAAGTTGTAGTAATTCTTTTAATAAAATTGAACCTAAGCGTTCTGATCGTTC
AACCAGTTGTTCATCTTTAAGTACATCAAGCGCTGCCGTCGATATTGCAATGGCTAAAGG
GTTACCACCAAATGTTGAACCATGTGTACCTGGTGTTAGAACACGCATGACATCATTATT
TGCAAGTACAGCAGATACAGGGTATAAGCCGCCACCCAATGCCTTACCTAAAATATAAAT
GTCTGGAACAACTTGCTTCCATTCCATAGCAAACCATTTCCCAGTTCTACCAAGACCAAC
TTGAATTTCATCTGCAATCAATAATATTTGATGTTTATCACATAGTTGACGCACAGCTTG
AATATATCCTTTCGGTGGTATATTAACGCCACCTTCACCTTGAATTGGTTCCAAAATAAT
TGCTGCTGTATTCGGTGAAATAGCTTGTGTTAATTGTTCAATGTCTCCAAAATCTACTGT
TGTAGTGCCTTGAAGTAGGGGGTGAAATCCTGCTTTATATGCGTCGTGGTTAGATAGTGA
TAATGAGCCAAGTGTACGACCGTGAAAATTGTTATTCATAGCGATGATTTCAACTTGTCC
GTCAGTAATGCCTTTAACTTCAGAGCCCCATTTTCTAGCAATTTTAATGGCTGCTTCAAC
AGCTTCAGTACCAGAGTTAAGGGGGAGTACTTTGTCTTTCTTAGCAAGATGACAAATTTT
TTCTTCCCATTTCCCGAGATTGTCACTATAAAGGACACGTGAAATGATAGACAACTTTGA
AGCCTGTTCTGTCATCGCTTTAACAATTGTTGGATGGCAATGGCCTTGGTTAGCAACTGA
AAAACCCGAAATGCAATCTATATATTGTTTGCCATCAGTATCCCAAACTTTGACACCTTT
ACCTTTAGTAATTACAAGCTTAAGTGGTGCATAATTATTAGAACTATAATAATCAGTTAA
TTCAATGATTGAATTCATCGGTCTCCCTCCTTTATATTTATACAATTTAAAGAATTAATA
TTAATATATTACAGTTGTTCAATATAAGTGTCAAATTTAAATTTAATAATATAAAGATAA
AGTTGTGTATGTATTAATGTGATTCGTAAAATGAAAGTACTAATATTTTTCGTGGATAAT
CATTGATATGTATACGAGTGCAGTTTAATGTAGTATGAATAAAAAATGCCACAAGCATAT
GTTTAACATATGACTGTGGCATAGTATTATGCTTGTGGAATTTTACGATGCTTAATTTTA
TAAATAATGAAGCCGATAATGAAACCAATCAAACTGAGAACAACCCAGCCCATACCAATG
TCTGATAATGGTAAATATTTTTGGCTGAAATTAATCAAAGTTTGTGAGAATGATGTGCTT
GAAATGAACTCTGGACTAGCTTTTAATCCATCTACTAATGCAGCAATCATTGTAAAGAAA
ATGGTACATTGATAAATAATTTTTGAATGATGGAATTTGCTGCTAAATAATGTTAGTACA
ATCAAGGCAATTGCTAATGGATATAAGAACATTAACACTGGGACTGAGTACATAATAATT
TTAGTTAAGCCAACATTCGCGAATAAGAATGAGATAAAGCTCACAACTGTTGCAATCGCT
AGGTAATTCATTTTAGGGAAAAGGTGTTCAAATGTTTCTGAAAATGCCGTAATTAAACCG
ATAGCTGTTTTTAAACAAGCAACCATAACGATGAGTGATAACAAGACGATACCGTAGTTA
CCTAAGTAGTATTGCGTAATTTGCGCTAAGGCAATACCACCATTTTCACTAAGTTTGAAA
TGACCAATACTTAATGTACCCATGATTGCTAGTAGGGTATAAATGATCCCCATCATAATG
ATACTGATAGTACCAGACTTAATTGTTTCTTTAGCGATATCAGTTGGATTTTCGATACCT
AACTTTTTAATCGTTGCAACAATGATGATACCAAATGCCAATGACGCTAGCGCATCTAAG
GTATTGTATCCATCTAAAAAGCCGTTAAATAAGGCGTTTGATTGATATTGTTTACTAATA
GGTGCATCAGATATGCCACCTAATGGATGGATAAAAGCAAATAATAAAATAATTGCTAAT
AATACTAAGAATACCGGATTTAAAAATTTACCGATATATTCTAAAATTCTTGATGGCTTT
CTCGCAAAAAACCATGCAATCACAAAGAAGACGAAGCTAAAAATAAATAAATATAAAGTG
ATTTGCTTTGGTGATAAAAATGGCGAAAATGCAATTTCAAATGATGTAGTTGCCAGTCTA
GGTAAGGCGAAAAATGGTCCGATAACTAGATATAAGGCAATCGTGAAAATATAAGCATAT
GTTTTATTAACACGCGATGCAATTTCAAATAAACCAGATGTCTTTGAAATGCCAATAGCA
ATGATACCTAGAAATGGTAAGCCAATTGCTGTAATTAAAAATCCTAAGTTAGCGATAAAA
ACGTTAGAACCAGCAGCTTGACCCAAGTGTATTGGGAAGATAAGATTGCCGGCACCAAAG
AATAAACCAAATAACATAGAACCTATAAACATGTTTTCTTTAAATGTTAGTTTCTTCTTC
ATATATGTATTTGTTCTCCTTTTTAGAACTTATAAAAATCTACTTAATTAAGATAATATC
AAAAATTAAACCTAAAGTGATACATAATTTTGTAATAAATACTAAATTTTTTGAAAATTC
CGGAATAAACACTGTTTTTATGTAGTAGGGGCGTAGGTTAAGAACGGTTTAACAGATATA
GAATATGTTAAATATAGAAGGTTAGAAAACCCGACGTATTAATACTTTGTAAAATAAAGA
TACCCCCTTCAACATGATCGAAGGGGGTAAGTGTATGCTTAGTTCAATATATTTAGTAAT
TCGCTTGTGGTTACTGTTTGCCCCATTATAGGGAATAAATTATCTATTGGGAATTGATGT
AGCGTTTCGTTTTGAGCGCTCATCATGTCAGTAACAAAATACTGATCGTAGTTTAATTGA
TAGGCGTCTCGTGCTGTCGTATCTACACCAACATGTGTTGCTACACCGCCAAGAACAATA
GTATCAATTCCTCGACGTCTCAACTGTAAGTCTAAATCCGTTCCTACAAATGCACTAAAT
TGTCGTTTGTCTATGACAAAATCTCCATCTCTCTTGTCTAATAAATGGTGGAAACGACTG
TAGTCGCCGCCTTCTTTTGGTGGTAATGATACCATCGAATTTGGTTTCAATGCATCTTTA
CCATCATAGAAATTCACGCGAACGAATACGATAAAGCCATTGTTTTTTCTAAAAGCTTCA
ATTAACTTGTTAGCGTTTTGAACGACATTTTCAGCTGTATATGGGGCATAATCCATTTTA
AGAATACCTTCTTGCAGGTCGATTAACACTAAAGCGGTTTTATTAAAATTAATCATCTTA
TATCAGAGTCCTTTTCGTTTAATAAAGTATTCGCTTAAACTTATACCCTAACGTGATGAA
ATTATTTATTTTGTTGCGAAAAAGCTTTAGCGATATCGATCAGTTTCTTTGGTGCATCTT
CGACAGACATTTTGACTTCGACAAAATGCATCACATCGGGATGACTATTAATTGCATTAA
ACGTGTCTTGTAAATCTTTTGATGATTCAACGTCATGAATTTCAACATTTTTACCACCAA
ATACAGCTGGTAAAGCTTTATAATCCCACATGTGAATGTCATTATAAGGTTCGTACATAC
CGTGAATAAGTCGTTCTACCGTATAGCCGTCATTATTAATCACAAATAATACCGGTTTAA
TATGCTGTCTAATCATAGTTGAAATAGCTTGAACAGTTAGTTGCAATGAGCCATCGCCAA
TTAATAATAAGTTACGACGATCTTTGTCTGCTAATTGTGAACCTAATGTTGCAGGTAATG
TATAGCCGATAGAACCCCATAACGGTTGCCCTATAAAAGTATTGTTTTTGTATAATGCTA
AATCATAAGCACCAAAGAATGATGTACCTTGATCAGCAATAATGACATCATTTGGTTTTA
AGAAATTTTGCATCATTTTAAAATAAGTTTGTTGTGTTAATGGCTCTGTGCCAACAGTAT
AATCGGGTGAAGTTGGACGATGATAAGCAGGGAACGATGCGTTATTCGTATATGATATAT
CGGTCAATTGTTGTAGTAATGATGGTAGAGATATTTCATCATTTGTAACATCATCAATTT
TGATATTGTGATGATTTAACATAACGACATCATCGATATTGAATTGGTATGAAAATCCTG
CTGTTGCTGAATCTGTTAATTTGGCTCCAATATTTAAAATTAAATCGCTGTTGTCCACAT
AATCTCGTATTTTATCTTCGGCAATTTTCCCATCGTAAATACCCATATAATATGGATTTT
CCTCATTAAAAGCACCTTTTCCTAATGAAAGTTGTGCTACTGGTATCTGTGTTTGATTTA
CAAAATCTTCTAATTCTTGATGGAGGTGAAAACTGTTAATTTCATGTCCAGTAATGATGA
TAGGCTGCTTCGATTGATGCAATTTAGATGCTAATAACTCTATATATGTTGACGCATCAG
TATCTTTGGCTGCCGTTACTTCGAATGGTGTCGGTATTTCAATTTCAGAGATTGCGACAT
CGATTGGTAAATGTAAATGAACTGGGCGTCTTTCGGCGATTGCTGTATTAATTAAACGTG
GTATTTCGGTTGTTGCATTTTCAGGTGTGATATAACCTTGTGCAACGGTTATATGTGCAA
ACATTTTTCGGTAGTCGTCAAATGTACCTTCACCAAGTGAGTGATGTACATATTTACCGG
CTTGTTCAACAGCACGTGTCGGCGCACCTGTAATCGCAATGACAGGTATGCGCTCAGCAT
ACGAACCTGCGATACCGTTGACGGCACTTAATTCGCCAACACCAAATGTAGTAACTAATG
CAGCGAGTCCATTAAGACGGGCATAACCGTCCGCTGCGTAACTTGCGTTTAATTCATTTG
TATTTCCTACCCAATCTACATTGGGATTACTGATAATATCGTCTAGAAAAGCGAGATTAA
AATCACCAGGAACACCAAAAATTTTATCGACGCCTGCTCGATGAATAGCGTCAATTAAGT
AAGCTCCAATGCGTTGTTTCATAAAAAAACCACCTTTTCTCTATATTTACACTTAAAATG
ATAGCCTCGAATATAGTGTAAGGTCAAGGAAGTTGACTTTGTTGTGAAAACGCTAACAAT
AGTGAGCAATTAATATTTTTTAGGAAATGAGTATGAAGGGGGATTTAATTGATGATCTTA
AAATTCAAAATTTAAGGGGAGAGCGAACTATCAATGATGCTGCAAAACACAATAGCAATG
AAAAAACAGGCGCGTCACCTTATGAAGGTATACGCACCTGTTTATAGTAAGCATTATTTA
GCTTCAAATAATTGACCGCCAAATGAAATGTTGCCATGTTCACCTTGTTTAAAATCAAGG
TTTGTAATGTTTCCTTGTGTAACGATAATAGGCGTAATATCACTCTTTGCATGATTGCGG
ATGTAGTCTAAATCAAAGTTGATTAATAAATCACCTTGTTTAACTTCTTGACCTTCCTCA
ACATGTAAAGTAAAGCCTTCTCCGTTTAATTTAACAGTGTCTAAACCGATGTGGATTAAT
AGTTCTAAACCACTATCTGATACAAGACCAATTGCATGTTTTGTTGGGAAAATCATTTGT
ACTTTACCGTTGAATGGTGCACGAACTTCACCTTGTGAAGGTTTGATAGCGATACCGTCA
CCCATCATTTTTTCGCTGAACACTTGATCAGGCACTTCTGATAATGGTGTTACTTCACCA
GTTAATGGTGCATGAACGATATGGCTCAATTCGCTTGTTGCAGATTTATCTTCTGCAACA
ACAACAGTTTCGTCTTTATCGTCTTCCATAGTAGTAGGGTTTTCTACTACTTGACCATTC
ATAATCTGTTGCATTTCATGTTTGATTTGGTCAGATTTAGGACCAAAAATTGCTTGCATA
TTATTGCCGACTTCTAATACACCAGATGCGCCTAAATCTTTCAAACCAGGAACATCAACT
TTAGATTTGTCGTTAACTTCAACACGTAGACGTGTGATACAAGCGTCTAAATGTTTAATG
TTTGCTTTGCCACCCATAGATTCTAATACTGCATATGGTAATTCAGTTGCTGAAGCAGTA
ACAGCTTGTGATTGCTTATCTTCACGACCTGGTGTTTTGTATTTTAATTTTACAATTAAG
AATCGGAATACGAAGTAGTAAATGACTGCGTATACAAGACCTACCGGAATAACTAACCAC
CATTGTGTCTTATTAGGTAGTACGCCAAGTAAAACGTAGTCGATGAAACCACCTGAGAAT
GTATAACCTAGATGAACATCCAATAAGTACAATGTTAAGAATGATAAACCATCAAGTACT
GCGTGAATAAAGAATAATAATGGTGCTACGAATAAGAATGAGAATTCTAAAGGTTCTGTA
ATACCAGTTAAGAATGATGTTAAAGCAGCAGAACCCATTAAACCTGCTACTACTTTCTTG
TTTTCAGGTTTAGCTGAGTGATAAATTGCTAAAGCTGCTGCAGGTAAACCGAACATCATA
ACTGGGAATTCACCTTGCATGAATTTACCAGCTGTCAAATGTGCGCCTTCACGAATTTGT
TCGATAAAGATACGTTGGTCACCGTGAATAATTTCACCAGCTGCATTTTTCCATGAACCA
AACTCGAACCAGAACGGTGCGTGGAAAATGTGATGTAGACCGAATGGAATTAATAAACGC
TTAATAAAACCAAATAAGAATACGGCAACACCAGTATTGGAGTCTAATAATCCTGTACTG
AATGCATTTAATCCTGTTTGGATTGTTGGCCAGATTAATGCCATTGGGAATGCTAAAATA
AATGATGTTGTAGCCATCATAATAGGTACGAAACGCTTACCAGCGAAGAAACCTAAATAA
GATGGTAAGTTAATGTTATAGAACTTGTTATAACACCAAGCTGCCAGGGCCCCGATAATA
ATACCGCCGAACACACCTGTTTGTAATGTTGGAATACCTAAAATGCTAGCGTAACCACTC
GCTGGATCAGTAACATTTTTAGGTGTAACTTGTAAAAAGTCACCCATTGTTTTGTTCATG
ATTATGTAACCGACAAATGCTGCGATAGCTGCTACGCCATCACCGCCAGCTAATCCGATT
GCGACACCTAATGCGAAAATCATAGGTAAGTTTTCAAAAATAATACTACCGGCAGCTGTC
ATTAATTTAGCGACATTTTGAACGCCACCATTTTGTATAAAAGGCAAGTAGTGTTGTAAT
GCTTCGCCTTGTATAGCTGTACCGATAGCTAATAACAGACCCGCTGCTGGTAAAATTGCA
ACAGGTAACATTAGTGCCTTACCAATACGTTGCAATTGACCGAAAAGTTTCTTCCTCACT
TGTCCAACCTCCAAAGTTGTATTTATTATTTAAGATTCAATAAAAAAGACACGAGCAAAT
AGACTGTGTTGGTAACCATCACAGCTTAATTTAACTCATGCCTAATCTTACTTAGTAACA
CGTTGGTGTATGTAATTAATGTAAAAGAAGCAATTGACTAAGTAGTATATAAAACAGATA
CGTTAGTTTATCTAGCTTACCATCACATCTTATCGAATCTTATTTGTTTGCGACTCCTAT
TTTAGCATGGTGAAGTATGCGTTTTCAATACAATTATTAAATTCAATTTCAAATTTCTTA
ATTATTCACAGATTATTATTGAAATATAATATAAGATAATCCTGAATAAAATGTATAAAA
GTTGTTGTAATAATCCAGTAGTAGTAGCTATTATCAGCACTTAAAAGAAAGGATAATCTT
TGATGGTGTAATAATTAACTTGTGACAGAAATATGTAAGATTATTACAATGAACAGGCTT
TAACTGATTAATATTGTAATGTGTTTTCTCTTATAGTAAAATGTAAGCGATTACACAACT
CAACTATATTTTCCTAATAATTATATTGTTAAGGAGGGCTACTTTGACAGGCTTTTCAGT
GTATTTAGGACAACCTTTAGATGAAGCGTATATTAAGCGAATGATTAAACAAGGTTACCA
AATGATTTTTACATCTGTACAAATACCAGAAGAAGATGACGAGACAAAATATCATTATTT
CACAAAACTACTCAATTTATTAAAACATGAACAAGTGACTTACCTCATAGATGCTAATCC
ATCTATATTAACACCATCTTTTTATGAGCATCTTCGACAATATGATGCACAATTTATGAT
ACGTATCGATCATAGTACATCAATTGAGGCAATCGAAGCGATAATGGCACAGGGTTTAAA
GTGCTGTTTGAATGCAAGTATTATTTCCAGGGAATTGTTAACAAGCTTACATCAACAATT
GAATGATTTTACATTACTTTCATTTTGTCATAACTATTATCCAAGACCAGATACGGGATT
ATCTGTTGACTTGGTCAATAAGAAAAATGAACTCATTTATCAATTTAATCCAAAGGCACA
AATATATGGTTTTATTGTAGGGAGTGGTTTGCGAGGTCCTTTGCATAAAGGCTTGCCAAC
AATTGAAGCAACGAGACATAGTCATCCTGTCGTTGCAGCTAAATTATTACAAGAAACTGG
TGTATCTGAAGTGTTAGTTGGAGACTCATTGATTGAAATGAGGCAGGCAAAACAACTTAT
AGATTTTTGCAAGCATAGGCATTTCACGTTATGTATTGAAGAAGTGTTTGATACGACAGT
GACTTACCTTTTCGATATGTGTCATAAAGTACGTCCGGATAATCCGGAAAATGTCATTCG
TTCGGAAACGTCAAGACAAATATGTCCACATTCGATTCAACCACAGTTTACGACGCAACG
ACGCATTGGTTCAGTAACCGTTGATAATTTGAATAACGGTCGTTATCAAGGTGAAATGCA
AATTGTGAGACAAACGCTTAGTGCACATGACAATGTGAATGTTGTTGCACAAATTATTAA
AGAAGACTTACCACTGTTAAGTTGTATCGAGCCGAATGATACATTTGATTTTCAAAAAAC
TAGGGAGTGTAAGAAGTGATGGAAAATAGTACGACCGAAGCGCGTAATGAAGCGACGATG
CATCTTGATGAAATGACTGTGGAAGAGGCTTTAATTACGATGAATAAAGAAGATCAGCAA
GTCCCGTTAGCAGTTCAAAAGGCAATACCACAATTGACAAAAGTAATTAAAAAAACAATT
GCACAGTATAAAAAGGGTGGACGATTGATCTATATCGGTGCAGGTACAAGTGGAAGATTG
GGTGTCTTAGATGCAGCGGAGTGTGTACCTACATTCAATACTGACCCTCATGAAATTATA
GGTATTATTGCTGGTGGACAACATGCTATGACGATGGCTGTAGAAGGTGCGGAAGATCAC
AAAAAATTAGCGGAAGAAGATTTGAAAAATATAGATTTAACATCAAAAGATGTCGTTATA
GGAATTGCCGCGAGTGGAAAAACGCCTTATGTTATAGGCGGTTTAACATTTGCTAATACA
ATCGGTGCTACAACAGTATCTATTTCATGCAATGAACATGCAGTTATAAGTGAAATTGCG
CAGTATCCAGTAGAAGTTAAAGTTGGTCCAGAAGTATTAACTGGTTCAACGCGTTTAAAG
TCTGGTACAGCACAAAAATTAATTTTAAATATGATTTCAACCATCACAATGGTTGGTGTC
GGAAAAGTTTACGATAACCTCATGATTGATGTTAAAGCAACCAATCAAAAACTGATCGAC
CGTTCAGTGCGTATTATTCAAGAAATATGTGCTATCACATATGATGAAGCAATGGCGTTA
TATCAGGTATCTGAGCATGATGTGAAAGTTGCGACAGTTATGGGTATGTGTGGCATTTCT
AAGGAAGAAGCAACAAGACGGTTATTAAACAATGGTGACATTGTTAAACGAGCAATCAGA
GATAGATAACCTTAGGAGGGATTTAAATGACCAAAGAACAACAACTTGCAGAACGAATTA
TTGCTGCAGTAGGTGGTATGGATAATATAGATAGTGTCATGAACTGTATGACACGCGTGC
GTATTAAAGTATTAGATGAGAATAAAGTAGATGACCAAGAACTAAGGCACATTGATGGTG
TCATGGGTGTTATACACGATGAACGCATTCAGGTTGTGGTTGGACCTGGTACAGTCAATA
AAGTGGCTAATCATATGGCTGAGTTAAGTGGTGTTAAATTAGGAGACACAATACCACACA
ATCACAATGATAGTGAAAAAATGGACTATAAATCATATGCAGCTGATAAAGCAAAGGCGA
ATAAAGAAGCACATAAAGCAAAACAAAAGAATGGTAAGTTGAATAAAGTATTGAAATCAA
TTGCCAATATCTTTATACCGTTGATTCCTGCATTTATTGGAGCTGGATTAATTGGTGGTA
TTGCAGCAGTACTGAGTAACTTAATGGTGGCAGGCTATATTTCAGGTGCTTGGATTACGC
AACTTATAACAGTATTTAATGTCATTAAAGACGGTATGTTAGCATACTTAGCTATTTTCA
CTGGTATTAATGCGGCTAAAGAATTTGGTGCGACACCAGGACTTGGTGGCGTGATTGGTG
GTACAACGTTATTAACGGGTATTGCTGGTAAAAATATTTTAATGAATGTCTTCACTGGAG
AACCATTGCAACCTGGGCAAGGTGGGATTATTGGCGTTATTTTTGCTGTTTGGATTTTAA
GTATTGTCGAAAAGAGATTGCATAAAATTGTGCCAAATGCGATTGATATTATTGTAACGC
CGACTATTGCATTGTTGATTGTAGGACTATTAACTATCTTTATCTTTATGCCATTAGCAG
GTTTTGTTTCAGACAGTTTAGTTTCAGTAGTTAACGGAATTATTAGTATTGGTGGCGTAT
TTAGTGGATTTATCATCGGTGCAAGCTTCCTACCGTTAGTTATGTTAGGGCTTCATCATA
TTTTTACGCCAATTCATATAGAAATGATTAACCAATCTGGTGCTACTTACTTATTGCCAA
TTGCAGCGATGGCTGGTGCTGGACAAGTAGGTGCCGCATTAGCACTTTGGGTAAGATGTA
AACGCAACACAACATTACGTAATACTTTAAAAGGTGCATTGCCAGTTGGTTTCCTAGGTA
TTGGAGAACCATTAATCTATGGTGTGACTTTGCCATTAGGTCGACCTTTCTTAACTGCTT
GTATTGGCGGTGGTATTGGTGGCGCTGTAATAGGTGGAATTGGACATATTGGTGCCAAAG
CAATAGGCCCAAGTGGTGTGTCACTATTACCATTAATCTCAGATAATATGTATTTAGGTT
ATATTGCAGGATTACTTGCTGCGTATGCTGGTGGATTCGTTTGTACATATTTATTTGGAA
CGACAAAGGCGATGCGACAGACAGATTTGTTGGGTGATTAATGATGACAAATATTTTATA
TCGCATTGATAAGCAGTTGAGTGATTTTACGAAGACAGAAAAGATAATCGCTGATTACAT
TTTAAAGAATCCACATAAAATCATTGATATGACTGTGAATGATTTAGCAGATGTTACGAA
TGTTAGTACAGCATCAATTGTTAGATTTAGTCGGAAAATGACACATCAAGGTTTTCAAGA
GCTAAAGATTGCGATATCTAGATACTTACCCGAAGATATTGCAACCAATCCACATTTGGA
ATTGATTGAAAATGAATCTGTAGAAACTTTGAAAAATAAAATGATTGCTAGAGCAACCAA
TACGATGCGATTTGTAGCTACAAATATCATGGATTCGCAAATTGATGCAATTTGTGATGT
GTTGAAAAATGCCAGGACAATATTTTTATTTGGATTTGGTGCATCGAGTTTGACTATTGG
TGATCTTTTTCAAAAGTTATCTCGTATTGGCTTAAATGTCAGGTTATTACATGAAACGCA
TTTACTTGTGTCAACATTTGCGACGCATGATGATAGAGATTGCATGATTTTTGTGACGAA
TCAAGGTAGTCATAGTGAATTGCAGTCAATTGCACAGGTGGCCACACATTACAGTATTCC
CATCATAACTATATCTAGTACAGCTAATAATCCAGTGGCTCAAATTGCAGACTATGCATT
GATTTATGGCAGAACTGATGAAAATGAAATGCGTATGGCGGCTACAACGTCATTATTTGC
ACAGTTATTCACGGTAGATATATTGTACTATCGATTTGTAGCATTAAATTATCATGCGAT
TCTAGATTGTATAACCCAATCGAAAATGGCACTTGATAATTACAGGAAGCATCTTGCGAC
GATAGATTTTAAACATTAGATATTGTGCGCGTTCTAATATAAAGTTAGTTGCAACGTAAA
CAATTGAAGTTTTTGATGTGATTCAGTTGCTTGATGAAAAATTGTTGATACAAGTTTGTA
AAACTGGCATAGAGGCTATTTTGAAAATGATAAAGGCGTGACAAATTAAAGCAAAGTTCA
GGTTTGAGCTTTGCTTTTTTCATAGTATAGAAATTAAATGCTGAAGAATAATTTTAATGC
TAAATGAACTAATACGAAGGTGCTAAAAGCAATTATTATCAAATTAGTGATATGAATGAA
ATGTTTAAATCGTTTGCGTTGATTGTATTCGGGACTTTTATAGAGCAGGTAGTAGTACAT
AAAGAGTATGGCTGCGAACATGCCGAATATTGAAGTGAAGTTACCTACAGTGACTGCCAT
GAAATGATTTAAAGTTAAATAATAACTTAGACTGATAATTAAAAATAAAATAATTTGATA
GGTAATTAACACCATTCAAGTCCCTCCATTAATCGTAGGCAAAAAATTTATCAATGATTT
GATTATTTGTATTCAAATTTTAGTATACGACTTACCTCAAACACAAATATTAAAAGATAA
GACAATAAAATTAGAATAAATTTACGTTTGAAGATAAAAAACAAACATTTTTCATTAAAG
TTTATGATATATTTAGAGCAATAGAAAGTGTACGGAAGGGGATATGAATGGCATACCAAA
GTGAATACGCATTAGAAAATGAAATGATGAATCAACTTGAACAATTGGGTTACGAAAGAG
TAACGATACGTGATAATAAGCAATTGCTTGATAATTTTAGAACGATTTTAAATGAGCGTC
ATGCGGACAAATTAGAAGGCAATCCCTTAACAGATAAAGAATTTCAACGTCTGTTAACGA
TGATTGATGGGAAAAGTATTTTCGAGAGTGCCCGTATTTTACGTGATAAATTACCACTTA
GACGTGATGATGAGTCTGAGATTTATTTGTCGTTTTTAGATACGAAAAGTTGGTGTAAAA
ATAAGTTTCAAGTGACGAATCAAGTATCGGTCGAGGATACATATAAAGCACGTTATGATG
TAACGATATTAATCAATGGACTACCCCTTGTCCAAGTTGAATTGAAACGTCGAGGCATTG
ATATTAATGAGGCGTTTAACCAAGTAAAACGTTACCGTAAACAAAATTACACAGGCTTAT
TCCGCTACATACAAATGTTTATCATTAGTAATGGTGTTGAAACGCGATACTTTTCTAATA
ATGATAGCGAACTATTGAAGAGTCACATGTTTTATTGGAGTGATAAACAGAATAACCGAA
TCAATACATTGCAATCGTTTGCTGAGTCATTTATGAGACCTTGTCAATTAGCTAAGATGA
TATCGCGCTATATGATTATTAATGAAACAGATAGAATACTGATGGCAATGCGCCCGTATC
AAGTGTATGCGGTAGAATCACTTATTCAACAAGCGACTGAGACAGGGAATAATGGATATG
TATGGCATACAACTGGAAGTGGTAAGACGTTGACTTCTTTTAAAGCGAGTCAGATTTTAT
CACAGCAAGATGACATTAAGAAAGTTATCTTTTTGGTTGACCGTAAAGACTTGGATAGTC
AAACAGAAGAGGAATTTAATAAATTTGCTAAGGGTGCTGTAGACAAAACTTTTAATACCT
CGCAACTGGTACGCCAACTAAATGATAAAAGTTTGCCACTTATTGTAACGACGATTCAAA
AAATGGCTAAAGCGATTCAAGGTAATGCCCATTTATTAGAACAGTATAAAACGAATAAAG
TTGTATTTATTATTGATGAGTGTCATCGCAGTCAATTTGGTGACATGCATCGTCTAGTTA
AACAACATTTCAAAAATGCCCAATACTTTGGGTTCACTGGTACGCCACGTTTCCCAGAAA
ATAGTAGTCAAGATGGTAGAACAACTGCAGATATTTTCGGTAGATGTTTACATACGTACT
TAATTAGAGATGCCATTCATGATGGTAATGTACTTGGTTTCTCAGTTGACTATATTAATA
CTTTTAAAAATAAAGCTTTAAAAGCAGAAGATAACAGCATGGTTGAAGCAATTGATACGG
AAGAAGTATGGTTAGCGGATAAACGTGTGGAATTAGTAACACGACATATCATCAATAATC
ATGATAAATATACACGTAATCGTCAATATTCAAGTATATTTACAGTTCAAAGTATTCACG
CGCTTATTAAATATTATGAGACATTTAAGCGACTTAACAAAAAGTTGGAACAGCCATTAA
CGGTAGCTGGTATATTTACGTTTAAACCTAATGAAGATGATCGTGATGGTGAAGTGCCAT
ATCATTCGCGTGAAAAATTAGAGAAAATGATTAGTGATTATAATAAAAAGTTCGAGACGA
ATTTTTCAACAGACACGACTAATGAGTATTTTAATCATATTTCAAAAAACGTTAAAAAGG
GCGTTAAAGATAGTAAAATTGATATCTTAATCGTTGTTAATATGTTCTTAACTGGTTTTG
ATAGTAAAGTACTGAACACTTTATATGTTGATAAGAATTTAATGTATCATGATTTAATTC
AAGCGTATTCACGTACAAATAGGGTTGAAAAAGAATCAAAGCCATTTGGTAAAATTGTAA
ACTATCGTGACTTGAAAAAAGAGACAGACGATGCACTGAGAATATTCTCACAAACAAATG
ATACGGATACAATTTTAATGCGTAGTTATGAAGAGTATAAAAAAGAATTTATGGACGCTT
ATCGTGAGCTTAAAATGATTGTGCCGACACCACACATGGTTGATGACATTCAAGATGAAG
AAGAGCTAAAGCGCTTTGTTGAAGCTTATCGTTTATTAGCTAAAATAATATTACGTTTAA
AAGCATTTGACGAGTTTGAGTTTACAATTGATGAAATTGGAATGGATGAACAAGAGAATG
AAGACTATAAAAGTAAATATTTAGCTGTGTACGATCAAGTAAAAAGAGCGACGGCTGAGA
AAAATAAAGTATCCATTTTAAATGATATTGATTTCGAAATAGAAATGATGCGTAATGATA
CGATTAATGTGAATTATATTATGAATATATTGAGACAAATTGATCTTGAAGACAAAGCGG
AACAACGTCGTAACCAAGAACAAATTAGACGTATTTTAGATCATGCAGATGATCCGACAT
TGAGGTTAAAACGAGATCTAATTAGAGAATTCATCGACAATGTTGTACCTTCTTTAAATA
AGGATGATGATATCGATCAAGAATATGTTAATTTCGAAAGTATTAAGAAAGAAGCGGAGT
TCAAAGGATTTGCTGGAGAGAGATCTATCGATGAACAAGCCCTAAAAACAATTTCAAATG
ACTACCAGTATGGTGGTGTTGTAAACCCACATCACCTTAAAAAATGATTGGTGATTTGCC
ATTGAAAGAAAAACGTAAAGCAAGAAAAGCCATTGAATCTTTCGTGGCAGAAACAACTGA
AAAATACGGTGTGTAATGATTCAGCCCCCTCGCTAGATTAGTGTAGGGGGCATTATTATT
TCATTAGAAAAGGCTCATTTGTTAAATTCATCTTATTAAGAATATAACGAATGTTCCTTG
TTTTAAACTTATTAATTAATAGAGACATTTTATCTGAAAATATCACTGAATGCTAATACT
AATCAAAGAAAAAGTGATAATTAAAATAAGATATATAATACCCCAAATAGTGGATGCTCG
TATAGAAAGCTTCGATGTACCAATTAGCATGACTGTAAGTATGTATGCTTGTACAAAAAA
TTGTAAGTCGAAAGTACCCAGAATGCGATTTCCTTTAGCAAAAATATTTAAACTAGTAAT
AGAATAGTCAATTAATGATAAACCGGCACTTATTTGGATGGTAAGTATAATTAAACTAAT
AGCATTTGTAAACAGTATGTAGCTTAAAGTTGCAGAGAATATAGATTTTGTATTAGCATC
TGAGCGCATAATTCTAGAGATAACTAGAATGATTAAAAATGTAAACAATACGCTGAAAAC
TCTTGAGAAAAAAATACTAATTTGACTAAAAATTTTTATTTGTGCTAATGATGTCTCTGA
GAGTCCTGCTTCACTCAATAACTTTTTATAGTCCACAGATAGTCCACTAACAAATGTATA
TGTAACAATTATTATCAAAGTCAGAAACAGCTTAATGATTAACTTTGGTTGAATGCGGAT
ATTTGCAAAGTGATTAAACAAAGGTAGTTTTGATAATGACATATAGACCTCCTAATGATA
TAATTCCCCTATATTTTATCATAAAAATAATATAAAAAATATATTTTATTAAAACTGAGT
AGAAAAAATGGTTTGAAGAGTATTTAACATTTATAGGAGGACATAAATTGAGGCGTAAAA
GGAAATGGCTAATTGTTATTTGTGTATTATTAGTATTGATTACGATATCACAAATTTTGA
AACATTTTAACTATGGAACTGAGAGTAAAGAAGCATACAATACATATACGGTTGAAAAAG
AAAGACAATTAGATTTACAAGGTAAGGCATATCCACGTGAAGTTAAAACATATTATAAAA
ATAATCAGGTTGGAACATATTTGGGTGTGCAAGTAGCGGACGGGCAAACAGTCAAAAAAG
GAGACATGTTAATTAATTATAAAATAAATAGTAATAAACGACAGCAACTTGTTGATAAGA
TAAATGATACTCAACATATTATTACAGAAGTTTATTTAAACATTACTAAAGGTTTAAACA
ATCGAGAGATACAGAAGAAGTTAATTGAATATAAGCAGACATTATATGAAGCTCAACAGC
AATTGTATCAGTATGATAGTCAAAATAGGGATAGTATGTATGCATCATTTGATGGCAAGA
TTATGATCAAGAATATAGATAATGACAGTGATAATCAACCTATACTGTATCTCATTTCAA
AGGAGTCTCATATTAAAACGTCTGTTACGGAGTTTGATTTAAACAAAGTCAAAAAAGGAG
ACAAAGTTAACTTAAGTATTACGAGTACGGGTAAAAAAGGAGAGGGGATTATAAAACAAA
TCTCTGAGTTGCCTATTAGTTATGAAGAGAATTTAAGTCTTCACGAAAATGATGCCCTGC
ATTTACCAGAAAGTAACAACGATGGGGAATTAACAAATTCAAAATCGATTTCGGCATCTC
CAATATTTAAGAGTAATAACAACTCTGAATTATCAAAGTATGGAGTTATAATTGATGATC
TTAGTCTACCAATACGTGCAGGTTATTCGTTGGAAATTAAAGTCCCATTAAATGTGATTA
AAATACCTAAATCAGTATTAACAAAAGGCAATAATGTTTTTATTGTTAATAAAAATAGTA
TTGTGGAAAAACGGAATATTCGTATAAAAAGAATCAATGGTGACATTATTGTAGAAAAGG
GGTTAAAACCTGGAGACAAGTTAATTAAACAACCTAAAAGTACAATGAATGATGGTGATA
AGGTTGAGATTTCGTCATGATAGAATTAAAGAATGTTTATAGGACTTTTAAAAACGGTGA
TAAAAATATTCGAGTTTTAAAAGACATTAATATACATATCAATGCAGGTGAATTCATAGC
GATTATGGGACCATCAGGCTCAGGGAAGAGCACACTGATTAATATCTTAGGATTTATAGA
TCGAGAGTATCATGGTGAATATTTGTTTGAAGGAAATGATTATCAGACACAATCTGATAA
TCAATTGGCAAACATAAGAAATAAAACAGTTGGATTTGTTTTTCAAAATTTTAAACTAAT
TCATAATAATACTATTTTAGAAAATATAAGTATGCCACTGGTATATACAAATATGAATAC
GATAGAACGAAAGAATAAAGTTATGACTGTGCTCAGTGCTGTAGGCCTAGATGGCAAAGG
TGATTTTACTCCTAGTAAACTATCAGGCGGTCAACAACAACGTGTTGCAATTGCGCGAGC
CATTATAAATAATCCAAAGTTTATTATTGCAGATGAGCCAACGGGTGCTTTGGATTCAGA
TACATCTAAAATTATTATGGACATATTTACATCATTAAACCGAGATAATCATACTACAAT
TATTTTAGTCACACATGATCGTAAAGTAGCAGAAAAAGCTGATCGAATAATTCATATTTT
GGATGGTCGTATACAACATGAAGAGGTGATTAAATGAGGAAAGTTTTCAATATTTTTACA
ATAGCTTTTAAATCAATATTGAAAAATAAAGGTAGAAATATATTTACAATGATAGGTATA
ATCATCGGTATTTCTTCTGTTATTACGATAATGTCTTTAGGAAATGGCTTTAAAAAAACT
GCTGCTGATCAATTTTCAGATGCTGGCGCCGGAAAACAAGAAGCGTTGATTAGCTTTACT
TTTAAAGTTGATGAGAAAATCAAAAAGTATCCTTTTAATCAAAGAGATATAGAGTTGGTA
AATCAAGTTGATGGCGTACTAGATGCGAAGCTAAAGGAAAATAAAGAAGAAGGAATTGAA
GCCACAATAACTAATGTCCAGAAAAAAAGTGACATCTTCATTATAAAAAAACAAAATTTA
CACTCTTTTAAAGTAGGTAGAGGGTTTGATAAAGAGGATAATGAATTACGTAAGAAAATA
GTGGTTATAAATGATCAAGTAGCAAAAACTATATTCAATAATAATGCTATTGGTAAATCG
CTATATATTGAGGGACAGGGATTTGAAGTCATAGGAATTACGGATAAACTATATTCTGAC
TCATCTACCGTTATAATGCCTGAAAATACATTCAACTACTATATGGGACACTTACATCAA
GGTCTGCCTACCTTACAGATAATTATTGAAGATGGTTACAATAAAAAAACTGTAGTTAAA
AAAGTAGAATCACTATTAAATAAAAAAGGATCGGGCTCTGTTTTAGGTGAGTATACATAT
ACAGACACTGAAGAAATTATCAAAAGTATTGATAAAATTTTTGATAGTATTACTTATTTT
GTAGCAGCTGTTGCCGGTATTTCACTTTTTATTGCTGGTATTGGAGTTATGAATGTCATG
TATATATCTGTAGCTGAAAGAACAGAAGAAATTGCGATACGACGTGCATTTGGTGCAAAA
AGTCGAGATATTGAACTACAATTTTTAATAGAGAGCATTTTAATATGTGTGACAAGTGGT
TTTATTGGACTTATTTTAGGTGTTGTGTTTGCAACAATAATTGATGTATTAACACCAGAT
TATATTAAAAGTGTAGTAAGTTTGAGTTCTGTCATTATTGCGGTTAGTGTGTCGATATTA
ATTGGACTTCTTTTTGGATGGATACCAGCTCGCGCAGCATCTAAGAAAGAGCTCATAGAT
ATTATAAAATAGTAAATTTAAAATGGTAAAAGTACTGAAGACTAATTATCATATTAAACT
GACTATCAACACCAACGATGGAAATGCGTATTAGAATAAAAGTAAGATATGTATTGCAAA
ATGTAAAATATATATTGAATTTACCCCAAAAATAACATATTACTTTTAAAATATAAAAAA
TATTATATAATATTTTTGAGAAGGAGGTGGAAGGCCTATGCTAAAATTACATAAAAAAAT
AGCTTGGACAGGAATCAAAGGTTCAGCTATAACTACATTTATTACTGCCTTATATAATGG
AAGTAGTGTTTGGAACGCGCTAGCTGTTGCTGGTATTGCTTTTGGTGGTGGCGCTGGTAC
TGCGGTTGCAGCTCTTGGTCGTGCAACAGTAATGAGATTTATCAAACGTTGGGGCGTACG
AAAAACAGCTGCTTGGTAAAAGATAATCTAATTCTTTATAAGAGAGGCTTTCTTTTTTTG
GAAAGCCTCTTTTTAAAAAAGGAGATTCAATGAATAATTCAATATTTTATACCTATTTAA
AATTTAATCTTAGATATTTTATCCGTAGAAAATTTGAAATTGTAAAAAGGTTGCGACTTA
ATGTTACTACAAAAATACTGTTTTTAATTAAATTGATTTTTTCGTCACTATTATTATTTA
TTTCAACTATTATGTTAGCTGACTATTTCAGTGATTATATTGATTTTATAGAATATTATT
TCTATGCGAGTATGTTTATTTACATTGTATTTATACCATTAATACCTAGAACTAAATTAT
TGATCAATCCAATGGATAAACAGCTGTTATATAGATCTAGTTTGAGAGAAGTTGACATTT
TTAACTTGATATATGCTTCAGACGTTTTAAAAAAGTTTGTTGGATATTTTAATTTGTTGA
TAGTTGGTATGGCTATTAGTTTATATCATATTAGTCCTTTTATATTTAACCTCAAGGTTT
TTTGTGCACTAATATACTTTTCAACAATCTCTTATGTAATTCAAATTATTTTTATAAATA
TTAAAGTCATAAGCACAAAAAAATTATTTTCTTATCACTATTGTGTTTTTAATTTTATGA
TGGGAAGCATTGTTTCTGTTATTGGATTTGTCGTCTCATTTCTTTTAGTAAATTTATTAA
TAAAACCCTTTTTAGTTTTTTCGACATATGTAATAAAAAGTAAGAAAACTTTTGAATGGT
ATAGTTATTTTCAGGATATAAAGAGCGAAGTCATTATTATTAATGAAAAAGTTATGCAAT
TATTAGATTATATATCACCTCACACTATTTTTATGAGATTAAACTTTGTGAATATATCAT
TTGTGATTATGACAATAGCTTTATTTATAACGTTATATTATTTTAATAAAATAGGGTTTT
GGTATAGAAAAGAAGATATCTATCTATCTTTAACAAATATTAATTTTTCGTTGCCAATTT
CAATAAAAGCTATAACAACAATACAGCTAAAACACTGGATAAGTAACAAAGAAGAAGTTA
ATTTACATAAACCTTTCTTCTATATTAGTTATTCAATATGGTTCTTTTTAGGGTGTTTAA
TCTATTTTTCACAGATGGCATATAATCAGTTAGCTAATGCAGTTATTTTTATTTTGATAT
TAAACACTATAACTCGTGATAGTTTTTCTGCGGGGACGGATTTTTTTACTAAATCATTAC
GTTTTGATTCAGATAGAAAAAGTATCGGTTTGTATAGGATGTCAAACACTGATTTTAAAC
AAATTTACGATTCTAAATTATCTCTAATTCGCTTTATTGGTTTTAAAGAAACAATACTTG
CTATTATTTTATTAGCAATATTTTTAAATCAAGACATATATTTATATATAATTGGATTTG
AAATAATAATCATCAATACAGTAATAATTCCTAATTTATCATTATTACCTTCGTATTTAT
CTCCACATTTCAATCATCAACATTACAGTGAATTAGAGTCTTTTGTAGAACAAATTTTTC
TTGAAGATACTGTTTTTGATAAAGTTAAGAATTTTTTATCGTCATCATATTTTTTAATTC
TATTTGTAGGTTACTTATCTCAACGTAATTATATTGACATAATGATTTTTATAATTATTT
TCAACATTTTAGCCTTAATACTTGTTTCGTTGTTTATTAGGTTTTCTAAACAAAAAATAA
CAAAGTCTTGGAGAAAGAGGGATTTATATTTATAGTATTAAATACAAAAAAAAATTTATT
TTTAATATATTGGTGTTAATAATAGGGGGATTATTGGGATGCTTGGTTTATTACTTATTA
AATATTGATTTAGGTAAAATGATAGTTGCTCAAGATTTAAATTTACAAGAGATTTTCTTT
CATAATTTAATTTATTTCTTCTCTGCAATATTTGGTTTTCTGACACTTGGTCTGTTAAAT
ATAGGTATGTTACTCATAAATTCTGGGATGTTAGGCTTTTTTATAGCACATGGAATCTAT
AGCAATCAATTAAAATCTATTCTATTAGTATTAGCGCCACACGCTATATTTGAGATTTTA
GCACTTTTAATTGCTTCAACATTCTCATTAGGTTTTTTATCATACCTTTATCAAAGAATG
GTAAAGAAAAATAAAATAAAAAATAAGATGTTCCATAATTTTGTAACAACAATAATAACT
GTTATTGTATTAACAATAATCGCATCATTATTAGAAGTTTATGTAACCATAAATTAAGGA
AGTGTATCATGCTAGTTTTAAATAATCTTCAAAAAAAATTTACTAATTCAAAAATGGTTT
TGAATAATGTGAATGCTAAGTTTAGAAGTGGGAGCATCAATTGCATAGTGGGAGTAAATG
GGGCAGGTAAAACGACTTTGCTAAATATTATTAGTAGTATATTGATGCCAACAAAAGGTG
ATGTATATTTAAATAGTGAAAGTATTTTTGAAAATAGCACACTAAAAAAAGAGATTTTTT
ACACACCAGTAAATCCCTTTTTTTATGAAAATTTAAGTGCTAAAGATAATTTGTATTTAA
TATGTAGCCTATATAATCGGAAAATAGATCAAATAACTATTGAGAAAACTATTAAAGATG
TAGGTTTGAATATAGAAGATCTAAATATACCTGTATATAATTTTTCAAGTGGTATGAAGC
AAAAACTAAATTTTGCTTCTATGTTATTAGTAGATTCAAATGTTTTATTATTAGATGAAC
CATTTAATGCCCTTGACCATGTTGCTCAAAAAATTTCACACGAATTTTAAAGGGATTAGT
TTCTAAAGAAAAGATAATAATTTTCACTAGTCATTTGCCTAATACAATTTTAGAACTCTC
AGAAAATATTTATTTGTTAAAAGATGGATGTTTTACAGATAAACGAAAAGCACAGTCATT
TAATCAAACCACGTTAGAAACATGGTTGTTAGAAAGTCAAAAAGAGGTGATACCTTATGA
AGAAAAATGATTTATTAGTAATGAGTGTAGTATATATTTTAACTTCAGTCATAATGTTCT
ACATTAATGGATTAAGTAAACAATTTTTTACATATGTAGTTGGTTTCCCAATTATTTATT
TTGGTTATATATGTCTAGTTAATCTTATAAAAAAAAGAAGTCGGAATAATTAAAAGTGAA
AAATAATTTGAAAATAGCTAGAGTTTCACTATCTATGACTCAAAAGGAGCTAGCAAATAA
AGTTGGAGTAACTAGACAAACAATATCTCTTATAGAAAAGGGTGTACATAACCCCTCTCT
ATCACTATGTAAAAATATTTGTTCGGTGTTGAATAAAAATTTGGATGAGATATTTGGAGA
GAAACCACAATAAAAGAGCTTATTGAAAGATAATCTAAAAGTCGACAATATATTTCTTCT
CAGAAACTGCTATTATTTTGAAAAGAAAACACACGTATTATAAATTTAAAATACCGAAAT
ATAGCATTATTAAATCAAAAATAGAATTAAAAAAGAAAATTAATCGAGAAAAGTATTAAA
TGTCATTTATTTGAATGTGTTAATTATGAAAGAAAAAGAGTAAGTGACGTTAAATATACA
TTGACTAAGCTAAGTTGACACGCTTAAAAGTCTGAATATTCTAATAAAATGCAAATAATC
CCCCGCACTTTATATAGTGGCGGGGGATTTATTATGGCGTTAAAATGCTCAAAGTATGGG
TGTGACTCTTAAATCATGGCAAAGCATCTAACACTTGATATGGTGCCGAGCCCTAACATA
GCACAATATAGTTAGTATGACAAAGTCATCTAACATAACACATCAGAAGTTGCCCGATTT
ATTCCAGACCATACAGTGATATAGTTGCACAACGCATGACTTTTATTTAGCAATAACTGG
TACTTCTGAAATAAGTTGCTTTGCATAGTCTGATTGCGGATGTTTGATAATATCTTCTGT
GTTATTCAGTTCAACGATTTCGCCATTTTTCATAACTGCAACTCGATCACATATTTCATT
GATAACACCCATGTCATGTGTGATGAATAAATAAGTGATGCCGAAGTCTAACTGTAATTG
TTTTAATAACTCGATGATATCTTTTTGAATTGAAACGTCTAAAGCTGACACTGCCTCGTC
GCAAACAATCACTTTAGGTTCTACAGCAAGTGCTCTCGCGATACTTACACGCTGGCGTTG
CCCACCAGATAATTCGTGTGGATAGCGATATAAGAAACTTTGATCTAGGCCAACTTTTTC
TAACAACGATACGACAGTTTTAATAATGTCATCATTATCTTTGACTTTCCCATGAATGAT
AAGTGGTCGTTTAATCACATCAATTACTTTAAATCTTGGATTAATAGATGCGAATGGATC
TTGGAAAATCATTTGTATCTCTTGTCGTAAAGATTTCAATTCATCATCTTTAAATAAACT
TAATGGTAATTCGTTATACCAAATAAAGCCTTCTGACACTTCCTTTAGACCGACGACCGT
CTTAGCTAATGTCGATTTCCCTGACCCTGATTCACCGACAATGCCTAATGTTTCGCCTTT
TCTAATAGCCAAGTTAATATCATTAACTGCTCGGTATAGGCTGCCACTCGGTGATGTGTA
ATCCACGCTCACGCGATCGAATTTTAATAAAATATCATTGTTTAACGGTCTTGGCGGACG
CGTTTGATGAATATCAGGAATCGCATCTATTAAGCGTTTCGTATAGGTATGTTGTGGCGA
TTTAAAAATACTTTCAACCGTGCCACTTTCAACGACACTTCCATCTTTCATTACAATCAC
ATCGTCGCAAAATTGATACACAGCACCTAAATCGTGAGTGATAAAAATAATAGACGTTTC
TGTGTACTCATAAAGGGACTTCATTAACTGCAGTAATTGATTTTGTGTACTGGCATCTAA
TGCCGTTGTTGGTTCATCTGCGATTAAAATTTGTGGCTTTAAAATCAATGCCATTGCTAT
CATGACACGTTGACGCATACCACCAGAAAGTTCATGCGGATAAGCATCAAATTGTCGAGT
TGCATGTTTTATACCTACTTTTTCTAAAATGTCTATTGTCATCGACTTTGCTTCAGATTT
AGATACACGTTTATGTTGAAATAGTACTTCTGTAATTTGTTTGCCAATCGTTAATCTTGG
ATTCAACGAAGAGAGTGGATCTTGAAAAATCATTGAAATATCCTTGCCTCGAATTTGTTG
TAACGCTGAAGTTGATAAATTAGTTAACGATTGCCCATTAAAAATAATTTCTCCTGTTAA
CGTGTGATCTGGATAATCTGGTAGTAGCCCTAAAATAGATTTAGCGGTAATACTTTTTCC
TGATCCTGATTCACCAACAATACCTAGGATATGTTTTTTTCGTAATTCGAAAGAGACGTT
TTTTACCGCTTGAACTGTAGTTTCATCATAATTGAATTGTACATTCAGACTGTTGACTTC
TAATAAATTTGACATGATGTTGTGCCTCCCTATTCACAAATGTGTAAATTTATTCTATAC
TTTTTATATCATAGTAATCTACTCAAGATTATTTTACAAGGAGTGATTATCATAATTACT
TATTTAGAATCTTTTAAGTCGTTGTATCACAAGGCATTTTACAAGTTTGTATTATCGGTA
TTAAGCTTGCCAATATTTTTATATGCAGTGATAAAGTTTTTCTTTTCTGCTAAGAGAAAA
GATTTTTACGCTAATAATTCTGAAATTTCAGAAATTGAACAGGCGTTACATCAAAAATAT
AAATATTTATCGCAGCAAAAGTCATCCACACAAATACATAAAGAAGCATTAAAAATATTC
AAGGCACAAAGTTCTAATACGAATTCAAAGAATATTGAACAAGCACATTTTTCAACATAC
TTTGAAAATGTATTATTTCATAAGTTCATCATTATCAAAGTGATATTGGCCTTGCCGATG
TTCATCTTATTGACTATTTATTTACAGCCATTAGTTAGATATATTTTTGAGCGAATTGTC
ATGGCTGTGATTGTCATCATTGGTGTTATTGTCAGTGTGTTTACCATTCTGTATTTTTCA
CCGCTTGATGCGGCTTATAGCATACTGGGACAAAATGCAACAAAGGCACAGATACATCAA
TTCAATGTATTACATCATCTTAACGATCCTTATTTTATTCAATTGTGGGATACCATCAAG
GGTGTTTTTACTTTTGACTTAGGTACGACTTACAAAGGGAATGAGGTTGTGACTAAAGCA
GTTGGCGAAAGAATTCCAATTACAATAATTGTCGCAGTATTAGCGCTAATTGTGGCATTA
ATTATTGCGATACCAATTGGAATTATCAGTGCGATGAAGCGAAATAGTTGGCTTGATATC
ACGTTAATGATAATTGCATTAATTGGTTTATCTATTCCAAGTTTCTGGCAAGGGCTATTA
TTCATTTTAGCGTTCTCATTGAAATTGGATATTTTACCACCATCTTATATGCCAGAACAT
CCAATATCGTTGATTTTACCTGTACTTGTCATTGGAACAAGTATTGCTGCTTCTATCACG
CGTATGACAAGGTCTTCTGTACTTGAAGTAATGCGCAGCGATTATGTTTTAACTGCTTAT
GCAAAAGGATTATCGACGACACAAGTAGTTATTAAACATATTTTGAAAAATGCCATTATT
CCAATTGTAACGCTAGTTGGTCTTCTAGTGGCAGAGTTACTAGGCGGTTCAGCAGTGACG
GAACAAGTATTTAACATTAATGGTATCGGTCGTTATATCGTCCAAAAACAACTAATACCT
GATATTCCAGCAGTCATGGGTGGGGTCGTATATATATCAATTGTAATATCTTTATCAAAC
TTAATTATTGATATATTTTATGCTTTAATCGATCCAAAATTACGTAGTGAAATTAACGAA
AGGAAGTGAGGCATATGGTAAAACTTACAACAAAGATAGCTTCCTTAAAACTATTCGCAA
GTTATGCTATTGCAACTTATATTTTAGTTATATTAACGAGTGCATTAAATCTTTTTAAAG
GTTATGTGGCCGATACGTTCTATATTGCTGAAACATTACTAATCGTTTTAACCATCATTT
TAATTATCATTTTAACAACGGAACAAACATGGAAGCATCATGACCTATGGCGACGTATCG
TCGAAGTGTTGTTATTGTTGATGACATTAACAGGCAACGTATTTACATTATTAATGTTTG
TAAGTATTAGACGTTACCAACGTACATCGCAAATACATAGTTATAACGGGTGGGAATCGT
TTATACGAAAAACTACTAGACATCGTATTGCGATTATCGGGTTACTTATTTTAGTCTACA
TGCTGACATTATCAATTGTGTCACAATTTACATTTGATACGACATTGGCTACTAAAAATC
AGTTCAATGCACTGTTACATGGACCGAGTCTAGCCTATCCGTTTGGTACTGATGATTTCG
GTAGAGACTTATTTACACGCGTAGTTGTCGGAACGAAACTGACATTTTCAATTTCAATTA
TTTCAGTAGTTATTGCAGTTATTTTTGGTGTGTTACTAGGCACTATCGCAGGTTATTTTA
ATCATATTGATAATTTAATAATGCGAATTTTAGATGTAGTGTTTGCAATTCCATCATTAT
TGTTAGCGGTGGCAATTATTGCATCATTTGGAGCAAGTATTCCAAATTTAATTATTGCAT
TAAGTATCGGTAATATACCATCATTTGCACGGACAATGCGTGCCAGTGTTTTAGAAATTA
AACGCATGGAATATGTAGATGCAGCACGTATCACTGGTGAAAACACTTGGAATATCATAT
GGCGTTATATTTTACCAAATGCGATTGCGCCCATGATTGTACGTTTTTCATTAAATATAG
GTGTGGTTGTATTAACAACAAGTAGTTTAAGTTTCCTAGGACTTGGTGTTGCACCTGATG
TAGCTGAATGGGGCAACATTTTACGTACCGGTAGTAACTACTTGGAAACGCACAGTAATT
TAGCTATTGTACCTGGTATTTGTATTATGTTTGTCGTTTTAGCATTTAATTTTATAGGTG
ATGCAGTGCGTGATGCACTAGATCCAAGAATTCATTAAAAAGGTAGGGATAGATGTGAAA
AGAATCATTAGTATCGCAATTATAGTTTTAGCGTTGGTATTAAATGGTTGTGGTGTCCCT
ACGAAATCAGAAGTGGCTCAAAAGTCATCGAAAGTTGAAGTGAAAGGCGAGCGACCAACG
ATACATTTCCTAGGACAAGCAAGTTATGAAAATGATATGAATATCGTCAAAGATCAATTG
GAAAATGCAGGATTTAACGTGAAGATGAATATCCAACCAGATTATGGTAGCTATCGTACA
CAACGTCAAGCCGGCAATTATGATATCCAAATCGATGACTGGATGACAGTATTCGGTGAC
CCGAACTATGCTATGACGGCATTATTTAGTTCTACAGGATCAAATAGTTTATTGAAAGAT
AAACATGTAGACCAGTTGTTAAATAAAGCTTCTACTCAAAATGAAGCAGATGTTAAACAA
ACATATAAGCAAATTGAAGATGAAGTTGTATTTGATAAAGGGTATATGGTGCCTTTATAT
GGATCAAAAAAGAATTTAGTATATGACAATAAAGTGTTAGATAAAAATAGTGTTGGATTG
CCAAATTCACGTGCATTAATATGGCAACAATTTGATTACAACAATAGTAGAGAACGAGAT
ACGCGGCCACTTGTGATGACACAACAAGATGGTGAAATTCCTACATTGGATCCAATACGT
TCAATTGCGCCGTCAGTATATTCAATTAATATGAATATGTACACAAGGTTATTATTATTA
GATGAAAATGACCACTTAACAACGAAAGGTTCGTTAAGTCGTGATTATGCTGTGAATAAG
GACAATAAAGCGTTTTATTTCTTGTTAAGAGATGATGATTATTTTGCGAAAGTGGTCAAT
GGACAAGCACGTAATACTGGAGAGCGTGTATCGGCTGAAGATGTTAAGTTTTCTTTAGAT
AGAGCACGTGATAAAAAGTCTGTGCCTAACAATAATACTTATAATATGCACAAACATATA
AATGACATCAAGATATTAAAAGATGAGGACATCGATCAGTTGCGTAAAGAGAAAGACAAG
GACGATAAATCCATCTATGATAAGTTGATTAAAGCTTATAACGTCAAATCGTTAACGACA
GATGGTCAAAGAGTAAATAATAAAGACGGTATTTATCAAATTGTTAAAATTACGACAGAT
CAATCGATGCCTCGAGAGGTAAATTACTTAACACACTCTTCGGCAGGCATTTTATCTAAA
AAATTTGTTAATCAAGTAAATCAAGAATATCCAAAAGGATATGGGGATAGCAGTACAATT
CCTGCAAATTCAGATGGAAAAAATGCGCTTTATGCAAGTGGCGCATACATTATGACACAG
AAAAATGCATATCAAGCAACGTTTCAACGTAATCCAGGATTCAACGAAACAGAAAAAGGT
AGTTATGGACCAGTTAAAATTAAAAATATTACATTGAAGTTTAATGGTGACCCGAATAAT
GCATTGTCAGAACTTAGAAATCATTCAATTGATATGTTGGCAGATGTGAATCAAAAACAT
TTTGATTTAATTAAGTCGGATAAAAATTTAAGCATTATTCGCAAAAATGGACGCAAGTCA
GTCTTTTTAATGCTAAATATTAAAAAAGGTATATTTAAGACGCATCCAAACTTGAGACAA
GCAGTAGTTAATGCGATAGATCAGGATCAATTTATTAAGTTTTATCGTGGCGATAAATTT
AAAATTGCATCACCGATTACACCACTTGTCGATACTGGTAACGAGCAACGTCAAGATTTA
GAAAAAGTAGAAAAAGCCATTAATCAATAATGTTTTAAATATTTAACAGAAAGTAGGAGG
ATATAGTATGATCATTAACTTAAATGACAAACAGACAAAAACATCTAAAGAAGGGTTAAT
TTCCGTATCACATCCTCTTGCGGCTAAAATTGGTAAGGATGTATTAGATCAAGGTGGCAA
CGCCATGGATGCAGTGATTGCAATTCAACTGGCATTGAATGTGGTAGAACCATTTGCATC
AGGTATTGGTGATGGCGGGTACTTGCTATATTATGAGCAAAGTACTGGCAGTATAACTGC
GTTTGATGCGCGTGAGACAGCCCCTGCACATGTAGACAAACAATTTTATCTAGATGATTC
AGGCGAATATAAATCATTTTTTGATATGACTACACATGGTAAAACTGTTGCTGTGCCAGC
AATTCCAAAGCTGTTTGATTATATTCACAAGCGTTATGCTAAATTGTCATTGGAAGATTT
AATTAATCCTGCAATTGAACTAGCCATTGAAGGTCATTCAGCCAATTGGGCTACTGAAAA
ATATTCGCGCCAGCAACACGCACGATTGACAAAGTATCACGAAACGGCACAAGTATTTAC
GCATGAAAATCAATATTGGCGTGAAGGTGATTGGATTGTACAACCCGAATTAGGCAAGAC
ATTTCAAATATTAAGAGAACAAGGGTTTAATGCATTTTATAAAGGTGACATTGCGAAACA
ACTAGTTAATGTTGTTAAAGAATGTGGTGGAACAATCACTTTAGAGGATCTAGCCAATTA
TGACATTCAGATTAAAGCGCCAATCAGTGCAACATTTAAAGACTATGACATTTATTCAAT
GGGACCATCTAGTTCTGGCGGTATCACGGTAATTCAAATATTGAAGTTATTAGAACATGT
CGATTTACCATCTATGGGTCCAAGATCTGTTGATTACTTGCATCATTTGATACAAGCGAT
GCATTTAGCATATAGTGATCGCGCGCAATACTTGGCGGATGATAATTTTCATGAGGTGCC
TGTACAGTCATTAATTGATGACGATTATTTAAAAGCACGCAGTAAGCTCATTGATAGCAA
TAAAGCAAATATTGATATAGAGCATGGTGTTGTGTCTGATTGCATTAGTCATACAGACGT
TGAAGAAAATCATACCGAAACAACTCATTTTTGTGTGATTGATAAGGAAGGTAATATTGC
TTCATTTACGACATCAATTGGTATGATTTACGGATCTGGTATCACGATTCCAGGCTACGG
CGTGTTATTGAATACCACAATGGATGGTTTTGATGTTGTGGCGGGTGGGATCAATGAAAT
TGCACCTTATAAACGACCACTAAGTAATATGGCTCCAACGATTGTGATGCATCACGGGAA
GCCAATATTAACAGTAGGTGCACCTGGTGCTATAAGTATCATTGCTAGTGTTGCGCAAAC
ATTAATCAATGTATTAGTGTTTGGCATGGATATTCAGCAGGCTATAGATGAACCTAGAAT
TTATAGTAGCCATCCTAATCGCATTGAATGGGAGCCTCAATTTTCACAATCTACAATATT
AGCATTGATTGCACGTGGACATGCAATGGAACATAAACCAGATGCCTATATTGGAGATGT
ACATGGACTACAAGTTGACCCAACAACGTATGAAGCTTCGGGTGGCAGTGATGATACTAG
AGAAGGCACCGTAATGGGTGCGAGGTGTTAGTGATTAGAAAACAGCCATTACCATATCGG
CAAATGTATGATAGTGACGGCTTTCGTGTATATTTCAATGATGTGCAGTTACCTCTATTG
GCAGATCAAGTGCGATGGATGCATGACAAATATTGGGTTGATGAAAGTGTCGTTAGAATC
ATCTTCTCTGAAGTTAGTGCACATATTGAAGATTTAAGAAGTTATGAAAACGCAGGAGAA
AACTATATAGATATTGCCTGGTTAGCACGGAAATATGCTTATCAAGTGGCATTGAAAGAT
GACGGTTTATACTTAACTGATGATACATATACTTCAGTGAAACGGAACACAAATGCATAC
TATAGATATGATCGAGATAGTATCACAAGATAGTTTATACGCTTGATATGAAGTTTGTAG
TGGATAAGGGCTTTTATTGAATAAAAGGATTCGATTTCGAACTTTAGCGTGACGCTTGAG
TGTAGTAATGTTGGAAATGCTATACGAAACGCTAGTCACCTTTGTAAAATATACAACACC
TCACAAATTCGTTTTTGATGTACATCACAATAGTTAGTCTAAAATCTAGCGTGATGTGGT
TTGGTACAGTTGAACGAGTTATGTGAGGTGTTTTTATAATATAGGATTTTAATAGATGAT
TTGGATGTTTCTATAATTACAGCATAAGTATTAATGTTCGCTACTAAGTTTAACCAGAAG
TTTTTATGTGCTTTCATACTTTCATACCTACTCTCAAAATATATCATCAACACTATAATA
TGGTTTAAAAATATTTACATCATAACTAAAGTGAATGTCAAAATTTAAATTTGTAAAAAC
AATAGATGTATATAAAAGGTTGAAAAGGATTGTAAGAAAATCAAAAAACACTGTATGACG
TTTGATTAGTCACACAGTGTAGATAACAATTAAAATGTTGTTGCCAATTTTTCAGCATTA
TTAATACTAGTTGCTTTAATTTCTTCAGTTTTATGCGGTTCGGCATTGTGTCCTTCAATA
ATGATTGTTTCATATGATGGCACACCTAAGAATGTCATAATTGTTCTTAAATAACGGTCG
CCCATTTCGAAATTAGCAGCGGGACCTTCAGTATAATATCCACCACGTGATTGAATGTGT
AATACTTTTTTGTCAGTTAGTAAACCTTGTGGTCCTTCAGCAGAATATTTAAAAGTTTTA
CCTGCAATTGAAATAGCATCAATATATGCTTTAACTACAGGTGGGAAAGAAAGGTTCCAC
ATAGGCGTTACAAATACATATTTATCTGCACTTAAAAATTCTTCTAAAATGTCACTCAAT
CTTGAAACTTTCATTTGTTCATCATCAGTTAACGTTTCGCCATTACTCATTTTTCCCCAA
CCAGTTAATACATCTTTGTCAATAACTGGAATATAAGTTTCAAATAAATCAATATGTTTC
ACTTCATCATCAGGATGTTGTTGTTGATATGTTTCGATAAATGCTTTACCAGCCGCCATA
GAATTTGATACCAGTTCATTAAAAGGGTGTGCTGTAATATATAATACTTTTGCCATTTGA
AAATTCTCCTCTGTTTCTGTTATTTTCTTAAGTATAATTATTATACTCAATATAAAATTT
AATATCAATCAAAATATTCAAATTACCATCATTTTCTTCATCTATATTTGGCAGTACTAC
TAAAGTATGAGTGCATTTAATTATGAAATAGTTGATTTAGAATATATACTTAATACCCAA
AATATATGAAGGATGGATGCCACTATGACAAAGCGACCAAAACGTATTTTGGCAACAATT
ATCATTTTTCTTTCACTATTATTTACAATTATTTATATAGATGACATTCAAAAATGGTTT
AACCAATATACCGATAAATTGACACAAAATCATAAAGGACAAGGACACTCAAAATGGGAA
GACTTTTTTAGAGGGAGTCGGATTACTGAGACTTTTGGTAAATATCAGCATTCACCATTT
GATGGTAAGCATTATGGCATTGATTTTGCATTGCCAAAAGGTACACCAATTAAAGCGCCG
ACGAATGGTAAAGTAACACGTATCTTTAATAATAAATTAGGCGGCAAGGTATTACAGATT
GCCGAAGACAATGGAGAGTATCACCAGTGGTATCTACACTTAGACAAATATAATGTCAAA
ATAGGTGATCGAGTCAAAGCAGGTGATATTATTGCATATTCAGGCAATACAGGTAAACAA
ACGACAGGCGCACATTTACATTTTCAAAGAATGAAGGGTGGCGTAGGTAATGCATATGCA
GAAGATCCAAAACCGTTTATCGATCAGTTACCTGATGGGGAACGTAGCCTATATGATTTG
TAGTTATAGAAGAGTGCCCGCAGTCTAAAAAATTAAGCAATCATTGTGTGAGTATGATAC
TTACATAATGGTTGCTTTTTTCAATGAAAATCGAAATGCTAAGGCATACTTGTTTGATTT
AGATATTACTTAAAATGTAAGACAAGGTTGTTAGCATTGGCAGTGAAATTTCGCACGTAA
AAAATCATTATTGTCACACTAAAAATAGTTGCGTGCTATATCAATTTTCTGTATAAAAGT
TTAATTCTGACAGTAATGTAAACGTTTACAATTTATGATTGACATTAATAATGAGTGACT
ATATGATTTATGTAAGTATTTGTGCAAACGTTTTCACGAAGCGTATTGCACAATCAAACT
GTAAACAAAGTATGGGAGGCATAACATGGCAGAACTAAAGTTAGAGCATATTAAAAAGAC
GTATGATAACAACAATACTGTAGTGAAAGATTTTAATCTACATATTACTGACAAAGAATT
CATTGTATTTGTTGGACCATCGGGATGTGGTAAATCAACAACATTACGAATGGTTGCTGG
ACTAGAGTCTATCACATCTGGAGATTTTTATATTGATGGGGAACGCATGAACGATGTTGA
ACCAAAGAATAGAGATATTGCGATGGTATTTCAAAACTATGCATTATATCCACATATGAC
TGTTTTTGAAAATATGGCATTTGGGCTAAAGCTACGTAAAGTAAATAAAAAAGAGATTGA
ACAAAAAGTTAATGAAGCAGCTGAAATATTAGGATTAACTGAGTATCTTGGTCGTAAACC
AAAAGCGTTATCTGGTGGACAGCGTCAACGTGTTGCTTTGGGCAGAGCTATTGTTAGGGA
TGCGAAAGTCTTTTTAATGGATGAACCATTATCGAATCTTGATGCGAAGCTTCGAGTACA
AATGCGCACAGAAATATTGAAATTACATAAGCGACTTAATACTACGACAATTTATGTTAC
GCATGATCAAACTGAAGCATTGACGATGGCTAGTCGAATTGTTGTTTTGAAAGATGGCGA
CATTATGCAAGTCGGCACACCTAGAGAAATATATGATGCCCCTAATTGCATATTTGTGGC
GCAATTTATCGGCTCACCAGCAATGAATATGTTGAATGCTACAGTTGAAATGGACGGATT
GAAGGTAGGAACACACCATTTTAAATTACATAATAAAAGATTTGAAAAGTTAAAAGCTGC
TGGCTACTTAGACAAGGAAATTATTTTAGGTATTCGAGCTGAAGACATTCATGAAGAACC
AATATTTATTCAAACTTCTCCAGAGACACAATTTGAATCTGAAGTAGTTGTATCCGAACT
GTTAGGTTCAGAAATTATGGTACATAGCACATTCCAAGGAATGGAATTGATTTCTAAATT
AGATTCAAGAACACAAGTGATGGCGAACGACAAGATTACACTAGCATTTGATATGAATAA
GTGTCACTTTTTTGATGAAAAAACAGGAAATCGTATCGTCTAAGGGGGAGTATTCATGTC
TAAAATTTTAAAATGTATCACGTTAGCCGTGGTAATGTTATTAATCGTAACTGCATGTGG
CCCTAATCGTTCGAAAGAAGATATTGATAAAGCATTGAATAAAGATAATTCTAAAGACAA
GCCTAACCAACTTACGATGTGGGTGGATGGCGACAAGCAAATGGCGTTTTATAAAAAAAT
TACAGATCAATATACTAAAAAAACTGGCATAAAAGTAAAGCTTGTAAATATTGGTCAAAA
TGATCAACTAGAAAATATTTCGCTAGACGCTCCTGCTGGAAAAGGTCCAGATATCTTTTT
CTTAGCACATGATAATACTGGAAGTGCCTATCTACAAGGCTTAGCTGCTGAAATCAAATT
ATCAAAAGATGAGTTGAAAGGTTTCAATAAGCAAGCACTTAAAGCGATGAATTATGACAA
TAAGCAACTAGCATTGCCAGCTATCGTTGAAACAACCGCACTTTTTTATAATAAAAAATT
AGTGAAAAATGCACCGCAAACGTTAGAAGAAGTTGAAGCTAATGCTGCCAAGCTAACTGA
TAGTAAAAAGAAACAATACGGTATGTTATTTGATGCTAAAAATTTCTATTTTAATTATCC
GTTTTTATTCGGCAATGATGATTATATTTTCAAGAAAAATGGCAGTGAATATGATATTCA
TCAGCTAGGACTAAATTCAAAACATGTCGTCAAGAATGCTGAACGATTACAAAAATGGTA
CGACAAAGGGTATCTTCCTAAGGCAGCAACACATGATGTCATGATTGGTCTTTTTAAAGA
AGGAAAAGTAGGACAATTTGTCACTGGACCATGGAACATTAATGAATATCAAGAAACGTT
TGGTAAAGATTTAGGAGTAACAACATTGCCTACAGATGGTGGCAAACCTATGAAACCATT
TCTCGGTGTACGTGGTTGGTATTTATCTGAATATAGTAAACATAAGTATTGGGCTAAAGA
TTTAATGCTGTATATCACTAGTAAAGATACATTACAAAAATATACAGATGAAATGAGCGA
AATTACTGGACGTGTTGACGTGAAATCATCTAATCCAAATTTAAAAGTGTTTGAAAAGCA
AGCACGTCATGCTGAACCGATGCCTAATATTCCTGAAATGCGACAAGTTTGGGAACCGAT
GGGCAATGCAAGCATATTTATCTCAAATGGTAAGAATCCTAAACAAGCGTTAGATGAGGC
GACGAATGATATAACGCAAAATATTAAGATTCTTCATCCGTCACAAAATGATAAGAAAGG
AGATTAGTTATGACGAAACGTAACCCTAAATTAGCGGCATTATTATCTGTTATACCTGGT
TTGGGACAGTTTTATAATAAAAGACCCATTAAAGGTACGATATTTTTTATCTTTTTCATC
AGTTTTATTTCTGTATTTTATAGCTTTTTAAATATTGGTTTTTGGGGATTGTTCACATTA
GGGACAGTACCTAAGTTAGACGATTCTCGTGTCTTACTTGCACAAGGCATTATTTCTATC
TTACTCGTTGCTTTTGCAATCATGCTATATATCATTAATATTTTAGATGCATATCGTAAT
GCTGAACGATTTAATCGCAATGAGGAAATAAAGGATCCGAAGGCACGTATGGTTGCAACA
TGGGACAAGACGTTCCCATACTTACTAATCTCACCAGGTACATTCTTATTGATATTTGTA
GTTGTATTTCCATTAATATTTATGTTTGGAGTAGCATTTACAAACTACAATTTATACAAC
GCGCCTCCGAGACACACATTAGAATGGGTTGGTTTAGATAACTTTAAAACGTTATTCACA
ATTGGCGTTTGGCGTAAAACATTTTTCAGTGTTATTACTTGGACATTAGTATGGACGCTT
GTTGCAACGACACTTCAAATTGCATTAGGGCTGTTTTTGGCAATTATTGTAAATCACCCT
GTCGTCAAAGGTAAGAAATTTATCCGTACTGTGTTAATCCTACCTTGGGCTGTACCATCA
TTTGTGACAATTTTAATATTTGTAGCGTTATTTAATGATGAATTTGGTGCGATAAATAAT
GATATATTGCAACCTTTATTAGGTGTTGCACCAGCATGGTTAAGTGATCCATTTTGGGCA
AAAGTGGCATTAATTGGCATTCAAGTATGGCTTGGTTTCCCATTTGTCTTTGCACTGTTC
ACTGGTGTACTGCAAAGTATTTCATCAGATTGGTACGAAGCAGCAGATATGGATGGTGCG
TCTAGTTGGCAAAAGTTTAGAAACATCACATTCCCGCATGTCATTTACGCCACAGCGCCA
TTGTTAATTATGCAATATGCAGGTAATTTCAATAATTTTAATCTTATTTATCTATTTAAT
AAAGGTGGTCCACCAGTGTCAGGGCAGAATGCTGGTAGTACAGATATCTTGATATCTTGG
GTGTATAATCTGACATTTGAGTTTAACAACTTTAACATGGGTGCAGTTGTGTCATTAATT
ATTGGATTTATTGTTGCTATTGTCGCATTTATTCAATTCAGACGTACAAGTACGTTTAAA
GATGAGGGAGGTTTATAAGATGACAAAGAAGAAAAACATATTAAAAGTAATCGGTATTTA
CAGTTTTATAGCGATGATGTTTGTCATCATTTTATATCCACTACTGTGGACATTTGGCAT
TTCCCTTAATCCAGGTACGAACTTGTATGGTGCCAAAATGATACCAGACAATGCAACATT
TAAAAATTATGCATTCTTACTATTCGATGACAGTAGTCAATACCTGACTTGGTATAAAAA
TACGCTTATCGTAGCATCTGCAAATGCACTGTTTAGTGTGATATTTGTCACGTTAACAGC
ATATGCTTTTTCTAGATATCGCTTTGTTGGTCGTAAATACGGGCTGATTACATTTTTGAT
TTTACAAATGTTCCCTGTATTAATGGCAATGGTCGCAATCTATATTTTGCTAAATACAAT
TGGATTATTAGATTCTTTATTTGGACTAACACTTGTATATATTGGTGGGTCAATACCGAT
GAATGCCTTTTTAGTGAAAGGTTACTTCGATACGATTCCAAAAGAACTTGATGAATCTGC
CAAAATTGATGGTGCTGGCCATATGCGTATTTTCTTACAAATTATGCTTCCATTAGCTAA
GCCGATTTTAGCAGTTGTTGCTTTGTTCAATTTTATGGGGCCATTTATGGACTTTATATT
ATCTAAAATACTATTAAGAAGTCCTGAAAAATTCACATTAGCAGTTGGATTGTTCAACTT
TATTAATGATAAGTATGCAAATAATTTCACAGTGTTTGCAGCAGGGGCAATTATGATTGC
AGTACCTATAGCAATCGTATTCTTGTTCTTGCAACGCTATTTAGTATCAGGTTTAACAAC
AGGTGCGACAAAAGGTTAGTTTGAAATTAGGAGCGGGGCAGAAATAATAAAGAACCACTA
ATGAATTTATTGTGTAGTGGCTCTTACAAATTAGCCACAGCTAATATGTATCTAAAAATA
GGAGGGAGTGGGACAGAAATAATATTTTCGCAAAATTTATTTCGTCGTCCAACCCCAACT
TGCATTGTCTGTAGAATTTGGGAATCCAATTTCTCTGTGTTGGGGCCCCGCCAATATAAC
ATTGTAGAGCCTAGAACGTTGATTGATGTTTAAGGCTCGACATACGCACTAATGACGATA
AAGATTTAAAGGAGGACGTTATGATGACGATTAAAGTTGGAATCATTGGGTGTGGTGGTA
TTGCGAATGGCAAGCACATGCCAAGTTTACAAAAAGTTGAAAATGTTGAAATGACCGCAT
TTTGTGACGTAGACATTTCGAAAGCAGCGTGTGCGGCAGAGGCATACGGTACTGACAATG
CAAAGGTTTATGATGATTACAAAGCATTGTTAAAAGATGACACGATTGATGTTATCCATG
TTTGTACGCCAAATGACTCGCATTGTGAAATTACTGTAGCAGGGTTGCATGCCGGTAAAC
ATGTGATGTGTGAAAAACCAATGGCTAAAACGACAGCAGAAGCTCAAAAAATGATAGATA
CAGCTAAATCAACAGGTAAAAAATTAACAATAGGTTATCAAAACCGCTTCAGACCAGATA
GTCAATTTTTATATAAATCAGCGCAACGTGGCGACTTAGGTGACATTTATTTCGGAAAGG
CACATGCTATTCGTCGTCGAGCAGTACCAACATGGGGTGTCTTTCTAGACGAAGAAGCTC
AAGGTGGAGGACCATTAATCGATATCGGTACACACGCTTTAGATTTAACGTTATGGATGA
TGGATAATTATGAACCAGAATCAGTGATGGGTTCAACATTCCATAAATTAAATAAACAGC
ATGATGCGGCAAACGCTTGGGGTTCATGGAATCCAGATGAATTTACAGTTGAAGATTCTG
CGTTTGGCTTTATTAAAATGAAGAATGGAGCGACGATCATTTTAGAATCCGCTTGGGCGA
TTAATTCTTTAGAAGTGGATGAGGCAAAATGCTCATTATCAGGAACGAAAGCAGGTGCTG
ATATGAAAGATGGTCTACGTATTCATGGTGAAGATATGGGCACACTTTATACCAAACACG
TTGAATTGGAAAACAAAGGCGTCGACTTTTATGAAGGTAATGAAGTGGATGAAGCTGAAG
AAGAAGCAAAAGCTTGGATTGATGCAGTTGTAAATGATACTGAACCAGTTGTGAAACCGG
AACAAGCAATGGTAGTTACAAAAATTCTTGAAGCGATTTATCAGTCTGCAAAATCAGGCA
AAGCAATTTACTTTGAATAACATCATACGGTAAGGAGGCACATCATGACAAAATTAAAAG
TTGGTGTGATAGGTGTTGGTGGTATTGCACAAGACCGTCATATTCCAGCATTGCTGAAAC
TCAAAGATACAGTCTCGTTAGTTGCAGTACAAGATATTAATACAGTGCAGATGATTGATG
TTGCGAAGCGCTTTAATATACCTCATACAGTTGAGACACCTAGCGAGCTGTTTAAACTTG
TTGATGCGGTGGTCATTTGTACACCTAATAAATTCCATGCTGATCTTTCTATAGAAGCAT
TGAACCATGGTGTCCATGTCTTATGCGAAAAGCCAATGGCAATGACGACAGAAGAGTGTG
ATCGCATGATTGAAGCGGCTAATAAAAATCACAAGTTATTAACAGTTGCTTATCATTATC
GTCACACAGATGTGGCAATGACTGCTAAAAAAGCAATTGAATCAGGTGTGGTTGGTAGAC
CTTTAGTAGCACGTGTACAAGCGATGCGTAGGCGTAAAGTGCCTGGGTGGGGTGTTTTTA
CCAATAAAGCATTGCAAGGTGGCGGTAGTTTAATCGATTATGGTTGCCACTTGTTAGACT
TATCTTTGTGGCTACTAGGTAAAGATATGGTGCCGCATGAAGTGCTAGGAAAAACATATA
ATCAATTGAGCAAACAACCGAATCAAATTAATGATTGGGGAACATTTGATCACACTAAAT
TTGATGTCGATGATCATGTTACTAGTTATATGACATTTGCCAATCGAGCAAGCATGCAGT
TTGAATGTTCGTGGTCTGCAAATATAAAGGAAGATAAGGTACACGTTAGTTTATCAGGCG
AAGATGGCGGTATTAATTTATTTCCATTTGAAATATATGAGCCCCGCTTTGGAACTATTT
TTGAAAGCAAAGCTAATGTTGAGCATAACGAAGACATTGCTGGTGAGAGACAGGCGCGTA
ACTTTGTCAATGCGTGTTTAGGGATAGAAGAGATTGTGGTGAAACCGGAAGAAGCACGCA
ATGTAAATGCCCTTATAGAAGCGATTTATCGTAGCGATCTTGATAACAAGAGCATACAAC
TTTAATGATTATTATATATAATACAAAATTCTCAATATAAAAAGAAGGAGTGCTTTTCAA
TGAAAATAGGTGTATTTTCAGTATTATTTTACGATAAAAATTTTGAAGATATGTTAGATT
ATGTCGCAGAATCTGGATTGGATATGATTGAAGTTGGAACAGGTGGTAACCCAGGAGATA
AATTTTGTAAGTTAGATGAGTTGTTAGAAAATGAAGATAAGCGACAAGCATTTATGAAGT
CAATCACAGACAGAGGCTTACAAATAAGTGGTTTCAGTTGTCATAACAATCCAATTTCTC
CAGATCCGACAGAAGCGAAAGAAGCGGATGAAACGTTACGTAAAACAATCCGTTTAGCAA
ATCTATTAGACGTGCCAGTTGTTAATACATTTTCTGGCATTGCAGGATCAGATGATACTG
CTAAAAAGCCTAATTGGCCTGTTACACCTTGGCCAACAGCCTACTCTGAAATTTATGATT
ATCAGTGGAATGAAAAGTTGATACCATATTGGCAAGATTTAGCTGAGTTTGCAAAAGAGC
AAGATGTAAAAATTGCCATAGAGTTGCATGCAGGATTTTTAGTTCATACACCATATACGA
TGTTGAAGTTACGTGAAGCTACAAATGAATATATCGGTGCTAACTTAGATCCTAGTCATT
TATGGTGGCAAGGTATTGACCCAATTGCTGCGATTCGCATATTAGGCCAAGCAAATGCAA
TTCATCACTTCCATGCTAAAGATACGTATATTAATCAAGAAAATGTAAATATGTATGGTC
TAACTGATATGCAACCATATGGTAACGTTGCAACAAGAGCATGGACATTCCGTACAGTTG
GTTATGGACATAGTCCATATGTATGGGCAGATATCATAAGTCAACTTATTATTAATGGAT
ATGATTATGTATTAAGTATTGAACATGAAGATCCTATTATGTCAGTAGAAGAAGGTTTCC
AAAAAGCTTGTCAAACTTTGAAATCTGTTAATATTTACGACAAGCCAGCAGACATGTGGT
GGGCATAATACGAACTCGAGGTTAGTCTGAAGTTTGTCTGAAGTAAGACTGGTGACAGTG
TTGAATAAATGCATATGTCGCCAAGCCATTGCCAAAAATTTCACACCTTAAATCAAGTTC
ATTGTTTGTAAAGAAGGTGTACTTTATATAAGTATATAGCGATGGTCATACCCATTCACA
GTAACAATCCGAATCATTGAAAAGAGTATATAAGCTTTTCAATGGTGAGGTATATGATAA
TAAAAAAAGCCTGTTGTCACAATGGTCATAGACACGACATACTTTAAAGGTTTCTGAATA
TAATATTTCAGAACGCACTTTAAAGATGGACGTCGATGGCGACTAATGTGATGACAGGCT
TTCATTTTTAAATATTCATTAATTTCTCTTCTTGTTTAATACGTACATATAAGAAATACG
CATACGGTACTAATAAAATAGTTGTATATGTTGCGTGTGTTAATAATAATACACCGATTA
ATTCAGGAATGATGTTTAAGAAGTAATTTGGGTGTTTTGTAATTTTATATAATCCAGATT
TAATAATAGGATGGTTAGGTAAAATGAATAATTTTAATGTCCAAATACCACCTAAAGTTT
TAATAACCATAAATAACATAATATAAGCAAAGATTAATATAACTAAGCCAATACCATTTG
CAAAGCTAAATGTATCTTTATTAATAAATGCCTCTACACCAGCCAATACATAAATTAAAA
CGTGTGTTATTGCTAAAAACTTCGAATTTTTAACGCCATATTCAACTGCACCGTCTGCTT
TTAATTGTTTTGAGTGATTAATAGATATCTTTAAGCTGACAAGTCTGATACAGAAAAAGA
TAAGTAATATAGATAGAATCATGATGTCCTCCGTCATTATGTCATATGTATAAGCGTTGA
TTTTGACAACATAAAGTATTTTATAGATAAAACTTGTCAAATACTATTAACTATTTATTA
ATTTTAGTACATAAATATGTTTCTAAGTATGTGTTTATGTTCAGTATTTTGGATAATTCA
ATAATTTTAAGGATATTAAGCGCTTACACCGACGTGATATATTTGGCTTAACGAAAATGA
TTGAGGTGACAGAGATGAACTTTTTTGATATCCATAAGATTCCGAACAAAGGCATTCCAT
TATCGGTACAACGTAAATTATGGCTTAGAAACTTCATGCAAGCTTTCTTCGTAGTGTTCT
TTGTTTATATGGCTATGTATTTAATTCGAAACAACTTTAAGGCGGCACAACCGTTTTTAA
AAGAGGAAATTGGATTATCTACATTAGAACTTGGTTATATCGGATTAGCATTTAGTATCA
CGTACGGTTTAGGGAAAACATTACTTGGATATTTTGTCGATGGACGTAACACAAAACGTA
TTATCTCATTCTTACTTATCTTATCTGCGATTACAGTTTTAATTATGGGATTTGTGTTAA
GTTACTTTGGTTCTGTAATGGGATTATTAATTGTACTTTGGGGACTTAATGGGGTGTTCC
AATCAGTTGGTGGACCTGCAAGTTATTCAACGATTTCAAGATGGGCGCCAAGAACGAAAC
GTGGCCGATACTTAGGGTTCTGGAATACATCACATAATATCGGTGGTGCCATTGCAGGTG
GTGTCGCACTTTGGGGTGCTAATGTATTCTTCCATGGAAATGTTATAGGAATGTTCATTT
TCCCATCGGTGATTGCATTACTTATTGGTATCGCAACATTATTTATCGGAAAAGATGATC
CAGAAGAATTAGGATGGAATCGTGCTGAAGAAATTTGGGAAGAGCCGGTTGATAAAGAAA
ATATTGATTCTCAAGGTATGACAAAATGGGAGATCTTTAAAAAATATATCCTGGGAAATC
CTGTTATATGGATTCTATGTGTTTCAAACGTCTTTGTATACATTGTACGAATCGGTATTG
ATAACTGGGCACCGTTATATGTGTCAGAGCATTTACACTTTAGTAAAGGCGATGCAGTTA
ATACGATATTCTACTTTGAAATTGGTGCTTTAGTTGCAAGTTTATTATGGGGCTACGTAT
CAGACTTATTAAAAGGTCGTCGTGCAATTGTAGCTATTGGCTGTATGTTTATGATTACAT
TTGTTGTCTTATTCTACACAAATGCTACAAGTGTGATGATGGTTAACATTTCATTGTTTG
CATTAGGTGCGTTAATCTTTGGTCCGCAATTATTAATTGGTGTATCATTGACTGGTTTTG
TTCCTAAAAATGCCATCAGTGTAGCAAACGGAATGACAGGTTCATTCGCGTATCTATTCG
GTGACTCAATGGCAAAAGTTGGTTTGGCGGCTATTGCTGATCCAACACGTAACGGTTTAA
ACATCTTTGGATATACATTAAGTGGATGGACAGATGTTTTCATCGTCTTCTATATTGCAT
TATTCCTAGGCATGATTCTATTAGGAATCGTTGCTTTCTATGAAGAAAAGAAAATTAGAA
GTTTAAAAATCTAATATCAATCGGATTAAAAGTATCGCCAATTTATTGCAGTATAGTTGG
CAATCCTGCCCCGATGGCATGTGCGTGAAGAGATGAAAGATACTGCTTCTACCCTTGCAA
ATATATCATCTCTATGTCTCGGGGCAGATCATAATTCCCTGTTATGAAGTATCCTTATTT
GCCCGACTTAGGGTGACTCAATGAATTTACTCCTTACAATAAAGACATATAGCGGTGTCA
ATATTGTAGGGAGTATTGTTTTTGTATTTAAACTCTCTAAAAAGCGGACTGAAAGAAAAG
TGAAAACTTCTCTATCAGTCCGCTTTTTCATAGAACAAAATGGATGCGCCATAATCATTA
GTTATTTGTTAATCTATTTTGCTTGCTTACAATAATCACTTGGCGACATTTGTAAATATT
TTTTAAAATGATAGCTAAACATTTTATACTCTGAAAAGCCTACTTTGTCTGCAATTTCAT
AGTGCTTATAATGTCGATCTAACAATTGCAGAGATTGTAAAATACGATAGCGATTTAAAT
AATCGACAATTGTAATACCAACATGATTTTTAAATGTTCGCATCGCATACGATTCACTAA
CATCGATATGTTGAATTAAATCTGAAACAGTCACTTTCGTTTGATAAGATTGCTTAATTT
GATCAACAATCTGATTTACATAATAATCATCGTATTCTACTTTTAATAATGGTTGGAAGG
CATCATGACAAGATGCTAAGCTACGGCCGTTCTGTGATTGTTGCTCTAATAAGGTACGGA
CAAGTCTTCCTAAAATAACTTCTAATTGTGCATGGTCCACTGGTTTTAATAAATAATCAA
GAACATGATGTTGAATGCCGGCTTTCATATATTCAAAGTCATCGTAACTCGATAATATGA
TGACATTACAATCTAGATGCGCAATATCATTGAGTAAATCGACGCCATTTTTACGTGGCA
TACGAATATCAGTAATTACTAATTCTGGCTGATGTTGTTGAATTAGTGATAATGCTTCAA
CACCATCTTTAGCAGTGTATATTGTATTGAAATGATAGTCTCCCCAAGGAATGATTTGCT
TTAAACCTTCTCGAATAATTCGCTCATCATCACAAATAACTACCTTAAACATCTACATTC
CCCCTTGAAAGTGGTATTTTATAACAAATTAACGTACCTTGATTACGCTTTGAAAAAATA
TGGAGTCGTGCATGTGAACCATATTGAATCATTGCTTTATTATGTAAATGATTTAATCCC
AAATGCTTAGTATCAAATACATCATTATTAAGAGATTGGCGTACATATTGCAGGCGAGAT
GACGACATCCCAATACCATTGTCGCAAACTAAAACATGTAAATTCTGACGTGCCAATGTC
AGGCGTATAGTAATGTCCAGTGACTCAGTATCTCTACCATGTTTAATAGCATTTTCTATG
AGTGGCTGAAGCATCATTTTACCAATTGTCTGGTGACGCGCTTCTTCAGAACTTTCGATA
TGGAGCTTAATCATGTCATCAAAACGGATGTTTTGTATCGCAACATACTGTTCAATGTAG
TTCAACTCTTCGTTTAATTCCACTGTATGTGAGTTTGTACGTAATGAGTAACGTAACATT
TGCGATAATTGTTGGACCACAGTTTGTGCTAATTTCGGAGATAACGTAATTAAATATTGT
ATTGTTTGCATCGTATTGAATAGGAAATGAGGCTGGAATTGGCGTTCTATTTCCTTTAAC
TGAATATCACGCAAGCGACGTTCTGTATGCTCGATAGAATGGATCAGTTGCTCATTTGAT
TCAAATAAATCGTAAATATAATTATTAATTTCTTCTAGTTCACTGTTGTTTTTTAAAGGC
GTATATGTACCTAGATGACGATTTTTGGCATAGTAAATTTTTTGAATAATCGTTTCGATA
TCTTTTGTTTGTCGTTTAGACATATTATCTGCGCTAATGAAACCAAATATTACTAGTAAA
ACAAGAACTACGGCCATAACAATTAACAACGTGATACCATCTTCAATGTTTTCATGTATA
TCTTTATAAATAATGAGACGATGGTCAGCATGGTTTAATTTTACAGATTCATTCATAAAT
CCGAATTGTTGTGGTCTATACTTTTCACCTATAGTAAAACGGTCATCGTTGGCGTATAAA
ATATTGTCATACTGATCAACGATAAGTGCGAATTGTCGGCTATCTTTCTTAATTTCACTT
AAACGTGGGGTGTTAGCCATATAAATTTTAAGCATATATGTACTATTTTTGAATTTAAGC
CGATGCGTTGAAAATAAATACATATTTTTAGTGTTTAAATGTTCATAATTATTGGTTATA
AACTGATTTGGTCCAGATAACTCATAATAAAGTGTTGCGGGCTGTTGGTGTATTAATTTT
AATAATTCACGTTTTGTAGCGGTAACATCATGATGATTTGTTAAATCGAGCTCTTGAAAC
GAATTATTATGCTGTGTAATAAATGTCTGAATCTGCTTTTCAGTATGATGTAAAGATGAC
TGACTTTCATCAACATGTTGATGAATCGTACGATGCTCAATCCAAATATAAATGGCATAG
AAGCTTACTAGTCCAATAATAATGACTAGAAATACTGGAAAAATAGTAGACGCAAATAAC
GATCGTCTCAACTGATGTCTATAAGGTTTGTATGCCGTCATTGAATCATCTCCAAAAATT
TATGATGTGGAATGTCCGGTAATTTAGATTTCGGTATTAAAGGTATGTTCTTAAGATTTT
CGATAGACTGATCGCTTTGTTCACTAACATCCTTTCGAATTGACTTGGCATCGAACTCTG
CAACTAATCGCTGCTGTACTGAGCGGCTTGTTAAATATTGTACTAACTTTTTACGCTTAG
GATGAGGGTGTGCATTTTTAACTAAAGCAATACCATCAACATTTAACATTGTTCCTTCAA
TTGGATAAACGATTGATACAGGATAACCTTTGTTTTTCCATGTGCGTGCATCTTGTTCGT
AGCTTAGACCTGCGTAATATTTACCTTTAGCAACATCTTCAATGACTTTAGATGTCTTTG
ACAGTTGCATCGCGTGGTCTTGGAATTGATGCACATCATTTACTCGATGATGCATGCTAT
AAATAGCGCGCATATGTTGATAGCCTGTCGTTGTTGTATTTGGATTTGAGTACGCAATTT
TACCTTTAAGTATAGGTTGTAATAAATCTTGATAACCTCGAATCTTAATATCTCCTTGTA
AATCTGAATTAACTACTATAACTGTTGGCATTAATAGAAAACTAGTAACATATTTATTGT
TCGAGCGATAATCCTCTAATTGCTGTGTTACAGATGTATCTTGATAGGGAACAAAATCTT
CTGGATGATCAATTGTTTCTGATAACACACCACCCATAAAGACATCACCACGCTCCGAAA
GATCTTCATTATGCAAGTTTGAAAGCAGTACTTGAGTAGATCCGTGTTTGATTTCAATTT
TGACATGCTCTTGTTTTTCAAATTCATTTAAAATTGGACGAATCAAGTTTGATTGATACG
GAGAATAAACTGTTAATACATTTTTATCTGATTCAGAGTGACGCGTATTAGCGCATGCTG
ATAAAAAAATGAGAAATAATAGCAAGATATAAATTTTTGATTTCATGATATCCCATCAAT
TCTATGTATATTTTAATACAATAATTTTAGCAATAAATGACGCATAAGTAATGTTAAATA
TTTAGAAATGTTTATAGATGACTTGTTAAGACGTTGCAAATGTTGTGATAGCACATAATT
TTTGTTTGTCAAGACGACTTACCGAGGCTGTAAAATCAAACTGTTATATTTTATTTGAAG
CTGTTATATAAAAATTGGCAAGATATTGAACGGTTCAAAAGTAAATTTTTACGTCAATAA
AAGTATTTAATCCTGTCTCTTCATATATAAAAGTAAATCTTTCTAAGTATTGATTTAACG
CTTATTAACAATCATTTTTTATAAACAAATATATCCACCTAAATTAACTTTTAAACCAAT
GAAAATAGTGAACATTATAACTGTTGTGTAACAGAATGCAATTAGCATATTACTGTTACA
CAAATTAGTACAGTTTCTATGTTTTGACATACATTTGATGAAAATTGTACATAATTTATG
TGAAAAAAATCACAACAAACATGCTACAATGACTATGAAAACGTTAACATAGCATTTCAA
ATTCACAACATTATACAGATGGAGGCGTTTAGTATGTTAGAAACAAATAAAAATCATGCA
ACAGCTTGGCAAGGATTTAAAAATGGAAGATGGAACAGACACGTAGATGTAAGAGAGTTT
ATTCAATTAAACTACACTCTTTATGAAGGTAATGATTCATTTTTAGCAGGACCAACAGAA
GCAACTTCTAAACTTTGGGAACAAGTAATGCAGTTATCGAAAGAAGAACGTGAACGTGGC
GGCATGTGGGATATGGACACGAAAGTAGCTTCAACAATCACATCTCATGATGCTGGTTAT
TTAGACAAAGATTTAGAAACAATTGTAGGTGTACAAACTGAAAAGCCATTCAAACGTTCA
ATGCAACCATTCGGCGGTATTCGTATGGCGAAAGCAGCTTGTGAAGCTTACGGTTACGAA
TTAGACGAAGAAACTGAAAAAATCTTTACAGATTATCGTAAAACACATAACCAAGGTGTA
TTCGATGCATATTCTAGAGAAATGTTGAACTGCCGTAAAGCAGGTGTAATCACTGGTTTA
CCTGATGCATACGGACGTGGACGTATTATCGGTGACTATCGTCGTGTAGCTTTATATGGT
GTAGATTTCTTAATGGAAGAAAAAATGCACGACTTCAACACGATGTCTACAGAAATGTCA
GAAGATGTAATTCGTTTACGTGAAGAATTATCAGAACAATATCGTGCATTAAAAGAATTA
AAAGAACTTGGACAAAAATATGGTTTCGATTTAAGCCGTCCAGCAGAAAACTTCAAAGAA
GCAGTTCAATGGTTATACTTAGCATACCTTGCTGCAATTAAAGAACAAAACGGTGCAGCA
ATGAGTTTAGGTCGGACATCAACATTCTTAGATATCTATGCTGAACGTGACCTTAAAGCA
GGTGTTATTACTGAAAGCGAAGTTCAAGAAATTATTGACCACTTCATCATGAAATTACGT
ATTGTTAAATTTGCTCGTACACCTGATTACAATGAATTATTCTCTGGAGACCCAACTTGG
GTAACTGAATCTATCGGTGGTGTAGGTATTGACGGACGTCCACTTGTTACGAAAAACTCA
TTCCGTTTCTTACACTCATTAGATAACTTAGGTCCAGCACCAGAACCAAACTTAACAGTA
TTATGGTCAGTACGTTTACCTGACAACTTCAAAACATACTGTGCAAAAATGAGTATTAAA
ACAAGTTCTATCCAATATGAAAATGATGACATTATGCGTGAAAGCTATGGCGATGACTAT
GGTATCGCATGTTGTGTATCAGCGATGACAATTGGTAAACAAATGCAATTCTTCGGTGCA
CGTGCGAACTTAGCTAAAACATTACTTTACGCTATCAATGGTGGTAAAGATGAAAAATCT
GGTGCACAAGTTGGTCCAAACTTCGAAGGTATTAACAGCGAAGTATTAGAATATGACGAA
GTATTCAAGAAATTTGATCAAATGATGGATTGGCTAGCAGGTGTTTACATTAACTCATTA
AATGTTATTCACTACATGCACGATAAATACAGCTATGAACGTATTGAAATGGCATTACAT
GATACAGAAATTGTACGTACAATGGCAACAGGTATCGCTGGTTTATCAGTAGCAGCTGAC
TCATTATCTGCAATTAAATATGCACAAGTTAAACCAATTCGTAACGAAGAAGGTCTTGTA
GTAGACTTTGAAATCGAAGGCGACTTCCCTAAATACGGTAACAATGACGACCGTGTAGAT
GATATCGCAGTTGATTTAGTAGAACGCTTTATGACTAAATTACGTAGTCATAAAACATAT
CGTGATTCAGAACATACAATGAGTGTATTAACAATTACTTCAAACGTTGTATACGGTAAG
AAAACTGGTAACACACCAGACGGACGTAAAGCTGGCGAACCATTTGCACCAGGTGCAAAC
CCAATGCATGGCCGTGACCAAAAAGGTGCATTATCTTCATTAAGTTCTGTAGCTAAGATC
CCTTACGATTGCTGTAAAGATGGTATTTCAAATACATTCAGTATCGTACCAAAATCATTA
GGTAAAGAACCAGAAGATCAAAACCGTAACTTAACTAGTATGTTAGATGGTTACGCAATG
CAATGTGGTCACCACTTAAATATTAACGTATTTAACCGTGAAACATTAATAGATGCAATG
GAACATCCAGAAGAATATCCACAGTTAACAATCCGTGTATCTGGTTACGCTGTTAACTTC
ATTAAATTAACACGTGAACAACAATTAGATGTAATTTCTCGTACATTCCATGAAAGTATG
TAACAAAATTTAAGGTGGGAGCACTATGCTTAAGGGACACTTACATTCTGTCGAAAGTTT
AGGTACTGTCGATGGACCGGGATTAAGATATATATTATTTACACAAGGATGCTTACTTAG
ATGCTTGTATTGCCACAATCCAGACACTTGGAAAATTAGTGAGCCATCAAGAGAAGTCAC
AGTTGATGAAATGGTGAATGAAATATTACCATACAAACCATACTTTGATGCATCGGGTGG
CGGTGTAACAGTCAGTGGTGGCGAACCGTTGTTACAAATGCCATTCTTAGAAAAATTATT
TGCAGAATTAAAAGAAAATGGTGTGCACACTTGCTTAGACACATCGGCTGGATGTGCTAA
TGATACAAAAGCATTTCAAAGGCATTTTGAAGAATTACAAAAACATACAGACTTGATATT
ATTAGATATAAAACATATTGATAATGACAAACATATTAGATTGACAGGAAAGCCTAATAC
ACACATCCTTAACTTCGCGCGCAAACTGTCAGATATGAAACAACCTGTATGGATTCGACA
TGTCCTTGTGCCTGGTTATTCTGATGATAAAGACGATTTAATTAAACTAGGGGAATTTAT
TAATTCTCTTGATAACGTCGAAAAGTTTGAAATTCTGCCATATCATCAGTTAGGTGTTCA
TAAGTGGAAAACATTGGGCATTGCATATGAATTAGAAGATGTCGAAGCGCCCGATGATGA
AGCTGTTAAAGCAGCCTACCGTTATGTTAACTTCAAAGGGAAAATTCCCGTTGAATTATA
AATACAATTCAGACCGAAAAGAAAGCATATGTAACTTCAAGAGTGAAGGGGCATATGCTT
CTTTTTCAATTGAGTATAGAGTATTAGCAAGACGTAGTAGGTATATGAGACAACTTCTAC
AATGGTTGAAGGAAGACGTTTTTGTAAGTAGCTATGCTGATAAAGAATGTGAAGCCTTGT
TAAAGGTGGGGTTCCAATATCATCGAATGGGTTATTAATTGCTACTTGCATATGAATATG
AGTCTTTTCAAATTTTTATTGACCCTGAGTAATGAAAAATATTAAGATGAAACTTAATAT
TAAAGCAATGCGGAGCGTGATTATGAAGAGAATTAGTAAAGATATATGGGCAGTATTTAA
ATTACTGTATCAAAATAAAGGGCGTTTTAGCATTAATGCCTTACTATTGCAGTTAATCAT
GATTTTTATTAGTAGTACATACTTAATTTTACTATTTAATATGATGTTAAAAGTAGCTGG
GCAAAGCCAACTTACGATTAACAATTGGATGGAAATCGTTAGTCATCCTGCCAGTGTGAT
ACTTCTTATTATATTCATATTAAGTGTTGCTTTTCTGATTTATGTAGAGTTTTCATTGTT
AGTTTATATGGTTTATGCCGGCTTTGATCGACAGATTATTACATTTAAATCCATTTTTAA
AAATGCCTTTGTAAATGTGCGTAAACTCATAGGTGTACCAGTTATTTTCTTTGTCATTTA
TTTAATGTTAATGATACCCATTGCCAACCTAGGACTAAGTTCAGTATTAACAAAAAATAT
TTACATACCTAAATTTTTAACGGAAGAACTTATGAAAACGACGAAAGGTATAATCATTTA
CGGTACCTTTATGATTGCTGTATTTATATTAAACTTTAAATTAATATTTACCTTACCGTT
AACGATTTTAAACCGCCAGTCGTTATTTAAAAATATGAGACTAAGTTGGCAAATTACGAA
GCGAAATAAGTTTCGACTTGTTATAGAAATAGTTATATTGGAACTCATCATTGGTGCGAT
TTTAACATTAATTATTTCAGGAGCAACATATCTTGCTATTTGTGTAGATGAAGAAGGAGA
TAAGTTTTTAGTCTCATCAATTTTATTTGTTGTATTGAAAAGCTCATTGTTCTTCTATTA
TTTATTTACGAAATTATCATTAATCAGTGTGTTAGTACTGCACTTAAAACAAGAGAATGT
ATTAGACCAACCGGGCTTAGAATTTAAATACCCAAAACCGAAACGGAAGTCTAGGTTCTT
TATAATTTCAATGGTGCTTGCAGTCACATGTTTTATCGGTTATAACATGTATTTACTTTA
CAATAATACTATCAATACAAATATCTCCATTATTGGCCATCGTGGTTTCGAAGATAAAGG
CGTTGAAAATTCTATTCCGTCATTGAAAGCTGCTGCAAAAGCGAATGTCGAATACGTTGA
GTTAGATACAATTATGACGAAAGATAAACAATTTGTTGTTAGTCATGATAACAATTTGAA
ACGTTTAACAGGTGTTAATAAAAATATTTCTGAATCTAATTTCAAAGATGTCGTCGGTTT
GAAAATGCGTCAAAATGGACATGAAGCAAAACTTGTATCCTTAGACGAATTTATTGAAAC
GGCCAAACAATCAAATGTGAAGCTACTAGTAGAGTTAAAGCCACATGGTAAAGAACCAGC
AGATTATACACAACGTGTTATTGATATTTTGAAAAAGCATGGTGTTGAACATCAATATCG
TGTGATGTCATTGGATTATGATGTGATGACTAAGTTAAAAAAAGAAGCGCCATATCTCAA
GTGTGGTTATATCATTCCGTTACAGTTTGGTCATTTTAAAGAAACATCATTAGATTTCTT
TGTCATCGAAGATTTTTCTTATTCGCCAAGACTTGTTAATCAAGCACACATGGAAAAAAA
AGAAGTCTATACTTGGACTATTAACGGCGAAGAAGATTTAACGAAATACTTACAAACCAA
TGTTGATGGTATTATCACAGATGACCCAGCATTAGCTGATCAGATTAAAGAAGAAAAGAA
AGACGAAACATACTTCGATCGTTCTATAAGAATATTATTTGAATAATATAAACAAAGACC
TCTAAAGTTATCAAGATGATACCTTCAGAGGTCTTTTTAACGTTGTCATCTATGGGATAG
GCAATCGTTTCATTCGTTTATAATCATATGACAAGGATTTATAAGATAATGTGGGGTCCA
AAACACATATATGATTTATTGGTAAATTATTAATTGTTTTGTGAATGCAAAGGGTTAGAA
ATTGAATCGTAAATACTTTCTAATCTATGCTTCGCTTTAGTCATTTGATCCAAATTTTTA
GTGCGTATAGCGGATTTTGCAATGTAGTGCGCAGCTAAAATATCGCGTTTTTGATACGCA
TCTAAATTTAGGTGCGATAATTTATTTAAGTCAGTGTTTGCTATTAATTCATGTAATTGA
TCTACAAGCGCTTGATGTTGATACGTATGTGATGTAGTTTCAGATTTGCTTGCTAATTTA
ATACCAGTCGTATCAAGGAGCGCCGCTTTAATACCAGCAACTAAATATGTTTTGATTTTC
ATTTGTGTTGTCATGCTTTGTTACTCCTTTGATGTACATTAATCAAAAAAATTATACACT
ATTGTATATTGCAAAGCTAATTAACTATAACAAAAAGATAGTTAATGCTTTGTTTATTCT
AGTTAATATATAGTTAATGTCTTTTAATATTTTGTTTCTTTAATGTAGATTGGGCAATTA
CATTTTGGAGGAATTAAAAAATTATGAAAAAGCAAATAATTTCGCTAGGCGCATTAGCAG
TTGCATCTAGCTTATTTACATGGGATAACAAAGCAGATGCGATAGTAACAAAGGATTATA
GTGGGAAATCACAAGTTAATGCTGGGAGTAAAAATGGGACGCAAATTGCAGATCGATATT
ATTGGGATATAATTGATAATCTTGAGAATCAGTTTTACAATATCTATTCTTTATTAGATC
ATCATAAATATGCAGAGAAAGAATATAAAAATGCTGTTGATAAATTAAAAACTAGAGTTT
TAGAGGAAGATCATTACCTGTTAGAAAGAAAAAAAGACAAGTACGAAATTTATAAAGAAT
TATATAAAAAATATAAAAAAGAAAATCCAAATACTGAAGTTAAAATGAAAGCATTTGATA
AATATGATCTTGGCGATTTAACTATGGAAGAATACAATGATCTAACTAAAATATTAAAAG
AAGCATTAGAAAACTTTAAGTTAGAAGTAAAGAAAATTGAATCAGAAAATCCAGATTTAA
GACCATATTCTGAAAGTGAAGAAAGAACGGCATATAGTAAAATAGATTCACTTGTTGATC
AAGCATACAGTGTATATTTTGCCTACGTTACAGATACTCAACACAAAACAGAAGCATTAA
ATCTTAGGACAAAAATCGATTTGATTTTAGGAGATGAAAAAGATCCATATAGGGTTACGA
ACCAACGTATTGAACAAGAAATGATTAAAGATTTAGAGTCTATTATTGATGATTTCTTCA
TGGAAACAAAATTGAATAGACCTAATCATATTACTAGGTATGATGGAACAAAACACGATT
ACCATAAACATAAAGATGGATTTGATGCTTTAGTTAAAGAAACAAGAGAAGCGGTTGCTA
AGGCTGACGAATCTTGGAAAATAAAACTGTCAAAAAATACGAGGAAACCGTAAGAAAATC
TCCAGTTGTAAAAGAAGAGAAGAAAGTTGAAGAACCTCAATCACCTAAAGTTGATAACCA
ACAAGATGACAAAGCAACACAACCAGTGGCACAGCCATTAGTAAAAATTCCACAAGGAAC
AATCTATGGTGAAATTGTAAAAGGTCCCGACTATCCAACTATGGAAAATAAAACGTTACA
AGGTGAAATCGTTCAAGGTCCTGATTTCCCAACAATGGAACAAAACAGACCATCACTAAG
CAATAATTATACACACCCACCGTTAACGAACCCTATTTTAGAAGGTCTTGAAGGTAGCTC
ATCTAAACTTGAAATAAAACCACAAGGTACTGAATCAACGTTGAAAGGTATTCAAGGAGA
ATCAAGTGATATTGAAGTTAAACCTCAAGCAACTGAAACAACAGAAGCTTCTCAATATGG
TCCGAGACCTCAATTTAACAAAACACCTAAGTATGTGAAATATAGAGATGCTGGTACAGG
TATCCGTGAATACAACGATGGAACATTTGGATATGAAGCGAGACCAAGATTCAATAAGCC
ATCAGAAACAAACGCATACAACGTAACGACAAATCAAGATGGCACAGTATCATATGGCGC
TCGCCCAACACAAAACAAACCAAGTAAAACAAATGCATATAACGTAACAACACATGCAAA
CGGCCAAGTATCATATGGAGCTCGCCCGACACAAAACAAGCCAAGTAAAACAAATGCATA
TAACGTAACAACACATGCAAATGGCCAAGTATCATATGGCGCTCGCCCAACACAAAACAA
GCCAAGTAAAACAAACGCATATAACGTAACAACACATGCAAACGGGCAAGTATCATACGG
CGCTCGCCCGACACAAAACAAGCCAAGTAAAACAAATGCATATAACGTAACAACACATGC
AAACGGCCAAGTATCATATGGAGCTCGCCCGACACAAAACAAGCCAAGCAAAACAAACGC
ATATAACGTAACAACACATGCAAATGGCCAAGTATCATATGGCGCTCGCCCAACACAAAA
CAAGCCAAGCAAAACAAATGCATACAACGTAACAACACATGCAGATGGTACTGCGACATA
TGGGCCTAGAGTAACAAAATAAGTTTATAACTCTATCCATAGACATACAGTCAATACAAA
ACATTACGTATCTTTACAACAGTAATCATGTATTCTATGATGCTTCTAACTGAATTAAAG
CATCGAACAATCGGAAGCATATTTCTAAATTATTTATTCATTATAGTCTTAAACATAACA
TGACCTAATATATTACTAACCTATTAAAATAAACCACGCACATCTATGTGATATACGACA
ATCACAGCAATAATAATTGCTTTAGAAAGTCGTACCGAACTGGAACTTACAAGTCTAGTT
CGAACACACACTGATGTGAGTGGTTTTCTTTATTTTAAACATGAACAATCAGATAAGTTA
CTAGCATTAGCAAATATTATTAAATCAAAGGGCTTCGATTCATAAAATTTAAAACAATGA
TTAAAATTAGACGTGTAAATGTTAAATTCTAAAACGGAAATACCCGCTATCCTATTAAAC
CACTATTTTGTTCAATCACTATATTTCACACAGCTTCAATAATAAAACGAAACTGCTTCA
ATCCGCTTCAACTTCAGCCTACTTCATTCAATAACAAAACGAATCCGCTTCATCCAAAAT
CAACCATTCTAACGCACATACTCAAATATAGCAGCTGCACCCATACCGACACCAATACAC
ATTGTAACCATGCCGTAACGGCTATCGGGACGTCTACCCATTTCATTAAGTAAACGCGCG
GTTAACATTGCCCCTGTAGCACCTAATGGATGACCTAAAGCAATAGCGCCACCATTCACA
TTCGTACGTAATATATCTAGACCTACTTCTTTAATAGAAGCAATCGTTTGAGAAGCAAAT
GCTTCGTTCAATTCGATCAAATCAATATCTTCAACAGATAGATTGCTGAGTGACAATACT
TCAGGAATCGCATATGCAGGCCCAATACCCATAATTTTCGGGTCAACGCCTACTGCCTTA
TAACCAACGAATCGTGCAATAGGTGTCACGCCGAGTTCTTTCACTTTATCTCCAGACATT
AAAACTACAAATCCTGCACCATCAGAAAGTGGGGCAGATGTTCCTGCAGTCACAGTGCCG
TCAGCTTTAAATACTGTACGTAATTTGGATAATGCCTCCATCGTGGTGTCAGGTCGTATA
AATTCATCTTGGTCAAAGATATTTGTGTGTACTTTTGGTCCTGCGTCTGTATATTCAACT
GAGTTTACTTGTATTGGAATAATTTCATCTTTGAACCGACCATCACGTTGTGCGTCATAG
GCACGTTGATGACTTCTGACAGCATAAGCATCTTGATCTTCGCGTGATACGTCAAATTGG
GATGCTACATTTTCAGCAGTTAAACCCATAGGATATGACGCACCTATATCATCATATTGT
AAGGTTGGATTGTTTGTGGGCTCGTTGCCACCCATTGGTACGGCACTCATCAATTCAACG
CCACCAGCTACAAGTATCTCTCCTTGACCAGCCATAATTTGATTGGCTGCAATCGCGATG
GTTTGTAATCCTGATGAGCAGTAGCGATTCACTGTTTGACCCGGTACTGTGTCAGATAAT
CCCGTACGCAATGCAATCGTTCGTGCAATGTTTTGTCCTTGTAATCCTTCTGGAAAAGCC
GTACCAACAATGACATCTTCAATCATATTCTTATTGAATTTTCCGTCAATACGTTTCAAT
ACGCCTTGTAATACTTTGGCTGCGACATCATCAGGTCTTTCGTGGAATAATGCGCCTTGC
TTTGCTTTCGCTGCGGCTGAACGCCCATAAGCTACAATGTATGCTTCTTGCATGGTTATC
ATCCTCTCTTAATGACTATCTTTTAATTACGTAATGGCTTACCAGTTTTTAACATATGCG
CAATTCTTTCATATGATTTTTTAGATTTTAGTAAGTCAATAAAGCCAATTTTCTCCAACG
ATTGAATGTAACGTTGATTGATAAATGTATTTCTTGGTAAATCACCACCCGCTAAAATTG
TGGCGATATTTAAGGCGATATGATAATCATGGTCGCTAATAAAATGACCCCGTCTTTGCG
CATCTAATTGTCCTTGAATCAATGCTTTGAAGCCTTCGCCTAAAGCGATATATTGATGTC
TAGGATTCGGAATATAGTTTGTTTCTGCTTCATATTTCGCACGTTTGAGCGCAACTTCGA
CACGTTGTGCTGTATTGAAAATAATCGTATCTGTATCACGTAAATAACCATAACGACGTG
CCTCAAAGGCATTTGTAGAGACTTTCGCAAATGCGATATTCGTCAGTACTTTTGTCATGG
AAGCTTGTTTGTCATCAAACTTATGCGATGTGCGTAATATGCGATCAGCCATTTCTGCAA
GGCCACCGCCACTCGGTAATAAGCCAACACCTGCTTCAACAAGACCGATATATGTTTCAC
TTGCAGCGACAACAATAGGTGAGTAAAGTACAAGCTCACAGCCACCGCCTAAGGCACGAC
CTTGAACAGCTGTGACTACTGGTTTCAAACTATACTTCAAACGATTAAAGCTATAATGTA
ATTTATCAATTGATTGTGCAACGACATCATCTACAAGACCGTCTTCATGCGCCTTTTTCA
TTAAGAAAAGGTTAGCACCCACACTGAAATTGTTACCATCTGCATAAATAACCATACTTG
TGTAATGGTCATTTTCCAGTAAATCAATTGCATCAACTAACGCATCGTTGAATTCATCGG
TAATGACATTATTTTTACTTTGTAATTTCAGTAGCAGTTGATCATCATGAGTTACGGAAA
GTTTGGCATCACCTTTATCCCAAAGTTCGTCTTTTACGAAGTGAGAAACAGGTGTTGCAT
ATTCAATGGTCTCATCTTGTTTATAAAAGCCACCGTCTAAATCACTAATCCATTGTGGTA
AGTCTCCAAGTTCGTCTTCCATACGTGTTTTAACACGTTCGTATCCCATTGCATCCCATA
ATTGGAATGGACCAAGTTTCCAGTTGAACCCCCAGACAATCGCACGATCTATGTCTCGGA
AATCATCGGTAGCTTTAGGTACATTGATAGCAGAGTAATAGAAATTATTACGTAATGTCT
CCCATAAAAATAGTCCCGCTTCGTCTTGCGCATTGAATATGACATCAAGGTTATGCACTA
AGTCTTTATTAAATTCATTTAAAATTGGTAATTGTGGTTGCGATACAGGTACATAATCTT
GTTTTTCAACATCGTAAACAAGTTGAGCTTTAGTTTCTTTATCCTTTTTGTAAAATCCTT
GTTTCGTTTTACGTCCGAGTGCGCCATTTTCAAACAACGTATTTACAATTTTGACATCAT
GAAAATAAGGTGTTTCTTCAGGTACTTGTTGCATGCCTTTAATTACAGACACTGCAATAT
CTAAACCGACTAGGTCAGATAGGGCATATGTACCTGTTTTAGGACGACCAATCGCTTGCC
CAGTTAAAGCATCCACATCTACAATGCTTAACTTGTGTTGCTCGGCGCGATACATAATAT
CATTCATTGTTTGCGTGCCGACTCTATTTGCGACAAAGCCAGGCACATCATTGACGACAA
TGACACCTTTACCTAACACATTTTGCGCGAAATTTTTTACATCTAATATAATAGATTCCT
TCGTGTGTGACGTAGGTATTAACTCCACTAATTTCATAATACGTGGTGGGTTAAAGAAAT
GTAGACCAAAGAATCGTTCTTGATCCTTCTCGTTAAATGCTTGAGCAATCGCATTAATTG
GAATACCTGATGTATTTGTAGCGAATAAAGCATCTTCTTTAGCATGTTGTAGAACTTGTT
GCCAAACAGCATGCTTAATTTCAATATCTTCTTTGACTGCTTCGATATATAAATCAGCAT
CATCATTTACCAAGTCATCATCAAAATTACCATATGTTAAATGACTCGCTAGATTTAAGT
CGAATAGTAGCGATCGTTTCTTATCTGTAATTTTATCGTAAGATTTTTTCGCAATGAGAT
TTGGATCGTTTTTGTCCACTACAATATCTAATAGTTTTACTTTAAGTCCAGCATTCACAA
AGAGTGCTGCCAGTTGAGCGCCCATTGTGCCTGCGCCAAGAACGGTTACTTTATTAATTG
TCATAGTGATTCCTCCAATTTAGTTGAGGATAAGATAACCATTAAGATAATTGGAATAAC
GTTGCTATTTTATAAAATTAATTAAGTATCTTTGACAGTCATCTTAGCCTCTTATTTAAG
GAAAAAGCTTTATGCTTAAAATAAGTCTTTTTTAGTGAAATTACTGCATCTCATATAATT
CTTTGCTATTTATACGAAAGCAGAATCTCCAGTCAAAGCGCGTCCAATTACTAAGGCATT
AATTTCATGTGTACCTTCGTACGTGTAAATCGCTTCTGCATCAGAGAAGAAACGTGCAAT
ATCATAATCGTCAGCTAGTATGCCATTACCACCTGTAATACCGCGGCCCATAGCTACTGT
CTCACGCAAACGTAAGGCATTCATCATCTTCGCCGTTGAAGTTGCAACCTCGTCATATTC
ACCATGTGCTTGCATATTAGCTAATTGAGCACATGTTGCCATTGCTTGAGCTAAATTACC
TTGCATCATTGCTAGCTTTTCTTGTATTAACTGATATTTACTAATTGGTTTGCCGAATTG
CTTACGCTCAGTGACATAATCTAATGTGGCACGTAAAGCGCCAGCCATACCACCTGTAGC
CATATAGGCAACGCCTGCTCTCGTTGAATAAAGAATTTTGGCAATATCTTTAAAGCTTGT
TATGTTTTGTAAGCGATCCGCTTCATCTACTTTGACATTAGTTAATTTAATTAGTGCGTT
AGGAACAATGCGAAGTGCGATTTTATTATCAATGACTTCAATATCGACGCCATCTTGTTC
TGGTCTGACTACAAAGCAATGGGGTTTGCCAGTTTCTTTATTTACTGCGAATACTGGAAT
GACATCAGATACATGTGCACCACCAATCCATTTCTTTTCACCATTGATAACCCAAGTATC
GCCCTGGCGTTCAGCGACTGTTTCAAGACCTCCCGCAACGTCCGAACCGTGTTCTGGTTC
AGTTAAAGCAAAGCATGTACGCAGTTCATGTGACTGTAATTTAGGTACATATTTCGCAAT
TTGTTCTTTGCTACCTCCGAAATAGAAAGTATTATGCCCTAAACCTTGGTGAACACCGAG
TAGGGTAGCTAAGGAAATATCAAATCGCGCGAGTAGGTAAGACATGAAAAACTGAAATAG
TTGACTAGGCATTTTGGCGTTTGGACGATCCTTGTATAGTAATGGATTGTTAAAATAATT
TAATTCTCCCAGATCTTTAAAATAGTCCTCGGGTACAGTAGCGTCTATCCAATGTTGATT
AATATTTTCACGGTACTTACTTTCTAGCAATGAATCTACTTGTTGTAAAAATTCGACTTC
ACCGTCTGTTAAACCTTTAGCAATACTAAGTACATCTTCAGGAAATAATGTTTTTAAGAC
TGTTTCTTTTTCAAATGTCATATAAATTCCTCCTAAAAATAATATGAATACTAATGTGAA
ATGCATTTAATTCAAAAACAACACGCTTTACATGTAAACGCTTACACTAAATATCAAAAA
TTTTTATCACCTTTAAAGTGTTTGTGAGACTTTGTCATTCATCATTTGTTGAATCGCAAG
TTTATCTGGTTTCTGCGTACTGTTTAACGGCATATGTGTCACTGGTACATACATTCTTGG
AACTTTATAACCTGCTAAACGACTTCGCATATGTTGATCTAAAATTTCAGCGTAATGAGG
TTCATCTTCGCGAAGTATAATGGCTGCAGCAATTGACTCACCATATTTTGGATGATCATA
GCCAACGACCACACACCGGTCTACTAGTGGATGCTCAGCTAAAGCATTTTCGACTTCGGA
TGGTAAGACATTTTCGCCACCAGTTATGATTAATTCTTTTTTGCGGTCAATAATAAATAT
ATCGCCATCGTCGTCCATTTTTGCTAAATCTCCTGTCAATAAGTAACGACCATGAAACGC
TTTGGCAGTCTCTGCTGGTTTATTCCAATATCCTGGCGTGACATTTTTAGCCTTAATTGC
AAGTTCGCCAATCTCACCAGTAGGTACTTCTTCACCGTTATCATCAAGGATACGTGCATC
AACAAACATGACTGCTTTACCAATACTCATTGGTTTACGTTTTGAATTTTCCGGTGTATT
AACAAGTACAAGAGGTGCTTCAGTTAAGCCATAGCCATTAATAATGTTTATGCCATATTG
TTTAAAAGCTGCTTGGATACTTGGTAATGGTTGTGAACCACCTTGGATGATATAATCCAT
AGCTTTAAAATTTTCAGGATTAAAATTACTAGCACGTAGCGTACTATAATACATTGTCGG
AATCATGATAATAAATGTAGGGTGATATTGTGCAATCATGTCATTCAATTCTTCGCCATT
AAAGTAACGTTGAAGAATAAGTGTGCCACCTGACATTAATACTGGTAATACAGTATCGTT
AAACCCTAAAACATGGAACATTGGTGTTGATACAATCGTAATATAGTTTGAATTGAACTT
GTACGTTAGCTCTAAGTTTGCACCGTTATGAACGAATGATTCATATGAGAACATCACACC
TTTAGGTGATCCGGTTGTACCACTTGTATAAATTAATGCTGCAAGGTCTTGTGGTTCAAC
AGGAGTTGCTTGAAAAGGTTGGTGATAATCTGGATTTACGATTTCATCATATTGCGCTAC
ATCAATATCCATATGCAATAAGTTTTGGTCAATATCGGTGAGTGAACTTAAATGTTTTTC
AGCATAGAAGAGCAGTTTTAATTGTGCATCTTCCACAATGGCTGCAATTTCTTTTGGGTT
AAGCCGCCAATTCAATGGTAAAAAAACCGCACCTGTTTTAAAACAAGCAAACAATAAATC
TAATATTGCAATATCATTTGGCGCAAAAATACCGATAACATCGCCTTTTTTAACACCTTG
AGATGTTAAATAATGTGCCATATTATCAGCGCGTGCATTGAGTTGTTGGTATGTCCAAGA
TGTTTGTTTTGCGTGATCAATAACGGCAGGCTTGTCATCATCGAAGTCTGAACGCGTTTT
TATCCAATCGAAATTCATTAGTATACCCCCTTTAGCTTCACTTTCATACTTTATGAATTG
ATTGTTTAAGTTGTCCCCATTTTTCTTTGTAAATGCTGGTATCAATTAATTTTAAATGAT
CAGCAATAATTGGTTTAAAAGCCATTTGATTCAAAATATCTTTATGCAAATCAAGACCTG
GTGCAATTTCAATTAGTTTCAAGCCTTGATTGGTGAGTTCGAATACTGCACGATCAGTAA
CAAAATAGACTTCTTGCTCGAGTGATTGTGAATATTGTGCATTAAAGTCGATATGGCTCA
CATGTGATACAAATTTCTGGTTTTGTCCTTCAGTTGCAATGTTTAATCGTTGATTATGAC
ATGTGACATGACTGCCAGCTACAAAAGTACCTGAAAAGATAATTTTATTTACAGATTGTG
TAATGTCTATAAAGCCACCACATCCATTTAGTCGGTCATTGAAGTAAGACACGTTGACAT
TGCCGTATTGATCAACCTCAGCAAAGCTAAGATAGGCAACTGATACACCATTGTTATAAA
TAAAATCCCATGCTCGATCATGAGGCATGCGCACATCTGCATTGTAATTCATACCAAAAT
GTTCACGACTCCCAACGAATCCACCAAAAATGCCAACATCTAGAATCGGTTGCACATCAT
GTTCAACACATTCTTCATGCAATAAATTAGAGAGTTCATTATTGATGCCATAACCGATGC
TAATTGTATCGCCATAAGTTAAAAACTGAGCAGCACGTCGGAGAATCAATTTGCGACTAT
TAAAAGGTAATGCGGGTTCAGGTATTCCATCAATTCGTTCTTCTCCAGACAAGGCTGGTA
AATAATGACTCTGAATTACTTGGCGGTGGTTCTTTTCATCTTCTGTGACGTATACATAAT
CGACAAGATTTCCTGGGATAACAACTTCATTCGGTTTTAGTTGATAGTCGTCAACTAAAG
CTTTAACTTGTACAATAACTTTCCCATGATTGGATTTCGTGTTTAATGCGACATGATAAC
ACTCGCTCAAGTACGCTTCTTGAGTTAAATAAATGTTACCTTGTTGATCTGCGTATGTTC
CTCTCAGTAGTGCCACATCAACGCTAGGGAATGTGTAGTGTAAGTATGTTTCATCGTTGA
TGGTTACTAATGAAACTAAATCATCAGTTGTTCGTGTATTTACTTTACCGCCACCGTATC
TAGGATCAACAGCTGTGTTTAATCCGATTTTAGTAATAACTCCAGGTAATAATTGATTAC
TCTGACGATAATGAGTTGCAATGATACCTTGTGGTAAAAAATAAGCTTCAATGTCATTAT
TTTTCATTGCTTGTGCCGTTTTAGAAGAAGCCGTTAAAATGCTCATAATGACACGTTTAA
TCATACGACGTTCTATAAAATCATCTAAATCCGGTGCGGCACCTAAACTATGGATATCAT
TCGCTAATATAAACGTTAAATCATTGGGCGTATGATATGTGTCATGTTGCGCTAACACAG
CACGTAGAACTTCGGCGGGTAAGTTGGCTACAGCTAATGCTGGTAAACCAATCACATCAC
CATCCTTAATGATATGTTGTAAGTCGTGCCATGTGATTTGTTTCAAGCAAGTCACCTCCA
TCACATTTGATAAAATATAGCGTTTTTACACTTTGTGTAAACCCTTACAAGAAATATAAC
ATAACGGCGTTTAAAATCAATTAGAAATATCTTTTTATTCTGATAATAGACACAGTATAG
ACACATTTTAATGGTCGATAACAATTGTAATATCAAGGGTTTGTAATGAATTGAATATCA
TTAAAATACTTATATAAAAATATTGCTCGGAATATAAAAAGTTAAATAGGTTTTGATTTT
CAAATATGGAATACAAGGCGCCCAATCGAACAAAGTATTTATATTAAAATATGGAAAATC
CATCAATATTAAATTAAAATAGTTTTATTATGAAAAGTGAAAGTAGGTAAGTCTATGGAA
GGTCTTAATCATCGAAGAAATACAGAAAAAGAAGAGACAACACAAACGCAATCAGTTGCA
CCTAATACAGGTGAAGAGGTGATGTCATCAGCAATTACACAATCAACTAAGACGTCCGAC
ATACATAATGAATCTATCGATAAACAAATGGAAGCCAAAGCGCATGAAACAGCGCAAAAT
GCAGATTTAAAAAACGAAGCAAGAAGTTTATTTGATAATGCAACCAAATCAATCGGTAGA
CTAGCGGGCAATGATGAAAGCTTAAATCTTAATTTAAAAGATATGTTTTCTGAAGTATTT
AAGCCACATACTAAAAACGAAGCAGATGAAATATTTATAGCGGGTACTGCTAAAACTACG
CCAGCAATTTGTGACATATCAGAAGAATGGGGGAAGCCATGGCTCTTTTCTCGAGTATTC
ATCGCTTTCACAGTAACATTTATTGGATTATGGGTCATGGCAGCGATTTTTAATAACACT
AACGCGATTCCGGGTCTCATTTTTATAGGGGCTTTAACAGTACCATTATTGGGTTTGTTC
TTCTTTTATGAATCAAATGCGTTTAAAAATATTAGCATTTTTGAAGTTATTATCATGTTC
TTTATTGGCGGCGTATTTTCATTACTAAGTACGATGGTATTATATAGATTTGTCGTTTTT
AGTGATCAATTCGAAAGGTTTGGATCTTTAACATTTTTCGATGCATTTTTAGTAGGATTA
GTTGAAGAAACTGGAAAAGCGCTCATTATTGTTTATTTCGTCAATAAATTGAAAACAAAT
AAGATTTTGAATGGATTATTAATCGGTGCTGCTATTGGTGCAGGGTTCGCAGTTTTTGAA
TCAGCAGGTTATATTTTGAATTTCGCTTTAGGGGAAAATGTCCCATTATTAGATATTGTC
TTCACACGTGCGTGGACTGCGATTGGTGGTCATTTAGTTTGGTCAGCGATTGTTGGTGCT
GCAATAGTTATTGTGAAAGAACAGCATGGCTTTGAATTCAAAGATATTTTTGATAAACGC
TTTTTAATATTCTTTTTATCAGCCATTGGTTTACATGGCATTTGGGATACATCTTTAACT
ATACTTGGCAGTGATACGTTGAAAATATTTATTTTAATCGTTATTGTGTGGATACTTGTA
TTCATTTTAATGGGGGCAGGTTTAAAACAAGTGAATTTACTGCAGAAAGAATTTAAAGAA
CAACAGAAAAAAGTAGGCGAATAATAATTAAAGCTTATGTTGCGCATATGTTTGTGACAT
AAGCTATTTTTATAATTTGTCTTTAAAAGAGTGGAATAGGAATACTTTTTGGAGTTAAAA
AAGTGTTTCACGTTAAACAAATAGTGACAATTAGGTTTATATAAAATGAACATGATTCAC
TGAAAGTATGTAATAATCATTTTATTGAAATTCATCAAACAGAAATTAATACAATCATAT
AAGCAAATTAAACCACGCCATAATCATATTGAATGACTTCGGCGTGGTTTTTATAGTTGA
AGCAGGGCTGAGACATAAATCAATGTCCCACACTCTCTTATCGTTCAATCGTTGTTCGAT
AATCGATTAAATAGATACCTTCAGGTGTTACTTTATAATTTTTAACCTTAGAGTTAGCAG
CGACTATTTGATCGTTGTAAGCAATATAACTGTTTGGTACATCTCGACTTGATAATTTAA
TAATATCATTAGAAATATTGTGACGTTCCTTAACATCTACAGTGTGATTCAATTGATTAA
TTAAAGCATCAACGTTGCTATTATTGTAGTCTCCTTTATTAATAGCACCATCTTTTTTAT
ATGCTTGATTAAAGAAATAGCCTGTATCTCCACGAGGAATCGTTCCGAAACTATACATCG
TTGCATCCCATGCAGAACGGTCTGTTAAGTAACCTTCTATGTCATCAACACTTTTAATGT
CGATTTCAATATTTGCTTTTTTAGCATCTGATTGTAATACTTGCGCAATTTTCGATAGCT
CTGGACGACCGTCATACGTAATTAACTTAATTTTTAAAGGGTGTTCTTTTGTATAACCAT
CTTTAGCTAATAACGTTTTTGCTTGTTCGATATTTTGTTTGGTTAACTTAGGTTCTTTAA
TATATGGAATTTTATCATTAAATGGACTCGTTGCAGGTTTCGCGTAACCTTGATAAATAT
GATCTGCAATACCTTGTCTATCAATGATATGATCTAATGCTTCACGAACGGATTTAGTCA
TTTTTTTATTAGTATGATTATACATAAGTAAAGAAGTTCTAAATCCAGATTCTTTTGACA
CTTTTAAATTTTGATTATTTTCTATGTCTTGAACTTTATTAACTGGGACATCAGTTATTA
AATCATCTTTTTGAGATTCTAAATTTCTGACGCGATTATTGCCGTCTTCTTGGTACGTCA
CAGTAATATGATCAAGTTTCGGTTTACCTTGCCAATAGTCCTTAAAATTCGACAATGATA
TTTTTCGAGATTGCTTATAATCTTTAATTTGGTAAGGCCCTGTACCAACAGGAGTTTGAT
TAACATCTGATTTAGCATCTGTATCATAAATTGCCATAAAAGGATTAGCTAATTCAGATA
CAAGTTCAGGGTAAGCGGAGTTGGTTTTAATTGTCAATTTTTGACCTTTAGCGGTAATTG
ATGATATTGGTAATGAATATTTGACCAAGTCGCTTTTTTTCATGCTATTTTCAAGGCTAG
ATTTCACTTTTTCTGCAGTCAATTTTTGACCGTTTTGAAATTTAATATTATCTTTTAATT
CTATATCTAACGTTGTATCATTTGGTTGATGATACGATTTCACTAATACTTTTTCTATTT
TTCCTTGATCATTTGTTTTAAATAATGATTCTGAAGCACCAATCTTAACTGGTACATCTG
TTTCATAAGGTGCAATAGACTTTGTTTTTAACGGTAACGAAATATTTAAGTCTTTGCCAG
ATGAATGCATTGAGCCACATCCTGATAACACTAATACTGCTGAAAATATAGTTGCTAGTC
TTTTAAACTTCATTTCATTAACACTCTCTTTCTAATTACTATGTAAAACCCAATAATTAA
TATTTTAAAACTTTATTTTGTTAAAGTAAAATGTTGTTCAAGTTTAGTAATTATTAAAGT
TCAATTAATTGTAGTAATTATACTTTTTAAAAATAAATATTAGAAATGAAGTTAGCGACA
TGTATAGTGATTCACGATAAACATATATACCTAAGTATTGAGCAACTGCTGTAGTACTAC
AGCTTGGTTATGTTTAGTATCTTTTGCTGCATATAACAAAAGAACATGATTATGCTGATT
TACAATATCCTTTAATTTTTTAAAAGCATCTTTTTGCGCATCCTGATCACGTAATTCTTT
TTCATATTTTTCTTTAAAAGCTCCAAAAAGTTTAGGATCATGTTGGAACCATTGTCGCAA
CTCAGTAGAAGGGGCAATGTCTTTTAACCAATAATCTAGGTTTGCAGTTCTTTTCGAAAT
ACCTCTTGGCCAGACTCTATCGACTAGGATACGAATAGCGTCGGTATTATATTTATTGTC
ATAAATCCGTCCAATATATACGGTCATCTTGTGAACTCCTTTCTTATGAAATTCAGTGAG
CATACATCAATGCATGTTGTGGTGGGACGACGAAATAAATTTTGCGAAAATATCATTTCT
GTCCAACTCCCAATTAAAAAACAGCCATGACAAAGTAAAGTCATAGCTGTTTTTGTATAG
ATGTCATTTATTTTTACGTTTAGTTAAATACTTCAAACCAATTGCAAAGACGGTGTAACC
GGCAAGTGTTTGAATCAATGTTTTGATTAAATTGTTATTTTTGACAACAATATTTGCGGT
AACAATACTTACGAAATATAATGCAAATACTTTTACGTAACGTTGATTAAGTTTCATATG
AGCACTAAACCTCTTTTCTCAGTTATACTGCAACGCTTAGTCTTGGAATAAATGTTTCGT
AGTGTACGCGATCCATATCGTAATTTAAAGATTTAAGTGCTTCGATCATAGATTGTAAGA
ATTTTGTACCACCACAGATATAAATTTCAGGTTTATTTGCTAAAAATACTTGTAATTCTT
CAGCGCCAATATAGCCTTGTTTATCTTTTAAGTGAGTATATAACTTAGCGTTGTTATGAT
GGCTTGCGATACTGTTGAAGTTGTCTTTGAAAGGTAAATGTTGTTCATTTTCAGCAACTT
GAACCATCTGTGTATCTAAACCTTTGGCAGAGGCAGCTTCATACATTGCTACTAAAGGTG
TGACGCCAATACCTGAACCTAAGAAAAGTTGTGGTTCAGTCGTATTCTCTAATACGAATC
CACCTACAGGCGCAGCTAGATTAATCGTATCGCCTTCTTTAAACTCATCGTGTAAAATTG
TTGAAACTTCGCCTTCATGTTCTGTTGTGACATCACGTTTAACGCCAAAAGTTAAATGGT
TTTTATCACCTGATACGATAGAATAGTGACGTTTAGCTCTATATGGAAGTTTATCACTAG
AAACATCAACTGTGATGTATTGGCCTGGTGTAAATTCACTAAAGTCATATTCTTCAGTTT
CAACTGTAAATGATTTAATGTCTTCAGATTCTTGTTTAATATTGGTAATTTTGAATGGTT
TAAAACCAATCCACATCATTTGATCATAAATTTCTTTTTCAATTTGGATGAACACATCCG
CAATAACGCCATATGCTTTCGCCCAAGCTTGAATGACAGGGTCATTTTCTTCTAATCCTG
TCACGTCTTGAATGGCTTTTAATAAATTTTCCCCCACAATTGGATAATGTTCAGCATAAA
CTTGTAGTGCGCAGTGTTTATATGCAACTGGCATAATGACTGGTTTAATAATACTTAAAT
TATCGATGTTAACAGCTGCAGCCATTACTGCTTGTGCTAATGCTGAAGATTGCATGCCTC
TTTTTTGGTTCGTTTGATTAAACATATTTAAAAGTTCAGGATGTGCCTTAAACATTTTCG
GATAAAAAGTTGACGTAATTTCTGTTCCTTTTTCTTTAAGCAATGGCACCGTTTGTTTGA
TTATGTCTTTCTCTTGTTCTGTAAGCATGATACTCCTCCTTTAATCTGTCTATTTTGATT
ATTCTACTAAAAATTTCGATATTCAATTAATTGGTTTGAGAAAATATAAATAAAATGGCA
AATTTGATAATTGTATGACATTTTTAATTTTTTAAATACTTATCAATAAGCATTGTGTAC
AATTGTCTGTTTGTACACCGACGATTGCGCGCATTTATTTGACTAATTCAAAAAACATTG
TTGTTTTCTTAGAAAAAAGTAAACATGATAATAAAAATGTGAAAGTGTAAATAATCACTG
GCGAAGTACGAAGACTAAAGACGTCTAAGATGTAATCGTATACAAATTAAAAAGGTGTAA
AAATTAAAATAAAATGTGAAATAAATCACAATTTAATATTGACCCAGTACTTAATGCATG
TTACATTTTATATGTGAAATAAATCACAAACTTAAAAGCGGATGACACATGACCTTTTAA
GTTATGCGTTGAAAATAAAAGAGATGTTTATTTGCTTTTGTATCGTCAATAAGCAGCATT
AAACTAACATATTTGAAACTACATGTATGTTAGTGAATTAATCATAAGGGAGTTTTTGTA
ATGAACAAATTTAAAGGGAACAAAGTTGTATTAATAGGTAATGGTGCAGTAGGTTCAAGC
TACGCATTTTCATTAGTGAACCAAAGCATTGTTGATGAATTAGTCATCATTGATTTAGAC
ACTGAAAAAGTTCGAGGAGATGTTATGGATTTAAAACATGCCACACCATATTCTCCAACA
ACAGTTCGTGTGAAAGCTGGCGAATACAGTGATTGTCATGATGCGGATCTAGTTGTCATC
TGTGCTGGTGCTGCACAAAAACCTGGAGAAACACGTTTAGATTTAGTATCTAAAAACTTG
AAAATATTTAAATCAATTGTTGGTGAAGTAATGGCATCAAAATTTGATGGTATTTTCTTG
GTAGCTACAAATCCTGTTGATATTTTAGCGTATGCAACATGGAAATTCTCTGGTTTACCT
AAAGAACGTGTTATAGGTTCTGGTACAATTTTAGACTCTGCACGCTTTAGATTATTGTTA
AGCGAAGCGTTCGATGTTGCGCCACGTAGCGTCGATGCTCAAATTATTGGTGAACATGGT
GACACTGAATTACCAGTATGGTCACACGCTAATATTGCGGGTCAACCTTTGAAGACATTA
CTTGAACAACGTCCTGAGGGCAAAGCGCAAATTGAACAAATTTTTGTTCAAACACGTGAT
GCAGCATATGACATTATTAAAGCTAAAGGTGCCACTTATTATGGTGTTGCAATGGGATTA
GCTAGAATTACTGAAGCGATTTTCAGAAATGAAGATGCCGTATTGACTGTATCAGCATTA
TTAGAAGGCGAATATTATGAAGAAGATGTTTATATTGGTGTTCCAGCAGTCATCAATAGA
AACGGTATTCGCAACGTCGTAGAAATCCCATTAAACGACGAAGAACAAAGCAAGTTCGCA
CATTCAGCTAAAACATTAAAAGATATTATGGCTGAAGCAGAAGAACTTAAATAACTTTTT
ATAAAATCTATACCATTCCAAAAATTGTAAAACCTTACCCCAAAAAATTGTATAAAGGGC
TATTTGATACAACTATATGTGTCGAGTAGCCCTATTTTTAATGTAGTGAAAGTCGTTGTT
GAAATTAAATTCAAATCTGGCACTTAAGCTTTAATCATAGCATCAAGATGATTGTCTAGC
AGAGGCGATTTGCGGGCTTACTACAGTGCATGATGAACTGAATGCTTCAAATGTAACATT
AAAAATAAAAGCAACGATGTCACTTCTTACTTCGTACATCGTTGCCATTAGTTCTGTTGA
TATTTCGGTTAGTCTTAATCCCCGAGCAATTCTTCAATTTCATTTTTGATAACTGTAACG
TGAGGCCCGTAAATTACTTGCACACCAGTGCCTTGCTGGATTACACCTTTGGCACCAGTA
CTTTCGAGTAATACTTTATCGACTTTGTCATTTTGATGAAGTGTGACGCGTAGTCTCGTT
GCACAACAGTCAACGATTTCAATGTTATCTTCGCCTCCCAAACCAGCAACAATAGTTTGT
GCTCTTTCAGTAGCCTCAACTTGTTGTGCTGCAACTTTATCTTCACGACCAGGTGTTTTG
AAATTAAATTTCGTAATTAAGAATCTGAAAACGATGTAATACAAACAGAACCACACAATT
CCAATAGGTATGACGTATAGGTAGTTTGTTTTACTATTACCTTGTAGCACACCAAAAAGT
AAGAAATCGATAAAGCCTCCACTGAAGGTTTGACCAATTGTAATGTTGAAAATGTCTGCC
ATCATAAATGCTAATCCATCAAAGAAGGCATGGATTACATAAAGAATAGGTGCGACAAAC
AGGAAACTAAACTCTAAAGGTTCGGTAATACCTGTTAAAAATGAAGTGAGTGCAGCGGAT
AACATTAAACCGCCGACAACTTTTTTATGTTCAGGTTTAGCTGTGTGATAAATTGCAAGT
GCAGCACCACATAAGCCGAACATCATCGTAATAAAACGGCCTGACATAAAGCGTGACACA
CCTGAATAATACTTCGTCACATCTGGATCACCAAGTTGAGCAAAGAAGATGTTCTGCGTA
CCTTGAACTAAGTGCCCTTTGACTTCTAAAGTACCACCAAGTGCCGTCTGCCAAAACGGT
AAGTAAAAAATATGATGTAAACCGAGTGGACCTAACAATCTTAAGATGAAGCCATAAACA
AAAGTACCGATGGCACCTGTTTTCGTTACAAATCCACCAACATGATAAATGCCGGCTTGT
ATGCTTGGCCAAATGAAAAACATCAATACACCTAAAAAGATTGCGGCAAATGCTGTGACA
ATAGGGACAAACCTAGAGCCACCAAAGAAACCTAAATACGGTGGTAATACCACTTTGTGA
TATTTGTTGTGAAGTATTGCGGTCATAATACCTGTGATAATCCCGCCAAAAACACCGGTT
TCAACCGTTTGTATACCGAGCACCATGCCTTGTCCATTTTGTGCAAGCTGATCTTTTGCC
AATGTGCCCGTGATAGTTAATAAGCCATTCATAGTTGCGTTCATAATTAAGAAACCGAGC
AGTGCAGCTAAACCTGCAGTACCTTTATTGCTTCTAGATAATCCGATTGCGACACCAATT
GCAAAGATGACTGGTAAATTTTGGAAAACAATACTACCTGCAGCTGACATTAATGTAAAA
ATATTTTGTAATAAGGTAATATCTAAAATAGGGTATGCTTTAACGGTGTTTGGATTACTT
AATGCACCACCGATACCCAACAATAGACCTGCAGCTGGTAAGATTGCGATAGGTAACATA
AAGGACTTGCCGAACTGCTGTGCTTTTTCAAATAAAGATTTCATCAACATCCCTCCTAAT
TATTCTCAATATAGCTTTTGAGAAATTTAATATCAATATATATTCTGTGGATGAAAATAT
TTTTCATAAAAATTGTTTGAATCATGTAACAATCATATAAATTGCTGTTTATATTGTTGT
GAAAATGAGTTGACAAAAGTCGGTATAGTTCTGTAGACATCCTATTTTTAGCGAGGTAGG
GTGACAAAGCATATCGGATAAATTTATAAGCCATAAAATAGATAAATAGTGTTTGTATCC
AAAACTATGAGAAAGTTAAAACTATTTTTCAAAATAAACATGATTCACCACATAAATAAA
TATACATAAGCTATCGATAACAACTTAAGAAAGGTGGATATATAAATGAAAAGAAAGATT
ATTATGGATTGTGATCCAGGACACGATGATGCAATAGCATTAATTTTAGCGGGGGCAATT
GACAGTCCACTAGAGATATTAGCTGTAACCACAGTCGCAGGTAATCAATCAGTTGACAAG
AATACGACAAACGCCTTGAACGTATTGGATATTATGGGACGCCAAGATATAGCAGTAGCG
AAAGGTGCGGATAGGCCGTTAATTAAACCAGCTGCCTTTGCTTCTGAAATACATGGGGAA
TCTGGATTAGATGGTCCGAAACTACCGTCGACACCATCACGTCAAGCAGTTGCAATGCCA
GCATCAGATGTGATTATTAACAAAGTGATGACGAGTGATACACCTGTAACAATTGTAGCG
ACAGGTCCTCTTACGAATGTAGCAACGGCATTGATTCGTGAGCCAAGAATCGCTGAGCAT
ATTGAATCTATTACTTTGATGGGTGGTGGTACATTTGGAAATTGGACGCCTACAGCAGAA
TTCAATATTTGGGTAGATGCTGAAGCAGCGAAGCGTGTTTTTGAAAGTGGGATTACTATA
AATGTGTTTGGTTTAGATGTAACACATCAAGTTTTAGCCGACGATCACGTGATTGAACGC
TTTGAAAGTATCAATAATCCTGTTGCACAGTTCGTCGTAGAATTATTGCAATTCTTTAAG
AAAACATACAAGACTCACTTTAATATGGACGGTGGTCCAATACATGATGCTTGTACAATT
TTGTATTTGTTACAACCAGAATTGTTTACAATGGTACCCGTTAATATCGATATTGAACAT
CAAAGTCCACTAACTTATGGCACTATGGCTGTCGATTTAAATCATGTTACAGGTAAGCCT
GCTAATGCTTATTTTGCTACAGCAGTTGATGTTGAAGAAGTGTGGAACTTGATAGATCAT
AAGTTACGTACATACGAATAATAATACTTAATTAAATAGATACAGTTAGCCCTAAGGTGC
CTGATTTAAGCGTCCTTAGGGTTTTTGTATTGGATTACAATGGTCATGACAATTTGATAA
TGATTGAGATATGTATGTTAAAAATGCTTCAAAAAACACAAAATACAAAAATATATGCAA
AAATTTCAATTGCTTTATTTTAAAAGATTAAAATCACAAAAAATATAGATATAATTGAAA
TGTTGTTAAAACATCACAATGATGTACATGCTCATTTTGAAAATATGTGTTCAAAGTGTG
TACATCGGTGTGACGATTGATGATAAATTGAGCTCAGATGCTCAAAGGAGGATCGAACAT
GAACGGGGATAATCAGCAAATACTCAGAGAAATTGTATTAAATCCTACTATTCATGGTAA
AGAACTTGAATCGATATTTGGTTTGTCTCGTAGACAACTAGGATATCGCATTCAAAAAAT
CAATTTGTGGCTTGAACAAGAGGGTTATCCAAAACTTGAAAGAACAAGCCAAGGAAATTT
TATTGTAAGTTCTGAAATCATGACGTTATTCAAACGAGATGTATCGGAGCAGCAAATGTT
AAACGGCAACAATGTCATTTTTAGCATAGAAACACGTCGTTATTATTTAATGCTCATGCT
TTTTAGTAAGGAAAACGCAATGTCTCTAAACCATTTTTCAATTGATTTACAAGTCAGTAA
AAATACTGTCATTCACGATATAAATCATGTGAAAGAGCAATTGGAAAATCATGGTTTGTC
ACTTAAGTATTCTCGAAAACATGGTTATGAAATTGTTGGTGATGAATTTGAAGTTCGCCG
TTTCTTCATTAAGTTGATTGATCAAAGGTTGAATCATGATATTACTAAAAGTGAAGTTTT
AAAGGCGCTCAACTTAACATTCGAAGATATCGCATATCAAAAAGACAAGATCAAACAGGT
AGAACAATTTTTGAAGAGTCGCTTTATAGACAAATCACTTAGTTCATTGCCTTATGTCCT
TTGTGTGATTCGTAGACGAATTCAAAGTGGTCATGTGATTAATCCATTAAATATTAATTA
TCAGTATTTGAGGGATACGAAAGAATATCAAGCAACGGAGATTATGACGCAACATGAGCC
GGATTTGCCAGAAGCGGAAAAGTTATATTTGACATTACACTTACTTTCAACAAGTGTGCA
ATGGACTGATTTGCAGGAATCAGATAATATATCGAATTTAACGATGGCCATCGCTCAAAT
GATTCACCATTTTGAACAAATCACTTTTATTAACATTGAAGATAAGGAGAAATTATCACA
GCAACTCTTGTTACATTTAACGCCTGCTTTTTATAGGATTAAATATAACTTAACGGATCG
TGATGAATTAATAAATCCTTTACAAGGAAATTATCAATCCTTATTTCATATGGTGAAACA
ATCATGTCAATCGTTAACTGAATATTTCGGAAAAACGTTGCCTGATAATGAAATAGCATA
TTTAACCATGTTGTTCGGAGGTAGTTTGAGACGTCAAGATGAAAACTTCGATGGCAAGAT
AAAAGCTATTATCGTGTGTACACAAGGCACGTCAGTATCACAAATGATGTTATACGAGTT
GCGAAACTTATTTCCAGAAATTATTTTCTTAGATGCGATTTCACTTAGAACATTTGAAAA
TTACACATTAGATTATGACATCGTCTTTTCACCAATGTTTGTCCTAACACATAAAAAATT
ATTTATCACAAAAGTAGCATTATCTGAAAATGAGCAACGAAAGTTACGTAAAGAAGTGAT
GAAGTACATTAATAAGGAATCGGCTGACATTGATAAGGAAATAAACAAGTTAATGGCATT
AATTGAACGCACAACGACAGTTAATGACATTACAGAACTACGTGATGGTTTAGAAGATTT
TATTGCGAATTATAATTCAATTTCAACCATTAATGGATCGATTGTCACACAAAATAAGAC
ATTAGATTTAGCTGACTTGATACCAGCAAGGCACGTGAAAAGAATACATCATGTTGAAAA
TACTAATGAAGCTATTGCTAAAGCAAGTGATGTGTTAGTTGCTAATCATTTTATTGATAT
TAAATATATTCATGAGATGCAACAGGCATTTGATGATTCGTATATGGTTATCATGCAAAA
TATTGCTATTCCACATGCATACTCTGAAAAGCATGTACATAAAACAGCGATGAGTATGTT
GATATTACAAGAACCAATATACATGTCAGATGGCACAGCAATCCATATTATTGTACCTAT
TGCTGCTGTTGATAAAGTGACACACTTAAGAGCGTTATTACAATTGAGAGATGTGGCGCA
AGACAATGACGCAATTAAGCGCATCATACAAAGTCGCAAAAATTCTGATGTAAATGAGAT
TTTAAAAAATTATTCAAATAAAGAAGCGAGGGAAAATGGATGGGACAGCAATTAGTGCAT
AAAGAAAATATAATGCTCAATTTGTCGGCAACTGATAAAGAATCCGTATTGTCACAAATG
TCAGATGTGTTATTTCAAAATGGGTTTGTGAAGTCAACGTTTAAAGATGCAGTCATCGAC
AGAGAAAAAGAATTTGCTACTGGTTTACCAACGCATCTATGTTCGGTCGCTATACCGCAT
ACAGATGTCGAACATATTAACCATAGAACGATAGGTGTGGCTGTTCTAGAAAAAGAAGTG
CCGTTTATTGAAATGGGAACACTTGATCAACAGACAGAAGTGAAAATCGTTTTTATGTTA
GCAATGGATAAAGTAGATGATCAACTTAAGCTGTTACAACAGTTGATGCAAATTTTTCAA
AGTGAAGAAAAATTGGAGCAAATTCTACGAACGAAAGATGAAACAATTTTAGCAACACTA
ATCAATGATTATTTGGAATATAACTAAAAATTAATTGGAGGAATTGAAAATGAAACAAGT
ATTAGTAGCGTGTGGTGCAGGTATTGCAACGTCAACAGTAGTAAATAATGCAATTGAGGA
AATGGCAAAGGAACACAATATTAAAGTAGATATTAAACAAATCAAAATTACAGAAGTTGG
ACCTTATGAAGACACTGCAGATTTATTAGTTACAACTGCAATGACAAAGAAAGAATATAA
ATTCCCAGTTATCAACGCACGTAATTTCTTAACTGGTATTGGTATTGAAGAAACAAAACA
ACAAATCTTAACAGAGTTACAAAAATAACTGAATTGATATGTAACGTGGGTCAATAACAT
ATAAATATATGCAAATTGCATATAAATGACTATCACGACAAATGATTGTTGATGACATAG
AAACGCAGTGACTGTAATTCAAAGGGATTGCAGTCGAATGTAGCAAGGGTTGTCGTTGAA
ATGACTGTAACGTCAAATGTAATCACAATCGGAAAGTATCGTGACAATGCATATATAACA
GGGAGGGTTTAAATATGAGTTACTTCACTGATTTTGTAAGGGGATTTTTAGATTTAGGTG
CAACTGTTATTTTACCGGTTGTCATATTCTTGCTTGGCCTATTCTTTAGGCAGAAAATTG
GAGCGGCATTTAGGTCTGGTTTAACAATAGGTGTGGCTTTTGTAGGGATTTTCTTAGTCA
TCGATTTATTAGTTAAAAATTTAGGGCCAGCAGCACAAGCGATGGTTAAAAATTTAGGCG
TCAGTCTGAATGTGATTGATGTAGGTTGGCCAGCAACATCATCTATCGCGTGGGCATCAT
CTGTCGCAGCATTTATAATTCCACTCGGAATAATAGTTAACGTTGTATTGCTAGTAACTA
AAGTGACAAAGACGATGAATGTAGATATTTGGAATTTTTGGCATTATACGTTTACAGCAG
CAATGGTTTATGCCGTATCAGGCAGTATTTGGCAAGCGTTATTAGCAGCAGTTATTTTCC
AAGTTATCTGTTTGAAAGTAGCAGATTGGACAGCACCGATGATGAGTGAGTTCTTTGATT
TACCAGGTGTATCGATTGCTACAGGAAGTACAATTTCTTATGCACCAGGTATTTACTTAG
TTAAATTGCTACAAAGAGTACCCGGTCTGAATAAGTTAGATGCTGATCCTGAAACAATTC
AAAAACGTTTTGGCGCATTTGGAGAGTCTATCTTTGTCGGATTAATTTTAGGTTTAGGTA
TTGGTGTGTTAGCAGGTTACAAACCTGGAGACATCATCAATTTAGGAATGTCAATGGCTG
CAGTAATGGTATTAATGCCTAGAATGGTAAAAATCTTAATGGAAGGTTTAATGCCAGTTT
CAGAGTCTGCAAGAACATGGCTAAATAAACGTTTTGGCGAACGTGAAATTTATATTGGAT
TGGATGCGGCTGTAGCATTAGGTCATCCAGCGGTTATTTCGACAGCATTAATTTTAGTAC
CTATCACTGTTTTATTAGCCGTTATTTTACCAGGAAACCAAGTACTACCTTTTGGTGACT
TAGCAACTATACCATTTATTGTCGCGTTTATTGTTGGTGCAGCAAGAGGAAACATTATTC
ATTCTGTCATTGTGGGTACGATTATGATTGCAATTTCACTATATATTGCAACAGACGTAG
CACCTATTTTCACAGATATGGCGAAAGGTACGAATGTACAAATGCCAAAAGGTTCATCTG
AAATTTCAAGTATTGATCAAGGTGGTAATATCGTTAACTATCTTATCTTTAAACTATTTA
GTCTATTCAATTAAAAATCGAGGTGTTTGTGGTGAAAGCTTTAGTAAAAACAAGAGAAGG
ACATGGCAACTTAGAACTTCTTGATAAAGAAGTTGCAACACCGCTAGATGATAAAGTAAA
GATTAAAGTACATTATGCAGGAATTTGTGGCACAGATATTCATACTTATGAAGGCCATTA
TAAAGTTAATTTTCCAGTGACATTAGGTCATGAATTTTCTGGTGAAATCGTTGAAGTTGG
AGCAGAAGTTAAAGATTTTAAAGTTGGTGACCGTGTCACTTCTGAAACGACATTCTATGT
TTGTAATGAGTGTGAATACTGTGAATCAAAAGACTATAATTTATGCAACCATCGAAAAGG
TATTGGAACACAAGTTGATGGCGCATTTACTAATTATGTCATTGCACGTGAAGAAAGTTT
GCATCATATTCCAGATGAAGTATCGTATCAGTCTGCAGCTATGACAGAACCATTAGCATG
TGCACATCATGGCGTTTCTAAGATTCAAGTGAACTCTGGTGATGTAGCAGTTGTAATGGG
ACCTGGGCCAATCGGATTACTTGTAGCACAAGTGTTAAAAAGTAAAGGCGCAACTGTTGT
GGTAACTGGATTGGACAATGACAAAGTCAGATTAGATAAAGCAGAAGCATTGCACATGGA
TTATGTAGTCAATTTACAACAAACAGACTTAAAAACGTATATCAATGGAATTACAGACGG
TTACGGTGCAGATGTTGTTGTTGAATGTTCAGGTGCAGTTCCAGCAGCACGACAAGGTTT
GGATATTTTACGCAAAAAAGGTTTCTACAGTCAAATAGGTATTTTTAAGGATGCTGAAAT
TCCATTTGATATGGAAAAAGTGATTCAAAAAGAAATAACAGTTGTTGGTAGTAGAAGTCA
AAAGCCAGCAGATTGGGAACCTTCATTGCAACTTATGGCGGATGGTTTAGTAAATGCTGA
AGCTTTGGTGACAAAAATATATGATATTTCGAAATGGGACGAGGCGTATCAACATTTAAA
ATCTGGCGAAGGTATTAAAGCATTACTTAAGCCGCTCGATTTAGATGAAAATGAAGGAGA
GAATTAATATGGTAGAATCAATGCTAACTTTTATGCTTGGGCCATTGAGACAAATCACTG
ATTTTTATATGGAACATTTACTCGTAAGTAATTCCATTGTCATTGCAGGTTATTTTGCGA
CAGGTATTTTTAAAAAGAAAAAAGTTGTGAATTAAATCAGAGTTGAGGTGATTTACAAGT
GAAAGCTTTGAAATTATATGGCGTGGAAGATTTACGGTATGAGGATAATGAAAAGCCAAT
CATTGAAAGTACGAATGACGTTATTGTTAAAGTGCGCGCAACGGGTATATGTGGTTCAGA
CACGTCACGATATAAAAAAATGGGCCCATACATTAAAGGTATGCCATTTGGTCATGAATT
TTCAGGTGTTGTAGATGCCATTGGAAGTGATGTTACGCATGTTAATGTAGGCGACAAAGT
GACAGGTTGCCCAGCCATACCTTGTTATCAATGCGAGTATTGTTTAAAAGGTGAATATGC
ACGATGTGAAAAGTTGTTCGTCATTGGCTCATATGAACCTGGATCGTTCGCGGAATATGT
CAAATTGCCAGCGCAAAATGTTTTAAAGGTTCCAGACAATGTTGATTACATTGAAGCAGC
AATGGTTGAGCCATCAGCCGTTGTTGCGCATGGGTTTTATAAATCGAATATACAACCTGG
TATGACTGTTGCAGTAATGGGGTGTGGCAGTATAGGATTGTTAGCTATTCAATGGGCACG
AATATTTGGTGCTGCACATATCATCGCTATAGATATAGATGCGCATAAACTAGATATTGC
AACATCATTGGGCGCACATCAAACAATCAATTCAAAAGAAGAAAATCTTGAGAAATTCAT
CGAAAATCATTACGCCAATCAAATAGATTTAGCTATAGAATCATCAGGTGCTAAAGTTAC
GATTGGTCAAATATTGACGCTACCTAAAAAAGGTGGCGAGGAGGTATTACTCGGAATACC
ATATGATGATATTGAGATTGATCGCGTTCATTTTGAAAAAATTCTGCGTAACGAGTTGAC
AGTATGTGGCTCTTGGAACTGTTTGTCCAGTAATTTTCCGGGGAAAGAGTGGACGGCAAC
CTTACATTATATGAAGACGAAAGATATTAATGTAAAGCCTATTATTTCTCATTTTTTACC
GTTAGAAAAAGGCCCGGAGACATTTGGTAAATTAGTTAACAAGAAAGAACGATTTGATAA
AGTCATGTTTACGATTTATTAGTATGCACCTTTGAGGACGAAAACGCTTGTATAGTTATA
GCTAAGAAAGTGCGAATGCCGTCTGATCTACAGATACTATCGAAATAATTCATCTTCGAA
TATACGTTGCTAAATAACCGGTTTACTTGTGTGAAATATGCTTGTGAATCGGTTGTTTTG
CATTTTGTATACTTAAAATGAGATGGCAATATTTGATAATTTTTAAAGTGAAAATCAAGT
ACAGCCACTTAATAAGATAAATTTATTATAATATATGGTAAAATGATGGCAGTAATAATG
AATTTGAAAAAGAGTAAACATTAATACCTTTAACAATTTAATATCGTCAGTGTTAATGAT
TAACTGCATGGCAAAACAACTTAGAATGGTCAGTTACAAAAATACATTTTTATAAAAAAT
TATCACACTATTGTGACAACTACCTTTAGCTTAATAAAAGAGGCAAGTGAGCAATAGGTT
AGGCTTATGTGCGGTCATAGGTCAGTAATGTATAAATGGAAATGATGTAATGACAGAATG
GAGGACAACATGATTTATGCAGGTATTTTAGCAGGAGGTATTGGTTCGAGAATGGGAAAC
GTGCCATTACCAAAACAATTTTTAGATATTGATAATAAACCGATTTTAATCCATACAATT
GAGAAGTTCATTTTAGTGAGTGAATTTAATGAGATTATTATTGCAACGCCAGCACAGTGG
ATTTCCCATACACAGGATATTTTAAAAAAATATAACATTACAGATCAGCGCGTTAAAGTA
GTTGCAGGTGGTACGGATCGAAACGAAACAATCATGAACATTATCGACCACATTCGCAAT
ACGCAGGGTATCAACGATGATGATGTGATTGTAACTCATGATGCCGTAAGACCATTTTTA
ACTCAACGTATTATTAAAGAGAACATTGAAGTAGCAGCAAAATATGGTGCAGTAGATACA
GTCATTGAAGCAATTGATACGATTGTAATGTCTAAAGATAAACAGAACATACACAGTATC
CCTGTAAGGAATGAAATGTATCAAGGCCAAACACCACAATCATTTAATATTAAATTATTA
CAAGATAGTTATCGCGCTTTAAGTAGTGAACAAAAAGAAATCTTATCAGATGCATGTAAA
ATCATTGTCGAATCTGGACATGCAGTCAAATTGGTACGCGGAGAACTCTACAACATTAAA
GTGACAACACCGTATGATTTAAAAGTAGCAAATGCCATTATTCAAGGTGATATTGCCGAT
GATTAATCAAGTATATCAACTCGTTGCACCGAGACAGTTCGACGTCACATATAATAATGT
TGATATTTATGGTAATCATGTCATCGTAAGACCTTTATACTTGTCTATTTGTGCAGCTGA
TCAAAGGTATTACACAGGTCGAAGAGATGAAAATGTACTGCGCAAAAAATTACCAATGTC
ACTAGTTCATGAAGCTGTTGGTGAAGTTGTATTCGATAGTAAAGGCGTATTTGAAAAAGG
TACGAAAGTAGTAATGGTGCCGAATACACCTACAGAAAAACACGACGTGATTGCCGAGAA
TTACCTGCCTTCTAGTTATTTTAGATCTAGTGGTTATGATGGTTTTATGCAAGACTACGT
TGTGATGGCACATGATCGTATCGTTCCGCTGCCTAATGACATTGATTTGAGTACGATTTC
ATACACAGAGTTAGTGTCAGTAAGTTATCATGCTATACAACGATTTGAACGTAAATCTAT
ACCTTTGAAAACCAGTTTTGGTATTTGGGGTGATGGTAACTTAGGTTATATTACAGCTAT
TTTGCTACGTAAGTTGTACCCAGAAGCTAAAATTTATGTATTTGGTAAGACAGACTATAA
ATTAAGTCATTTTTCATTTGTAGATGACATCTTTACAGTAAATCAAATACCAGATGATCT
AAAAATTGATCATGCATTTGAATGTGTTGGAGGTAAAGGAAGTCAAGTTGCACTTCAACA
AATAGTTGAACATATTTCACCAGAAGGCAGTATTGCTTTGTTAGGCGTAAGTGAATTACC
CGTGGAAGTGAATACACGATTAGTACTTGAAAAAGGATTAACGTTGATTGGTAGTAGTCG
AAGCGGCTCTAAAGATTTTGAGCAAGTTGTTGATTTATATCGTAAGTACCCAGACATTGT
TGAAAAGTTAGCCTTATTAAAAGGTCATGAAATTAATGTATGTACGATGCAAGATATCGT
CCAAGCGTTTGAAATGGATTTATCGACATCTTGGGGAAAAACAGTATTGAAATGGACGAT
TTAATAAACCGATGGGGGAATAACAATGACAAAAACGAAACAAGCAATACATATTGATAA
CATATACTGGGAACGTGTTCAGTTATATATTGAAGGACATAGTGAAGGTGTAGATTTAAC
AGCAGGACAATTTGTTCTGAGGAATTTAACCGAAACAAAAACATTAGAAGCAAATGAAAT
GAAAATAGACGGTAATACATTTCTATGTAGATTCAACGTCGCAATATTAGACGATGGGTA
TTATTTACCAATGGATAAATATTTATTTGTTTATCATGACCAGTTAGAGTATATTGGACA
ACTTAATCCAAATATTATTGATCAAGCTTATGCGGCATTAAATGAAGAGCAAATTGAAGA
ATACAATGAGCTGACTACACAAAATGGAAAAGCAAACTATGTGTTAGCCAACGAAGCTAA
AGTTTTCCGCAAAGGTGGCGTATCACAACATACGGTTTATACCATTACTCCAGAAATAGC
AAGTGACGTTAACGAATTTGTATTTGATATTGAAATCACCTTACCTCAAGAGAAATCAGG
GGTCATTGCGACAAGCGCACACTGGCTTCATAAACAAGGCCATAAAGCTTCATTTGAAAG
TAGAAGTTTCTTATTCAAAGCTATTTTTAATATTACAAAGTTACTACATATTAAAAGAAG
CAAAACAATATTATTCACATCAGATTCACGTCCGAATTTATCAGGTAACTTTAAATATGT
ATATGATGAGTTACTACGCCAAAAAGTAGATTTTGATTACGATATTCAAACAGTATTTAA
GGCGAATATTACGGATAGACGTAAATGGAGAGACAAGTTTAGATTGCCATATTTACTTGG
TAAGGCCGATTATATTTTTGTCGATGATTTCCATCCATTAATTTATACGGTTCGCTTTAG
ACCATCACAAGAAATTATTCAAGTGTGGCATGCCGTTGGTGCTTTTAAAACAGTTGGCTT
TAGTCGTACAGGTAAAAAAGGTGGTCCGTTTATCGATTCATTAAACCATCGTAGTTACAC
GAAAGCATATGTTTCATCAGAAACCGATATTCCATTTTATGCTGAAGCATTTGGAATTAG
AGAAGAAAATGTTGTACCAACAGGTGTCCACGTACTGATGTACTATTTGATGAAGCTTAT
GCAACACAAATTAAACAAGAGATGGAAGATGAATTGCCAATTATAAAAGGTAAGAAAGTT
ATTCTATTCGCACCGACATTTAGAGGTAATGGTCACGGTACGGCACATTATCCATTTTTT
TAAATTGATTTTGAACGTTTAGCAAGATACTGTGAAAAAAATAATGCGGTTGTATTATTT
AAAATGCATCCATTTGTAAAAAATAGACTCAATATTTCACGTGAACACAGACAATACTTT
ATCGATGTATCAGATTATCGTGAAGTCAATGATATTCTCTTTGTTACAGACTTATTGATT
AGTGATTATTCATCATTAATATATGAATACGCAGTATTTAAAAAGCCAATGATTTTCTAT
GCATTTGACTTAGAAGATTATATTACGACACGTGATTTTTATGAGCCATATGAATCATTT
GTTCCAGGTAAAATTGTGCAATCCTTTGATGCATTAATGGATGCTTTGGACAATGAAGAT
TATGAGGTTGAAAAAGTTGTGCCATTCTTAGATAAACATTTTAAATATCAAGATGGTCGC
TCAAGTGAACGTTTAGTCAAAGATTTGTTTAGACGCTAATGTTGGCATATATTACTTGCC
ATGCAAATGAGTCATAAGGCATAGTTTTCAAGAAGGGTTCTGACAATGAAGTGAGCAACA
TGTCATGATGAGAAGCAGGACTATACAATGAGAATAGCCTTTTGATTTTTCATGCATATG
GCGATTCAATCAAAAGCAATCACCTTCCAACTGAATTGTCATTTTGTAAAATAAAATAAT
CAATCCAATCGTTATCTAATTCATAAATGTGTAAACACATACGTTATGAATGGATAACGA
TTTTTTGTTATGTTAAAGTGGTACATTAATCATGTATTTCGTATGATAATTAACGACAAG
TGTAATGGTTAAATATATTTTATGATGAAATGCTATAATAGGCATGGTTACAATGAGCTT
GCTCATACGTATTAATATAATTACAAAAACACGTCGGAGGTACGACATGATTAAAACTAC
AATTAAAAAATTGATAGAACACAGTATATATACGACTTTTAAATTACTATCAAAATTGCC
AAACAAGAATCTAATTTATTTTGAAAGTTTTCATGGTAAACAATACAGCGACAACCCCAA
AGCATTATATGAATACTTAACTGAACATAGCGATGCCCAATTAATATGGGGTGTGAAAAA
AGGATATGAACACATATTCCAACAGCACAATGTACCATATGTTACAAAGTTTTCAATGAA
ATGGTTTTTAGCGATGCCAAGAGCGAAAGCGTGGATGATTAACACACGTACACCAGATTG
GTTATATAAATCACCGCGAACGACGTACATACAAACATGGCATGGCACGCCATTGAAAAA
GATTGGTTTGGATATTAGTAACGTTAAAATGCTAGGAACAAATACTCAAAATTACCAAGA
TGGCTTTAAAAAAGAAAGCCAACGTTGGGATTATCTAGTGTCACCTAATCCATATTCGAC
ATCGATATTTCAACATGCATTTCATGTTAGTCGAGATAAGATTTTGGAAACAGGTTATCC
AAGAAATGATAAATTATCACATAAACGCAATGATACTGAATATATTAACGGTATTAAGAC
AAGATTAAATATTCCATTAGATAAAAAAGTGATTATGTATGCGCCAACTTGGCGTGACGA
TGAAGCGATTCGAGAAGGTTCATATCAATTTAATGTTAACTTTGATATAGAAGCTTTGCG
TCAAGCGCTGGATGATGATTATGTCATTTTATTACGCATGCATTATTTAGTTGTGACACG
TATTGATGAACATGATGATTTTGTGAAAGACGTTTCAGATTATGAAGACATTTCGGATTT
ATACTTAATCAGCGATGCGTTAGTTACCGACTACTCATCTGTCATGTTCGACTTCGGTGT
ATTAAAGCGTCCGCAAATTTTCTATGCGTATGACTTAGATAAATATGGCGATGAGCTTAG
AGGTTTTTACATGGATTATAAAAAAGAGTTGCCAGGTCCAATTGTTGAAAATCAAACAGC
ACTCATTGATGCATTAAAACAAATCGATGAGACTGCAAATGAGTATATTGAAGCACGAAC
GGTATTTTATCAGAAATTCTGTTCATTAGAAGATGGACACGCGTCACAACGAATTTGCCA
AACGATTTTTAAGTGATAACTTAAAAACAATAAAAAATTATAAATTAATTAGTTAAGTGA
TATAAATAATAAACGAAATGTTTGCTTGTATGTTATTATTTGTGTATGAAAACGTCTGAT
ATAATGTAATATAGGTTTAAACAAAATATGCTAAAATATAAGCAAAATATGTATAATTTT
AAGTAATACACAGACATTTAGAGTTTTGATTTTAAAATGAGTTTTCAATTGAAAAATGCA
ACGAAATTTAAATAATTAAATATAGATATAGTTGAATGGAGGAAGTATTTTATGAAATAC
GCTGGTATTCTAGCTGGAGGTATAGGCTCAAGAATGGGTAACGTACCTTTACCTAAACAA
TTTTTAGATTTAGACAACAAACCGATTTTAATCCATACATTAGAAAAATTTATTTTAATT
AATGATTTTGAAAAAATTATTATCGCGACGCCACAACAATGGATGACGCATACGAAAGAT
ACACTTAGAAAATTCAAAATTTCTGATGAAAGAATTGAAGTCATTCAAGGTGGTAGCGAT
CGTAACGATACAATTATGAATATCGTTAAACATATTGAATCAACAAATGGTATTAACGAT
GACGATGTCATTGTGACACATGATGCAGTTAGACCATTTTTAACGCATCGTATTATTAAA
GAAAATATTCAAGCTGCTTTAGAGTACGGTGCAGTAGATACAGTGATTGATGCTATAGAT
ACGATTGTTACATCTAAAGATAATCAAACGATTGATGCAATTCCAGTGCGTAATGAAATG
TACCAAGGTCAAACACCTCAATCGTTTAATATTAATTTATTAAAAGAAAGCTATGCACAG
TTGAGTGATGAGCAAAAGAGTATTTTATCTGATGCTTGTAAGATTATTGTAGAAACAAAC
AAACCGGTTCGACTTGTAAAAGGTGAGTTATATAACATTAAAGTAACAACACCTTACGAT
TTAAAAGTAGCGAATGCTATTATTCGAGGTGGTATTGCCGATGATTAATCAAGTATATCA
ATTAGTTGCACCTAGACAATTTGAAGTTACGTATAACAACGTAGATATTTACAGTGACTA
TGTCATTGTACGTCCTTTATATATGTCAATTTGTGCTGCCGATCAAAGATATTATACTGG
TAGCCGTGATGAGAATGTCTTATCTCAGAAATTGCCAATGTCTTTAATTCATGAAGGTGT
TGGTGAGGTCGTATTTGACAGTAAAGGTGTGTTTAATAAAGGTACAAAAGTAGTTATGGT
ACCGAATACGCCGACAGAAAAAGACGATGTCATTGCTGAAAACTATTTAAAATCGAGCTA
CTTCAGATCAAGTGGACATGATGGGTTTATGCAAGATTTTGTGTTGCTAAATCATGATAG
AGCTGTACCACTACCTGATGATATTGATTTAAGTATTATTTCATATACAGAGCTTGTAAC
AGTAAGTTTGCATGCTATTCGTCGTTTTGAAAAGAAATCTATTTCAAATAAAAATACATT
TGGTATTTGGGGTGATGGTAACTTAGGTTACATTACAGCCATTTTATTACGTAAATTATA
TCCAGAGTCTAAAATATATGTCTTTGGTAAAACAGATTATAAATTGAGTCACTTCTCATT
TGTTGATGATGTCTTCTTTATTAATAAAATACCTGAAGGCTTAACATTTGATCATGCATT
TGAGTGCGTTGGTGGGCGTGGTAGCCAATCAGCAATAAATCAAATGATTGATTATATTTC
ACCAGAAGGAAGCATTGCACTGTTAGGTGTAAGTGAGTTCCCAGTAGAAGTTAATACACG
TCTAGTATTGGAAAAAGGACTAACGTTGATTGGTAGTAGTCGAAGTGGTTCAAAAGATTT
CCAAGATGTTGTAGACTTATACATTCAATACCCAGATATTGTAGATAAATTAGCGTTGTT
AAAAGGTCAAGAATTTGAAATTGCAACAATTAATGATCTTACAGAAGCTTTTGAAGCAGA
CCTGTCTACATCTTGGGGTAAAACAGTATTAAAATGGATTATGTAAATAGAAAAGGATGA
ATTAACGTTGGTTAAAAGTAAGATATATATAGATAAAATCTATTGGGAACGTGTTCAGTT
ATTCGTTGAAGGACATAGTGAAAACCTAGATTTAGAAGATAGTAATTTTGTATTAAGAAA
TTTAACTGAGACACGTACAATGAAGGCGAATGATGTCAAAATAGATGGGAATCAATTCGT
TTGTCGTTTCAATGTAGCTATCTTAGATAATGGTTATTACTTACCTGAAGATAAGTACTT
ATTAGTGAATGAGCAAGAACTTGATTATATTGCACAGTTAAACCCAGATGTGATTAATGA
TGCATATCAAAATCTAAAGACAGAACAAGAAGAAGAATACAACGAATTAGAAACACAAAA
TGGTAAAATCAATTTCTTATTGCAGACTTACCTAAAAGAATTTAGAAAAGGCGGCATTTC
AAAGAAAACGGTTTATACTGTTACACCTGAAATTTCTAGCGATGTTAATGAATTTGTCCT
TGATGTTGTTGTAACGACTCCGGAAGTTAAAAGTATTTATATCGTTCGTAAATATAAAGA
ATTACGTAAGTATTTCCGCAAACAATCATTTAATACAAGACAATTTATTTTTAAAGCGAT
ATTTAATACGACGAAATTTTTCCACTTGAAAAAAGGGAATACGGTGTTGTTCACATCAGA
CTCTAGACCAACGATGTCTGGAAACTTTGAATACATCTATAACGAAATGTTACGTCAAAA
TTTAGATAAAAAGTATGATATTCACACTGTTTTTAAAGCGAATATTACAGATAGACGTGG
CATCATCGACAAGTTTAGATTGCCATATTTACTTGGGAAGGCAGACTACATCTTTGTTGA
TGACTTTCACCCATTGATTTATACAGTGCGTTTTAGACGTTCTCAAGAAGTTATTCAAGT
ATGGCATGCCGTTGGTGCCTTTAAAACAGTTGGCTTTAGTCGTACTGGTAAAAAGGGTGG
ACCATTTATTGATTCATTAAATCATCGTAGCTATACAAAAGCTTATGTATCATCTGAAAC
CGATATTCCATTCTACGCTGAAGCATTTGGTATTAAAGAGAAAAATGTAGTGCCTACAGG
TGTTCCACGTACTGATGTACTATTTGATGAAGCTTATGCGACACAGATCAAACAAGAGAT
GGAAGATGAATTACCAATTATTAAAGGTAAGAAAGTCATTCTTTTCGCACCAACATTTAG
AGGTAGTGGTCATGGTACAGCACATTACCCATTTTTCAAAATTGATTTCGAACGTTTAGC
AAGATATTGCGAAAAAAATAACGCGGTTGTATTATTTAAAATGCATCCATTTGTGAAAAA
TAGACTTAATATTGCAGACAAACATAAACAATATTTTGTTGACGTTTCTGACTTTAGAGA
AGTTAATGATATACTGTTCATAACAGATTTATTAATTAGTGACTATTCATCTTTAATATA
TGAATATGCAGTATTTAAAAAGCCAATGATTTTCTATGCATTTGATTTAGAAGATTATAT
TACGACGCGTGATTTTTATGAGCCATATGAATCATTTGTTCCAGGTAAAATTGTGCAATC
ATTTGACGCATTAATGGACGCCTTGGACAATGAAGATTATGAAGGAGAAAAAGTCATTCC
ATTCTTAGATAAACATTTTAAATATCAAGATGGTCGATCAAGTGAGCGTTTAGTCAGAAA
TTTATTTGGTAGCTAAGTTTATATAGTAGTCAAAGTGGGAGAGGTATAATGATGAAATTT
TCAGTAATAGTTCCAACATACAATTCAGAAAAGTATATAACAGAATTACTTAATAGCCTT
GCGAAACAAGATTTTCCGAAAACTGAATTTGAAGTGGTTGTAGTTGATGACTGTTCAACA
GATCAAACGTTACAAATAGTTGAAAAGTATCGTAATAAATTGAACTTGAAAGTAAGTCAA
CTCGAAACAAATTCTGGTGGTCCAGGTAAACCTAGAAATGTGGCGTTAAAACAAGCAGAA
GGTGAATTTGTATTATTTGTGGACTCCGATGACTATATAAACAAAGAGACTTTAAAGGAT
GCAGCAGCATTTATTGATGAACATCACTCAGATGTTTTATTGATTAAAATGAAAGGTGTT
AATGGTCGTGGTGTACCACAATCTATGTTTAAAGAAACAGCACCTGAAGTTACTTTGTTA
AATTCAAGAATTATCTATACTTTAAGCCCGACTAAAATCTATAGAACAGCATTACTAAAA
GATAATGACATATATTTTCCAGAAGAATTAAAGAGTGCAGAAGATCAATTATTTACAATG
AAAGCATATTTGAATGCAAATCGAATCAGTGTGTTAAGTGATAAAGCGTATTATTATGCT
ACAAAGCGTGAAGGTGAACATATGAGTAGTGCGTATGTTTCACCTGAAGACTTTTACGAA
GTCATGAGATTGATTGCTGTAGAAATATTAAATGCAGATTTAGAAGAAGCCCATAAAGAT
CAAATCTTAGCAGAATTTTTAAATCGTCATTTTAGTTTTTCTCGTACAAATGGCTTCTCA
CTTAAAGTTAAACTAGAAGAGCAACCACAATGGATTAATGCTCTAGGAGACTTTATACAA
GCAGTTCCAGAACGTGTAGATGCATTGGTGATGAGTAAATTACGACCATTGTTGCACTAC
GCGAGAGCGAAAGATATAGACAACTATAGAACTGTAGAAGAAAGTTACCGTCAAGGTCAA
TACTACCGTTTTGATATTGTAGATGGTAAATTAAACATTCAATTCAATGAAGGCGAACCA
TACTTTGAAGGCATTGATATCGCTAAGCCAAAAGTGAAAATGACAGCATTTAAATTTGAT
AATCATAAAATTGTTACAGAGCTAACGCTAAATGAATTTATGATTGGTGAAGGACATTAT
GATGTCAGACTTAAATTACATTCACGAAACAAGAAGCATACAATGTATGTACCTTTAAGT
GTCAATGCGAATAAACAATATCGTTTTAACATTATGTTAGAAGATATTAAAGCGTATTTA
CCTAAAGAAAAAATTTGGGATGTTTTCTTAGAAGTCCAAATAGGTACGGAAGTATTTGAA
GTGCGTGTTGGTAATCAACGTAATAAATATGCTTATACTGCAGAAACAAGTGCATTAATT
CATTTAAATAATGATTTTTATAGATTAACACCGTATTTCACAAAAGACTTTAATAACATT
TCGTTATACTTTACAGCTATTACATTAACGGATTCAATCTCAATGAAGTTAAAAGGTAAA
AACAAAATCATTTTAACTGGTCTGGATCGTGGATATGTATTTGAAGAAGGTATGGCTAGT
GTCGTGCTAAAAGACGACATGATTATGGGAATGTTAAGCCAAACGTCAGAAAACGAAGTG
GAAATCTTACTTAGTAAAGATATTAAGAAGCGAGACTTCAAAAATATTGTTAAGTTAAAC
ACTGCACATATGACTTACTCGCTAAAATAAATAATAAAGAGGCTGGGGCATTAAGTTCTT
AGGCAATGTAAAAAAGCTGATTTCTATTAATTATTTGATAGAAATCAGCTTTTTTGATAT
GCATTTTATAATGTACAGCTCGTTGAGCTGCTATTTTCCTTATATTAAGTGCCATTAATA
CAAAACCTATGGCACTAGCTTCTACTTTTGTACCATCAATAAAAATTGAATTATCATCAA
TAAGATTTTGCTTTAAACATTGGCTATGGAACTGAATAAATAAAGCTTCAATTAACGCAT
CAGTGTTAGGATTCACTCTAAAACGATTAATAGTTTTATAAGAAGGTGTTTGATTTTGAG
CTAACCACATCATTCGAATACTGTCATGAAGTAATTTTTCTATTCTACGACCAGAAAATA
CAGATTGAGTATATGCATATAAGATAATTTTTAACATCATTTTTGGATGATAGGATGTTG
CGCCACGATGATGTCTGAATTCATCAAATTCACTATCAGGTATCGTTTCAACAATTTCAT
TAACATATCGCGAAATATCATTTTGAGGAATTCTAACAGAAGTTTCTATTGGTAGTGTAA
GTTGGGCAAAGTGTCTTATTTTTTTAGTATTTCAAAGTAAAATTACATGTTAATACGTAG
TATTAATGGCGAGACTCCTGAGGGAGCAGTGCCAGTCGAAGACAGGGGCCCCAACACAGA
AGCTGACATATAGTCAGCTTACAACAATGTGCCGGTTGGGGAGGCTGAGACGGCACCCTA
GGAAGGGACCCGTCATCAAAAATTCTATTTATAGAATTTTACAGTAATGTGCCAGACGGG
CAAAGCGAAGCCATTCAATACGAAGTATTGTATAAATAGAGAACAGCAGTAAGATATTTT
CTAATTGAAAATTATCTTACTGCTGTTTTTTAGGGATTTATATCCCAGCCTCGTATTTTG
CTATTTATGAAATGATTATGACATTTCCCTGATTTTCATTTTCATATACATTAAATTGTA
TACACTGAAAGTGAGGAGGTCGTCTATAATGATAAATAAAAATGATATAGTAGCAGATGT
AGTAACAGATTATCCGAAAGCAGCAGATATTTTTAGAAGCGTAGGTATAGACTTTTGCTG
TGGTGGACAAGTAAGTATAGAAGCAGCATCCTTAGAAAAGAAAAATGTAGATTTGAACGA
ATTATTACAGCGTCTCAACGACGTTGAACAAACGAATACACCAGGTTCGCTTAACCCTAA
ATTTTTAAATGTTTCGTCACTTATTCAATATATTCAAGCAGCATATCATGAACCTCTTAG
AGAAGAATTTAAAAATTTAACACCTTATGTGACGAAATTATCGAAAGTACATGGACCTAA
TCATCCATATTTAGTCGAGTTAAAAGAAACATATGATACATTTAAAAATGGCATGTTAGA
GCATATGCAAAAAGAAGATGATGTTGATTTTCCAAAACTAATTAAATATGAACAAGGTGA
AGTAGTAGACGATATTAATACAGTGATTGATGATTTAGTATCTGATCACATCGCAACGGG
ACAATTGTTAGTGAAAATGAGCGATTTAACATCAAGCTATGAACCACCGATAGAGGCATG
TGGTACTTGGCGACTCGTTTATCAGAGATTAAAAGCACTTGAAGTGTTAACACATGAGCA
TGTTCATTTAGAGAATCATGTTTTATTTAAAAAAGTATCATAAATAACGCGATTAGAAAC
TGTTGGCAAAGTAATGTCAGCAGTTTTTCGCTATACTTAACAGAAATTTAGTGACATGAT
AGTCATTATTTTGAAAAGGAAAATTGTCAACTTAGCATAAGAACTGATATGAAATTTTAA
TGGTATAGATAATTAAATAGTATCGTGTTTTTTTAATAATTTATTCATGAATTTTACATG
CACTATTATGATAAAATAAACATAATTATAATTCACTGAGGTGCTATCGTGCTATCGCTA
ACAATGTTATTACTTGAGCGTGTAGGTTTAATTATTATTTTGGCCTATGTGTTGATGAAT
ATTCCATATTTTAAAAACTTAATGAATCGTCGACGTACATGGAAAGCACGTTGGCAATTA
TGTATTATTTTCAGTTTGTTTGCCTTAATGTCTAATTTAACTGGTATCGTCATCGATCAT
CAACATAGTTTGTCAGGAAGTGTGTACTTCCGTTTAGATGATGATGTATCTTTAGCTAAC
ACTCGTGTATTAACGATAGGTGTCGCAGGATTAGTTGGTGGCCCTTTTGTAGGTCTATTT
GTTGGCGTTATTTCAGGTATTTTCAGAGTGTATATGGGTGGGGCGGATGCACAAGTTTAT
CTTATCTCATCTATATTTATCGGTATAATTGCTGGTTATTTTGGCTTACAAGCTCAAAGA
CGCAAGCGTTACCCGAGTATTGCGAAAAGTGCCATGATTGGAATTGTTATGGAAATGATT
CAAATGTTGAGCATTTTAACATTTTCCCACGACAAAGCATATGCGGTTGACCTCATATCA
TTAATTGCACTACCAATGATTATTGTTAATAGCGTTGGTACGGCGATTTTTATGTCTATT
ATCATTTCAACATTAAAGCAAGAGGAGCAAATGAAGGCTGTTCAAACACATGATGTACTG
CAATTGATGAACCAGACATTGCCGTATTTTAAAGAAGGATTGAATAGAGAATCGGCACAG
CAAATTGCGATGATTATTAAAAATTTAATGAAAGTATCTGCCGTAGCAATTACAAGCAAA
AATGAAATCTTATCGCATGTAGGTGCAGGTAGTGATCATCACATACCAACAAATGAAATA
TTAACAAGTCTGTCTAAAGATGTATTGAAATCAGGGAAGTTGAAAGAAGTTCATACTAAA
GAAGAGATTGGTTGTAGTCATCCGAATTGCCCGCTTAGAGCAGCTATCGTGATACCACTT
GAGATGCATGGTTCTATCGTCGGTACATTGAAGATGTATTTTACAAACCCTAATGATTTA
ACTTTTGTGGAACGTCAACTTGCAGAAGGATTGGCAAATATTTTTAGTAGCCAAATTGAA
CTTGGTGAAGCCGAAACGCAAAGTAAGTTATTGAAAGATGCTGAGATTAAGTCATTACAG
GCACAAGTGAGTCCACATTTTTTCTTCAATTCAATTAACACGATTTCAGCTTTAGTTAGA
ATAAATAGCGAAAAGGCACGAGAGTTACTATTAGAATTGAGTTATTTTTTCAGAGCGAAT
TTACAAGGCTCAAAGCAACATACGATTACTTTAGATAAAGAGTTAAGTCAAGTGCGTGCA
TACTTATCACTCGAACAAGCACGTTACCCAGGAAGATTTAATATCAATATTAATGTTGAA
GACAAATATCGCGATGTGCTTGTACCACCATTTTTAATTCAAATTTTAGTTGAAAATGCC
ATCAAACATGCGTTTACGAATCGAAAGCAAGGTAACGATATTGACGTGTCAGTGATTAAA
GAAACTGCAACACATGTACGTATTATTGTACAAGATAATGGTCAGGGTATTTCTAAAGAT
AAAATGCATTTGTTGGGAGAAACATCTGTAGAATCAGAATCTGGAACTGGTAGTGCTTTA
GAAAATTTAAACTTACGCCTAAAAGGATTATTTGGAAAATCCGCAGCATTACAATTTGAA
TCGACATCGAGCGGTACCACTTTTTGGTGTGCACTTCCTTATGAAAGACAAGAGGAGGAA
TAAATATGAAAGCATTAATCATAGATGATGAGCCATTAGCACGTAATGAATTAACATATT
TATTAAATGAAATTGGTGGTTTTGAAGAAATTAATGAGGCAGAAAATGTAAAAGAAACAT
TGGAAGCACTACTGATAAATCAATATGACATTATATTTTTAGATGTCAATTTAATGGATG
AAAATGGGATCGAATTAGGAGCTAAAATTCAAAAGATGAAAGAGCCACCTGCGATTATTT
TTGCAACTGCACATGACCAATACGCAGTACAGGCATTTGAATTAAATGCGACAGACTATA
TTTTGAAACCGTTTGGTCAAAAACGTATTGAACAAGCAGTCAATAAAGTTCGTGCGACTA
AAGCCAAAGATGATAATAGCGCAAATGCAATTGCGAATGATATGTCGGCGAATTTTGATC
AAAGTTTACCTGTTGAAATTGACGATAAAATTCACATGTTAAAGCAACAAAATATTATTG
GGATTGGCACACATAATGGTATTACAACCATACATACAACGAATCATAAATACGAAACAA
CAGAGCCATTGAATCGTTATGAAAAACGATTGAATCCCACTTATTTTATACGTATTCATC
GTTCATATATTATTAACACTAAACACATTAAAGAAGTGCAACAATGGTTTAACTACACTT
ATATGGTAATATTGACAAATGGTGTCAAGATGCAAGTTGGACGTTCATTTATGAAAGATT
TTAAAGCGTCGATAGGATTACTTTAACAGTAATCCTTTTTTTTATGCATTTTACCTATGA
TATTTTGTATTTCGGACTAAAATTCACGCAAATCGAAGTGAGCCATCTATACTTTAGTTA
AATCAAACGTAGGAGGCAATGGTCGTGAAACAACAAAAAGACGCATCAAAACCAGCACAC
TTTTTTCACCAAGTCATTGTAATTGCTTTAGTACTCTTTGTATCGAAAATAATTGAATCA
TTTATGCCAATTCCTATGCCTGCATCAGTAATCGGTTTAGTATTATTATTTGTATTATTA
TGTACTGGTGCTGTTAAGTTAGGCGAAGTCGAAAAAGTAGGAACGACACTAACAAATAAC
ATTGGCTTACTCTTCGTACCAGCCGGTATCTCAGTTGTTAACTCTTTAGGTGTCATTAGC
CAAGCACCATTTTTAATCATTGGACTAATAATCGTCTCAACAATACTATTACTTATTTGT
ACTGGCTATGTCACACAAATTATTATGAAAGTTACTTCGAGATCTAAAGGTGACAAAGTC
ACAAAAAAGATCAAAATAGAGGAGGCACAAGCTCATGATTAACCACTTAGCACTAAACAC
ACCATACTTCGGAATACTGTTATCCGTTATACCATTTTTCTTAGCGACCATATTATTTGA
AAAAACAAATCGTTTCTTCTTATTCGCACCGCTATTTGTCAGTATGGTATTTGGTGTGGC
CTTCCTCTATTTAACAGGCATTCCGTATAAGACTTACAAAATAGGTGGAGACATTATTTA
CTTCTTCTTAGAACCAGCAACAATCTGTTTTGCGATTCCGTTATATAAAAAGCGTGAAGT
GCTTGTTAAACATTGGCATCGTATCATCGGAGGTATTGGTATCGGTACAGTTGTAGCGTT
ATTAATTATTTTAACTTTTGCGAAGTTAGCACAATTTGCCAATGATGTTATTTTATCAAT
GTTACCTCAAGCAGCAACTACAGCGATTGCGTTACCAGTATCAGCTGGTATCGGTGGTAT
AAAAGAATTAACATCATTAGCAGTTATTTTAAATGGTGTCATTATTTATGCCCTAGGTAA
TAAATTCTTGAAGCTTTTCCGAATTACTAACCCTATTGCCCGAGGATTAGCACTTGGAAC
AAGTGGTCACACATTAGGTGTAGCACCAGCCAAAGAATTAGGACCTGTAGAAGAATCAAT
GGCAAGTATAGCTTTAGTGTTAGTTGGTGTAGTTGTTGTAGCAGTTGTGCCTGTTTTTGT
AGCAATATTCTTCTAAAACGAAAAACCTAAGCAAGATAATAGCAATTTGAGCCATTGTTA
TTATCGTAAAAAAACGTCTATACTCCGGTTGATAACTGGAATATAGACGTTTTGATGTAT
GTATTACTTTTTACTAGGTTTTATGGTATTTAGGCGTTCGTTTTATGTATTGCGGCTTTT
GAAAAATGATATAATGAATTAATTTAACTAAGAATTAAAATGTAAGTTATATCATTTGTG
AAATTTCAATTAAATATTTTTCGACAAATTCTTGAAATTACTTAATGTCATCAACACTTT
ATAAAAAAAACGGCGTATGCTTATATGTAAGAATGCAATTAAGAGGAGATTTTATAAATG
AGTATGCAAAGTTCATATAAACGTTTAGTTAAAGTGCTACTAACGATTTTAGTGATTGTG
TTTTCAATTCTACTAGTAGGTGGTTGGTATATTTTTAAAAATGAAGCACCTCGTCCAACA
AAGATAGTAGATCAACAAGGTCATACGCTTGTTACAAAAGGCGAGCTAATCAGTGGGCAA
GCGATATATGAGAAATATGGGTTAACAGATTATGGCTCCTACCTGGGCAATGGTTCCTAC
TTAGGCCCAGATTATACAGCAGAGGCATTACATCATTACCTGATTGGTATGCGTAAATAT
TATGCACAAGATATTTATCATAAGCAACTTCATAAATTAAATCATGCAGAGTTAGCCGTA
GTTAAAGATAAAGTGATGAAAGAAATACGGATTAATCGTTATTCTGAAAAAGAAAATCAA
CTTGTATTAACGCCAGGACAAGTATACGGTCTAAAATATTTGCAAGATTATTATAAAAAA
GAGTTTGTTAATAACCCTAAACAAGTAGGATTAAATGAAAATATGATTAAACAGTTTCAA
AATGATGATTATATGGTCGCAGGAAATAAAGTTGAACATTTAAGTCAATTCTTTTTCTGG
GGTGCTTGGTTATCATCAACAGATAGACCTGGAAAAACATTTTCATATACAAATAATTGG
CCATACGATGTGGATGCAGGAAATACGTTGCCTAGTGCAGGAATTTTATGGACTGCTATA
TCTGTAACATTACTGATTGCAGGCTTGGCATTCATTATATATATTCAAAAGCGTTATGAA
TTTGACATGAAGCCGACGTATGAGTCGGAACGGGAACTACCAAAGATTGAAGTAGATAGT
AAAATCACTGATAGTCAGCGAAAAGTTGGGAAATATTTAGTCGTTGTCATGTTACTATTT
TTGGTTCAAATATTATTAGGCGAATTACTGGCACATTATTATGTAGAGAATAAATTTTTT
GGTATAGAAATACAAAGGCTCTTTCCATTTAATATTGCGAAGACATGGCATGTGCAATTA
GTTATTTTCTGGGTTGCTACGACTTGGTTAGCAGCAGGAATATACATTGTACCTAAAGTA
TTGGGCAAAGAACCAAAGAAACAAGGCGTATTAGTAGATATCTTGTTTTGGGCCTTAATC
ATAGTTGTGATGGGCAGCATGATTGGAGAATGGGGTCATATTTTAGGTTGGATTGATTCT
CATTGGTGGCTATTCGGGCACTTTGGTTGGGAATATATAGAATTAGGTAAATTTTGGCAA
ATATTATTTATAGTAGGTATGGTCTTATGGGTTATCATTCTTTGTCGAGGGTTTTTACCA
GCTATTCGCAACAAAGTACAAGCGAATCATGATAAACGTCACTTATTGACGCTATTGTTT
GTTGGAGCAATTGCAATTCCGTTATTTTATCTTGCATCATTATTTATAATGCCGAATTCA
CATGTGACGTTTGCAGATTACTGGCGATGGTGGATTGTTCACTTATGGGTTGAAGGTATA
TTTGAAGCATTTGCCGTAGTGTTGATTGGTTTCTTAATGGTTAATATGAAATTAACTACC
ATTGAAACGACGATTCGTGCATTATATTTTCAATTAATCCTATTACTAGGTACAGGTATT
GTTGGTATGGGTCATCATTACTATTGGCAAGGTGATCATTCCATATGGCTTGCACTGGGT
TCTTGTTTTTCAGCATTAGAAGTCGTGCCACTTTGTTTATTAATTTGGGAAGCATACACA
CACTATCGCTTATATAAGAAAAGTGACATCGCTTTTCCTTACAAAGGTACATTTATTTTT
CTTGCTTCAACAGGATTGTGGAATGCAATTGGTGCTGGAGCATTAGGCTTTTTAATTAAC
ACACCAGCAGTTAACTACTTTGAACATGGTACGCAATGGACTGCAGCACATGCCCATGGT
TCTATGGCTGGCGTGTATGGTATGTTCTCAATTGCAATTGCGTTGTATGTTTTTAAAAAT
ATTACTAAAAAAGAATTTTGGACACCGAAAGTTGAAAAATGGATTAAAATATCATGTTGG
GCTTTAAATGTTGGCTTGGCAGGTATGGTGTTCATTACATTAATGCCAGTAGGTTATATC
CAACTTAAAGATGCATTAGAACATGGTTATTGGCATTCAAGACTAACGTCATTTTATGAA
CAACCACTTGTAAAAGCAATCATGTGGGGTAGAATGCCTTGGGACATTATATTCACAGTA
GGTGTCATTATATTAGTAGTTATTTTTATAAGGGGATACAGACACTTAAAACCAAAATAC
AGAGTATAGATCATCATATTACTGAGTGATCTTAGTGTGTTTTAACGTTTGAGACGAAGA
GATATTATACAATAGGATTCAAACTATAGGTTCTGAGATTATGTAAATATAAAGAACAGT
AAAAAGTAATTTTCTGATTGAAAATGTACTTCTCACTGTTTTTAAAGAAATTATGTCCTA
TAAAACGTCTATACTCCGGTTGATAACTGGAATATAGACGTTTTGATGTATGTATTACTT
TTTACTAGGAATATAAAACTGTGCATGACGATAATGAAATACGATGTCAGACGAATCAAA
GGGTTTGCCAGTCATTGTATAAAAAGTCTGGTGGTAACGTAAACATGGTTCACCTGTAGA
CAATTGTAGTAATGAAGCTTCACTTGAAGTGAGTTGATCTACATTAAAGAAAATATCTGA
AAAACCAATACGAAGTTTCATGTTTGATTCTAAATAATCGAAGATAGAGCCCTTAGCAAT
ATCATCATTTAAATATTTCACGATTTCTTTATGATAATAAGAATATTCGATACATAAAAC
ATCATCGTCCACGAATCTTAATCGCTCTAAATAGTAGACGGTATCATCTGCATTTAATTG
GAGCTCATCTTGTACAGATTTAGGTGGCGTTGCAATCTCCTTAAAAACAAGTACCTTACT
TGTCATTCGATGTTCGCCTAAACTTTTAGAAAAACCATTGGTCTTAAAAACATTGATACG
ATTGGCATCTGCAATATTTCTCACATAAATGCCACTGCCTTGTGCTTGATAGATCAAACC
ATCTTGTTCCAATAAGCCTAATGCTTTAATGATAGTACTCTTACTTACTTGATAACGTTC
TTTTAATTGCGTCACGCTTGGCAATTTATCACCGGGTTTGAAATTAGATTGATGTATAAA
CGCATTAAGTTGCTTAGCAATATGTTCATACTTTAACAATATTCTGTCCTCGTTTCACTT
TGTCTGTAATTATTATAGCACAAAATATTATAATTGTATCGGCGTTTACAAATTGAACCG
GTACAATTATAATTATGATAAGTCATATATTTCCATTCTATTATCAAGTTGAGGGGGTAA
TACTTATGGGCAATAAATATAAAGATTATGCTCAAGACATCCTTACAGCTGTAGGGGGTG
TCGAAAATATTGTTAATGTTTCGTATGATACGGTACGCATGACCATTCATATGCATCATG
CAATTCCTTCTACTGCTAATGAAGTAACACAAATAGATGGCGTGGCGTCAGTTGATGAAA
ATGAAACACAGTTAGTTATCGTATTTAATGAAGAAGTAAAATATGTATATCAACAATTAC
AATTGTTAATGGACGACGCCAAGCATCAAGAAGATACGAATCATGATGCTGTGGATACTC
AAGAAACAGAACAGAAAGCGCAAGTAAAAGTAACAACCCCAATTTTAGTGAAAGCACCAA
TCGCTGGTCGTCGTATTTTACTTAAAGAAGTAAGAGATTCAATTTTTAGAGAGAAAATGG
TAGGCGAAGGCTTGGCAATCAAAGCTCATGAAGAATCCAAAGTAATCGCACCGTTCAATG
GCTTAGTATCTATGATTGTACCAACTAAGCATGCAGTTGGTATTCAATCAGAAGACGGTG
TGGACATAGTCATTCATATTGGTGTGAATACAGTTGACTTGGAAGGTAAAGGATTCAAGT
GCTTTGTAAAGCAAAATGATCGTGTTGAAGCAGGGCAAACGTTGTTACAATTCGATCAAC
AATATATTCAGGAACAAGGTTATAACTCAGACGTTATTGTCGTTATTAGCAACTCTGCCG
ATTTAGGAAAAGTAGAACTGACAATGAATGAAATCATTACGACTGAAGATGTTATTTTTA
AAATATTTAAAAACTAGGAGTGTGTTGTAATAATGACAAATTTACCGCAAAATTTTATGT
GGGGTGGCGCACTTGCCGCAAATCAATTTGAAGGTGGATATGATAAAGGTGGCAAAGGAT
TAAGTGTAATTGATGTTATGACGAGTGGTGCACATGGCAAAGCACGTCAGATTACAGAAT
CTATAGACCCCAATCACTATTATCCAAATCATGAAGGTATTGATTTTTATCATCGTTATA
AGGAAGATATTGCCTTGTTTAAAGAAATGGGATTGAAATGTTTACGTACGTCGATTGCGT
GGACACGTATCTTTCCAAATGGGGATGAAGATGTGCCAAATGAAGAAGGACTCGCCTTTT
ATGATCGTATCTTTGATGAATTAATTGCACAAGGTATTGAACCTGTTGTGACTTTATCAC
ATTTTGAGATGCCACTTCATTTAGCGAAACATTATGGTGGATTTAGAAATAGAGAAGTTG
TCGATTATTTTGTGCATTTTGCGCGTGTTGTATTTGAAAGATATAAAGATAAAGTGACAT
ATTGGATGACGTTTAATGAAATTAATAATCAGATGGACACATCAAATCCTATCTTTTTAT
GGACGAATTCTGGGGTAGCATTAACAGAAAATGATAATCCCGAAGAAGTCTTGTATCAAG
TAGCACATCATGAACTTTTAGCCAGTGCTTTAGCGGTTCGTCTTGGTAAAGAGATTAATC
CGAAATTTAAGATTGGAACAATGATTTCACATGTACCCATTTATCCATATTCGTGTCATC
CGAAAGATATGATGGAAGCACAAATTGCGAATCGCTTACGTTTCTTTTTCCCGGATGTTC
AAGTAAGAGGTTATTATCCAAGCTATGCTAAAAAAATGTTGGCACGAAAAGGATATGATT
TTGGATGGAAAGAAGGGGACGACAGTATTTTACAGCAGGGCACGGTTGATTATATTGGCT
TTAGTTATTACATGTCTACGGCTGTAAAACATGATGTTGATACTACAGTTGAAAACAACA
TCGTCAACGGTGGTTTGAATCATTCTGTGGAGAATCCGCATATCGCAACGAGTGATTGGG
GTTGGGCGATTGATCCAGATGGCTTAAGATATACATTGAATGTGTTATATGATCGTTATC
AGTTGCCACTTTTTATTGTGGAAAATGGTTTTGGTGCAGTTGATGAAGTGGTAGATGGAC
ATATTCATGATGATTATCGCATTGAATATTTAAAAGCACATATTACAGCAGCGATAGAAG
CAGTTGATCAAGATGGTGTAGATTTAATCGGTTATACACCGTGGGGAATCATTGATATTG
TTTCATTTACAACCGGTGAAATGAAGAAACGCTATGGTTTAATATATGTTGATCGAGATA
ATGATGGTCATGGCACGATGGAACGCTTGAAAAAAGATTCGTTCTATTGGTATCAACAAG
TGATAGCATCAAATGGAGATAAATTATAAAGATACGTTATAAGTATTTTAGGGTTAGAGC
CCGAGACATAAATTAATATAATAGGACCTAAAGTGTTATATTGGCGGTCCCCCAACATAG
AAGCTGACGGAAATACAGCTTACAATAATGTGCGAGTTGGCGGGCTCCCAACATAGAGAA
ATTGGAACAGCAATTTCTAGAAACAATGCAAGTTGGCGGGGCCCCAACACAGAAGCTGGC
GGAAAGTCAGCTTACAAAAATGTGCAAGTTGGCAGGCCTCCAACACAGAGAACTTCGAAA
AGAAATTCTACAGGCAATGCAAGTTGGCGGGGCCCCAACATAGAGAAATTGGAACACCAA
TTTCAACAGGCAATGAAAGTTGGGGAGGGACAGAAATAAATTTTGCGAAAATATCATTTT
TGTCTTACTCCCTTTATCATTTCTGTTACAATCCCCTGATGTTAAAATTTTAAGAAAAAA
ATAATGCCACTAACTATGTATAGTGTTAATGTTTGAGTATTTATAAAAGTCTTTAACCAA
AATTGATGACCTACTAATCAACGATAACGATATTGTTAAGTAGATGATTAGTGTCACAAA
GAAATTAAAGTAACAGTCAAACATAGATATAAAGTACAGTTAGTGGCATTATATTTAGTG
CTCTTTTTTAGCGACAAAAGTAATATAATTCATATCTTTACGCAATTTAGTCATCGTTTT
AAACATTTTACAAAACATTGGTCGATTTTCTTTTTTTAAAGCATTGTTGATAATCTTTAT
AGTTCCAACAATACCTTCGTCATAAATTAAACCTTTTGGTGTCATTAAACTCATTGGACC
AGTATGATAATGCACATGATTAAAACCAGCTTGATGATATAAATCTAACCAGCCAAGTTT
CGTCTGCGGTGAGACATTGACATTAATTGCTGCAGATAATGATTTAACTACATGTGTGGC
ATGTGATTCATTAACGATGACAATATCATGTGTTAACAAGATACCCCCAGGCTTTAAGAC
TCGGTAGTACTCGCGTAATGCTTTTTCCTTTATGGCGATGGGTAACATTGTTAACATTGC
TTCATTTAAAACGATATCGAATTGATTGTCATCGAAGGGCAATTTAACAGCATTCGCTTG
TTGCACTTGAATATATGATTCAAGACCTGCTGCTGAGATATTTTCCTGTGCTTTTTCTAA
AGCTTTCTTATTTATATCAACGCCTTGAATGTGACAGCCGTATGTATGAGCTAGATAAAT
AGATGTCGTACACATATTACATGCCACTTCTAACACTTGCTTATCTTGTGAAAATGCCCC
TTGTTGTATTAACCAATCTGTTGCTTCTTTACCACCGGGGCGTAGACGAGTTTTTCCTAA
TTTAGCTAAAAATGTATGGCCAGCTTCTTTGGACATAGCATAACCTCCTGTTAATTGATA
ATTATTATCATTAATATAGCATATTTATATGCGATAATTTGGAAGTTAAAAAGATTACAA
AAAATTGTCACTTCATTTATAACTAAACATGAGTCATCAAGCATAGGTTTAGTGGAAAAT
TATTTCTAATAGATGATGTTTTATAAAGATAAAAAGCACAGCCATGATATACGAATGTTG
CATGTTATATGCTAAACCTTCATATCATAGCTGTGTTTGATTCATTTAAACTTGATTTAC
TTCTTCTAGTAGAGGAATAGATGCTTGCGCGCCGTGTTTTTGTACAGTGATGGAGCTCGC
TTTATTACCAAAATCAATAGCATCTGCTAAGTTATCTTGCGACTTGTTTAAGCGACTGAC
AAATGCACCAATAAATGTGTCGCCTGCAGCAGTTGTATCAATCGCATTTACTTTATAAGC
TTCGATGTGTTGGCTTTGATTTTTAGTAGCAAAATATGTACCTTGCTTACCTAACGTAAT
CAAAACAGTCTTAATGCCTAAAGATAAAAAGTAATTAGCATTGTCTTTCATAGATTGTTC
ATTAGTTACTTTAATCCCAGATAACAATTCGGCTTCTGTTTCGTTTGGCACAATAATATC
GATTAGTGACAATAATTCATTAGGTAATGCTTTCGCTGGTGCAGGATTTAATACAGTCGT
CACACCATGTGCCTTGGCAATTTCAAATGCAGATATAATAGCCGGGATGGGTACTTCTAA
TTGTGCAACGACAAAGTCTGCATTGTTTATAGCGTCTTTTGCGTTAATAACATCCTCAGG
TGTCATCGTCATATTCGCACCACCATAAACATAGATGGTGTTTTGTCCTTCTGCATTCAC
AGTGATAAAGGCTTGGCCTGTTTTTGCTTCAGTTGTTTTGATAATATATGATGTATCAAT
ATGAGCCGCTTTAAAATCTTCTAAGATGAAATCAGCAACGCCATCAGTGCCAATTTTAGT
AATAAATGTTGTGTCTGCTTGCATACGTGCAGTGGCAATAGCCTGGTTGGCACCTTTACC
TCCGCCGAATGCTTTTTGTGCTTCTTCAACATGTAATGTTTCGCCTGGTTGTGCATATCT
TTCAACTGTTAAAAATTGATCGACATTCGTTGAACCTAAAATAACAACTTTGTTGGTCAT
GTGTATGCTCCTTTCAAGTTATAATTTTTAAAAAGTAACATTCGATTCTAATGCAATATT
AGAGTAGGGCGTTGTTTCACCAGTACGAATATTACCTTTATTTAATGGGTGAGCTAAGTT
ACTTTTCATTTCTTCGTGAGGAATGAAAATGATTTCGATTTCCGATGAAATCAATTGTTT
AATTTGTTGCAATTGTATAGGGTTATGTTCTTTTATTTCTTCTGCTAAGTATATTTTTTG
GATTTCCATTTCTTCTAACACTGTAGCTAAGACATCAATAAAGCGTGGTAAGTTTTTAGT
GACAGCTAGGTCGATACGGCGATGATCATTTGGAATTGGCATGCCAGCGTCATTAATCGT
TAATAAATCAAAATGACCAATTGTCGCGATTGCTTTTGAAATATGTTCATTTAAAACAGC
TGATTTTTTCATGACATCTACACTCCTTATTTTATAAATACTGTAACAGAAGCGGCTACT
AAAATGAGTACTAAGCCGATAATTGTAATAACCATTTCTTTTGACGTTTTATGTTGTTTT
AAGAAATAAATACCAGTTAATGTAGCAAGCACAACGGATGTTTGAGAAAGAATAAATCCA
GTCGCTAAACCATTCATATTAGGTTGTGCTGAAATAAGATATGTTAAGGCACCAAATGCA
AAGAAGAAACCTGAAATAATTTGTAACCACGTAATTTTATTACGAAATGGATTCTCTGCT
TTCATATTCATAAAGCCATAAATGACTGCAACAATTACCATACCCATTGCTTGAGGTAAA
AAGGCAGTTAGGCCATCAATAGAAGTTGCTTGTGGTGCGGCTGAATATAACCAGTATCCA
AATTCACCAATTAACAGAAGAATCACTGCACGACGTAAATTTTTGGCGTTACTTGCTTCT
TTGCGTTCACTCCAAACTGTCATACGCGCACCAATTAAAATAACGACTAAAGCTGTAAAG
CCAATGATTTTATGACCAATGCCCGGCCAATTTCCTAATGCAAAGACACCCCATAAAGAT
GCGCCTAATAATTGGAATGCTGTTGTGACAGGCATGGCACGAGATGAACCGACTAATTCG
AACGCTTTAAATGTAATGATTTGTCCGAATCCCCATCCTGCACCTGATAATAAGGCAAAT
AGTAAATTTGTTCCAGTAGGGAAGCCACTTGATGTGACTACGGCTAATATAATAGCGAAG
ATTAACGTACCTACAGTAGCACCGATAATTTGATGTACAGGTTTACCACCAAACTTTGAA
GCGACTGTTGGGAAGAATCCCCAGCCAATTAAGGGGCCTAACCCGATAAGTAATGCAACA
ATGCTCATGTTATACACCTCACGATTTGTTTTTAGTAAAACGTTTTACCAGTGCCATCGT
ACCATTTTTATTTGTAAAATGCATGCGTTTTCATAAAAACTGAAAACGTTTAAATCATAT
TTAAAAATTCATACATTATTATTTTAATTTCTTAGTGAAATAATTATGATTAAAAACCCT
CAGCATTAAAGCAACGCTAAGGGCATAACAATGATGAGTATATTTCGGAAGATACGTAGT
TAGTTTGAAAGATGATAGCCAGTTGTTGCACGAATTTTTAAAGTCGTTGGTAATTCAATC
ATATCAATGGATTTATCTAAGTGCTGTAATCGTTGAAGTAATAAGGTTAAAGATGTTTTG
CCAATATCAGTTATAGGTTGTGCTACAGTAGTTAAAGGTGGCGTGACATACGCGGCATAA
TCAATGTCGTCATAACCTATTAATGAGATATCTTTCGGGATACTGATGCCATGTTCAATT
AATCCTCTTAAAATACCAATAGCAAGTTCATCGTTAATAGCGAAGATTGCAGTGGCAGAT
TGAACCATGATGTCATCAACAATGGTTAGCCCACCGCGCTTAGATAATTCAGTATGGACG
ATTTGTGGTTCGGGCAATTGATTCGTGCGCAAAGTATCAACAAATCCAGCGACACGAGTC
GACATATTCGCCATCATGTCATATGGTGCAACAATCATCATATTGTTGTGACCGAGTTCT
ATTAAATGTTGTGCTGCAAGTTGTCCGCCTTGATATTCATTTGTCCGAACAAAATCTGTA
TAGCCTTGATGGTCATTTTGATCCAGTACGACATAAGGTACATGATGTTTCTTTAGATAG
TTATTTAGGGCGTCCGGGGATGAAATATACTGTGCAATAATTAATCCGTCAATACCTCGC
TCAATTAAATGTTTAATGTTGTCATACAAATCAGTTGCTGTAGATGTTAAAAAGCATAAA
TCAACATCAGATGGTTTGTGGTCATGAATACTTTGCATCAGTGCTGAGAAAAACGGATTT
GTTAAGCTAGGCAAAATGACGCCAATAGTTTGAATTTTACTGCCGCGCAATTGTTTTGCA
TGTTTGTTAGGGGCATAGCCTAAACGTTCTGAAACGGCATGTACGTTTTTTATCGTTGTT
GCGGAAAAACGACTATCATTATGATTTAAAATATGTGACACAGTTGTAACTGATACACCA
GCTTCTCTAGCAACATCTTTAATTGATACTTTTTTCATATTATATTCCTTCTCTTTATTG
TGTAATTAATCATACAGTTATATACCCGATTATTATATTCATCATATCATGATAAACATT
TGATGACATATGAAGAGGTGCATGACTTTTATTGTCTACAAACAGGCGTCTATAGTATGC
GATTAAGGTTGAGACGAGAGAATATATTATTAAGGTTAAATAACTTTTAATGATTATGAT
AACAAGAATTTTAAAATGTTTATTGTGATGAAAAATACAAAAGTCATTATTTTAAAGAAT
AAAATATTTATTTTTGAAAAAAGTATTAAAAAACATAACGAAATGATGTATATTGAACTA
TGTGATTGAAAAAATTTTTAATTAAGGCTTGTTAAAACTTAAGAGAGGATGTTTTTAAAT
GCAATTCAAATTAAAAGAAGAAGAGATTATTAGTTTTTTAGAATTGAAATATCCAGAAAA
AGAGTTCGAATATGGTCGTTTGTTAGTTGGACAACATAAACGTGATGATTTAGATGTTTA
TTACTTTGGTGATACGTTTTTAATGTGCACGATTATTTCATTCAAGACATTTGAAATTAA
AGAAACAGTAGAATTATCATATGATGCTGTTAATCGTATTGTGTTAAAAGATGGATGGTT
ATTTAGAAAAATGAGAATAGAAACAATGCAAAAAGTGTTAAAATACGGTACATCTAAATT
AATGTTAACTGATTTTCAAAAGGATAATTATAATAAATATATTCAAGGTCAGAAACAACG
CGTGATATTTGAAAATGGCCATTTTGTCTAATTGATAGTGAATAATAATTAGAGTAAGCG
AAGAACAATAAAAAATGTTCTTCGCTTATTTTTATAGAAATTGATGCATATCATTTTAAA
GTGATAAAGATATTTCGAAACATGATTCTTCTATTATATTTAAGATTTAACTGTTTTTGG
AATAATCATGTATGCAGACAATGAGCCGAGTATCATTAATACAATGCTGACGATAAATGT
TACAGTTGCAGCTACACTTGGTGCATAGTTTAGTTGTAACATACTGAAAACTGTAGTACT
TAGTGCTATACCAAAGGCGCCACCTAGTGTGCCGCTCATTTTATATAATCCTGTAGCTAA
ACCAATTTTTTCATTGGGCATACTGAAAATTGCAATTGTAAGACCGGGTGTTGCGACTAA
ACCATTTCCAATTGCGCAAATGACAAACCCAATAACAACAGCAATGATATATTGTGATGG
TTGAAGTGATGTCATGCTAATAATAGTGATGCCGATGACAGGGAACAACGGACCAATGAT
GAGCATCAATTTGCCACCGAAACGTAATGTTGCTTTTTCACCTAAACGAATCATCGCAAC
TGCCACAATGGCATATGGCAATGTAACAAGTCCAGATTGCGCAGCTGATAAACCAAGGTG
TGTTTGAGCATATATGAAAAAGACCACTGTTACGCCCAGACCACTATTTAAAACAAAGTT
ATTTAAAAATGCACCAATGAACGGACGGTTGCGTAATACTGAGAAATCAATAAAAGGTAC
TTCATGTCGACGTTCGATGATGATGAATATCAACGTAGTGATGATAAAAATGCTCAGACA
AATGAATGAAAATGTACTAAACCAACCTTGTTCGAATCCTTGTGTTAACAATAATGTAAA
GCTACCAATCATAACAGCGAAAATAGACATACCTTTGTAATCGAATGGATGACGATGGCT
ATGTTGACTTACTTTTTCAGGTGTGCCTTTTAGAAGCAATATGGCAATGAAAGCAATGAC
TATACTAATGATGAAATTCGTTTGCCATCCAAAATTTGTGGCGATTAAACCACCGATAAC
ACCAGCTAGGCCGATGCCACCAACAGTACTAATCATTAGATAACTAATCGCTCGTCTTAA
ATGATCTCCTTTAAATTGATTATTTAAAACGCCAACTGTTGAAGGTAACAAGATAGCTGC
TGATAGACCTTGTAAAATTCTACCGATGATGAGCAGTGCAGTGATGTCCGATATAATTAA
TAGAAGAGATGCAAACATACTGATTATGAGACCCATGTATGTCATTCTCAGTTGTCCTAT
TTTATCAGCAATATCACCTGCAGCCACCATGAAGATACCTGTGGCGAAGGAAGTTAAACT
AATAGATAAATTTAACACGGCAGGAGAGGTTTGATATGTTTGACCAACGAGAGGTCCTAT
ATTAATAAATGATTGTGCAAACAACCAATATGTTAATGCAGACAACATAATCGCAATAAT
AATATTACTGCGTGGTGAAGATTGTGTGTTATTCACAGATGTCACTCCTTGTAAAAATTA
AATATAGAAAGTCATGAGATGAAGTGAACGGATGTATAGATGATCGTTCACTCACACATA
AGTCATGATTTCCTTACATATCATACCATAGTTATTGAGAATGAATATCAATTAATTGCT
TGTATGATTGATTTTTTATAGTATGTTTAAGTGAAACAGCTTTATTTGAAAGTGATTAAA
GTAAATGAAGGTACAGAGGAGTGAGAACAATGTGCACAGGATTCACAATACAAACTTTAA
ATAATCAAGTACTTCTTGGACGCACGATGGATTATGATTATCCATTAGATGGTTCGCCAG
CAGTGACGCCTAGAAATTATCGTTGGACATCTCGCACTGGCACGACAGGCCAAACGCAAT
ATGGCTTTATTGGTACAGGAACAGATATGGAAGGTTTTATTTATGGTGATGGTGTTAATG
AACATGGCGTTGCCATTTCAACACAATATTTCCGAGATTATAGTTCATATGGATCAACAC
ACAAAGCGGACGCGATGAATATTACGCAAAATGAAATTGTGACATGGATTTTGGGATATA
CAACAAGCATTAAAGATATGAAACAACAAGCATCCCAAATACATGTTGTAGCTGTATATT
TAAATGATATCGGTGAAGTTCCGCCATTGCATTATCATGTTTCCGATGCAACTGGACATT
CAGTCGAAGTTTCATTTAAAGAGGGTGAAGTGGTTATAAAAGATAACCCTATTGGTGTCT
TAACAAATCATCCAGACTTAGATTGGCATTATAGTAATTTAAGACAATATATCAATATTT
CTCCTTATCCAGCAACAGCAAATTTATTGGAAGGTGTAACGATTGAACCTTTAGGCAATG
AAGCAGGTACATTTGGATTGCCAGGTGGATTTACTTCAACTGAGCGCTTTGTGAGAATGG
CATTTATGAAAGCAAACATTGCTCAAAACAATGATAAAGAAATGGATTTAATGAATGCAT
TTTATTTATTAGATGCGGTAAATATACCGATTGGAATTGTACGTCCGCATGATGCTGACA
ATCACTATACGATGTATCAGACCGTAATAAATTTAACTACAAGAACGTTATATATTAAGT
ATTATGGCAGCAATGAAATAGTAGCATTAAAGCTCACAGATGAATTAATTAATAGAAAAG
ATATGACGATTTTTAAGCCTGAGAAGCATATCACTATTAGAAAGTTGAATGACAATCAAT
AGCGATTGATAGTGGAATTTGGTTGATATGATATGATATGATTTGATAGATGATTACTAT
CATACATTAACGTTGAACCGCGAACATGGACGAATGATTAGTTGTTAATTTTGAAAATTT
ATAAAAGGTTAAACGAATGCAGTGAGAGATGTCATTTTAATATCAATGTATGGCTATTTT
GTAATGACAATGTAATGAGTTTAGTAAAACATTTCGGGAATATTAAATAGTTGGAAAATG
AGAATTAAATCCTTTACTCAGTTGTCTAATTCTTTTAGTATGTGCAGTACAGTTTAATTG
AAAACTAACTTTAACTTTAATGGAGGATGTTTTATACATGAAAAAATTAACAGCAGCAGC
GATTGCAACGATGGGCTTCGCTACATTTACAATGGCGCATCAAGCAGATGCAGCAGAAAC
GACAAACACCCAACAAGCACATACACAAATGTCAACACAATCACAAGACGTATCTTATGG
TACTTATTATACAATTGATTCTAATGGGGATTATCATCACACACCTGATGGTAACTGGAA
TCAAGCAATGTTTGATAATAAAGAATATAGCTATACATTCGTAGATGCACAAGGACATAC
GCATTATTTTTATAACTGTTATCCAAAAAATGCAAATGCCAATGGAAGCGGTCAAACATA
TGTGAATCCAGCAACAGCAGGAGATAACAATGACTACACAGCGAGTCAAAGCCAACAACA
CATTAATCAATATGGTTATCAATCAAATGTAGGCCCAGACGCGAGCTATTATTCACATAG
TAACAACAACCAAGCGTATAACAGTCATAATGGTAATGGAAAGGTTAATTACCCTAATGG
CACATCTAATCAAAATTGCGGTTCAGCAAGTAAAGCGACAGCTAGTGGTCATGCGAAAGA
CGCAAGCTGGTTAACAAGTCGTAAACAACTACAACCATATGGACAATATCACGGTGGTGG
TGCGCATTACGGTGTCGACTATGCAATGCCTGAAAATTCACCAGTTTACTCATTAACTGA
TGGTACAGTAGTACAAGCAGGTTGGAGTAACTATGGTGGTGGTAATCAAGTAACGATTAA
AGAAGCGAACAGTAATAACTACCAATGGTATATGCATAATAATCGTTTAACTGTTTCAGC
TGGTGATAAAGTCAAAGCTGGTGACCAAATTGCATATTCAGGTAGTACGGGTAATTCAAC
AGCACCTCACGTACACTTCCAACGTATGTCTGGTGGCATCGGTAATCAATATGCAGTAGA
CCCAACGTCATACTTACAAAGTAGATAATACAGTAAATCCCAAGTTACGATATCATACGC
AACTTGGGATTTTTTTCGTTTTAATAATAGGTATAAGCCCATTGCTTGTCCTCTAAAACA
TGTTGATAAAAAGGATCTTGGCCAATTAACTTGATATCATCTGCAAGTGCTTCAACTTCA
TCTAAATGATGGGTAGTTAATATAATTAAACATTTAGATTTCATAATGTTAAGTAGTTGG
TGGATGTCATGTCTAGATTTTAAATCAATACCAACTGTCGGTTCATCTAAAATGAGAATT
CGAGGTTGACCTAGTAAACCTACTAATATATTAATTTTACGTTTATTCCCACCAGACAAT
GTAGATACTTTGGCAGACGTATCATCAAAGTTTAATTGCTGTAAATATTCGTTGATAGTT
GTATCGTTAATTGGATTTTTACAAAGTGATTTAAAAAATTTAATGTTTTCAGCCACTGTC
ATGTGTTCAAATAACGCAATGTCTTGTGGCACATAACCGATGTGATTTTGTATTTGTCTT
TGATTCCATTTTTCGCCGAAATAGTTGATAGTTCCATCATTAGCTTTTTCAATACCAGCA
ATCATACGAAGTAATGTTGATTTTCCAGCGCCATTATCACCAAGTAATACGGTTAATCGA
TTACTATCAAAGGACATGGTTAAATGATTGAAAATCTGTTTGTTACGGTAACGCTTTGAA
AGGTTATTAATTTCTATCATCAGTTACGCTCCTTTACATGAAAATGGTCAAGTATACGAT
ACCCATAGCAAGTGCATATATAAATGTCATGAATAATCGATGACTTATTGTTTGAATATG
GAATAAGATAAAGACGATACCTATCTCATAAATCAATATAAGTAACAGTGATTTTAAGTA
AAATATTAAGCTGAGTGGTTGAGACAAATATAGACTAACTGCCAATAGTACCAACAATAA
CAAGATCGTATGTGTCATTACATAAGTACTATATAGTTTGAAACGGCTTAAATGATATTG
TGATAATCGTTGCAATGCTGCTTGTTGGTTTAAACGATAATGAAGTACTACTTGAACAGC
GCTAACAAATAAAATCACCGCAAAGATTAAGCTAATTGAAATAGAGTGTTGTGCTTGTTT
AGTAAGCGACACAAATTTGATTTTAGATTCAGGTGTATGTTTATGATAGGACTTGTTGAT
AGCATCGATGGATTGATGCTGTTTCATATCCTCAAGGTGTTCATAAATAATGTTAGGAAT
TTGCTGTTCATATAATGAACTACTAACAATTTCTACAGCAATACCACCTATAAAGTCATC
TCTACCATATAACTGTATCGTTTCTTTTAAACGGTTCTCTTTTAATTTTTGAGAGAAACC
TTTAGGAATTTGCATACTTAAAATAGCTTCCTTTTTAGTAACATCATCTTCAATATAGCT
TTCATCTTCATCGACTTTTTTAATAGTTACATAGTCAGATTGTTTAATTTTATTGACGAA
TGATTTTGATGCAGTGGTTTGGTCTAAATCTTGAATGGTAATCGGTATTTTGAAGTTGTC
ATGTGCTACACGGTAACCCATACCAATAAGTACGTGTGCGATGACAATGGTTGTTACGAG
CAAGATGTATTGTAACCATTGCTTGAACACAACAAGTTGTATATAAGGCTTCATTGACGA
TACCTCCAAACCAATACAGCTAAATTAATTATCAAAAGTGCGATGAAGCTAAGATAGAAA
CTAGGGTGCAGTTCTAAAATGTAGTTGTTTAAAATAATTTCTAACAATTGATTTGTTACA
ACTGCGAACGGTTGAATACTGAAAACGCCATTTGCTATATGTTGTAAAAAAATCGTAGGT
ATTGTTAAACCAGATAACACCAGGATGACAATAGCTAATATGACTTTACTAATACTATTC
AACAAGCCTGTTGTTAAAAGTTCGATGAGTAATAACCACAGTATTAAAAAGGTAACATAA
TAGCTTAAATGAATGGCTAACGTTGGCCAATTATATAATTCAAAGGTATTCGGAATACTG
AACATAATCCAAACTACACCAACGATACTCCATAACATAGTATAAAACCATGTAATCAAC
GCACGAATGATTAACAAACGCTCTTTAGAAAAATGAAACATTTTCAATCGCGCTTTCAAT
ACAGTATCTTGATTCATTTTCAGAACTGTAAATAAAGATAGTGCAAAGATGAATACCGTT
GTTAAAAATCCTGTAATTGCATAATAACTGCCCGTATCGTATAAATGAATCGGTTCTAAG
TTAAATGCACCTGAACGGTTTAATCCTGTAATCAGCAAATCAGTCATAACATTGATACTG
TCAGAATGTGATGCTTTCGGTGCTAAGTCTTGAAAAGCTAAGATGCCACCCATCGATCGC
ATAAGACGTTGGTAAACAGAATCTGTTAGCTGAGATAGCACGACACTTTTCATGGATTGT
TGATCATATGTATATACTGAAATTGGTAGTTCGCCTTGTTTATAAAATGCCTTGGTCATA
CCTTTATCAAAGACAAAGTAGCCTTGAAGTTTATGTTTTTTTAACAAAGTATGTGCTTGC
TTATCATCATATGCTTTAATGCTCACATTTTTACCTAGGTTACTCCCTTTACCAATAGAG
TTTAAGATTAATTTCGTTTCACTTGATTGATCTTTATCTACGACACCTATATTAAAATGA
TTGTCATCTTCTGTTACATGTTGGATCGTCGTTAATGTAATAAGGAGTGCCGCTAATATA
AATAGTAAATAGATAATCAAATACCACTTTTTCAATAAAAAAGAGTGGTAGATGCGAAAC
AAATGTATTGTTTTCATTTAACCACTCCTCCAATGATAAGATTGAAAGGCAAGATGACCT
TCCAATCTTATTTTTATATTTTAGTTATTTAGATGCCTTTTTTAAAATTGACTCAAACAT
TTTGCCGCCATTTTTTTCGATTTCTTTTTCAAGTTTTTCACGGTCTTTTGAAGATAGACT
ATTGAAATCTTTCGCACCACTATCATCAAAATCAATATCTGCTTTCAATTTTGTGCTAGA
TTTTAAAATGAAATTAATTGGTTCTTCAGCATATTTGATGCCGATATTTAACGTAGATTT
CTGAGTGTTATTTTTTACGTCAGAATCTATATTATTTTCAAAAGTGAATTCATTTTCGTC
GCTATATTTATCTAATGCGACAGTGATTTTACCTTTATCTTGACGTTTTGTGCCATCTAC
TTTTTCTTGGTTATCTAATTTGATTTTTGATTCATCATATTCTGTCTTTTTACCAAATTC
GTATTTATCATTGTATTTATTGTCTTTTTCCTTAGAAGATACGCCTTTAATTGTATATTT
CGCTTCAGCATACGTGTATTTATCTTGATCGAAATCAAGTGCGTAATCTAGTTTTAACTT
ATCGTCTTCTAAAGTATTAGTACCTTTGATTTTAGTTTTATTATTTTCTTTGTCTGTAAT
AGTAATTTCTCGTTTTACAATCGTATGTTTTTCGGTATAAATTTTAGATTGAATTTTAGC
AAATTCATCCTTTTTAGTTTCTTTGACATCGTCAATTGCTTTTTTGATGTCCTTATCAAA
GTCTTTTGTAGCACCTTGTTCTTCCATTAATTTTTTAAGGTCTTTATCCTTTTTAGCTTC
TTCTAATACAGCTAATGTGATTTTTTTAGTGTCAGCTCTGCTAAGTGTTAACGTGACAGG
TCTAACTTTGTACTTTTCACCATTAACCTTAATTTCTTCTTTTTTACCTTTATCAAAATT
ATCGTCATCTAATTTGTCGACAATAAGTTCGGAATATTTTTCGGCAATTTTGCTGTAGTC
ACTTTGTTGTGCTTGAGCATTACTAAAAAGAGTATTTAAATTTAGTTGTTGGTTTGTAAT
ACCATTTTCTTTTGCTGTTTCTTCATCTTCACCTGTAAGTTTTGAATAAGTTGATAATAA
ATCAGAATTATTAACACTATATTTCCCTTTAAATAATGGTGATTCGAAATAATGCTTATC
TTTATCTGCAGCTAACTGGAATTTCCCTAATTCAGAGTCTGCTATTGTTGGTTCAAGATT
AATCATTGATTTCTCTTTTTTAGGATCATGTCCATATGACATTTTAATTTTCGAAGCATT
AACAACAGATTTAGGAATACCAAGCCCCTTAACAATTTCATCTGATGCATCTGCGCTTAA
TTCTAATGAAGATAAAAATGAATTATCTTTCATCTTTTCTTGGAACTTCACTTCGTTTTC
AAAACGGTCATTAAAATAATCTTTATACATTTTTGCAGTTTGTTGTTCGCTTTTTAAGTA
TGTGTTTTTCGGTGTGTTTGCAAAAAATGCATAAACTCCCCATGCGATTCCACCTATTAA
TAATAAGACAATAATAATAGGAATTATAATTTTTAACTTTTTAGACATTTTGCTTCCTCC
CAATTATTTATGAGTTAATCATATCAGAACAATACATTTTATTAAATGGTTTATTTTAAA
TTTTGTTTAAATTAATAGAATTTTAGTTATAATAATGTTTAATAAGTTATTGAAAATCTA
ATAAACTACAAAAAATAGTTTGATTACATAATGATTCTTGAAAAATGTTGGTTAACTTTA
AGGTGACAAGTTATTGCAATTTTGAAGGTAGACATCATATTTTATAATCGAATAACATAC
AAAATAAAGCGACCAATTTTGCAGTGTTACGAATTGTAAACTGCGAACTGGTCGCTTTTT
ATTGATGTCATGATTAATTAGTGAATGTAATTATATGATGAAACTTCTGAAGCAGAGATG
GTTCTTGATGAAACGATATATTCACCAATCCAATTCATTTCTGAAATTAGAATACTTCCA
TCAATATTAACTTTCTCAACGTAGGCTACATGACCAAATGGACCGTTTACTGTTTGTAAA
ATTGATCCTCGTGTTGGGTGTTTATCTACTTTGAAGCCATTGCTTGAAGCTTGGCCTGCC
CAGTTTTTAGCATCTCCCCAAAATGTACTAATCGTGTGTCCATCTTTGGCGCGTTTATCA
AAGACATACCATGTACATTGTCCAGCAGTATATAAGTTGTTCTTACTTGTGATAAGAGGC
TGATCAATGATTTTACCGTTACCTAATGCTAAAGGTTTACCGTCAGCAGTCTTTGCTTTG
TCATTAAATTCGGCGATTTGTAATTCGTCATACAATTCGTCTAAATCGATGCCTGTAATA
AGCCCTTTGTTATCTTTTGAAAAAGCGTTATTTAATTCATCGTCATTGTCTTCGACATTC
GGTATTGCTGGTGTCAAAGGATTGCTTGGTGACGTTTGAGGCGGTGTGTGTGAATCAATT
GCGTCATTAATGTGCGTATACTGACCACTTAATGAAGAATGGTACTGATTGTTGTTAAGA
TCACGTTGATTTGCGTGTTGATGATTGTCGTTTGTACGTGACTGATTTTGATGATTGTTG
TTTGGCGCGTTGTTTTTGTCATAAGTATAAGTATACGCGCCGGTGTCTTTATTCACTTTG
AACTGTGCGTTTGGGTGTGCTTTCTTTGCTTCTTCTAATGTTTTGCTATCATTCGTGTAA
GCTTGAGCCGAGTTAGGCGACATACTAAATAAAGTAAGAGTTGTCATCGTCAGTAAAATT
GTTTTCTTCATAATAACCATTTAATCCTTTATGTATTTAATTTAATTTTAGTATACACAT
TTATATTACAAAAATGAATGGTTAATTAAAAATATATGGGTATATTCAATATATTTATTT
AAAAAAAGCTAAAAATACTTAAAAAAACTATATACATATACTAATAATTTATATATTATT
TGAGTAAGGAGCACTTTTTCAAAAAATAGTGTCCCTAAAAAGTTTTGATAAACTTAAAAT
ATTCAGGAGGTTTCTAGTTATGGCAATGATTAAGATGAGTCCAGAGGAAATCAGAGCAAA
ATCGCAATCTTACGGGCAAGGTTCAGACCAAATCCGTCAAATTTTATCTGATTTAACACG
TGCACAAGGTGAAATTGCAGCGAACTGGGAAGGTCAAGCTTTCAGCCGTTTCGAAGAGCA
ATTCCAACAACTTAGTCCTAAAGTAGAAAAATTTGCACAATTATTAGAAGAAATTAAACA
ACAATTGAATAGCACTGCTGATGCCGTTCAAGAGCAAGACCAACAACTTTCTAATAATTT
CGGTTTGCAATAAGCATTCTGAAATTGGCAAAGTCACATTTTCTAATGTGGCTTTGCTTA
TCATTTTTTAAGAAAACAACTGAAAGGAAATAAGCATGAAAAAGAAAAATTGGATTTATG
CATTAATTGTCACTTTAATTATTATAATTGCCATAGTTAGTATGATATTTTTTGTTCAAA
CAAAATATGGAGATCAATCAGAAAAAGGATCCCAAAGTGTAAGTAATAAAAATAATAAAA
TACATATCGCAATTGTTAACGAGGATCAACCAACGACATATAACGGTAAAAAGGTTGAGC
TGGGTCAAGCATTTATTAAAAGGTTAGCAAATGAGAAAAACTATAAATTTGAAACAGTAA
CAAGAAACGTTGCTGAGTCTGGTTTGAAAAATGGCGGATACCAAGTCATGATTGTTATCC
CAGAAAACTTTTCAAAATTGGCAATGCAATTAGACGCTAAAACACCATCGAAAATATCAC
TACAGTATAAAACAGCTGTAGGACAAAAAGAAGAAGTAGCAAAAAACACAGAAAAAGTTG
TAAGTAATGTACTTAACGACTTTAACAAAAACTTAGTCGAAATTTATTTAACAAGCATCA
TTGATAATTTACATAATGCACAAAAAAATGTTGGCGCTATTATGACGCGTGAACATGGTG
TGAATAGTAAATTCTCGAATTACTTATTAAATCCAATTAACGACTTCCCGGAATTATTTA
CAGATACGCTTGTAAATTCGATTTCTGCAAACAAAGATATTACAAAATGGTTCCAAACAT
ACAATAAATCATTATTGAGTGCGAATTCAGATACGTTCAGAGTGAACACAGATTATAATG
TTTCGACTTTAATTGAAAAACAAAATTCATTATTTGACGAGCACAATACAGCGATGGATA
AAATGTTACAAGATTATAAATCGCAAAAAGATAGCGTGGAACTTGATAACTATATCAATG
CATTAAAACAGATGGACAGCCAAATTGATCAACAATCAAGTATGCAAGATACAGGTAAAG
AAGAATATAAACAAACTGTTAAAGAAAACTTAGATAAATTAAGAGAAATCATTCAATCAC
AAGAGTCACCATTTTCAAAAGGTATGATTGAAGACTATCGTAAGCAATTAACAGAATCAC
TGCAAGATGAGCTTGCAAACAACAAAGACTTACAAGATGCGCTAAATAGCATTAAAATGA
ACAATGCTCAATTCGCTGAAAACTTAGAGAAACAACTTCATGATGATATTGTCAAAGAAC
CTGATACAGATACAACATTTATCTATAACATGTCTAAACAAGACTTTATAGCTGCAGGTT
TAAATGAGGATGAAGCTAATAAATACGAAGCAATTGTCAAAGAAGCAAAACGTTATAAAA
ACGAATATAATTTGAAAAAACCGTTAGCAGAACACATTAATTTAACAGATTACGATAACC
AAGTTGCGCAAGACACAAGTAGTTTGATTAATGATGGTGTGAAAGTGCAACGTACTGAAA
CGATTAAAAGTAATGATATTAATCAATTAACTGTTGCAACAGATCCTCATTTTAATTTTG
AAGGCGACATTAAAATTAATGGTAAAAAATATGACATTAAGGATCAAAGTGTTCAACTAG
ATACATCTAACAAGGAATATAAAGTTGAAGTCAATGGCGTTGCTAAATTGAAAAAGGATG
CTGAGAAAGATTTCTTAAAAGATAAAACAATGCATTTACAATTGTTATTTGGACAAGCAA
ATCGTCAAGATGAACCAAATGATAAGAAAGCAACGAGTGTTGTGGACGTAACATTGAATC
ATAACCTTGATGGTCGCTTATCGAAAGATGCATTAAGCCAGCAATTGAGTGCATTATCTA
GGTTTGATGCACATTATAAAATGTACACAGATACAAAAGGCAGAGAAGATAAACCATTCG
ACAACAAACGTTTAATTGATATGATGGTTGACCAAGTTATCAATGACATGGAAAGTTTCA
AAGACGATAAAGTAGCTGTGTTACATCAAATTGATTCAATGGAAGAAAACTCAGACAAAC
TGATTGATGACATTTTAAATAACAAAAAGAATACAACCAAAAATAAAGAAGATATTTCTA
AGCTGATTGATCAGTTAGAAAACGTTAAAAAGACATTTGCTGAAGAGCCACAAGAACCAA
AAATTGATAAAGGCAAAAATGATGAATTTAATACGATGTCTTCAAATTTAGATAAAGAAA
TTAGTAGAATTTCTGAAAAGAGTACGCAATTGCTATCAGATACACAAGAATCAAAATCAA
TTGCAGATTCTGTTAGTGGCCAATTAAATCAAGTCGACAATAATGTTAATAAGCTACATG
CGACAGGTCGAGCATTAGGCGTAAGAGCGAATGACTTGAATCGTCAAATGGCTAAAAACG
ATAAAGAAAATGATTTATTCGCTAAAGAGTTTAAAAAAGTATTACAAAATTCTAAAGATG
GCGACAGACAAAACCAAGCATTAAAAGCATTTATGAGTAATCCGGTTCAAAAGAAAAACT
TAGAAAATGTTTTAGCTAATAATGGTAATACAGACGTGATTTCACCGACATTATTCGTAT
TATTGATGTATTTACTATCAATGATTACAGCATATATTTTCTATAGTTATGAACGTGCCA
AAGGACAAATGAATTTCATTAAAGATGATTATAGTAGTAAAAATCATCTTTGGAATAATG
TCATTACGTCAGGTGTTATTGGTACAACTGGTTTGATAGAAGGATTAATTGTCGGTTTAA
TTGCAATGAATAAGTTCCATGTATTAGCTGGCTATAGAGCGAAATTCATCTTAATGGTGA
TTTTAACTATGATGGTCTTCGTACTTATTAATACGTATTTACTAAGACAGGTAAAATCTA
TCGGTATGTTCTTAATGATTGCTGCATTGGGTCTATACTTTGTAGCTATGAATAATTTGA
AAGCAGCTGGACAAGGTGTGACTAATAAAATTTCACCATTATCTTATATCGATAACATGT
TCTTCAATTATTTAAATGCAGAGCATCCTATAGGCTTGGCGCTAGTAATATTAACAGTAC
TTGTGATTATTGGCTTCGTACTGAACATGTTTGTAAAACACTTTAAGAAAGAGAGATTAA
TCTAATGTTGATGAATAGCGTGATTGCTTTAACTTTTTTAACAGCATCTAGCAATAATGG
CGGACTTAATATTGACGTGCAACAAGAAGAGGAAAAGCGAATCAATAATGATTTAAATCA
ATATGATACAACGCTATTTAATAAAGACAGCAAAGCGGTTAATGATGCGATTGCTAAGCA
GAAAAAAGAACGACAACAACAAATAAAAAATGATATGTTTCAAAATCAAGCGAGTCACTC
GACTCGCTTGAATGAAACTAAAAAAGTGTTATTTTCCAAATCTAACTTAGAAAAGACTTC
GGAGAGTGATAAAAGCCCCTATATTCAAAACAAGCAGGAGAAAAAAATATTCCCGTACAT
TTTGATGTCTGTAGGGGCTTTTTTGACTTTAGGATTTGTCATTTTTTCAATTCATAAAGG
GAGACGAACGAAAAATGAATCAGCACGTAAAAGTAACATTTGATTTTACTAATTATAATT
ACGGCACATATGACTTAGCAGTACCAGCATATTTACCGATAAAAAACTTAATAGCTTTAG
TATTGGATAGTTTGGACATTTCAATATTTGATGTCAATACACAAATTAAAGTGATGACGA
AAGGTCAATTACTTGTTGAAAATGATCGACTCATTGATTATCAAATCGCTGATGGAGATA
TTTTGAAGTTACTATAGGAGGAAAAATAGATGGTTAAAAATCATAACCCTAAAAATGAAA
TGCAAGATATGTTAACGCCTTTAGATGCTGAAGAAGCAGCTAAAACAAAATTACGCTTAG
ATATGAGAGAGATTCCTAAGTCTTCAATTAAACCAGAACATTTTCATTTAATGTACTTAT
TAGAACAACATTCTCCATATTTTATAGATGCTGAATTAACTGAACTACGTGACAGTTTCC
AAATACATTATGACATTAATGACAATCATACACCTTTTGATAATATTAAATCATTTACTA
AAAATGAAAAATTACGTTACTTACTCAATATCAAAAATTTAGAAGAAGTAAATCGTACAC
GCTACACATTTGTGTTGGCACCAGATGAATTATTTTTCACAAGAGATGGATTACCAATTG
CTAAAACAAGAGGGTTACAAAATGTTGTTGATCCATTACCTGTGTCAGAAGCTGAATTTT
TAACAAGATATAAAGCACTGGTTATCTGTGCATTCAATGAGAAACAATCATTTGATGCTT
TAGTTGAAGGAAACTTAGAACTACATAAAGGAACGCCATTTGAAACTAAAGTTATTGAAG
CGGCAACTTTAGATTTACTAACGGCATTTTTAGATGAACAGTATCAGAAACAAGAACAAG
ATTATAGTCAAAATTATGCATATGTACGCAAAGTAGGGCATACCGTTTTCAAATGGGTTG
CTATCGGTATGACAACGTTAAGTGTTTTATTAATTGCATTCTTAGCCTTTTTATATTTTT
CAGTAATGAAGCATAATGAGCGCATTGAAAAAGGATACCAAGCATTTGTAAAGGATGATT
ATACGCAAGTACTAAATACGTATGATGATTTAGATGGTAAAAAATTAGATAAAGAGGCAC
TTTACATTTATGCCAAAAGTTATATCCAAACAAATAAACAAGGTTTAGAAAAAGATAAGA
AAGAAAATTTACTTAATAACGTGACACCAAATTCAAACAAAGACTACTTGTTATATTGGA
TGGAATTAGGACAAGGACATCTTGATGAAGCGATTAATATTGCCACTTATTTAGATGATA
ACGATATTACAAAGTTAGCGTTGATTAATAAGTTAAATGAGATTAAAAATAACGGAGATT
TATCGAATGATAAACGTTCTGAAGAAACGAAAAAGTATAACGATAAATTGCAAGATATTT
TAGACAAAGAAAAACAAGTTAAAGATGAAAAAGCGAAATCTGAAGAAGAGAAAGCAAAAG
CGAAAGATGAGAAATTAAAGCAACAAGAAGAGAACGAAAAGAAACAAAAAGAACAAGCAC
AAAAAGATAAAGAAAAACGTCAAGAAGCTGAAAGAAAAAAATAGTATAGGACTGAGGCAA
AGACAATGCATAAATTGATTATAAAATATAACAAACAATTGAAGATGCTCAATTTGCGAG
ATGGTAAGACATATACTATTAGCGAAGACGAGCGTGCAGATATTACGTTGAAATCGTTAG
GCGAAGTCATTCATTTAGAACAAAATAATCAAGGTACTTGGCAAGCGAATCATACTTCTA
TTAATAAGGTGCTTGTTAGAAAAGGTGACCTTGATGACATTACATTACAGCTTTATACAG
AAGCTGATTATGCATCATTTGCTTATCCTTCAATTCAAGATACGATGACAATTGGGCCAA
ATGCGTATGATGATATGGTTATTCAAAGCTTGATGAATGCCATCATTATTAAAGATTTTC
AATCAATACAAGAATCACAATACGTACGCATTGTGCACGATAAAAATACAGATGTGTATA
TTAACTATGAACTACAAGAGCAATTAACGAACAAAGCTTACATTGGTGATCATATTTATG
TTGAAGGGATATGGCTCGAAGTACAAGCTGATGGTTTAAATGTATTGAGTCAGAATACAG
TGGCATCGTCATTAATTCGCTTAACACAAGAGATGCCACATGCACAGGCAGATGATTACA
ATACGTACCATCGTTCGCCAAGGATTATTCACCGTGAACCTACCGACGATATTAAGATTG
AAAGACCGCCACAGCCAATACAGAAGAATAATACGGTGATATGGCGTTCCATTATACCGC
CATTAGTGATGATTGCTTTAACTGTTGTCATCTTTTTAGTGAGACCAATTGGTATTTATA
TTTTAATGATGATTGGTATGAGTACAGTAACGATAGTATTTGGTATTACAACGTATTTCT
CTGAAAAGAAAAAGTATAACAAAGATGTTGAAAAACGAGAGAAAGATTACAAAGCTTATT
TGGATAATAAATCTAAAGAAATTAATAAAGCGATTAAAGCACAACGTTTTAGTTTGAATT
ACCATTATCCAACGGTTGCTGAAATTAAAGATATCGTTGAAACGAAAGCACCAAGAATAT
ATGAAAAAACATCGCATCATCACGATTTCTTACATTATAAGTTAGGTATTGCGAATGTAG
AAAAGTCATTCAAATTAGATTACCAAGAAGAAGAATTTAACCAACGTCGTGATGAACTAT
TCGACGATGCTAAAGAATTGTATGAATTTTACACAGATGTAGAACAAGCACCATTAATCA
ATGATTTAAATCACGGGCCAATTGCATATATTGGTGCACGACATCTCATTTTAGAAGAAT
TGGAGAAAATGCTAATCCAATTATCAACGTTCCATAGTTATCATGATTTAGAGTTTCTAT
TTGTGACACGTGAAGATGAAGTTGAAACATTGAAATGGGCACGTTGGTTGCCACATATGA
CATTGAGAGGGCAAAACATTAGAGGGTTTGTTTACAATCAACGAACACGTGACCAAATTT
TAACGTCAATTTATAGCATGATTAAAGAACGTATCCAAGCTGTGCGTGAACGCAGCAGAA
GTAATGAGCAAATTATTTTCACACCGCAATTAGTGTTTGTCATTACAGATATGTCATTAA
TTATTGATCATGTCATTTTAGAATATGTAAACCAAGATTTATCAGAATATGGTATTTCAT
TAATCTTTGTTGAAGATGTGATTGAAAGTTTGCCAGAGCATGTAGATACCATTATTGATA
TTAAGTCTCGTACTGAAGGCGAACTGATTACGAAAGAAAAAGAATTAGTTCAATTGAAAT
TTACACCTGAAAATATTGATAACGTCGATAAAGAATATATCGCGCGACGTTTGGCGAATT
TGATACACGTCGAACATTTGAAAAATGCAATTCCTGATAGTATTACATTTTTAGAGATGT
ATAACGTGAAAGAAGTAGATCAGCTTGATGTGGTTAATCGATGGAGACAAAACGAAACAT
ACAAAACGATGGCAGTACCTTTAGGTGTAAGAGGTAAAGATGATATTTTATCATTGAACT
TACATGAAAAAGCACACGGGCCACATGGTTTAGTTGCTGGTACCACTGGTTCAGGGAAAT
CTGAGATTATCCAATCATACATTTTATCTTTAGCTATTAATTTTCACCCTCATGAAGTTG
CATTCCTATTGATTGACTATAAAGGTGGGGGCATGGCGAACTTATTTAAAGATTTAGTCC
ATTTAGTTGGTACGATTACAAACTTAGATGGCGATGAAGCGATGCGTGCCTTAACATCAA
TCAAAGCCGAATTGAGAAAACGTCAACGTTTATTCGGAGAGCATGATGTTAACCATATTA
ATCAATACCATAAGTTATTTAAAGAAGGTGTTGCGACAGAACCAATGCCACATTTATTCA
TTATTTCCGATGAGTTTGCCGAATTAAAATCAGAACAACCTGATTTTATGAAAGAACTTG
TATCAACGGCACGTATTGGACGTTCGTTAGGTATTCATTTAATACTTGCGACACAAAAAC
CATCGGGTGTTGTTGATGACCAAATTTGGTCTAACTCTAAATTTAAATTGGCATTAAAAG
TACAAGATAGACAAGACAGTAATGAAATTTTAAAAACACCAGATGCAGCAGATATTACAT
TACCAGGTCGTGCGTATTTACAAGTTGGTAATAATGAAATTTATGAATTATTCCAATCTG
CATGGAGTGGTGCAACATGTGACATCGAAGGCGATAAATTAGAAGTTGAAGATAAGACGA
TTTACATGATTAATGACTATGGTCAACTTCAAGCAATCAACAAAGACTTGAGTGGACTTG
AAGATGAAGAAACGAAAGAAAACCAAACTGAGTTAGAAGCGGTTATCGATCATATCGAAT
CTATTACAACACGATTAGAAATTGAAGAAGTTAAGCGTCCATGGTTACCACCATTACCAG
AAAATGTATATCAAGAAGATTTAGTAGAAACAGATTTCAGAAAATTATGGTCAGATGATG
CAAAAGAAGTGGAATTAACATTAGGACTTAAAGACGTACCAGAAGAACAATATCAAGGAC
CGATGGTATTGCAATTGAAAAAAGCTGGGCACATCGCGTTAATCGGAAGTCCAGGATATG
GTAGAACAACGTTCTTACACAACATTATTTTCGATGTTGCAAGACACCATCGTCCTGATC
AAGCACACATGTACTTGTTCGATTTCGGTACCAATGGTTTGATGCCAGTCACAGATATAC
CACATGTCGCTGATTACTTTACAGTAGATCAAGAAGACAAGATTGCTAAGGCGATACGTA
TATTTAATGATGAAATTGATCGTCGTAAGAAGATTTTAAGTCAGTATCGTGTCACTAGTA
TTTCTGAATATCGAAAATTAACTGGTGAAACAATTCCGCATGTCTTTATTCTTATTGATA
ACTTTGACGCAGTAAAAGATTCACCTTTCCAAGAAGTTTTTGAAAATATGATGATTAAAA
TGACACGTGAAGGGCTAGCATTAGACATGCAAGTAACCTTAACCGCCTCAAGAGCTAACG
CTATGAAAACACCAATGTACATTAATATGAAAACGCGTATCGCCATGTTTTTATATGATA
AATCAGAGGTGTCGAACGTAGTAGGACAGCAAAAATTTGCGGTTAAAGATGTAGTGGGTC
GAGCATTGTTAAGTAGTGATGACAACGTATCATTCCATATTGGCCAACCATTTAAACATG
ATGAGACCAAATCATATAATGATCAAATTAATGATGAAGTATCGGCGATGACAGAATTTT
ATAAAGGTGAAACACCAAGTGATATTCCTATGATGCCAGATGAAATTAAATATGAAGATT
ACAGAGAATCATTAAGCTTACCGGATATAGTTGCCAATGGTGCTTTACCAATTGGATTAG
ATTATGAAGGTGTTACACTACAAAAAATTAAATTAACTGAACCAGCAATGATTTCATCAG
AAAATCCGAGAGAAATTGCGCATATTGCTGAAATTATGATGAAAGAAATTGACATATTAA
ATGAAAAATATGCGATTTGTATCGCAGACTCAAGTGGAGAGTTTAAAGCTTATAGGCATC
AAGTGGCTAACTTTGCCGAAGAAAGAGAAGACATTAAAGCGATTCATCAACTAATGATTG
AAGACTTAAAACAAAGAGAAATGGACGGTCCGTTTGAAAAAGATTCACTTTACATTATCA
ATGATTTTAAAACATTTATTGATTGCACGTATATTCCGGAAGATGATGTTAAAAAACTTA
TTACAAAAGGACCAGAACTTGGCTTGAACATTTTATTTGTCGGCATTCATAAAGAATTAA
TAGATGCTTATGATAAACAGATTGATGTTGCACGTAAAATGATTAACCAATTTAGTATAG
GTATTCGTATTTCAGACCAACAATTCTTTAAATTTAGATTTATTCAACGAGAACCTGTTA
TTAAAGAAAACGAAGCATATATGGTCGCAAACCAAGCTTATCAAAAGATTAGATGGTTTA
AATAGCAATGAATTAAATAGGAGGGAGGTATGTTATGAATTTTAATGATATTGAAACAAT
GGTTAAGTCGAAATTTAAAGATATAAAAAAGCATGCTGAAGAGATTGCGCATGAAATTGA
AGTTCGTTCTGGATATTTAAGAAAAGCTGAACAATATAAGCGATTAGAATTTAATTTGAG
TTTTGCGCTAGATGATATTGAAAGCACAGCAAAGGACGTACAAACTGCAAAATCTAGTGC
TAATAAGGACAGTGTAACTGTTAAGGGAAAGGCGCCCAATACGTTATATATTGAAAAAAG
AAATTTGATGAAACAAAAGCTTGAAATGTTGGGTGAAGATATCGATAAAAATAAAGAATC
CCTCCAAAAAGCTAAGGAAATTGCTGGCGAAAAGGCAAGTGAATATTTTAATAAAGCAAT
GAATTAATATTGAGGTGAAGATATGGGTGGATATAAAGGTATTAAAGCAGATGGTGGCAA
GGTTGATCAAGCAAAACAATTAGCGGCAAAAACAGCTAAAGATATTGAAGCATGTCAAAA
GCAAACCCAACAGCTCGCTGAGTATATCGAAGGTAGTGATTGGGAAGGACAGTTCGCCAA
TAAGGTGAAAGATGTGTTACTCATTATGGCAAAGTTTCAAGAAGAATTAGTACAACCGAT
GGCTGACCATCAAAAAGCAATTGATAACTTAAGTCAAAATCTAGCGAAATACGATACATT
ATCAATTAAGCAAGGGCTTGATAGGGTGAACCCATGATGAACGATGTTAAGCGAATAGAT
TATTTTTCTTACGAAGAATTAACAATTTTAGGTGGTAGTAAATTACCTCTCGTAAATTTT
GAATTGTTTGATCCATCAAATTTTGAAGAAGCTAAAGCTGCTTTAATTGAAAAGGAATTA
GTAACAGAGAATGACAAGTTAACTGATGCAGGTTTTAAAGTGGCTACATTAGTCAGAGAG
TATATTAGCGCCATTGTAAATATTCGAATTAATGATATGTATTTTGCACCATTTAGCTAT
GAAAAAGATGAATATATTTTGTTAAGCCGGTTTAAAAATAATGGGTTTCAAATACGAATT
ATAAATAAAGACATTGCATGGTGGTCGATTGTACAATCATATCCTTTATTGATAAGACAA
GAAAAGTCCAATGATTGGGATTTTAAACAAATTGACGATGAAACATTGGAGAACTTAAAT
AATGAAAGTATCGATACGATTGGGCGTGTTTTAGAAATTGAAATATACAATCATCAAGGT
GACCCTCAACAAAGTTTATATAACATTTATGAACAAAATGATTTGTTACTCATTCGATAC
CCATTAAAAGATAAAGTGCTGAATGTTCACATTGGTGTCATTAATACATTTATACGAGAA
TTATTTGGATTCGATACTGATGAAAATCATATTAATAAAGCAGAGGAGTAATGACGTTGA
GTGGAAAAATTAGTGTTAAAGCTGAAACGATTGCACATGTTGTAAAAGAATTGGAAAGCA
TTAGTCAAAAGTATGATGAAATAGCTCAAAACTTTGGGAAAATAGCGCAATTAAATTACT
ACAGTAGTGAAAAAGCTGTACATTCTATGGAAAATGGCTATAGTAGTGCAGCAACAGTCA
TTAGTGGTCTCAAAGGTCCATTGAGTACACTCGGTGGTGACGTCATGAATTCAGCACAAA
AATTCTTTGAAGCAGATGAACATTGGGGTACGGAATTTGCCAAGCTTTACTATAATATTG
AGGGATAGGTGCATGACATGACAAAAGATATTGAATATCTAACAGCTGATTATGACAATG
AAAAGTCATCTATCCAAAGTGTAATAGATGCAATAGAGGGTCAAGACTTCTTAGATGTAG
ATACAACAATGGATGATGCGGTAAGCGATGTCAGTTCTTTAGACGAAGATGGCGCAATAT
CATTAACAAGTAGTGTAGTAGGTCCACAAGGATCTAAATTAATGGGGTATTATCAAAATG
AGTTATATGATTATGCATCTCAATTAGATTCGAAAATGAAAGAAATTATTGACACGCCAT
TTATAGAAGATATAGATAAAGCATTCAAAGGTATAACGAATGTTAAATTGGAAAATATAT
TAATAAAAAATGGCGGTGGTCATGGTAGAGATACCTATGGGGCTTCTGGGAAAATTGCAA
AGGGAGATGTCAAGAAAAGTGACAGCGATGTTTATAGCATCGATGAAATATTAAAATCGG
ATCAAGAATTTGTAAAAGTAATTGATCAGCATTACAAAGAAATGAAAAAAGAAGATAAGA
AATTATCTAAGAGTGATTTTGAAAAAATGATGACTCAGGGCGCTTCTTGTGATTACATGA
CAGTAGCTGAAGCGGAAGAGCTAGAGGAGCAAAAGAAAAAAGAAGAAGCTATAGAGATTG
CAGCACTAGCTGGTATGGTAGTTTTATCTTGTATTAATCCTGTTACTGGAGCAGTAGCTA
TTGGTGCTTATTCCGCTTATTCAGCAGCAAATGCAGCCACAGGAAAAAATATTGTAACTG
GAAGAAAGCTATCTAAAGAAGAACGAATCATGGAAGGACTTTCGCTTATTCCATTGCCAG
GTATGGGCTTCCTCAAAGGTGCTGGGAAAAGTTTAATGAAATTAGGCTTCAAAGGCGGAG
AAAAATTTGCAGTTAAAACAGGATTGCAAAAGACAATGCAACAAGCAGTTAGTCGTATTT
CACCTAAAATGGGAATGATGAAAAACAGTGTGTTGAATCAATCTCGTAACTTTGCTCAAA
ATACTCATGTTGGACAAATGCTTAGTAACATGCGTGGTCAAGCAACTCATACTGTTCAAC
AAAGTAGAAATTGGATTGGACAACAAGCACAAAATGTCAAACGAATAGTGAATAATGGAC
TTGATAAAGAAATAGCACATCCATTTAAACAACAACTTGCACCAGCGGGAATGGGTGGTA
TAAACTTTGCTGAAACAACTACTTTGAGAAACATGGGTAAAAACATAAAGCGTGCTGTTA
CACCACAAAATCACGTGACACATGGTCCAAAAGATAGTATGGTGAGAAGTGAAAGTAAAC
ATAGTGTAAGTAGCCATGAAATTAATTCATCAAAATATGTTGAATCACCAAACTACACCA
AGGTTGAATTCGGAGAACACTATGCAAGACTTAGACCTAAGAAACTAAAAGCAAATATAG
AATATACAACACCAACTGGTCACATATATCGGACCGATCATAAAGGGCGCATAAAAGAAG
TTTATGTAGACAATCTTTCTCTAAAAGATGGCGGTCGTAATAACCATGCACAAAGAACTG
TGGGGGGAGAGGATAGATTACCAGACGATGATGGTGGTCATTTAATCGCTAGAATGTTTG
GTGGGTCAAAAGACATAGATAACCTTGTGGCGCAAAGTAAATATATCAACCGTTCATTTA
AGGATAATGGTGAATGGTATAAGTTGGAAAAACTATGGGAAAAGGCAATCAAGTCTGGAA
AATCAATAGAAAATATTAAAATAGAAGTTAAATATAAAGGTAATAGTCAAAGGCCGACTA
TATTTAAAGTTGAATATGAAATTAATGGTAAAAGAAATATTAGAAGAATATTAAATAAGT
AGAGGTGCCAACATGACATTTGAAGAGAAGCTTAGCAAAATATACAATGAAATTGCGAAT
GAGATTAGCAGTATGATACCGCTAGAGTGGGAAAAAGTATATACAATGGCTTATATAGAT
GATGGAGGAGGTGAAGTATTCTTTAATTATACTAAACCAGGTAGTGATAACTTGAATTAT
TACACCGATATACCTAAGGAATATAACATTTCTGTGCAAGTATTTGATGATTTATGGATG
GATTTATATGATTTGTTTGAGGAGTTAAGAGATTTATTTAAAGAAGAAGATTTAGAACCA
TGGACATCATGTGAATTTGATTTTACAAGAGAGGGTAAATTGAAAGTATCATTTGATTAT
ATAGATTGGATAAATACAGAGTTTGATCAATTAGGCCGTGAAAATTATTATATGTACAAA
AAATTTGGGGTTATACCAGAAATGGAATATGAAATGGAGGAGGTTAAACAAATCGAGCAA
TATATTAAAGAGCAAGAAGAAGAATAGACAATCTTAATGTGAGACTAAACAATAAAGCTT
TGTTTAGTCTTTTTTAGTGGTTAAGGAAAAATCAATAGATACCGTAAAGTTGATGTTCAT
CAAATAATAATATAAAGATAATTTTAGGTTTTTAAACTTTTAATCGAAAAGAATCTAAGT
ATATAGCTTTAAATACGTAATATGCTATTTAAAAAATAATGTATAGGAGATAGATATGAC
TACTAAAGAAAATATTGATACTCTTCGAAAACCAGGTGCACAAGCCTTAAGTTTAATATC
ATTGTTTTTGATACTTTTTTCATGTCTGACTTTCTTTTTTGGTTTAGATTATGAAAGGTT
TCCTAATTATTTAAAGATAACGACAATTATAGAATTAATAATTATCATAATTAGTTTACT
TCAATGGATTAGATTTATAGATTTTGAAAAAGAAAGTACACAGAAATATAAAAAAATATA
TGCCCGATTTTTAGTTATTATAAATGTGTTAACTACTATCACTGTAGTATTTTCTCTGTG
TAACCTTTATTATTTTGCAGCTGTACAAAACCATTATGATTTATTCAATTATTGGTTAAT
GGGTACGATTTCAATCATAATTAGCTATTTATTATTAGTAATTGGCGGAATGTTTACGTT
GTTAAAATTACCTAAAGTAACAAAACGTTGGGGTGGTAAAACTAAAACACATTTCGGTTT
ATTATTAACTGCGTTGAGCTCATTTATATATTGAAAAAATTATCGAATATATATTGATTC
CTAATGTCGTAGAATCCAAGTTTATAATTATTGTGAGCATGTTGGTTATCGCTGGAGCAC
AATTTGTGGCATTTCAATTTATTATGCAATACAGTAGATTCTATATTTTTGAATTAAACA
CAGAAGATGATGACTAAATGATTTTGTAAATTCTATGAAGTATACTTATATAAGAAAATC
AACTTCAACGTATATCACCATATTATTTTATACTCAATGATGTGAATGGATTTAAATGGA
TCGATATTAAAGTAAAAGTTATGGAATATTGAGGTGCGAATATGGAGTTCTTATTATTAA
TTGTCGTAGCCGGACTGTATTATATTATATATTTAACTGCTGTGATGTATTCTGAAAAAA
TAGTAGTATTGCCTATAATCATCTATGCCATTTTGTTTGTAATAATTGGTATCACTTATA
TCTTTATAGGCGACAGCTATGATCAATTAACAAATTTCAATGTGATTTTGTATATGGGGA
GTTTGTTTTATGCATGGATGGCTATTAGAAATCTTTGGAACAGACCATTATTATTAAAAT
ATAAGAATATTACAGATAGTTTAAGTGGAATAGTTAATAAATCTGAATACAATTCAGTTG
AAAGCTTACGTATAAATATTGAAATAGCTAAGTATAAAGGGATTATTTCTTTGATAGTAG
CTATAGTACTAACGGTATTAATGACATTAAAGTCAACACCTCAAATTACTGCGGAAACAC
GTGACTTAAGTATCTCATTTTTCATACTCAGCTTATTTATCATTGTTATATTTGCTGTTT
GGGATTTAATTATTAGAGTTAGAAAAGGAGCGTTTGCTTTTGTTGTAATAAGGCCAATAT
TATTCAGTTGTTGGTTATTTATTCTGAATATGATTTTATCAAGATTATTATAATTGTATT
ACATATAGGTGTTGGTAAATTTTTATTTACGAAATAGTAAAAAAGTATATACTATTAATA
TCTTTTTTACTATAATTATAAATAGTTAAATAAATAGAAAGACAAAATAATGAGTAGGAG
TTTTAGGGATATTATTTACAAATAATATAATACTGCAAAGACTCGAAATTATTTAGAATT
CCACTTATCGTAACAATAGTTGCAGTTATTTTAGTTCCATTAGTGTATTTAGGTTTAAAA
TGAGTAATATTAATTTGAAGAAGCATTAAGCGACGTAGAGGTGTTGTTTAGTGCTTTTTA
TTTAACGGAAATGAAACCAATATCTATTTTGAAAATATAGGGGTGATAACATGACTTTCG
AGGAAAAGTTAAGTCAAATGTATAATGAGATTGCAAATGAGATTGATGGCATGATACCAG
TAGACTGGGAAAAGGTATATGCAATGGCATATATAGACGATGGAGGAGGAGAAGTGTTCT
ACTATTACACAGAACCTGGAAGTAATGAATTATACTACTATACTTGTGTATTAAATAAAT
ATGATATATCGGAATCGGAATTTATGGATTCAGTGTATGAGTTGTATAAACAATTTCAAA
ATTTAAGGAATTTATTTAAAGAAGAAGGACATAAACCATGGACATCATGCGAATTTGACT
TTACAAGAGAAGGTGAATTAAAAGTTTCATTTGATTATATTGATTGGGTGAATTCAGAAT
TTGGTCAAGTAGGTCGACAAAATTACTATAAGTATAGAAAATTTGGAGTTTTACCAGAAA
CGGAATATGAAATGGAAGAAATTAAAGAAATCGAGCAATATATTAAAAGCCAAGAAAGTT
AATTATAGGAATGAGGTTAAGCAATAAGATTTGTTTAATCTTAGTTTGCTGCAATTTAAA
ATTGTTGATATTTCTAGGAAGAATCATTCGAAATTGGAAGATCAAAGTGAGAATGAACTC
ATAAGTGGCTCAATAACAAATTGTATAAAAAATATTGATCCTAATGTTGATAGACTCATC
GATAAAATTACCGAGATGCAAAATGAAGTTAATTCATTAGGTAGTACCTTATCTGTACTA
GAAAATGCAATAAACAGGCTGGGACATAAATAAATGTTCTATGCTCTACGTAGCTATATT
GGCAGTAGTTGACTGAACAAAAATGCGCTTGAAACAAGCTTTTTTCAATTCTAGTCAACC
TTGCCGGGGTGGGACGACGAAATAAATTTTACGAAAATATCATTTCTGTCCCACTCCCAA
ATTAACCAATTAAAGGAGTAGTAATGGAAAAAATAAAGAAAATAAACAAAATATTTTTAT
CATTTGAAGTTATTCCATTTGCAATGATGATTTTGCTAGCATTTCCACCAGTTATTGCAG
GTATAATTAATAATCGTTTGCAGTATGGTAGGGATTTTGGCGATAGAGTAAGCTTTTATT
GTTATATTTCAATTATGGTTGCATATGCAATTACCATTTTGTTAGAAATTATTTTTTACT
TTATTTTATTGAAAAACTATCAATACGATCAAAATAATATTGAATTGGCTAATAGAGTGA
AAGTTACAAAAGTACTGTCGATTTTGTATATGATTCCTGGATTATATGCGATTGCATGCT
ATTTTAGATTTATACATGTTCGCTCATTTAGAGAAAATAAAAAATCCGGACAGCCGGCCT
ATCACTTTTGGGAATTTTTTATAAAACCTTATCGCAAACCCATAGAGTTGAAAGACTTTT
TTATTAAAAATAGATAATTAAGGAGTAACCGATGAAAAGATTATGCATAGGATTGTTAAT
TATAATGATGAGTATAATCAATTATGGTTGTGGCAATGATCAAAATGAAAATAAATATCA
AAGTCAAATTAATAAAGTAATGAAAATTCAACAAGAAACTCATAAAGAGATGGTTAAAAA
GAGTAATGAAGTTAATCCTGAATTTAATAAGGATAAAGTAAATACTTATGTATTTAATGA
TGGCAAATTAATTATCATAAGCTATAAGTTATTTAAAGATAAAGATCAAATGTTTTACGC
GACTTACGAGTTTAAAAACGACAAAATTTATTATAAGAGAGATATTAATCCTAAAACATA
CGTGAAAGAACACCAATCAGATTATAAAGATATTAAAGTAAAATAATTTAAAGGAGTAGG
AAAATGGAAAAATTAATCAAAGTGACGTCTTTAATTGGAATTATTATTCAAAGTTTTTTA
ACATTGTTATTTTTATTATTTTTAATTTTATCAGCAACAGGCATTATACAGCCAGAATTG
ACCACAACTGTTAATGGTGAACAAACTATACAAAGCCCAGAAACTGCTCAAGCAACATTC
GTGACAATATTTGCAATATTATTTGTTGTTTCTTTAGCTTCAGATTTATTAGGCATTATA
GCTATGAAAAAGTTGTTTGTGAATAATAAAGCGAGTGGTGTTTTGTATATTATTGGTGCA
GTGATCAGTGCCAATTTATTAACATTTATTGCTTGGTTAATAAGTGGGATTTCTGTTTTA
AGATATAACAAAATAGGAAAAGAAGTGTCATAGCATGAAATATACTTGGTGGATACTATT
AACAATTGCAGGGATTTTAAGTTTAACAAGTATTTATGGATTTATTTTATGTTTAGGTAG
CTTTGGAATGTTGGCACTGAATGTCATGTGGCTATTTGTTTATACACCGCATAAAAATTC
TAAAGCACTTGAATCTATATCAAAACCAACCATAATTTTATCAATCATTGGGACATATGC
AGTATTTATATTTATGTCTATCTTATTTTACTTCGTAATGAAAGCTAGGTTTATGGAAAT
TGGAATAAAACTTTACGGTGAATCCTTTAATATGTTTGGAATACCATTATTCATTATTGC
TATCATTTTATTTACAATCGGCACAGTATTTGTTTATAAAATACAGCAATCAAGATTAAA
GCAGTAGAATATATTAATTTAAAATGGGACGGGTTTAAAAGAAATCCGTCCTAATGATTT
ATACATAATAGATGTAGCTGAATCTAAAAGACTTCAAATACTTTGAAGATAAAAAGATAA
TGACAATGAATGTAAAATGTGATTTTTACAATATTAAAATATAAAAATTCCAACTGAAAA
TGTAATGGTTTAGAAAGGAGATCTAAATTTTAATAACGATAAATGAAGGATAGATAAACA
TGAGTAACTTAAACCAGTTTGATAAATTTGTACCTTCATTTATTTGCGTTGAAAATCACG
ATTCTGTTTCCATTTTCGAAAAATAGAAACGAGTATCGTAAATAAAAACTCTCATGGATA
CAAGGCGATTATATAGTTTCAAGATGATGAACCAATTTAGGAAGAAATTTAAATGGATGG
ATATATTTAGATTTTACTGAATTGTAAAAATAGAATTTCAAGTTATTTGAATGTATTTAT
AAATATATCGTTATTATTAAAGTAGAGATTAGGGGCGATAATATGACTTTCGAAGAAAAA
TTAAGTCAAATGTACAACGAGATCACGAATAAGATTAGTAGCATGATACCAGTAGAGTGG
GAAAAAGTATATATAATGGCGTATATAGATGATGAAGGTGGAGAAGTGTTCTACTATTAC
ACAGAACCTGGAAGCAATGAATTATACTACTATACTAGTGTATTAAATAAATATGATATA
TCGGAATCAGAATTTATGGACTCAGCGTATGAGTTGTATAAACAATTTCAAAATTTAAGA
AATGCATTTAAAGAAGAAGGTCTTGAACCATGGACATCATGCGAATTTGATTTTACAAAA
GAAGGTGAATTAAAAGTTTCATTTGATTATATAGATTGGATCAATACAGAGTTTGATCAA
TTGGGCCGTCAAAATTATTATATGTACAAAAAATTTGGGGTTATACCAGAAATGGAATAT
GAAATGGAAGAAGTTAAAGAAATCGAACAATATGTTAAAGAGCAAGATGAAGCTGAACTA
TAGGGGAGATAACATGACTTTCGAAGAAAAACTAAGTCAAATGTACAATGAAATTGCGAA
TAAGATTAGTGGAATGATACCAGTAGAGTGGGAAAAGGTATATGCAATGGCTTATGTAAA
TGAAAGAAGCGGAGAAGTGTTCTACAATTATACTGAACCAAGAAGTGATGAATTAGTTTA
CTATACGAGCGTGTTAAATAAATATAATATATCAAGATCAGAATTTATGGACTCAGTATA
TGAATTATATAAGCAATTTGATAAACTAAGAGATTTATTTAAAGAAGAGGGACATGAACC
ATGGACATCATGTGAATTTGACTTTACAAGAGACGGCAAATTGAATGTTTCATTTGATTA
TATTGATTGGGCGAATTCAGAGTTTGGACAAATGGGAAGAGAACATTATTACATGTATAA
AAAATTTGGAATTTGGCCTGAAAAAGAATATGCCATAAATTGGGTTGAAAAAATAAAAAA
TTATGTTAAAGAGCAAGATGAAGCTGAACTATAGGGGCGATAATATGACTTTCGAAGAGA
AATTAAGTGAAATGTACAACAAGATTGCGAATGAGATTAGCAGCATGATACCAGTAGAAT
GGGAAAATATATATACAATTGCCTATGTAACTGATCAAGCTGGAGAAGTCATTTTTAATT
ATACTAAACCAGGTAGTGATGAATTAAATTATTATTCAGACATACCTAAAGATTGCAATG
TCTCAAAAGATATTTTTAAGAATTCATGGTTTAAAGTTTATCGAATGTTTGATGAATTAA
GAGAATCTTTTAAAGAAGAAGGAGTCGAACCATGGACATCATGTGAATTTGACTTTACAA
GAGACGGCAAATTGAATGTATCTTTTGATTATATTGATTGGGTGAATTCAGAATTTGGGC
CAATGGGAAGAGAAGATTATTACATGTATAAAAAGTTTGGAATTTGGCCTGAAAAAGAAT
ATGCAATAAATAGGGTTAAAAAAATAGAAGATTATGTTAAAGAGCAAGAAGAAGCTGAAC
TATAGGGGAGATAACATGACTTTCGAAGAAAAACTAAGTGAAATGTACAACAAGATTGCG
AATGGGATTAGTGGAATGATACCAGTAGAGTGGGAAAAAGTATATACAATTGCGTACGTA
GATGATCAAGGTGGAGAGATCATTTTTAATTATACTAAGCCAGGAAGTAATGAATTGAAT
TACTATTCAGATATTCCTAAAGATTGTAATGTCTCAAATGATATTTTTATGGATTTATGG
ATGAAAGTTTATCGAATGTTTGATGAGTTAAGAGAAACTTTTAAAAAAGAAGATTTAGAC
CCATGGACATCATGTGAATTTGACTTTACAAGAGAAGGTAATTTGAATGTATCTTTTGAT
TATATAGATTGGTTAAATACAGAATTTGATCAATTGAGTCTTGAAAATTATTATATGTAT
AAAAAATTTGGAGTTGTACCAGAAATGGAATACGAAATGGAAGAAATTAGAGAAGTTGAG
AAGTATGTTAAAGAACAAGAGTAGCAGACATGTTATAGAAGGCTGTGCAAAATCACCCTC
GTTTTACATTTGACTCAAATAAGAAGGTAAAAGATAAGATTATTTGCAACTTAAAAAGTC
TATTAGCTTATCGGTATCCTTACATCATGTATAAATGAGTTTAACTAATTAATAAATCAC
GATATAAATTTAAAATTGCCATTAATTGAAAAGGTTATTGTAGTGTATTTTATAAAGTTG
ATGCACATCGACTTATTTTTTAAAACTTATATCAAAAAAATATGAGAAAAGTATATACTA
TTAAAATGTTTTTTACTATAATTATAAATAGTTAAATATTTGGGAATTAAATAAATATAT
AGGAGGCAATTTTTAGAGATACATAGCAATGTAAAGGTGTCAAATAGTTATTGCATAATT
TTCAATAGATAGTTGTAAATTAACACTGGAATAGATGTTTATATTAAGAATGCTTTAATA
TCATAATTAATCAAAATCTTGCGTCAAACATTTAAACGAATTTTAAGTTGATAACAATTG
GTTAAACATTGTTCAAACATCACAATGATAAAGAATATTATCAGCTTTGTAGTGTGTGGA
AAATGACAGCCATCTAAGGAGAAAAATGATGAAAAGGATGTTGATAGTATTTTTAATGTT
AGCAATTGTATTGGCAGGTTGTTCTAATAAAGGTGAAAAGTATCAAAAAGATATTGATAA
AGTGTACAAAGAACAGAATCAAATGAATAAAATTGCCTCGAAAGTACAAAACACTATTAA
AACAGACATTAAACAAGAAGACAGTAATACACATGTTTATAAAGATGGTAAAGTCATTGT
TATTGGTATTCAATTGTATAAAGATTGTGAAAAAATGTATTATTTCGCATATGAAATAAA
AGATGGTAAGGCAGAAATCAATAGAGAAATAGATCCAATTAAGTATATGAAAGACCATAA
AGCAGATTATGAAGATGAAAATGTAGAAGTGGAAAAAGATTAACGTATGCTTTCTTTAAA
ACTTTTAACCAGTTTCAAAAAGTAAATGAGCTTTAGCGACAATAATTTTTAAAATAAACA
CGATATAAATTTAAACATTTATATATAAGAACACAAACGTAAGTTTGTAAATAATAATAA
AGGAGTAAGACAATGGAAAAATCGATCAAAATAATGACAATAATAGGAATTGTTGTTCAG
GGTTTAGCAACGGTATTTAGTTTACTATTTATGGTTTTAGCAGCATCAGGTGTAATGACT
ACAGATGTGTCAACAACAGTTAATGGTGAGGTTGACCCAGTTGATGCAGAAACAGCAGCA
GTAATTTTCACTGTATTATTCTTATTCCTATTTATATTTGGAATCATTTCAATTATTTTA
GGTGCAATCGGTATGTTTAAAGCATCTAAAAACAAAAAAATGAGTGGTATATTGTTGATT
ATTGGAGCTGTAATAAGTGGTAACATAATTACATTTGCTTTATGGTTAGTCAGTGGTATT
AAACTACTTACTAATAACAAGCCTAAAGATGAAATAAGCGACTTATCATAAACATCGTAT
ATTGAAATTTCAAGATTTCTTAAGTAATTATATTTCTGTTAGTTTTTAATAAATTAACCA
ATTAAATAAAGTGCTCTCTTAGAAGTAGATTTTCAGTCAATAACTGCTTTTAAGAGAGCA
TTTTGTATTTGATAATGCTCATAGCATCGGATAAAAAACATTGACGAACTTTAAAAAAAT
ACGTTAGACAATGCACTTCTAAATATTAAAGGCATCGACTAACGCATTGTTCAAATATAG
TTAATTATTTTTATAAAATTGATGATGATCATTCAAGTAAGCATAGAATAAACCTATAAT
GAGTCCGCCTCCAATATAGTTACCGATAAAAGCCGCAGCGATATTCGAAATAGCTGGTAT
GAAGTGCAATGTATCAACTTGATAAATTAAACCACCCATAAATAAGCAACTGTTGTAAAC
TACGTGTTCATAACCCATAAAGGCGAATATGGTAACACCGAACATCATGACAAACATTTT
TGCGAGCACATCGTCAATTTGCATGGCAATAACTAATGAAATATTGATAAAGAAATTGGC
GAATATCGCTTTCATTAATATACTTACAAACCCAGTAGACAACGTTTTATGTTCTATAAC
TGCTGATAATTGATTTAACATATCTGGCGTCATTACATTTGAAAAACGCATGAAACTAAA
TAAAATAGCAGCACCTAAAATATTTCCTGAAAAGCATAATAAAAATATTTTCAATACTCT
AGTTGGTTTAATTACTTTATAATACAGGCCTACAGTAAAGTACATGAAGTTACTGGTTAG
TAGTTCGGAGTTTGTAAATAAAATGAGTACTAACGCAAAACTGAATGTAATGGCGCTGGC
CATATTCACAATGCCTGGCGGTAAATCTGGTTCGTGTGTTGCTTTAACTGATAATACGAA
GACCGTAATAATCCCGATAATAAATCCTGCCATCATAGCGCGTAATAGATAACGTTTTAA
ATAAACGCTTTGTAATATATCTTTCGTTCTTATCGTTTCGACTATGTTATTTACCCAGTC
GTCCCCATAAAATATTTTATCCCATTTAATATGTTTCTCCTTCACAATGACATCCTCACT
TTTCATTTGTTAATCAGAGTATACTATGAATCGCTTTATTTGTGAATAATTTCACAAAAT
TAATTTTAAAAACTAATATTTTTGAATAACAGCTAGGATTTTTTAACAAATCATTTATTT
AAAAATAATTAATCGTCAGTTAGTATCAATGAATAAATACAGATTTTCATACAAAAAACC
TAGTAATGATGCGACAATCATTACTAGGAGATTATGCGTCTATTTAGTTGTCGCTTGTTT
CGGACGGCGTATAACTACATCGATGATGAAACCTATGATTGCCAAAAGAATGAATGGTAC
AAGCCAAGCTAAATCGATATCTGCTAAAGGTAACATCATAAACCATTTCAAAATAACACC
GTGTAATAAGTTGAAACTATTTAGTATTTGTAAAATTGAAATAATCAATGTAATAACAGT
TGCGAGTCGATAGGCCCAACTGAATCTGAATGTGCTAAACATGTTAGCAAATGATATCAG
CACAAGTGCAATAGACACGGGATATATTAATGTCAACAATGGTACAGCAATTTTTAAAAT
CATTTCTAAACCAAGTGTTGTAAATAAAAATCCTATGATGGAGAAAACAAGTGCGAATAT
TTTATAAGAAAACTTAGGCACGTGTTTCTTAGTAAATGTTGCACAAGCGTTGACGAGTCC
TATACATGTTGTTAGGCATGCAAGAATAACCGTCATTCCAAATACGAGGTTACCGAACGA
ACCAAATACGCGTAATGAATTGTACGTCAATATATCAGTACCATCTTTAAAGTTTCCTGG
AGCTGTTGACGCACCTACATATGCCAACGCAAAGTAAATCATACCAAGTAATATAGCTGC
AATAAATCCTGAAAAGCAGACATACTTTAATATTTTCGTGCGATCTGTGAGGCCTTTAAA
CTTATAGCCATTGACAATGACTACGGAAAAAGCTAATGCTGCAACGAGATCCATTGTAAA
ATAGCCTTCCAAACTTCCTGCAATGAAAGGATGTGTTATATATTTATCCTTAGGTGCACT
TAGTGCAGATTCAGGGTTGAAAATGACAGCAATACTTAATAGAGCGACCATTAATAGTAA
TAACGGTGTTAATAATTTTCCTAAATGATCAACGATTTTCGATGGATTTAAACTAATCCA
GTAAACGATAGCAAAAAAGATTGCTGCGAATATAATTAAAGTCCATTGGTTATGTACAGG
TAAAATGTGTCTTGTGCCAATTTCATACGCGACATTTGCAGCACGTGGAATACCGTAAAA
TGCCCCGATAGACATGTAAATGACGACAGCGAAAATAAACCCGAACCATGGATGTATACG
ATTGCCTACACTTTCAACACCTTCATCATAAAATGCGACAACGATAACAGTAATAAAGGG
TAGTAAAATGCCAGTAAGGGCAAAGCCAAACATGCCAATCCACATATTTTGACCCGCTGT
ATGGCCGAGCATGGGCGGGAATATTAAATTTCCGGCTCCAAAAAATAGTGAAAATAACAT
GAGGCCGAAATAATAACTTGTTTTTTCAATGTAATTTCCTTCCTAAAACTAGATATTCAT
AATAATTTAAAAAATCTGAAAAATAAAAACGTACTTACTTTATCTTTAAATGACAATACT
ATGATTCTATTATTTTATAAAAAAGATTGCAATAATAACGTCTTTCTATTATTGGATAAT
GACAATTAAAGTGTCGTTTTTATGAATTAAAATAGGTGAAAGTAAGTTGGAAATACGTTG
GAGCGTTGTAATTTTTATGAGAAATTGTATGAGTGGGGACTGCTATTTATAAAAGGTAAA
CTATGGATGAGTTTATGGTTGTTCCAATAGGTAAATAAGAGATAGCACACTGTACACATA
ATGATACGTGGATGAGTGAATTTGTCTGATAGAAAGGCCTAGTCACTCAAATGAATTCAA
GTTTATTACGTGATAAATCACAAATCTCTATCATGTGATAGGTCTCCTATTAAATCATGC
TTATATGAAATGTTCACATATTTGTTAGCTTTTCAAGAAATAATATTAAATATCTTTTCA
TAGTATAGCAATATTAAATAAATGCATTTATAATTTTAACTGTATTTTAAATATTAATCA
TGAGGTGATAAGATGAATAAAATTTCAAAGTATATTGCAATAGCATCATTATCGGTAGCG
GTTACAGTTTCAGCACCACAAACGACAAATTCTACAGCGTTTGCCAAAAGTTCTGCTGAA
GTTCAACAAACGCAACAAGCTTCTATACCAGCATCACAAAAGGTGAATCTTGGTAATCAA
AATATTATGGCAGTGGCTTGGTATCAAAATTCAGCTGAAGCAAAAGCATTATATTTACAA
GGTTATAACAGTGCAAAGACTCAGTTAGATAAAGAGATTAAAAAGAATAAAGGTAAACAT
AAGTTAGCTATTGCTTTGGATTTAGATGAAACAGTTTTAGATAATTCTCCATATCAAGGC
TATGCATCAATACATAATAAACCTTTCCCGGAAGGTTGGCATGAATGGGTACAAGCTGCT
AAAGCTAAACCTGTCTATGGCGCAAAAGAATTCTTGAAATATGCTGACAAAAAAGGTGTC
GATATCTACTATATTTCTGATAGAGATAAAGAAAAAGATTTAAAGGCAACACAAAAGAAC
TTAAAACAACAAGGTATCCCTCAAGCTAAGAAGAGTCATATTTTACTAAAAGGTAAAGAT
GATAAGAGTAAAGAATCACGCAGACAAATGGTTCAAAAGGATCATAAACTTGTCATGCTA
TTTGGAGATAATTTATTAGACTTTACAGATCCAAAAGAAGCTACAGCTGAATCTCGTGAA
GCATTAATTGAAAAACATAAAGACGATTTCGGTAAGAAATATATCATTTTCCCTAACCCA
ATGTATGGTAGTTGGGAAGCTACAATTTACAACAATAACTATAAAGCAAGTGACAAAGCA
AAAGATAAATTACGTAAAAATGCTATTAAGCAATTCGATCCTAAAACAGGCGAAATTAAA
TAATATATGAATTGGACGTCTACATGTACTTAAAGGTATATGTAGGCGTTTTTAAATTGA
CTCTTAATTTTAAATGTACCGTACAAAAATAATAGACAATTAATTGCATTTTCCATAAAT
TTGCTTTTAATATAAAAAGTTCGGGTATAATGAAGGATAAGTGTATGTATAACATTACAG
AGCGCAACACGACGTACGTACATCTAAGAATATAAACAATGTTTAAATCATAGTAGTAGG
GAGAGAAATGCATGTTTTTAGCTTGGAATGAAATACGGCGCAACAAATTGAAGTTTGGAC
TAATTATTGGTGTGTTAACGATGATTAGTTACTTGCTATTTTTATTATCTGGATTGGCGA
ATGGTCTTATCAATATGAACAAAGAAGGTATTGATAAGTGGCAAGCAGATGCCATTGTTC
TAAATAAAGATGCCAATCAAACTGTGCAACAATCTGTTTTTAACAAGAAAGATATTGAAA
ATAAATACAATAAGCAAGCTACTTTGAAGCAAACAGGGGAAATTGTCTCTAATGGCCATC
AAAAAGACAATGTTTTAGTGTTCGGTGTTGAAAAGTCATCATTTTTAGTTCCGAGATTAA
TAGAAGGGCATAAAGCGACTAAAGATAATGAAGTGTTAGCTGATGAAACACTTAAAAATA
AAGGATTTAAAATTGGTGACACATTATCACTATCTCAATCAGATGAAAAATTGCATATCG
TAGGTTTTACAGAAAGTGCAAAATATAATGCGTCACCAGTCATTTTCACGAATGATGCTA
CCATTGCCAAGATCAATCCTAGATTGACTGGAGATAAAATTAATGCAGTTGTTGTACGTG
ATACAAATTGGAAAGACAAAAAATTAAACCAAGAGCTTGAAGCGGTAAGTATTAATGACT
TTATTGAAAATTTACCAGGTTATAAACCACAGAACTTAACATTAAACTTTATGATTTCAT
TCTTATTTGTCATTTCAGCTACAGTTATAGGCATTTTCTTATATGTCATGACATTACAAA
AAACAAGTTTATTTGGCATATTAAAGGCTCAAGGATTTACGAATGGCTATTTAGCGAACG
TAGTTATTTCGCAGACGCTCATATTAGCATTATTTGGTACGGCATTTGGCTTACTGTTAA
CAGGCGTTACAGGTGCATTTTTACCTGATGCAGTACCTGTCAAATTCGATGTACTAACAT
TACTCGTATTTGCAATTGTGTTAATGATTGTCTCTGTATTAGGAAGTTTATTCTCCATTT
TAACAATTAGAAAAATAGATCCGTTAAAGGCGATTGGGTAGGAGGTGTAGCAAATGTTGA
AATTTGAAAATGTAACAAAGTCATTTAAAGATGGGAATCGTAACATTGAAGCGGTTAAAG
ATACAAATTTTGAGATAAATAAAGGTGATATTATAGCATTGGTTGGACCTTCTGGCTCTG
GTAAAAGTACATTTCTAACTATGGCAGGTGCTTTACAAACGCCGACATCTGGGCGCATTT
TAATCAATAACCAAGATATTACGACAATGAAGCAAAAAGCATTGACAAAAGTTAGAATGT
CTGAGATAGGTTTTATTTTACAAGCTACAAATCTTGTGCCATTTTTAACGGTAAAGCAAC
AATTTACATTACTGAAAAAGAAAAATAAGAATGTTATGTCTAATGAAGACTATCAGCAAC
TTATGTCACAATTAGGGCTAACATCATTGCTTAATAAGTTACCTTCAGAAATTTCAGGTG
GTCAGAAACAACGTGTGGCGATAGCCAAAGCGTTATATACGAATCCGTCGATTATTTTAG
CGGATGAACCTACCGCGGCTTTAGATACTGAAAATGCGATTGAAGTCATTAAAATTCTAC
GTGATCAAGCCAAACAAAGAAAGAAAGCATGTATTATTGTTACACATGATGAACGACTTA
AAGCATATTGTGATCGTTCATATCATATGAAAGATGGCGTTCTTAATCTTGAAAATGAAA
CAGTAGAATAGTTTTATTAAGCCGGTACATCATGTGCCGGTATTTTTATGTTTATGTATT
ATTTGAATAAACTTTCACATTCAATTAATAATAATTATTGTCGAAAATTAGAAATATTCC
GTGAAATATAATATTTTTTGTAGTAAAATGGCCTCTAAGTATTCAATATTTAAATATGGG
GATTGAATATAAAATTATCGTAATGGGGGTCAATGGTTATGGATTTATTGATAGGTACTT
TATTTTTATTTTTGGTCTTAGTGATTTTTACATTATTTACATATAAAGCACCTAATGGTA
TGCGCGCCATGGGAGCATTAGCTAATGCAGCAATCGCAACATTTTTAGTAGAAGCATTTA
ATAAATATGTTGGTGGCGAAGTATTCGGTATTAAATTTTTAGAAGAGCTAGGAGACGCTG
CGGGAGGTCTAGGTGGTGTCGCTGCCGCTGGATTAACAGCATTAGCTATCGGTGTATCAC
CAGTCTATGCTTTAGTAATTGCAGCAGCTTGTGGTGGTATGGATTTATTACCTGGCTTCT
TTGCGGGTTATATGATTGGATATGTGATGAAATATACAGAGAAATATGTGCCGGATGGTG
TCGATTTAATTGGATCGATTGTCATCTTAGCGCCATTAGCTCGTCTTATTGCAGTATTAT
TAACGCCAGTAGTGAATAGTACATTGATTAGAATTGGTGATATTATCCAAAGTAGTACGA
ATACGAATCCAATTATCATGGGTATCATTTTAGGTGGTATTATCACGGTTGTCGGCACAG
CGCCATTGAGTTCAATGGCATTGACAGCTTTATTAGGTTTAACGGGTGTACCTATGGCTA
TTGGTGCCATGGCAGCATTTAGTTCGGCATTTATGAATGGGACGCTATTCCATCGCTTAA
AATTAGGTGATCGTAAGTCTACGATTGCAGTAAGTATTGAACCTTTATCACAAGCAGATA
TTGTATCAGCCAATCCAATTCCAATCTATATTACAAATTTCTTTGGTGGTGCGATTGCTG
GTTTAATTATTGCTATGTCAGGTTTAATTAACGATGCGACAGGTACAGCTACACCGATTG
CAGGATTTTTAGTTATGTTTGGATTTAATCATCCGACGACAATTGTGATTTATGGTGTAG
TAATGGCGATTGTAGGTGCGCTTGCAGGTTATCTTGGTTCAATCGTATTTAAAAAATATC
CAATTGTTACTAAGCAAGACATGATTAATCGAGGTGCAGTAGACGCATAGCATCATCATA
TTGAATAGTAAAAACAAATAAAACATAGTAACGTGATTCAGTCGATGTAACAGTCGATAA
TGAGTCACGTTTTTTTATAGCAACATCGCAACCCCATCACCAAGTTGGCGCAACAGCGCA
TCATAATTTAGCGATGGGGTTTTATCATAACAATCTACTTTTTCGTAGCCGTTTTTGAAA
TGTATGTTGATGGTTTATCTTTTTCAAAAATTGTTAATCCCGTTATATCTTTTTTATGTT
TTGAAGGGACAATGAAGCTAAGTATATAAGCAAAGACAAAAGCAACTGTAAATGAAATGG
TAGATACATAGAAAGGTGAGTTACCTTTGCCAACACCATTATAGACATAAGCAAAGATGA
TACCCAATATTAATCCACAAATAACACCGAATGTATTCGTACGCTTAGTGAAAATACCAA
CTGCAAATACACCAGCCAATGGAACACCGAATAATCCAGTTACAAACAAGAATAAATCCC
ATAAGTCATTTGAATTAGAAGCAATTAAGTATAGTGACATTCCAAAACCGAAAATACCTG
CAATGATGATGACCAAACGCGCAAAGTTAACTTCGTGTCGCTCGCTACCTTTTCCGAAGA
AGCGTTGCTTAATGTCGATTGAAATACAAGCAGATATAGAATTTAAACTAGATGAAATGG
TAGACTGTGCAGCGGCGAAAATGGCTGCAATAAGTAATCCTGCTACAAATGGTGGCATCT
CAGTCAAAATGAAATATGGCACTACAGATGATGTATTGAAGCCTTTTGGCAAAACAGCTT
CATGTGCATAAAATGAATACAACATTGTACCCATACCATAAAATAAAGGTGCTGAAATTA
AAGCTAGGATACCATTTGTCCATAACGATTTATTTGTTTCTTTTAAACTATCAGAAGCTT
GATAACGTTGCACGACGTCTTGACTCGCCGTGTATTGATACAAATTGTTGAAAATATTTC
CTAGGAAAATAATTGGAATGGCAGCTGCCGCAGTATTTAGTTTCCAATTGTCTGCACTAA
TTAATTTTTTGTGCTCAATCGCATCTGCAAAGACAGTGCCAAAACCGCCTTTAATGTTCA
TAACACCAAGAATGATGATAACTAAAGCGCCGCCTAATAGAATGACGCCTTGAATGAAAT
CACTCCAAACCACACCTTCGAAACCACCTAAAAATGTATATAAAATACATAGTAAACCAA
CGAGTGATGCAACGATATAAGGATTCATGTCTGATACAGATGTAATCGCTAATGTTGGTA
AGTAGATAACGATTGCTACACGCCCTAGATGATAAACTACAAATAGTAAAGAGCCAATGA
CACGAATGCTAGGTCCGAAACGTGCTTCTAGATATTCATATGCAGATGTTACCTTTAACT
TTTTAAAGAATGGAACATAGAAATAAATGAGTAATGGAATAATTGCTACGATAGCGATGT
TACCTGCAATATATGACCAATCTGTTAAAAATGCTTTCTCTGGTGTAGACATAAACGTAA
TTGCACTTAATGTAGTGGCATAAATTGAAAAGCCAACTACCCAAGATGGCAAGCGACCAC
TTGCGGTAAAGAAACTATTCGTACTTTGGCTCGCGCGCTTGGTAAAATAAACGCCAATGA
GTAACATAGCTAGTAGATAAATGATAACGGCAACCCAGTTCAGTGTGCCAAATCCAACTT
CTTTCATGGACAACATCCCCTTTACAATGTATTGATTCTTTGATGTCTATAAATCGTATT
TTGCAATGAGTTGATCTAATGTTTGTCGATGTGCTTCGTTAAAAGGTTTGAAAGGTCTTT
TCGGTAATCCTGCATCAATGCCACGGTGACGTAATATTTCTTTCAATGTTGGATAAATCC
CCGTTGATAACACTGTTTCGATGATGTCGTTTGAATCATGTTGTAGTTGGTAAGCTTCTT
GAATTTGACCTTGTCTTGCTAAGTCGAAGATTTTTCTAGCGCGGCGACCATTAACGTTAT
ATGTAGAACCAATTGCACCATCTACGCCAGAAATCGTAGCTTGAACTAACATTTCATCAA
AGCCAGATAAGATTAATTTGTCTGGGAATGCTTTTCTAATACGTTCGAGTAGGAAGAAGT
TCGGCGCTGTATATTTAACACCAACAATTTTTTCGTGATTAAATAGCTCGCTGAATTGTT
CAATAGAAATATTCACACCTGTTAAATCTGGTATTGCATAAATAATCATATTGTTCTGTG
TTGCTTCGATAATATCGAAATAGTAATCTCTAATTTCTTCAAAAGTAAATGGATAGTAGA
ATGGTGTTACGGCAGAAAGTGCATCATAACCGAGTTCTGTGGCATATTTTCCAAGTTCAA
TGGCTTCATTTAAATCTAACGAACCTACTTGAGCAATCAATTTCACCTTATCCCCAACTG
CCTCTTTAGCAACCTTGAAAACTTGCTTCTTCTGCTCTGTATTTAATAAAAAGTTTTCGC
CTGAGCTACCATTTACATAAAGACCGTCTAATTCTTCAGTTTCAATGGCATTTTGAGCAA
TTTGTTTGAGTCCTTGTTCATTTACTTGACCATTTTCATCAAAAGGAACGAGTAACGCTG
CATATAAACCTTTTAAATCTTTGTTCATTATGAAGTCCCTCCAAAAATCATTTGATAATA
TAGTTTACAGCTATAATTGTAAACGCTATCATAAAATGTAACAATATCTTTTTGAAAATT
GTAGTCATATTTATGTATAATTAATGAAAATATTTTTCAAAATCAATAGAAATGGAGTGA
GTAAGGTGTATTACATCGCAATCGATATTGGAGGCACTCAAATTAAATCGGCAGTTATTG
ATAAGCAATTGAATATGTTTGACTATCAACAAATACCAACGCCGGACAATAAAAGTGAGC
TTATTACTGACAAAGTATATGAGATTGTAACAGGGTATATGAATCAATATCATTTGATCC
AACCTGTCATAGGTATTTCATCAGCAGGCGTTGTTGATGAACAAAAAGGCGAAATTGTAT
ACGCAGGGCCAACCATTCCGAATTATAAAGGTACTAATTTTAAGCGATTATTAAAATCCC
TGTCTCCTTATGTCAAAGTAAAAAATGATGTAAACGCTGCATTACTAGGCGAATTGAAAT
TACATCAATATCAAGCAGAACGGATCTTTTGTATGACGCTTGGTACAGGCATTGGGGGTG
CGTACAAAAATAATCAAGGCCATATTGATAATGGTGAACTTCATAAGGCAAATGAAGTTG
GGTATTTATTGTATCGTCCAACTGAAAATACAACGTTTGAGCAACGTGCTGCAACGAGTG
CATTGAAAAAGCGCATGATTGACGGAGGATTTACGAGAAGCACACATGTGCCAGTATTGT
TTGAAGCAGCTGAAGAAGGTGATGATATTGCAAAACAAATATTGAATGAGTGGGCAGAAG
ATGTAGCAGAAGGGATTGCCCAAATACAAGTCATGTATGATCCAGGGCTTATATTAATTG
GTGGCGGTATATCTGAACAAGGAGACAATCTCATTAAATATATCGAGCCGAAAGTTGCAC
ACTATTTACCAAAAGACTATGTTTATGCACCGATACAAACGACTAAGAGTAAAAATGATG
CAGCATTATATGGCTGTTTGCAATGATGGTTGAAAGAAGGAGTCATTCTAAAATAGAATT
TGAAAACGTTACGAGAGATGAGAGCAGTTGTTAGTTCCACACATCACACTCTATCTAGGA
CCAATCTAAACTATATCAACCAACAGTGTGCCACGGGCATATTAAATTGAAGACGCTTGA
ACGTATAGATTTCAAAAATGTAAAAAGTATTTGGTATTGAAATTAAAAAAGCACCTAGCA
ACTTGTTGGGACAATCACGATGATTGTTTACAGTTGCAGGTGGATTTGAATATACTACTA
GTTATTTGTTGTCTAGGATAATAGATTTAGTATGTTGATAAGTTTGACTCAGATTTGTAT
TTTCTAATAAATGATAACTCACGATATCGATTAAAAAGAGTGTCGCAATTTGTGTGTTGA
TAAATTGATGGTCGGTATTACGCGATTGATCCGTTGTTAAAAGTACTAAATCTGCACAAT
CTGTAAGTTTACTACCTTCGAAATTTGTTATGGCAACGACATATGCACCATGAGATTTGG
CGACTTCCGCTGCTGAAATTAATTCCGAAGTATTACCACTATTTGACATAGCAATAAACA
TGTCCGAATGAGATAGTAGGGATGCCGATATTTTCATTAAATGTGAATCGGTAGTAACAT
TACCTTTTAGCCCCATACGAATCATACGATAATAAAATTCAGTCGCTGATAAACCAGAGC
TACCTAGTCCAGCAAAGAGTATATGCCGACTTGATTGAAGTTTGTCGATAAAGGTTTGGA
TAATGTCGTTATCAATAAATTCACCAGTTTGTTGAATGATTTGTTGATGATATTTATGAA
TTCTTTGAATGATTGGGCTATTTTCAATAACTGTCTCTGTCATTTCTTGTTGGATATTAA
ATTTTAAATCTTGGAAATTCTCATAATCCAGCTTATGACTAAAGCGTGTCATCGTTGCTG
GTGATGTACCAATCGCATGGGCTAAGGAGTTAATCGTTGAAAAGGCATCGCTATAACCAT
TTTGTCTTATATAATTGACGATGCGTTTATCAGTTTTTGTAAATAAATGTTGATAACGTT
GAACACGATTCTCAAATTTCATTGTGTCACCCCTTCATCTTAATGATTACTATTATATAT
GAAAAATATTTTCAAGATAGTAAAAAGCATTGATAAAAATTATCTTAATGATATATTGTA
AATGACTTTACGTGAAAAAACGACTTATGGAGTGAGGAATAATGTTACCACATGGATTAA
TAGTATCTTGTCAGGCACTACCAGATGAACCATTACATTCATCTTTTATTATGTCGAAAA
TGGCATTAGCTGCGTATGAAGGTGGTGCTGTTGGTATTCGCGCAAATACTAAGGAAGACA
TTTTAGCAATTAAAGAAACGGTTGATTTACCAGTTATTGGCATTGTGAAACGTGACTATG
ATCACTCAGATGTTTTCATTACTGCAACGTCAAAAGAAGTTGATGAACTGATAGAAAGCC
AATGTGAAGTCATTGCATTGGATGCAACGTTACAGCAACGTCCGAAAGAAACGTTAGATG
AATTAGTGACATATATTAGAACACATGCACCTAACGTTGAAATCATGGCTGATATCGCGA
CCGTTGAAGAAGCTAAAAATGCGGCACGACTTGGCTTTGATTATATTGGCACGACGTTAC
ATGGTTATACTAGTTATACGCAAGGACAATTACTTTATCAAAATGACTTCCAATTTCTAA
AAGATGTACTACAAAGTGTTGATGCAAAAGTCATTGCAGAAGGTAATGTCATTACACCGG
ATATGTATAAACGCGTGATGGACTTAGGCGTTCATTGTTCAGTCGTTGGTGGTGCGATAA
CACGACCAAAAGAAATTACGAAACGTTTTGTTCAAGTTATGGAAGATTAAATGATAACGA
TAAAAAACGAGATGACCATCATTAATTAAAGGTACCTAATTATCTTAGGTGGCTGAATGA
ATGTAATGGGTTCATCTCGTTTTGTTTGTTTATGATAGTGATTTTATTTTCAATTTGAAT
TATCCAAAAATAAGTAAAGCGACGGGGATAGTGATTAATAGCGACAATGCCACGCGTAAA
AACCAAATGATGATGAGTTTCCAGACAGGTATTTTAATTTCAGTTGCTAGTATACATGGC
ACTAATGCTGAGAAAAAGATAATGGCTGATACGCTTACTACACCGACGACAAATTTAGTA
CTCATTGCAGCCTTAGTTACTAACAAAGATGGTAAAAACATTTCTACAATAGAAATCGCT
GACGCTTTTGCAAGTACAGCCTGATCAGCAATTGGGAAAATATAAATAAATGGATAGAAT
ATATAACCAAGCCAATCAATAAATGGTGTATAGTTCGCTACAATCAGTCCTAAAAAACCA
ATCGATAATATAGAAGGCAAAATACCAACAGTCATTTCTAAACCGTCTTTCAAATTGTCC
CAAACGTTCTTCACGAGTGATGGTGTTAATGCATTTTGTTTCATCGCCTCTGCATATGCA
GTTTTCAGTCTGCTTCCTTCAATAGCAACTTCTTGTTCTCCTTCTTGTCCGTTATAATAT
TCTATTGATTCATTGATGATTGGCGGTAGCCATGCAGTAATTGCAGTCACGACAAATGTG
ATGACTAAAGTTATCCAAAAGTATAAATTCCAATGCGGCATTAATCCTAAAGTTTTAGCA
ACGATAATCATAAAAGTTGCTGAAACTGTTGAAAAGCCAGTCGCAATAATCGTGGCTTCT
CGTTTGTTGTACATCCCTTGCTTATAGACACGATTAGTAATCAATAATCCTAAGGAATAA
CTGCCGACAAACGAAGCCACTGCATCGACAGCGGATTTTCCTGGTGTTTTAAAAATTGGT
CTCATAATAGGCTCCATATAAACACCGACAAATTCTAATAAGCCATAGCCTACTAATAAA
GAAAGCGCAATTGCACCTACTGGAATTAAGATACTTAATGGCATCATTAATTTTTCAAAC
AAAAACGGACCATAGTTAGCTTTAAATAGTATTGATGGACCGATTTTAAATACATACATT
ATACCGATCACTGCACCTGCAACTTTAAATAATGTAATGACCAAGTTTGTGATTGAAGTC
ATAAAAGTACGTCTCACTATTGGTAACGCTGTACCAATTAAAATCATAATCAGTGCAACA
TAGGGCATAAGTGGACCTATGATTGAGCGAATGGCTAGATGAACATGATCGACGAAAATA
GTGTTGTTATCATTAATCGTAAAAGGAATAAAGAAACATAGTATGCCCACTAAACTATAG
ACAAAAAAACGCCATGCACTTGGTTGTTGTGCATTAGAATGATATTGATTCATTAAAGCA
ACCCCTTTGTTTAAATGAATACACAAAACTGTATGATGCATCTTCCCCTTAATGAGATGA
ATCATTATTTTAATTTAGAAAAATCTGAAAACTTACTATAATTGTATAGTTTGAATTATT
TTCAGACCAATACAAATTAACTAATTATATATAGATTGAAACTATATAGCTTAATAAATT
ATTTATCTTAAATGTTGTTGTGTTGATTCAATGTCACAATTAAAAGTGATTACAAATTAT
TTGAGGATACAGATATTTGTAAATGATTAGTATCGATTTAATATCGTATTATTAAATTTT
TATTAATTTTGTAGTCTTAATCAAAAAATAATATATGTCATGTTATATTGAAGGTGCAGT
TGTTTTTCATTCTCAAGAGGGGGTCAAAAAAAATACTTTTGAGGTGATTATATGTTAAGA
GGACAAGAAGAAAGAAAGTATAGTATTAGAAAGTATTCAATAGGCGTGGTGTCAGTGTTA
GCGGCTACAATGTTTGTTGTGACATCACATGAAGCACAAGCCTCGGAAAAAACACCAACG
ACTAATGCAGCGGCACAAAAAGAAACACTAAATCAACCGGGAGAACAAGGGAATGCCATA
ACGTCACATCAAATGCAGTCAGGAAAGCAATTAGACGATATGCATAAAGAGAATGGTAAA
AGTGGAACAGTGACAGAAGGTAAAGATACGCTTCAATCATCGAAGCATCAATCAACACAA
AATAGTAAAACAATCAGAACGCAAAATGATGATCAAGTAAAGCAAGATTCTGAACGACAA
GGTTCTAAACAGTCACATCAAAATAATGCGACTAACAAAACTGAACGCCAAAATGATCAG
GTTCAAAATACCCATCATGCTGAACGTAATGGATCACAATCGACAACGTCGCAATCGAAT
GATGTTGATAAATCACAACCATCCATTCCGGCACAAAAGGTAATACCAAATCATGATAAA
GCAGCACCAACTTCAACAACAGCCCCATCTAATGATAAAACTGCACCTAAATCAACAAAA
ACACAAGATGCATCCACGGATAAACATCTAAATCAACAAGATACACATCAACCCGCGCAT
CAAATCATAGATGCAAAGCAAGATGATACTGTTCGCCAAAGTGAACAGAAACCACAAGTT
GGCGATTTAAGTAAACATATCGATGGTCAAAATTCCCCAGAGAAACCGACAGATAAAAAT
ACTGATAATAAACAACTAATCAAAGATGCGCTTCAAGCGCCTAAAACACGTTCGACTACA
AATGCAGCAGCAGATGCTAAAAAGATTCGACCACTTAAAGCGAATCAAGTACAACCACTT
AACAAATATCCAGTTGTTTTTGTACATGGATTTTTAGGATTAGTAGGCGATAATGCACCT
GCTTTATACCCAAATTATTGGGGTGGGAATAAATTTAAAGTTATCGAAGAATTGAGAAAG
CAAGGCTATAATGTACATCAAGCAAGTGTTAGTGCATTTGGTAGCAACTATGATCGTGCT
GTAGAACTTTATTATTACATCAAAGGTGGTCGCGTAGATTATGGTGCAGCACATGCAGCT
AAATACGGACATGAGCGCTATGGTAAGACATATAAAGGAATCATGCCTAATTGGGAACCT
GGTAAAAAGGTACATCTTGTAGGGCATAGTATGGGTGGTCAAACAATTCGTTTAATGGAA
GAGTTTTTAAGAAATGGTAACAAAGAAGAAATTGCCTATCATAAAGCGCATGGTGGAGAA
ATATCACCATTATTCACTGGTGGTCATAACAATATGGTTGCATCAATCACAACATTAGCA
ACACCACATAATGGTTCACAAGCAGCTGATAAGTTTGGAAATACAGAAGCTGTTAGAAAA
ATCATGTTCGCTTTAAATCGATTTATGGGTAACAAGTATTCGAATATCGATTTAGGATTA
ACGCAATGGGGCTTTAAACAATTACCAAATGAGAGTTACATTGACTATATAAAACGCGTT
AGTAAAAGCAAAATTTGGACATCAGACGACAATGCTGCCTATGATTTAACGTTAGATGGC
TCTGCAAAATTGAACAACATGACAAGTATGAATCCAAATATTACGTACACGACTTATACA
GGTGTATCATCTCATACTGGTCCATTAGGTTATGAAAATCCTGATTTAGGTACATTTTTC
TTAATGGATACAACGAGTAGAATTATTGGTCATGATGCAAGAGAAGAATGGCGTAAAAAT
GATGGTGTCGTACCAGTGATTTCGTCATTACATCCGTCTAATCAACCATTTGTTAATGTT
ACGAATGATGAACCTGCCACACGAAGAGGTATCTGGCAAGTTAAACCAATCATACAAGGA
TGGGATTAACTTGTGTTAAAAAGCCTTTAATATCAGTTGTTACAAAAGATTTGTAGCGTC
TTTAAAAATAAAAAAGGGCAGATGCCTTTTAGTACACAAGTTTTTCTAATTTTTGCTCTA
ACTCTCTGTCCATTTTCTCTGTTACATGTGTATACACCTTTATAGTCGTTTTTTCATCTG
TATGTCCTACTCTTTTCATAATTGCTTTTAACGATATATTCATTTCCGCCAATAAACTTA
TGTGTGTATGCCTTAGTGTGTGAGTAGTAACTTTTTTATTTATATTTAATGATTCTGCAG
CTGAGGACAATCGTTTGTTTATCCTACTGCCTTGCATAGGATTTCCTTGGCAAGTTGTGA
ATATAAACCCTCTATCAACATAGCTTGGTTCCCATTGTTGCATCTTTTTATTTTCTAACA
TTATTTTTTTCAATACATTTGCTATCCTTGAATTGATGGCGATTTTTCTTCTTGAACCTG
CGGTCTTAGTAGTATCTTTGTGACCAAATCCAGCATTACATTTGATTCTGTGAATAGTGC
CATTAATATCGATCGTTTTATTTTTGAGGTCAACATCTTTAACTTGGAGAGCTAATAACT
CACCTATGCGCATACCTGTTAAAGCTTGAACTTCTACAGCCCCAGCAACTAAAATACGAG
CTCTATACTGCATGTTATTATCGTTCAGTATAAAATCGCGTATCTGTATTACCTGTTCCA
TCTCTAAATAGTTGTACATTTTCGCTTCTTCTTTTTCTATATCTTCTATCGTCTTACTCT
TCTTTGGTAGTGTGACGCTATTTAATATGTTTTCGTTTGGATAATTGTAAAATTTAACGG
CGTATTTAATAGCTTCTTTCATATGTCCAAGTTGACGCTTTACCTGATTTGCAGAATATA
CGTTTGATAATTCGTTAATAAATGTTTGCATGTACTTTGTATCAATTTTGTTTAAAAGTA
AATTTTGAGAACTGTTCTTTTTGATGTTTTTGATTCTTGTTTTCAAATTATCAAGCGTCG
TTACTTTAAAGCCAGATGTTTTTATATGATATTCAAGCCATTCATCTAATAGCGCGTGAA
AAGTCAAAGTTTTTAATTCGCTTGACGACTTGTTGTTCAGTTTTTCTTTTATTTTTTCTT
CTAAACGAAACATTGCTTCTTTTTGAGATTGTTTTGTATTCTTGTTCAACACAACACTTA
CGCGCTTCCATTTATCTGTGTATGGATCTTTATACTTCTCGTAGTATCTGTATTTAGTTT
CGTTATTTTTGTTTTTAAATTTTTCAATCCACATGTTTATACCTCCTGCAAGAACGTATG
TTCTATAAAATATTAAAAAATAATAAGGGTAGTCGGGCTACCCGTAATTTAGTACTAGGT
ACTAAATGTGTTATAATAAAATAAAAAGTAGGTGATGTTATGAACTTTTCAGATTCTGAA
ATCGCGATAATTTATGACGCTTTGTTCCATCTGGAATGCACAACTGATGTATATTCAAAC
CCTTATAATTGTACTTCAAAAGAAGCGTATATAAATGCTTTTAGGACTACGTTCAATAAA
ATCGATGAGTGTTCGGACAAAAATAGAAAAGGAGCTCTTTATTTTGAATAATGCTCATCT
ATCAACACTTTTATGCATGATAGTATGATTTGACAATCCGCTTTTGAAACTTCGCCAGGA
TTTGAATGAGAAACTGAATTTCTTAAAGAATAAGTTATATCAATTCTTTTATGCATTCTA
TAGTTTATTTTCCCTTCGCTAAGTAATCGTTGACCTAAATAGTTCATCATGGTGTCGCTA
CTGTCTTTACTGTTTAACTTAACTTTTTCTTTATCGCATATAGCCATTAACAAAGTTTCT
AAGGCGACGCTTAATGTTGCAGCTGCAGGTAAAAACAACTTTCGTTTATAACATTCTTCA
GCTTGTGCCATTTGATAAAGGTAATGTGGAAAAATATTTATATACATTTCTATTAGAAAA
TATAGAAAAGAACAATAAAGTTATTTAGAAAATGTATTAAAATTGGCACTTCAATCCTTT
TAGTAATAAGGTATGAAACGGATAGGATTACTCCAAAATAAAAATAAGGAATATAATCCA
ATACTGTGCTGCCATCGTGTAATATTGCAAAAAGAAAACTTGATACAAGGGTGCCTATAA
ACAAGTGCTTCCTAAAAAAGACTCTAAGTAAAAAACCTCTAAATATTAGTTCTTCTGCTA
TAGCAGGGACTATTGCAATACTTATAGCCAGAAGTAAAAAAGGTGTACCAGAAAAGTGTT
GTATTATTGACTCATCATTTGGTGAAACAGCAGATTGCCAAAAAGATAAGGTATAATCTA
AAACCAGTATTAAAACAAGAGACATAAAAATAATCAGAATTTCTTTGTAATTAATTAATT
TTAGATTGAAAAAATTAAATTTTAGCAATTTAGAAAAGAACAGACAAAGACAAAGTAAAG
ACAAGCTTATAAATCCATATTGCCAACCTTTAGTAACATAATCGCTAGAAAAAAGGGCTA
TAAAGAAAAGGACGATAAGCAAAAGTGATTTCAAAATAGCTTTGAAATAATTTTGATTGT
TGACACTGAGATCGTCGTGAAATATATTTTTTAAGTAATTCATAAAATTACTCCTTTCTT
TTTTTATAAATTTATCTTACTATATTATGAAATATTTAACCACTAACTATTATATAGATA
CACATTAGTGTTTCATTCATAGCAATGTTCTTCAGCAGCCCTTGTGTGAATTTATTCTAT
TAAGGCTAATAAGCATTTGGTCACTCAATGTGATGCAATTTAAAAACTCTCAACGGCTCA
AATGTAATTGAGTATTCGCCATAGTGAGTTCCAATACCATATATCTTTTTATATTGTTCT
ATAGCTTCTAGTATGTATGATTCACTCAACTGCAGATACTCTGACAACTCGTACAAATTA
CGAACACCGTAGTTGTGAGCTTCTACAATTTCATGTAGCGGTACAGCTGAAGTAAAACCA
TGTCTACGTGCATAATTTTCAAATTTTCTATTAATCCATTTTGATTGGTCTAAAATGTTG
CCATACGTCAACTTGTGGTGGGCAAGTTCCTCATATAACACTTCTGCTTTACGTACTTCT
GATAAATTACGCCTTATATAAATTTTTCCGTTCATATAGCATCCAGGTTGGAAATTTGGA
AGCTGGTCAGTTTCTTCTATCTTTATTTTTTCGTTATTTATGCAAAGTTCTTTGTATAAT
CCCAATATAAACACCCTTTATTTGTCTCTATTTCTAACCCATTCAATGAATCTATTTACT
TCTTCAATCTCTTCTTCAGTTAATCCCTCCTTATCAAAATGAGCAGCAATTGTTTCTTGA
TGTATATCTTTTTTTGATTCAGTAATTCTTGATTTCGGTACATTGAAGTAATCTGCAAGT
TGTTGAATTCTTTTAATTCGTGGATATTTAGTTTGTTGAATCCAATTGGAGACTGTAGGT
TGAGAAACTCCAATAGCTTCAGCAAGTTCTCTCTGATCAATATTTTTATCATTCATAAGT
TCTTGAAGGTTTTCAGATAAAATTTTTCTGACTTTATTATTCTCCATAGTTGTCTCCTTT
AATATTACTTAATGTAATATTAACTTACCATAACCGACATTACTTTACAATACTTTTTAT
AACTTTTTATGAAGAAATATAACTTTATCTGTTGACAAGTAATGCAAAGTAATATAAAGT
TATACGTGTGAAAGGGAGGTGGACGACATGCCGGAACAATTATCCGTAAGAAAATGGAGA
CTTGTAAGCGACTTGAAACAGCAAGAAGTAGCAGATATATTGGGCGTCAATGCAAAGACA
GTTGGTCATTGGGAAAAGGATGACACTAATTTAAGTAATGTTACAGTTTACGCTTTAGCA
AAGTTATATGATATTGAGGTAGACCAGATAAAGGTCTAAATTTTTTGACCTTCGTATAAC
TTTTTATAACTTTTAGGTAATGTAACAAATGGACATAAACAAAGATCTTAAAAGGAGGAA
CAACAAATGTTACAAAAATTTAGAATCGCGAAAGAAAAAAGTAAATTAAAACTCAATTTA
CTAAAACATGCAAACAGTAATTTAGAAACAAGAAACAACCCTGAACTGTTGCGAGCAGTT
GCAGAGTTGCTTAAAGAGATTAATCGATAAATTCTATGAATTCGATTTTAGCTGAAGCGA
TAGCTACTATTTTGTCTCCAACAAAAGTATATGAGCCATTAGTGAACAAGGAACTTTTAA
TTTTTTCTTTTGATATTTCAACAGTTCCGCGATGACCTGACTTTATCACTTTTTCTAAAT
TATCGATTTCAACAAATTTATCATTAGAAAGATATAAACAAGCTTTCATACTTATCACCT
CCTTAGGTTGATAACAACATTATACACGAAAGGAATGGTAGAAATGCCAAAAATCATAGT
ACCACCAACACCAGAAAACACATATCGAGGCGAAGAAAAATTTGTAAAAAAGTTATACGC
AACACCTACACAAATCCATCAATTATTTGGAGTAAGTAGAAGTACAGTATACAACTGGTT
GAAATATTACCGCAAAGATAATTTAGGTGTAGAAAATTTATATATTGATTATTCAGCGAC
AGGCACATTGATTAATATTTCTAAATTAGAAGAGTATTTGATCAGAAAGCATAAAAAATG
GTATTAGGAGGATTATCAAATGAGTGACACATATAAAAGCTATCTAATAGCAGTACTGTG
CTTTACAGTCTTAGCGATTGTACTCATGCCGTTTCTATACTTCACTACAGCGTGGTCAAT
TGCGGGATTCGCAAGTATCGCAACATTCATATTCTATAAAGAATACTTTTATGAAGAATA
AAAAACTGCTACTTGTTGGAACAAGTAACAGTTAAAGATAAGCATTTGTCTTAAATAATT
ATATAAGGAGTTATTAACATGACCTTACAACAAAAAATACTATCACATTTTGCAACATAT
GACAATTTCAATTCTGATGACGTTGTTGAAACTTTTGGGATATCTAAAACACATGCAAAA
TCCACACTTTCAAAACTTAAGAAAAAAGGAAAGATTGCAATGGAAAGTTGGGGTGTCTGG
CGTGTTATTGAATCGCAATTGCATTTAAGTGTAGTCGAACGTAAAAAAGAAATTTTAGAA
GAACAATTTGAATTGTTAGCAAGATTAAATGAACAAAGTGATGACCCTAGAGAAATAGAA
GAACGTATCAAGTTAATGATTCGTCTAGCTAACCAATTTTAAGGAGGCTTTAATCAATGG
CAATATTAGAAGATATTTTTGAAGAATTAAAACTATTAAATAAGAATTTACGTGTGTTAA
ACACTGAACTATCAACTGTAGATTCATCAATTGTACAAGAGAAAGTTAAAGAAGCACCAA
TGCCAAAAGAAGAAACAGCTCAACTGGAATCAATTGAAGAAGTTAAGAAAACTTCTGCTG
ATTTAACTAAAGATTATGTTTTATCAGTAGGAAAAGAGTTCCTTAAAAAAGCAGATACTT
CTGATAAGAAAGAATTTAGAAATAAACTTAACGAACTTGGTGCGGATAAGCTATCTACTA
TCGAAGAAGATCATTATGAAACAATTGTTGACTTCATGAAGGCGAGAATTAATGCATGAA
GTCAGATCACTCAAATAGAGCTCATGCAAAGCTTAGTGCAAGTGGAGCGAAACAATGGCT
AAACTGCCCACCGAGTATTAAGGCAAGTGAAGGTATTGCAGATAAAAGTACAGTTTTTGC
TGAAGAAGGTACATTCGCCCATGAGTTAAGTGAGTTATATTTCAGTCTTAAATTTGAAGG
CCTAACACAGTTTGAGTTTAATAAAGCTTTTCAAAATTATAAGCGAAATCAATATTACAG
TGAAGAATTGCGTGAATATGTGGAAGAGTATGTAGCTGATGTAGAAGAAAAATATAACGA
AGCTTTGAGTAGGGATAATGATGTAATAGCTTTATTTGAAACAAAATTGGATTTAGGTAA
ATACGTCCCTGAATCTTTTGGTACTGGTGATGTCATTATATTTTCAGGTGGAGTACTTGA
AATTATTGACCTTAAATACGGTAAAGGCATTGAAGTTTCAGCTATAGATAATCCTCAACT
TAGGTTATATGGTTTGGGCGCATATGAGTTACTTAGTTTAATGTATGACATTCATACAGT
ACGTATGACTATCATACAGCCTAGATTAGATAATTTTTCTACTGAAGAGTTACCAATATC
AAGATTACTTCAATGGGGAACCGATTTTGTTAAACCATTAGCCAGACTTGCTTATAACGG
TGAAGGTGAGTTTAAAGCAGGTAGTCATTGTAGATTCTGTAAGATAAAGCATTCATGTAG
AACACGTGCAGAATACATGCAAAATGTGCCTCAAAAGCCGCCACATTTGTTAAGTGATGA
AGAGATTGCAGAACTTTTATATAAACTGCCTGATATCAAAAAATGGGCTGATGAAGTAGA
ACAATATGCACTAGATCAAGCGAAAGAAAATGATAAAAACTATCCTGGTTGGAAGCTTGT
AGAAGGTCGTTCGCGAAGAATGATAACTGATACAAAAGCAACGCTTGAAAAGTTAGTTGA
AGCGGGTTATAAACCTGAAGATATTACAGAAACCAAGTTACTTAGCATTACGAATTTAGA
AAAATTAATTGGTAAAAAAGCATTTTCTAAAATTACAGAGGGTTTTATAGAAAAGCCGCA
AGGTAAATTAACACTTGCTACCGAGTCGGATAAACGACCAGCTATAAAGCAATCTGCTGA
AGATGATTTTGACAAACTATAAAAATTTAAAAGGACGGTATATAAACATGAAAGCAAAAG
TATTAAATAAAACTAAAGTGATTACAGGAAAAGTAAGAGCATCATATGCACATATTTTTG
AACCTCACAGTATGCAAGAAGGGCAAGAAGCAAAGTATTCAATCAGTTTAATCATTCCTA
AATCAGATACAAGTACGATAAAAGCCATTGAACAAGCTATAGAAGCTGCTAAAGAAGAAG
GGAAAGTTAGTAAGTTTGGAGGCAAAGTTCCTGCAAATCTGAAACTTCCATTACGTGATG
GAGATACTGAAAGAGAAGATGATGTCAATTATCAAGACGCTTATTTTATTAACGCATCAA
GCAAACAAGCACCTGGTATTATTGACCAAAACAAAATTAGATTAACGGATTCTGGAACTG
TTGTAAGTGGTGATTATATTAGAGCTTCAATTAATCTATTTCCTTTCAACACAAATGGTA
ATAAGGGTATCGCAGTTGGATTGAACAACATTCAACTTGTAGAAAAAGGCGAACCTCTTG
GCGGTGCTAGTGCAGCAGAAGATGATTTCGATGAATTAGACACTGATGATGAGGATTTCT
TATAAGTCAATAGGTGGGGTTTTAGCCCCACTTTAATTTTAAAGAAATTGAGGTGTCAAG
AATTTGAAATTTATGAATATAGATATTGAAACATATAGCAGTAATGATATTTCGAAATGT
GGTGCCTATAAATACACAGAAGCTGAAGATTTCGAAATTTTAATTATAGCTTATTCAATA
GATGGTGGAGCGATTAGTGCGATTGACATGACTAAAGTAGATGATGAGCCCTTTCACGCT
GATTATGAGACGTTTAAAATTGCTCTTTTTGACCCTGCTGTAAAAAAGTATGCATTCAAT
GCTAATTTCGAAAGAACTTGTCTTGCTAAACATTTTAATAAACAGATGCCACCTGAAGAA
TGGATTTGCACAATGGTTAATTCAATGCGTATTGGCTTACCTGCTTCGCTTGATAAAGTT
GGAGAAGTTTTAAGACTACAAAACCAAAAAGATAAAGCAGGTAAAAATTTAATTCGTTAT
TTCTCTATACCTTGTAAACCAACAAAAGTTAATGGAGGAAGAACAAGAAACTTGCCTGAA
CATGATCTTGAAAAATGGCAACAATTTATAGATTACTGTATTCGAGATGTAGAAGTAGAA
ATGACGATTGCTCATAAAATTAAAGACTTTCCAGTAACTGCAATTGAACAAGCATATTGG
GTTTTTGACCAACATATAAACGACAGAGGTATTAAGCTTTCTAAATCATTGATGTTAGGA
GCTAATGTGCTCGATAAGCAGAGTAAAGAAGAATTGCTTAAACAAGCTAAACATATAACA
GGTTTAGAAAATCCTAATAGTCCTACACAGTTATTGGCTTGGTTAAAGGATGAACAAGGA
TTAGATATACCTAATTTACAAAAGAAAACGGTTCAGGATTACTTAAAAGAAGCCACAGGA
AAAGCTAAAAAAATGCTAGAAATTAGATTGCAAATGTCTAAAACCAGTGTTAAAAAATAC
AACAAAATGCATGACATGATGTGCAGTGATGAACGGGTAAGAGGTCTGTTTCAATTTTAC
GGTGCCGGTACTGGAAGATGGGCAGGTAGAGGTGTACAACTTCAGAATTTAACAAAGCAT
TATATTTCAGATACTGAATTAGAAATAGCAAGAGATCTTATTAAAGAACAACGTTTTGAT
GATTTAGATTTATTACTCAATGTTCATCCTCAAGACTTATTAAGTCAATTAGTTAGGACG
ACATTTACTGCTGAAGAAGGTAATGAACTAGCAGTAAGTGATTTTTCTGCTATAGAGGCA
AGAGTCATAGCATGGTATGCAAAAGAACAATGGCGTTTAGATGTGTTCAACACACACGGA
AAGATATATGAAGCATCGGCTTCTCAAATGTTTAATGTCCCGGTAGAAAGCATAACTAAA
GGCGACCCTCTTAGACAAAAGGGAAAAGTGTCCGAATTAGCTTTAGGTTATCAGGGTGGT
GCTGGAGCTTTAAAAGCGATGGGTGCATTGGAAATGGGCATTGAAGAAAACGAGTTACAA
GGTTTAGTTGATAGTTGGCGTAACGCAAATCCTAACATAGTTAATTTTTGGAAGGCTTGC
CAAGAGGCTGCAATTAATACTGTAAAATCTCGAAAGATGCATCATACACATGGACTTAGA
TTTTATATGAAAAAAGGTTTCCTAATGATTGAACTACCTAGTGGAAGAGCTTTAGCTTAT
CCAAAAGCTTCAGTTGGTGAAAATAGTTGGGGTAGTCAAGTTGTTGAATTTATGGGCTTA
GATCTTAACCGTAAATGGTCAAAGTTAAAAACGTATGGTGGGAAGTTAGTCGAGAATATT
GTTCAAGCAACTGCAAGGGATTTACTTGCGAGTTCTATAGCAAGGCTTGAAGCATCAGGA
TTTAAGATAGTTGGGCATGTTCATGATGAAGTAATTGTAGAAATACCTAAAGATTCAAAT
GGACTTAAGGAAATCGAAACTATCATGAATAAGCCTGTTGATTGGGCAAAAGGATTGAAT
TTGAATAGTGACGGATTTACTTCTCCCTTCTATATGAAGGATTAGGAGGATAGATTATGA
CAATAAAGGAATTAGAAGAGAAGTTTAACATCTCTCGATATTTTGTTGTAAAGCATGATA
GGGATTGGGAAACAGGCGAAATCATTGGCACTTATATTGTTTTAGATGAATATGCGGACC
GTATCGACATAGAAGGTGAGGAAGTGATTTAATGCAACAACAAGCATATATAAATGCAAC
GATTGATATAAGGATACCTACAGAAGTTGAATATCAGGATTTTGATGATGTGGATAAAGA
AAAAGATATGCTAGCAAAGCGCTTAGATGACAATCCGGATGAATTACTAAAGTATGACAA
CATAACAATAAGACATGCATATATAGAGGTGGAATAAATGAGTATCGTAAAGATTAACGG
TAAACCATATAAATTTACCGAACATGAAAATGAATTGATAAAAAAGAACGGTTTAACTCC
AGGAATGGTTGCGAAAAGAGTACGAGGTGGCTGGGCGTTGTTAGAAGCCTTAAACGCACC
TTATGGCATGCGCCTAGCTGAGTATAAAGAAATCGTGTTATCCAAAATCATGGAACGAGA
GAGCGTAATGGCTAGGCAACGACGTAAAGAGGCAGAGCTAAGAAGAAAGAAGCCACATTT
GTTTAATGTACCTCAAAAACATTCACGTGATCCGTACTGGTTTGATGTCACTTATAACCA
AATGTTCAAGAAATGGAGTGAAGCATAATGAGCATAATCAGTAACAGAAAAGTAGATATG
AATGAAATGCAAGACAATGTTAAGCAACCGTCGCATTACACATACGGAGACATTGAAATT
ATAGATTTTATCGAACAAGTTACGGCGCAGTATCCACCACAATTAGCATTCGCAATAGGT
AATGCAATCAAATACTTGTCTAGAGCACCGTTAAAGAATGGTCATGAGGATTTAGCAAAG
GCAAAGTTTTACGTCCAAAGAGCTTTTGACTTGTGGGAGGGTTAACGATGGCGACTAACA
CATTAGAACTATCATCAACGATTAACCAACGTTATAAGTATGACACAGCAGGCAAGACGC
CAACACAGATACAAAGTGAGTTGCGTAAGAAAGGTTTACAGGGCTTTGTGGTTAAGGTAT
CAGGACGTAAGGTCACGATGAAAGTAATGGAACAACATATTAAAAGTAATAGGGGGTGTA
TGAGATGAGTTCAATGATAAATGACATTCTAGATATCAAAGACAGTTATCAAGCTCCTCA
AAAAATAATGGACATGCTATATGGGGATATAGAAGAAAGAAACAAAACGTTTATGGAGTT
TTTGAAAGCTTACAAAAATGACGTTAATTATGATTGGTTTCATGAATATTTTCAAGACGA
ACATGCTAATCGTAAAAAGCACAAACAAGATTTCACACCAAAATCAATAAGTAAACTACT
TGTGGAATTAGTTAGTGATAAACAAGGTGATTATTATGAGCCTGCAGCAGGTACAGGTGG
GATTGTCATTGAAAAATGGAACAACGATAGAATGCAACATTCACCATTTGATTATCTACC
TAGTATGTACTTTTATATAGCGGAAGAATTAAGCGATAGAACCATACCATTTTTATTATT
CAATATGATTATTAGAGGTATGAATGGTCTTGTTGTTCAATGTGATGTATTAACGCGTGA
AGCATATGGAGCATGGTTTATTCAAAATGATAAAAACGACCATTTAGGATTTAGTAGTTT
AAACAGATTACCTTATACAGAAGATATTGAAAAAGAACTTAATATTAAGTTTGTAGAGCA
TAGATACCCAAACATTAAACAAACACAAGCAGTACCAGAATGGTTGTTATCTAATTTAAC
TTTGAAAGAAGAAAAGCAACTAACTTTATTTTAAGGAGTTGGAAACGATGAAAATCAAAC
TAGAAAAAGAAGTGAACTTGTCTGAACTTATCCAATGGGCTTGGGATAATCCTGAATTAT
CAGGAAATAAAAGATACTATCCAAATGGTGTTACGCGCAACTGTTATGTAACTTTTGGTG
TTGATAGCATCTTTTGTAATGTGACTGGATATGTATCACCTAACGATAAATTTACTATTC
AAGAGGAGATATAAAAATGAAAATCAAAGTTAAAAAAGAAATGCGATTAGATGAATTAAT
TAAGTGGGCGCGAGAAAATCCGGAGTTATCAAAGGGCAAAAAATTTTATGAAACAGATGA
AAGTGTTAGAGCGGTATATTTTCAAAAAGATACAAATAAATTTTTTACTATAGGGGGTTT
TACGTCGATTGACGCAACTTTCGAAGTCGAAGTTGAAGAGGAAATCACAGAAGAAACGGT
AATACCGTCAGTAGTTGTAATTAGAACGCAATACTTCCCTAATGGTAGTCAGTCAATAAA
CGTAACTAAAATTAACAATAAGTCGATAAAGGAACTCGTTGGTTCAAACCCGATTAATTC
GAGCTTTAAATACCATGAGATTTACTTGATGAATGGCAAAGGATTGGGGGACTTAATTTG
GAAAGATGGGGAGTTGGTAGAATGATGCAAACCTATAAAGTAAGTCTTTGTATCAAGTTC
TTAGCATCTAAATGTGATTACAAAATAAAAAAGCATTATTTTGTGCAAAGTACGAATGAG
GTTGAAGCCACGAACATGGTATTAAAACTGATTCGTAAAAAGCTCCCGTTCGAAACTGCA
AGCATAGAAATCGAAAAAGTGGAGGTAACAGAATGAACTATGAAACAGGATTCCAACTAG
GTGTAATGGAAGCTAGGTTGAAGAAGATGAGAAAACAACGTGATGAGTACAAGAAGCAAC
GTGATGAGCTTATCGAGGATATAGCGAAGTTAAGAGAACGCATCAAAGAGCTGGAGAAGA
AAGCAAGCGCATGGGATAGGTATTGTAAGAGCGTTAAAAAAGATTTAATAAACGAATTCG
GTAACGATGATGAAAGAGTTAAATTCGGAATGGAATTAAACAATAAAATTTTTATGGAGG
AAGACACAAATGAATAACCGCGAACAAATTGAACAATCCGTTATTAGTGCTAGCGCGTAT
AACGGTAATGACACAGAGGGATTATTAAAAGAAATTGAAGACGTGTATAAGAGAGCGCGA
GCGTTTGATGAAATACTTGAGGGAATGACAAATGCTATTCAACATTCAGTTAAAGAAGGT
ATTGAACTTGATGAAGCAGTAGGGATTATGGCAGGTCAAGTTGTTTATAAATATGAGGAG
GAACAGGAAAATGACTAACACATTACAAGTAAAACTATTATCAGAAAATGCTAGAATGCC
CGAACGAAATCATAAGACGGATGCAGGTTATGACATATTCTCAGCTGAAACTGTCGTACT
TGAGCCACAAGAAAAGGCAGTGATTAAAACAGATGTAGCTGTGAGCATTCCAGAGGGCTA
TGTCGGGCTATTGACTAGCCGTAGTGGTGTAAGTAGTAAAACACATTTAGTGATTGAAAC
AGGCAAAATTGACGCCGGCTATCAAGGTAATCTAGGGATTAATATTAAGAATGACGCTAT
TGCATCGAATGGTTATATCACACCAGGTGTTTTTGATATTAAAGGAGAAATCGATTTGAG
TGACGGCATAAGACAATACGGAACTTATCAAATCAACGAAGGAGACAAACTAGCTCAATT
GGTTATCGTGCCTATATGGACACCTGAACTAAAGCAAGTGGAGGAATTCGAAAGTGTTTC
AGAACGTGGAGAAAAAGGCTTCGGAAGTAGCGGAGTGTAAAGACATCTTAGATCGAGTCA
AGGAGGTTTTGGGGAAGTGACACAATACTTAGTCACAACATTCAAAGATTCAACAGGACG
TAAGCATACACACATAACTAAAGCTAAGAGCAATCAAAGGTTTACAGTTGTTGAGGCAGA
GAGTAAAGAAGAAGCTGAGCGCAAATACGAGGCACAAGTTAAGGTAAGGAGAGATGGAGA
TGCCAAAGAAAACGGTAACGATTGATGTAGATGAAAACTTATTAGTAGTAGCTAGTAATG
AAATATCAGAACTATTATATGAATATGACAGTGAGTTAATGTCAGCTGATGAAGATGGCG
ATAATAGAGATATCGAAGAAAAAAGAGACGCATTAAAACAAGCTATACAAATTATCGATA
AATTAACATGGGGTGTTTAGTGGTGGTTAAAGAAATTTTGAGACTATTATTCTTACTAGC
GATGTATGAGCTAGGTAAGTATGTAACTGAGCAAGTATATATTATGATGACGGCTAATGA
TGATGTAGAGGCAGCAAGTGATTTTGAAAAAATCAGAGCTGAAGTTTCATGGTAATAGCT
ATTATCATTTTTGAATTAATTATATTAATGTGTTTAGCAATAGCACTGGAGGTGTTGTAA
CTATGTGGATTGTCATTTCAATTATTTTAGCTATATTTTTATTGATCTTGTTAAGTAGCA
TTTCTCATAAGATGAAAACCATAGAAGCATTGGAGTATATGAATGCTTATCTTTTCAAGC
AGTTAGTAAAAAATAATGGTGTTGAAGGTTTAGAAGATTATGAAAATGAAGTTGAACGAA
TTAGAAAAAGATTCAAAAGCTAAAGAGAGGCGTTGGCTTCTCTGCTCTATCTAAAATAAT
GAAAGGAGCCGAACATGTTAGACAAAGTCACTCAAATAGAAATAATTAAATATGATCGTG
ATGTCTCATATTCTTATGCTGCTAGTCGTTTATCCACACATTGGACTAATCACAATATGG
CTTGGTCTGACTTTATGCAGAAGCTAGCACAAACAGTTAGAACTAAAGAAGATTTAACTG
AGTACAATAAAATGCCTAAGTCTGAACAAGCCGATATAAAAGACGTTGGCGGATTTGTCG
GTGGATATTTAAAAGAAGGCAAACGGCGTGCTGGTCAAGTCATGAATCGTTCAATGCTAA
CACTTGATATCGATTATGCTGCTCAAGATATGACTGACATATTATCTATGTTTTATGATT
TTGCATATTGTTTATATTCAACACATAAGCATAGAGAGATAAGTCCAAGACTGCGTTTAG
TGATTCCTTTAAAACGGAATGTAAATGCGGATGAGTATGAGGCTATTGGACGTAAAGTGG
CAGATATCGTTGGCATGGATTACTTCGATGATACAACTTATCAACCACATAGGTTAATGT
ATTGGCCTTCAACTAGCAATGATGCAGAATTTTTCTTTACCTATGAAGATTTACCTTTGT
TAGACCCAGATAAAATATTAAATGAATATGTTGATTGGACTGACACATTAGAATGGCCAA
CGTCTTCAAGGGAAGAGAGTAAGACTAAAAGATTAGCAGATAAGCAAGGCGACCCAGAAG
AAAAGCCGGGAATTGTTGGTGCATTTTGTAGAGCCTATACGATAGAAGAAGCTATAGAAA
CTTTTATTCCTGATCTATACGAAAAACATTCTACTAACCGTTATACCTATCATGAAGGTT
CAACTGCAGGTGGATTGGTGTTATACGAAAATAACAAGTTTGCCTATTCTCATCATAATA
CGGATCCCGTAAGCGGTATGCTTGTGAACAGTTTTGATTTAGTACGCATACACTTATATG
GTGCTCAAGATGAAGACACTAAAACAGATACTCCGGTTAATCGACTACCTAGTTATAAAG
CAATGCAGCAAAGAGCGCAAAATGATGAAGTTGTTAAAAAGCAATTAATTAACGACAAAA
TGTCTGATGCAATGGAGGATTTCGACGAAATAGAAAATAACGATGATGTATGGTCTGAGA
TGTTAGAAATTACTTCGAAAGGTACTTTCAAAGCTAGTATTCCAAATATAGAAATTATAT
TGCGTAATGATCCAAATTTAAAAGGAAAAATAGCATTTAATGAATTTACAAAACAAATTG
AATGCTTAGGGAAAATGCCATGGAATAATAATTTTAAAATACGTCAATGGCAAGACGGTG
ATGATAGCAGTTTAAGAAGTTATATCGAAAAGATTTATGACATACACCATTCAGGCAAAA
CAAAAGATGCCATTATAAGCGTAGCAATGCAAAATGCTTATCATCCAGTAAGAGATTATC
TAAATAAAATATCGTGGGATGGACATAAACGTCTTGAAAAGTTATTTATCAAATACTTAG
GTGTTGAAGACACTGAAGTGAATAGAACAACTACCAAAAAAGCATTGACTGCTGGAATCG
CTCGAGTAATGGAGCCTGGATGTAAATTTGACTATATGCTTACACTTTATGGTCCTCAAG
GTGTAGGTAAATCTGCTTTGCTAAAAAAATTAGGTGGTGCATGGTTTTCTGACAGTTTAG
TTTCTGTTACTGGTAAGGAAGCATATGAGGCATTACAAGGCGTTTGGTTAATGGAAATGG
CAGAACTTGCAGCTACAAGAAAAGCTGAAGTTGAAGCTATTAAGCATTTCATATCTAAAC
AAGTTGACCGATTTCGTGTTGCTTATGGGCATTATATTGAAGATTTTCCAAGGCAATGTA
TTTTCATTGGTACAACTAATAAAGTTGATTTCTTAAGAGATGAAACTGGTGGTAGACGTT
TTTGGCCAATGACTGTAAATCCAGAGAGAGTTGAAGTGAACTGGTCTAAAATAACCAAAG
AAGAGATCGACCAAATTTGGGCAGAAGCTAAATATTATTATGAACAAGGAGAAGATTTGT
TCCTTAACCCTGAACTAGAAGAAGAAATGCGTTCAATTCAAAGTAAACATACTGAAGAAT
CTCCATATACAGGTATTATTGATGAATATCTTAACACGCCAATCCCAAGCAATTGGGAAG
ACTTAACTATCTTTGAAAGAAGACGATTTTATCAAGGTGATGTTGATATGTTACCAACAG
GAAATGTAGATTACGTTGAAAGAAATAAGGTCTGTGCGCTTGAAGTGTTTGTTGAATGTT
TTGGTAAGGATAAGGGAGATAGTAGAGGATCTATGGAAATTAGAAAGATTTCAAACATCT
TAAGACAATTAGACAATTGGTCTGTATATGATGGCAATAAAAGTGGGAAAATTCGATTTG
GAAAAGATTATGGTGTACAGATAGCATATGTAAGAGATGAAAGTTTAGAAGATTTAATAT
AAGAAATGTTGAATAAATATACATTTTAGAGTGTTGTATCAGATGTTGCATCATTTTTTG
AGTGATGCAACACGTGAGTGTAAAAAGTAATCGTAGGTGTTGCATCATTTTTAGTGATGC
AACATTGATGCAACAAATGATACAACACCTCTTTCCCTTCTCGCTGTAGGGTTCAACCCT
GTTTGTTTCCAATGTTGCATCAAATTCACTATAAAGTTTAAAAAGTAGTGTTAGGGAGTA
AAGGGGTATAGGGGTAACCCTCTAACAGCTATTTTTAAAAGTTTGGCAAGAATTGATGCA
ACATCGGAACACAAATATAAATTTTATATACAAGGTGAATAAATGAAAGAATCGACATTA
GAAAAATATTTAGTGAAAGAGATAACAAAGTTAAATGGATTATGTTTAAAATGGGTCGCA
CCTGGAACAAGAGGTGTACCAGATAGAATTATTATTATGCCAGAAGGAAAAACATATTTT
GTAGAAATGAAGCAAGAAAAAGGAAAGTTACATCCTTTACAAAAATATGTGCATCGGCAA
TTTGAAAACAGAGATCATACAGTGTATGTGTTATGGAATAAAGAACAAGTAAATACTTTT
ATCAGAATGGTAGGTGGAACATTTGGCGATTGACTTCAAACCACATAGCTATCAAAAGTA
TGCAATAGATAAAGTGATAGATAATGAGAAATACGGTCTATTTTTAGATATGGGGCTAGG
GAAAACAGTGTCAACACTTACAGCATTTAGTGAATTGCAGTTGTTAGACACTAAAAAAAT
GTTAGTCATAGCACCAAAACAAGTTGCTAAAGATACATGGGTCGATGAAGTTGATAAGTG
GAACCATTTAAATCATCTGAAAGTGTCTTTAATCTTAGGAACACCTAAAGAAAGAAATGA
TGCATTAAACACAGAGGCTGATATCTATGTAACCAATAAAGAAAATACTAAATGGTTATG
CGATCAATATAAAAAAGAATGGCCATTTGATATGGTTGTAATTGATGAACTGTTCACATT
TAAAAGTCCTAAGAGTCAAAGGTTTAAATCTATTAAAAAGAAATTACCACTCATTAATAG
ATTTATAGGATTAACAGGAACACCTAGTCCAAATAGTTTACAGGATTTATGGGCTCAAGT
TTATTTGATAGACAGAGGCGAAAGACTTGAGTCTTCATTCAGTCGTTATCGAGAAAGGTA
CTTTAAACCAACACATCAAGTTAGCGAACATGTTTTTAACTGGGAGCTAAGAGACGGATC
TGAAGAAAAGATATATGAACGAATAGAAGATATATGTTTAAGCATGAAAGCGAAAGATTA
TCTGGATATGCCTGACAGAGTTGATACTAAACAAACAGTAGTCTTATCTGAAAAAGAAAG
AAAAGTATATGAAGAATTAGAAAAAAACTATATTTTAGAATCGGAAGAAGAAGGAACAGT
TGTAGCTCAGAATGGGGCATCATTAAGTCAAAAACTACTTCAACTATCTAACGGTGCAGT
TTATACAGATGATGAAGATGTAAGACTTATACATGATAAGAAGTTAGATAAGTTAGAGGA
AATTATAGAGGAGTCTCAAGGCCAACCAATATTATTGTTTTATAACTTCAAACATGATAA
AGAAAGAATACTTCAAAGGTTTAAGGAAGCAACCACATTAGAGGATCCAAACTATAAAGA
ACGTTGGAATAGTGGAGAGATTAAGCTACTTATAGCACATCCAGCAAGTGCAGGGCATGG
ATTAAACTTACAACAAGGTGGGCACATTATTGTTTGGTTTGGACTTACATGGTCATTGGA
ATTATACCAACAAGCAAATGCAAGATTATATAGACAAGGACAAAATCATACGACTATTAT
TCATCACATCATGACCGATAACACAATAGATCAAAGAGTATATAAAGCTTTACAAAATAA
AGAACTAACGCAAGAAGAATTGATGAAAGCTATTAAAGCAAGAATAGCTAAGCATAAGTA
ATGGAGGTCTAACATGGGGAACACAATATATGATATCAAGCCAGGAACATTTAAATATAT
TGAATCAGAAATATATAATTTAAATGAGAACAAGAAAGAAATAAAAAGATTGAGGTTGGA
AATACTTAATCCTACGAAGGAACAAGATTCCAATATTGTATATGGACCATTACAAAAAGG
CGAACCAGTTAGAACAACTGAACTAATGGCAACTAGATTATTAACTAATAAGATGTTACG
AAACCTAGAAGAAATGGTCGAAGCAGTTGAGAGTGAATACTTAAAGTTGCCTGAAGATCA
TAAGAAAGTAATAAGGCTGAAGTATTGGAATAAAGAAAAGAAGTTAAAGATGGAACAGAT
AGGACATGAATGCCATATGCATCGTAATACTGTTACTACTATACGAAAGAACTTTGTTAA
AGCGGTAGCGTATCATGCAGGTATCAAATAACATTGTGCAAAGATTGTGCAAAAGGCCTA
CAAATCTGTAGTAATATGATAGTATCGGAAAGATGTATAAAGTTATCTAAAAGTTATACG
ACACAAGTACACGAGGCACATCGCTATGCGGTGTGTCTTTTGTTATGCAATCAAAGAGGT
GTAAGAGATGACCAAGCATAATAACATTTATAAGCATGGTCGTAAGTCATATCAATACGA
TTGGTTCTATCATTCAAAAGCATGGAAGAAGTTAAGAGAGATAGCATTAGATAGAGATAA
TTATCTTTGTCAAATGTGTTTACGCGAAGATATTATAACAGATGCAAACATTGTGCATCA
CATTATTTATGTTGATGAAGATTTTAACAAAGCTTTAGACTTAGATAATCTAATCTCAGT
TTGTTATAGCTGTCATAACAAAATTCATGCAAATGATAAGGACAAAAGTAATCTTAAGAA
AATTAGAGTTCTAAAAATTTAAATAATTTTTTTATTTAAATTTTATACCCCCTGCCCATC
GGCTTAAAATGTTTTTTCGCCGGGTACCGGCGGGGGCCCTTCGCTTGCAACGCGGATAAA
CTTTTATGAAAGGGGGTCTTTATATGAAATTAACAAAAAAACAGCTGAAAGAATATATAG
AGGATTATAAAAAATCTGATGACATATTAATTAATTTGTATATAGAAACATATGAATTTT
ATTGCCGATTAAGAGATGAACTTAAAAATAGTGATTTGATGATAGAGCATACAAACAAGG
CTGGTGCGAGCAATATTGTTAAGAATCCATTAAGCATAGAACTGACAAAAACAGTTCAAA
CACTAAATAACTTACTCAAGTCTATGGGTTTAACTGCAGCACAAAGAAAAAAGATAGTTC
AAGAAGAAGGTGGATTCGGTGACTATTAAAGTTTTAAATGAACCTTCACCAAAACTATTA
ACAACATGGTATGCAGAGCAAGTCACTCAAGGGAAAATAAAAACAAGCAAATATGTTAAA
AAAGAATGTGAGAGACACCTTAGATATCTAGAAAATGGAGGTAAATGGGTATTTGATGAA
GAATTAGCGCATCGTCCTATTCGATTTATAGAAAAGTTTTGTAAACCTTCCAAAGGATCT
AAACGTCAACTTGTATTACAGCCTTGGCAACATTTTATTATAGGTAGCCTTTTTGGTTGG
GTTCATAAAGAAACAAAGTTACGCCGATTTAAAGAAGCTTTAATATTTATGGGGTGAAAA
AATGGTAAAACAACAACCATTTCTGGTGTCGCTAACTATGCTGTATCACAAGATGGAGAA
AATGGTGCAGAAATTCATTTGTTAGCGAATGTGATGAAACAAGCGAGGATTCTATTTGAT
GAATCTAAGGCGATGATTAAAGCTAGCCCAAAGCTTAGAGAAAATTTTAGACCTTTGAGA
GATGAAATTCATTACGATGCAACGATATCTAAAATTATGCCACAGGCTTCAGACAGTGAT
AAGTTGGATGGTTTAAATACACATATGGGTATTTTTGATGAAATTCATGAGTTTAAAGAT
TATAAATTGATTTCAGTTATAAAAAACTCAAGAGCTGCAAGGTTACAACCTCTTCTCATC
TACATTACGACAGCAGGGTATCAATTAGATGGTCCACTTGTTGATATGGTAGAAGCGGGA
AGAGACACCTTAGATCAAATCATAGAAGACGAAAGAACTTTTTATTATTTAGCATCTTTG
GATGATGACGATGATATTAATGATTCGTCGAACTGGATAAAAGCAAATCCCAACTTAGGT
GTCTCTATAAATTTAGATGAGATGAAAGAAGAGTGGGAAAAAGCTAAGAGAACACCAGCT
GAACGTGGAGATTTTATAACCAAAAGGTTTAATATCTTTGCTAATAATGACGAGATGAGT
TTTATTGATTACCCAACACTCCAAAAAAATAATGAAATTGTTTCTTTAGAAGAGCTGGAA
GGCAGACCGTGCACGATTGGTTATGATTTATCAGAAACAGAGGACTTTACAGCCGCGTGT
GCTACTTTTGCGTTAGATAATGGTAAAGTTGCAGTTTTATCGCATTCATGGATTCCTAAG
CACAAAGTTGAATATTCTAACGAAAAAATACCCTATAGAGAATGGGAAGAAGATGGCTTA
TTAACAGTGCAAGATAAGCCTTATATTGACTACCAAGATGTTTTAAATTGGATAATTAAG
ATGAATGAGCATTATGTAGTAGAAAAAATTACTTATGATAGAGCGAACGCATTCAAACTA
AATCAAGAGTTAAAAAATTACGGGTTTGAAACGGAAGAAACAAGACAAGGAGCTTTGACC
TTGAGCCCTGCATTGAAGGATCTAAAAGAAATGTTTTTAGATGGAAAAATAATATTTAAT
AATAATCCATTAATGAAATGGTATATCAATAATGTTCAGTTGAAACTAGATAGAAACGGA
AACTGGTTGCCGTCTAAGCAAAGCAGATATCGTAAAATAGATGGTTTTGCAGCATTTTTA
AACACATATACAGATATTATAAATAAAGTTGTTTCTGATAGTGGTGAAGGAAACATAGAG
TTTATTAGTATTAAAGACATAATGCGTTAAGGAGGTGAATGTTATCGCAAAAGAGAATAT
TGTCACACGCATAAAGAAAAAATTGATAGACAATTGGATTGATCAATCAGCTTCTAAGCT
TTATGACTTTAGCCCGTGGAAAAACAAATCTTTTTGGGGTGTAATTAATAATACGCTTGA
AACTAATGAAACGATATTTTCAGCTATTACGAAGTTATCTAATTCGATGGCTAGTTTGCC
CTTGAAAATGTATGAAGATTATAAAGTAGTTAATACAGAAGTATCTGATTTACTTACAGT
GTCACCGAATAATTCTCTGAGCAGTTTTGATTTTATTAATCAAATTGAAACAATCAGAAA
TGAAAAAGGTAATGCATATGTGCTAATTGAACGAGACATCTATCATCAACCATCAAAGCT
TTTCTTATTAAATCCAGATGTTGTTGAAATGTTAATTGAAAACCAATCACGTGAACTTTA
TTATTCCATTCATGCTGCAACTGGAAATAAATTGATTGTTCATAATATGGACATGTTGCA
TTTTAAACACATCGTGGCATCTAATATGGTGCAAGGCATTAGTCCGATTGATGTGTTGAA
GAATACAACTGATTTTGATAATGCAGTAAGAACCTTTAATCTTACAGAAATGCAAAAACC
TGATTCTTTCATGCTTAAATATGGTTCCAATGTAGGTAAAGAAAAAAGGCAGCAAGTGTT
AGAAGATTTCAAACAGTACTATGAAGAAAACGGTGGAATATTATTCCAAGAGCCTGGTGT
TGAAATCGAACCGTTACCTAAAAAATATGTCTCTGAAGATATAGTGGCAAGCGAGAATTT
AACAAGAGAAAGAGTAGCTAACGTTTTTCAATTGCCCTCAATATTCTTAAATGCAAGATC
AAATACAAATTTCGCGAAAAATGAAGAGTTAAACAGATTTTACTTGCAGCATACCTTATT
GCCAATCGTCAAACAGTATGAAGAGGAATTTAATCGAAAACTACTTACTAAAACAGATAG
AGAAAAAAATAGGTATTTTAAATTTAACGTTAAATCTTATTTAAGGGCTGATAGTGCAAC
ACAAGCAGAAGTGTACTTTAAAGCAGTTCGTAGTGGGTACTATACTATAAATGACATTAG
AGAGTGGGAAGATTTACCACCAGTTGAAGGTGGAGATAAGCCACTAATAAGCGGAGATTT
ATACCCAATTGACACGCCACTTGAATTAAGAAAATCTTTGAAAGGTGGTGATAAAAATGT
CAATGAAAGCTAAGTATTTTCAAATGAAAAGAAAATCAAAAAGTAAAGGTGAAATATTTA
TTTATGGTGATATTGTAAGTGATAAATGGTTTGAAAGTGATGTAACTGCTACAGATTTCA
AAAATAAACTAGATGAACTAGGAGACATCAGTGAAATAGATGTTCATATAAATTCATCTG
GAGGCAGTGTATTTGAAGGACATGCAATATACAATATGCTAAAAATGCATCCTGCAAAAA
TTAATATCTATGTCGATGCCTTAGCGGCATCAATTGCTAGTGTTATCGCTATGAGTGGTG
ACGCTATTTTTATGCACAAAAATAGTTTTTTAATGATTCATAATTCATGGGTTATGACTG
TAGGTAATGCAGAAGAATTAAGAAAGACAGCGGATTTACTTGAAAAAACAGATGCAGTTA
GTAATTCAGCTTATTTAGATAAAGCAAAAGATTTAGATCAAGAACACTTAAAACAGATGT
TAGATGCAGAAACTTGGCTTACTGCAGAAGAAGCCTTGTCTTTCGGATTGATAGATGAAA
TTTTAGGAGCTAATGAAATAGCTGCTAGTATCTCTAAAGAGCAATATAAGCGTTTCGAGA
ACGTCCCAGAAGATTTAAAGAAAGATGTAGACAAAATCACAAAAATTGATGATGTAGATA
CATCTGAATTGGTTGAAACACCTAAAGAAAGTATGTCACTAGAAGAAAAAGAAAAAAGAG
AAAAAATTAAACGCGAATGCGAAATTTTAAAAATGACAATGAATTATTAGGAGGAAATGA
AATGCCGACATTATATGAATTAAAACAATCATTAGGTATGATTGGGCAACAATTAAAAAA
TAAAAATGATGAGTTGAGTCAGAAAGCAACAGATCCAAATATTGATATGGAAGACATCAA
ACAACTAGAAACAGAAAAAGCAGGCTTACAACAAAGATTTAACATTGTTGAAAGACAAGT
ACAAGACATTGAAGAAAAAGAAAAAGCGAAAGTTAAAGACACAGGAGAAGCTTATCAATC
TTTAAATGATCATGAGAAGATAGTTAAAGCTAAGGCAGAGTTTTATCGTCACGCGATTTT
ACCAAATGAATTTGAAAAACCTTCAATGGAGGCACAACGTTTATTACACGCTTTACCAAC
AGGTAATGATTCAGGTGGTGATAAGCTCTTGCCAAAAACACTCTCTAAAGAAATTGTTTC
AGAACCATTTGCTAAAAACCAATTACGTGAAAAAGCTCGTCTAACTAACATTAAAGGTTT
AGAGATTCCAAGAGTTTCATATACTTTAGACGATGATGACTTCATTACAGATGTAGAAAC
AGCAAAAGAATTAAAATTAAAAGGTGATACAGTTAAATTCACTACTAATAAATTCAAAGT
ATTTGCTGCAATTTCAGATACTGTAATTCATGGATCAGATGTAGATTTAGTAAACTGGGT
TGAAAACGCACTACAATCAGGATTAGCAGCTAAAGAGCGTAAAGATGCCTTAGCAGTAAG
TCCTAAATCTGGATTAGAACACATGTCATTTTATAATGGATCTGTTAAAGAAGTTGAGGG
AGCAGACATGTATGATGCTATTATTAACGCTTTAGCAGATTTACATGAAGATTATCGTGA
TAACGCAACAATTTATATGCGATATGCAGATTATGTCAAAATTATTAGTGTTCTTTCAAA
TGGAGCAACAAATTTCTTTGACACACCAGCAGAAAAAGTATTTGGCAAACCAGTAGTATT
TACAGATGCAGCAGTTAAGCCTATTGTTGGAGATTTCAATTATTTTGGAATTAACTATGA
TGGCACAACTTATGACACTGATAAAGATGTTAAAAAAGGCGAATATTTATTTGTATTAAC
TGCATGGTATGATCAGCAACGTACATTAGACAGCGCATTCAGAATTGCAAAAGCAAAAGA
AAATACAGGTTCATTACCCAGCTAAGCCCCAAAAGGTTAATGTAACAGCTAAGGCTAAAT
CAGCTGTAATATCAGCCGAATAGGGGTGATGAAATGAGTTTAGAAGAAATTAAATTGTGG
TTGAGAATTGACTATAGTTTCGAAGATGATTTAATTGAGGTTCTCATTCAATCGGCTAAG
TCTGAGTTACTATTAAGTGGGGTTCCAGATTATGACAAAGATGACTTGGAATACCCGCTT
TTTTGTACAGCGATTAAATATATCATTGCAAGAGATTATGAAAGTCGTGGGTACTCAAAT
GACCAATCTAGAAGCAAGGTTTTTAATGAAAAAGGATTGCAAAAAATGATTTTGAAATTA
AAAAAGTGGTAGGTGATTTTTAAATGGAATTTAATGAATTTAAAGATCGCGCATATTTTT
TTCAATATGTCAATAAAGGGCCGTATCCAGATGAAGAGGAAAAAATGAAATTGTATAGTT
GCTTTTGTAAAATATATAATCCTTCTATGAAAGATAGAGAAATTTTAAAAGCGACTGAAT
CAAAGTCAGGACTAACCATAATTATGAGGTCTTCTAAAACTGAATATCTACCACAAACAA
ATCACTTGGTTAAAATTGACAGAGGTTCATATTCCGATAAATTATTCAACATTGAAGAAA
TAAGAATTGATACACCAGATATAGGCTATAATACAGTGGTTTTATCAGAAAAATGAGTGT
AGAAATTAAAGGAATACCTGAAGTGTTGAAGAAATTAGAATCGGTATACGGAAAACAAGC
AATGCAAGCTAAGAGTGATAGAGCTTTAAATAAAGCATCTGAATTTTTTATAAAGACTTT
AAAGAAAGAATTCGAGAGTTTTAAAGATACGGGTGCTAGTATAGAAGAAATGACTAAATC
TAAACCTTATACAAAAGTTGGCAGTCAAGAAAGAGCTGTTTTAATTGAATGGGTAGGTCC
TATGAATCGCAAAAACATTATTCACTTGAATGAACATGGTTATACAAGAGATGGTAAAAA
ATATACACCAAGAGGTTTTGGAGTTATTGCAAAAACATTAGCTGCTAGTGAACGGAAGTA
TAGAGAAATTATAAAAAAGGAGTTGGTCAGATAAATGAATATATTAAACACTGTAAAAGG
AATTTTATTATCTGATGCAGAGCTCCAAACATATATAAAATCTAGAATATACTATTATAA
AGTCACTGAAAATGCTGAAACTTCCAAACCTTTTGTTGTTATTACACCTATTTATGATTT
ACCTTCAGACTTTATGTCTGATAAATATCTTAGTGAAGAATACTTAATTCAAATAGATGT
AGAATCTTCAAATAATCAGAAAACAATTGATATAACAAAACGAATAAGATACCTGTTATA
TCAACAAAATTTAATTCAAGCATCTAGTCAGTTAGATGCTTATTTTGAAGAAACTAAACG
TTATGTGATGTCGAGACGTTATCAAGGAATACCAAAAAATATATATTATAAAAATCAGCG
CATCGAATAGGTGTGCTTTTTAATTTTTAAGGAGGAAATAAGCAATGGCAGAAGGACAAG
GTTCTTATAAAGTAGGTTTTAAAAGATTATACGTTGGAGTTTTTAACCCAGAAGCAACAA
AAGTAGTTAAACGCATGACATGGGAAGATGAAAAAGGTGGTACAGTTGATCTAAATATCA
CAGGTTTAGCACCAGATTTAGTAGATATGTTTGCATCTAACAAACGTGTTTGGATGAAAA
AACAAGGTACTAATGAAGTTAAGTCTGACATGAGTATTTTTAACATCCCAAGTGAAGATT
TAAATACAGTTATTGGTCGTACTAAAGATAAAAATGGTACATCTTGGGTAGGAGAGAATA
CAAGAGCACCATACGTAACAGTTATTGGAGAATCTGAAGATGGTTTAACAGGTCAACCAG
TGTACGTTGCGCTACTTAAAGGTACTTTTAGCTTGGATTCAATTGAATTTAAAACACGAG
GAGAAAAAGCAGAAGCCCCAGAACCTACAAAATTAACAGGTGACTGGATGAATAGAAAAG
TTGATGTTGATGGAACGTCACAAGGTATTGTATACGGTTATCATGAAGGTAAAGAAGGAG
AAGCAGAATTCTTCAAAAAAGTATTCGTTGGATACACGGACAGTGAAGATCGATCAGAGG
ATTCTGAAGATTCGTTACCCAGCTAACCCCCAAAATGTTGAAGTAGCAGTTAATTCAAAA
TCTGCAACAGTTTCAGCAGAATAGGGGCTTTCAAAATAAATCAAAGGAGAATAATTTATG
ACTAAAACTTTAAAGGTTTATAAAGGAGACGACGTCGTAGCTTCTGAACAAGGTGAAGGC
AAAGTGTCAGTAACTTTATCTAATTTAGAAGCGGATACAACTTATCCAAAAGGTACTTAC
CAAGTGGCATGGGAAGAAAATGGTAAAGAATCTAGTAAAGTTGATGTACCTCAATTCAAA
ACCAATCCAATTCTAGCCTCAGGCGTATCATTTACACCAGAAACTAAATCAATTACGGTA
AATACCGATGACAATGTTGAGCCAAACATTGCACCAAGTACAGCAACGAATAAAACGTTG
AAATATACAAGTGAACATCCAGAGTTTGTTACTGTTGATGAGAGAACAGGAGCAATTCAC
GGTGTAGCTGAGGGAACTTCAGTTATCACTGCTACGTCTACTGACGGAAGTGACAAGTCT
GGACAAATTACAGTAACAGTAACAAATGGATAATTATTTGAGACGCAGAATATCTGCGTC
TTTTTTATTTGAATAAAAGGAGCTAATACAATGATTAAATTTGAAATTAAAGACCGTAAA
ACAGGAAAAACAGAGAGCTATACAAAAGAAGATGTGACAATGGGCGAAGCAGAAAAATGC
TATGAGTATTTAGAAATAGTAAATCAAGAGAATAAAAAAGAAGCACCTAACGCAACAAAA
ATGAGACAAAAAGAGCGACAGTTATTAGTAGATTTATTTAAAGATGAAGGATTGACTGAA
GAAGATGTTTTGAACAAGATGAGCACTAAAACTTATACAAAAGCCTTGAAAGATATATTT
CGAGAAATCAATGGTGAAGATGAAGAAGATTCAGAAACTGAACCAGAAGAGATGGGAAAG
ACAGAAGAACAATCTCAATAAAAGATATTTTATCGAACATTAAGAAAATACAACGTTTCT
GTATGGAGCAGTATGGGTGGACATTAACTGAAGTCAGAAAACAGCCGTATGTAAAACTTT
TAGAAATACTTAATGAAGAGAATAAAGAAGAGACTGAAGAAAAACAAAGTGAACAAAAAG
TCATTACAGGTACGGATTTAAGAAAACTTTTTGGAAGCTAGAAAGGAGGTTAATATGAAT
GAAAAAGTAGAAAGCATGACCTTGGAGCTGAAATTAGACCATTTAGGTGTCCAAGAAGGC
ATGAAGGGTTTAAAGCGACAATTAGGTGTTGTTAATAGTGAAATGAAAGCTAATCTGTCA
TCATTTGATAAGTCTGAAAAATCAATGGAAAAGTATCAGGCGAGAATTAAGGGGTTAAAT
GATAAGCTTAAAGTTCAAAAAAAGATGTATTCTCAAGTAGAAGATGAGCTTAAACAAGTT
AACGCTAATTATCAAAAAGCTAAATCTAGTGTAAAAGATGTTGAGAAAGCATATTTAAAG
CTAGTAGAAGCTAATAAAAAAGAAAAATTAGCTCTTGATAAATCTAAAGAAGCCTTAAAA
TCATCAAATACAGAACTCAAAAAAGCTGAAAATCAATATAAACGTACAAATCAACGTAAA
CAAGATGCGTATCAAAAACTTAAACAGTTGAGAGAAGCTGAGCAGAAGCTTAAGAATAGT
AACCAAGCTACTACTGCACAACTAAAAAGAGCAAGTGACGCAGTACAGAAGCAGTCCGCT
AAGCATAAAGCACTTGTTGAACAATATAAACAAGAAGGCAATCAAGTTCAAAAACTAAAA
GTGCAAAATGACAATCTTTCAAAATCAAATGATAAAATTGAAAGTTCTTACGCTAAAACT
AATACTAAATTAAAGCAAACAGAAAAAGAATTTAATGATTTAAACAATACTATTAAGAAT
CATAGCGCTAATGTCGCAAAAGCTGAAACAGCTGTTAATAAAGAAAAAGCTGCTTTAAAT
AATTTGGAGCGTTCAATAGATAAAGCTTCATCCGAAATGAAGACTTTTAACAAAGAACAA
ATGATAGCTCAAAGTCATTTCGGTAAACTTGCAAGTCAAGCGGATGTCATGTCAAAGAAA
TTTAGTTCTATTGGAGACAAAATGACTTCCCTGGGACGTACAATGACGATGGGCGTATCT
ACACCAATTACTTTAGGGTTAGGTGCAGCATTAAAAACAAGTGCAGACTTTGAAGGCCAA
ATGTCTCGAGTTGGAGCGATTGCGCAAGCAAGCAGTAAAGACTTGAAAAGCATGTCTAAT
CAAGCAGTTGACTTAGGAGCTAAAACCAGTAAAAGTGCTAACGAAGTTGCTAAAGGTATG
GAAGAATTGGCAGCTCTAGGATTTAATGCCAAACAAACAATGGAGGCTATGCCGGGTGTT
ATCAGTGCAGCAGAAGCAAGTGGTGCAGAAATGGCTACAACTGCAACTGTAATGGCATCA
GCAATTAATTCTTTCGGTTTAAAAGCATCGGATGCAAACCATGTTGCTGATTTACTTGCG
AGATCAGCTAATGACAGTGCTGCAGATATTCAATACATGGGAGATGCATTAAAATATGCA
GGTACTCCAGCAAAAGCATTAGGTGTTTCAATAGAGGACACTTCTGCAGCAATTGAAGCT
TTATCTAACTCAGGTTTAGAGGGGTCTCAAGCAGGTACTGCCTTAAGAGCTTCGTTTATT
AGGCTAGCTAATCCAAGCAAAAGTACAGCTAAGGAAATGAAAAAATTAGGTATTCATTTG
TCTGATGCTAAAGGTGAGTTTGTTGGAATGGGCGAATTGATTAGACAGTTCCAAGATAAC
ATGAAAGGCATGACGAGAGAACAAAAACTAGCTACAGTGGCTACAATAGTTGGTACTGAA
GCAGCAAGTGGATTTTTAGCCTTGATTGAAGCGGGTCCAGATAAAATTAATAGCTATAGC
AAATCATTGAAGAACTCTAATGGTGAAAGTAAAAAAGCAGCAGATTTGATGAAAGATAAC
CTCAAAGGCGCTCTGGAACAATTAGGTGGCGCTTTTGAATCGTTAGCAATTGAAGTTGGT
AAAGATTTAACGCCTATGATTAGAGCAGGTGCGGAAGGATTAACAAAATTAGTTGATGGA
TTTACACATCTTCCTGATTGGGTTAGAAAGGCTTCGTTAGGTTTAGCGATTTTTGGTGCA
TCTATTGGCCCTGCTGTTCTTGCTGGTGGCTTATTAATACGTGCAGTTGGAAGCGCGGCT
AAAGGCTATGCATCATTAAATAGACGCATTGCTGAAAATACAATTCTTTCTAATACCAAT
TCAAAAGCAATGAAATCTTTAGGTCTTCAAACATTATTTCTTGGTTCTACAACAGGAAAA
ACGTCAAAAGGCTTTAAAGGGTTAGCCGGAGCTATGATGTTTAATTTAAAACCTATAAAT
GTTTTGAAAAATTCTGCCAAGCTAGCGATTTTACCATTCAAACTTTTGAAAAACGGTTTA
GGATTAGCTGCAAAATCTTTATTTGCAGTAAGTGGAGGCGCAAGATTTGCTGGTGCAGCC
TTAAGGTTTTTAACAGGACCTATAGGTGCTACAATAACTGCTATTACAATTGCTTATAAA
GTTTTTAAAACCGCATATGATCGTGTGGAATGGTTCAGAAACGGTATTAACGGTTTAGGA
GAAACTATAAAGTTTTTTGGTGGCAAAATTATTGGCGGTGCTGTTAGGAAGATAGGAGAG
TTTAAAAACTATCTTGGAGGTATAGGCAAAAGCTTCAAAGAAAAGTTTTCAAAGGATATG
AAAGATGGTTATAAATCTTTGAGTGACGATGACCTTCTGAAAGTAGGAGTCAACAAATTT
AAAGGATTTATGCAAACCATGGGCACAGCTTCTAAGAAGGCATCTGATACTGTAAAAGTG
CTAGGAAAAGGTGTTTCAAAAGAAACAGAAAAAGCTTTAGAAAAATACGTACACTATTCT
GAAGAAAACAACAGAATCATGGAAAAAGTACGTTTAAACTCGGGTCAGATTTCAGAAGAC
AAAGCAAAAAAACTTTTGAAAATTGAAACGGATTTATCTAATAACCTTATAGCTGAAATA
GAAAAAAGAAATAAAAAGGAACTCGAAAAAACTCAAGAACTTATTGATAAGTATAGTGCA
TTCGATGAACAAGAAAAGCAAAACATTTTAACTCGAACTAAAGAAAAAAATGACTTGCGA
ATTAAAAAAGAGCAAGAACTCAATCAGAAAATCAAAGAATTGAAAGAAAAAGCTTTAAGT
GATGGTCAGATTTCAGAAAATGAAAGAAAAGAAATTGAAAAGCTTGAAAATCAAAGACGT
GATATCACTGTTAAAGAATTGAGTAAGACTGAAAAAGAGCAAGAGCGTATTTTAGTAAGA
ATGCAAAGAAACAGAAATGCTTATTCAATAGACGAAGCGAGCAAAGCAATTAAAGAAGCA
GAAAAAGCAAGAAAAGCAAGAAAAAAAGAAGTGGATAAGCAGTATGAAGATGATGTCATT
GCTATAAAAAATAACGTCAACCTTTCTAAGTCTGAAAAAGATAAATTGTTAGCTATTGCT
GATCAAAGACATAAGGATGAAGTAAGAAAGGCAAAATCTAAAAAAGATGCTGTAGTAGAC
GTTGTTAAAAAGCAAAATAAAGATATTGATAAAGAAATGGATTTATCCAGTGGACGTGTA
TATAAAAATACTGAAAAGTGGTGGAATGGTCTTAAAAGTTGGTGGTCTAACTTCAGAGAA
GACCAAAAGAAGAAAAGTGATAAATACGCTAAAGAACAAGAAGAAACAGCTCGTAGAAAC
AGAGAAAATATAAAGAAATGGTTTGGAAAAGCTTGGGACGGCGTAAAAACTAAAACTGGT
GAAGCCTTTAGTAAAATGGGCAGAAATGCTAATCATTTTGGCGGCGAAATGAAAAAAATG
TGGAGTGGAATCAAAGGAATTCCAAGCAAATTAAGTTCAAGTTGGAGCTCAGCCAAAAGT
TCTGTAGGATATCACACTAAGGCTATAGCTAATAGTACTGGTAAATGGTTTGGAAAAGCT
TGGCAATCTGTTAAATCGACTACAGGAAGTATTTACAATCAAACTAAGCAAAAGTATTCA
GATGCCTCAGATAAAGCTTGGGCGCATTCAAAATCTATTTGGAGAGGCACATCAAAATGG
TTTAGCAACGCATATAAAAGTGCAAAGGGTTGGCTAACAGATATGGCTAATAAATCGCGC
TCGAAATGGGATAATATTTCTAGTACAGCATGGTCGAATGCAAAATCCGTTTGGAAAGGA
ACATCGAAATGGTTTAGTAACTCATACAAATCTTTAAAAGGTTGGACTGGGGATATGTAT
TCAAGAGCCCACGATCGTTTTGATGCAATTTCAAGTTCGGCATGGTCTAACGCTAAATCA
GTATTTAATGGTTTTAGAAAATGGCTATCAAAAACATATGATTGGATTAGAGATATTGGT
AAAGACATGGGAAGAGCTGCGGCTGATTTAGGTAAAAATGTTGCTAATAAAGCTATTGGC
GGTTTGAATAGCATGATTGGCGGTATTAATAAAATATCTAAAGCCATTACTGATAAAAAT
CTCATCAAGCCAATACCTACATTGTCTACTGGTACTTTAGCAGGAAAGGGTGTAGCTACC
GATAATTCGGGAGCATTAACGCAACCGACATTTGCTGTATTAAATGATAGAGGTTCTGGA
AACGCCCCAGGCGGTGGAGTTCAAGAAGTAATTCACAAGGCTGACGGAACATTCCATGCA
CCCCAAGGACGAGATGTGGTTGTTCCACTAGGAGTTGGAGATAGTGTAATAAATGCCAAT
GACACTCTGAAGTTACAGCGGATGGGTGTTTTGCCAAAATTCCATGGTGGTACGAAAAAG
AAAAAATGGATGGAACAAGTTACTGAAAATCTTGGTAAAAAAGCAGGGGACTTCGGTTCT
AAAGCTAAAAACACAGCTCATAATATCAAAAAAGGTGCAGAAGAAATGGTTGAAGCCGCA
GGCGATAAAATCAAAGATGGTGCATCTTGGTTAGGCGATAAAATCGGCGATGTGTGGGAT
TATGTACAACATCCAGGGAAACTAGTAAATAAAGTAATGTCAGGTTTAAATATTAATTTT
GGAGGCGGAGCTAACGCTACAGTAAAAATTGCTAAAGGCGCGTACTCATTGCTCAAAAAG
AAATTAGTAGACAAAGTAAAATCGTGGTTTGAAGATTTTGGTGGTGGAGGCGATGGAAGC
TATCTATTTGAATATCCAATCTGGCAAAGATTTGGACGCTACACAGGTGGACTTAACTTT
AATGGCGGTCGTCACTATGGTATCGACTTTGATATGCCTACAGGAACGAACATTTATGCT
GTTAAAGGCGGTATAGCTGATAAAGTATGGACTGATTACGGTGGCGGTAATTCTATACAA
ATTAAGACCGGTGCTAACGAATGGAACTGGTATATGCATTTATCTAAGCAATTAGCAAGA
CAAGGCCAACGTATTAAAGCTGGTCAACTGATAGGGAAATCAGGTGCTACAGGTAATTTC
GTTAGAGGAGCACACTTACATTTCCAATTGATGCAAGGGTCGCATCCAGGGAATGATATA
GCTAAAGATCCAGAAAAATGGTTGAAGTCACTTAAAGGTAGTGGCGTTCGAAGTGGTTCA
GGTGTTAATAAGGCTGCATCTGCTTGGGCAGGCGATATACGTCGTGCAGCAAAACGAATG
GGTGTTAATGTTACTTCGGGTGACGTAGGAAATATCATTAGCTTGATTCAACACGAATCA
GGAGGAAATGCAGGTATAACTCAATCTAGTTCGCTTAGAGACATCAACGTTTTACAGGGC
AATCCAGCAAAAGGATTGCTTCAATATATCCCACAAACATTTAGACATTATGCTGTTAGA
GGTCACAACAATATATATAGTGGTTACGATCAGTTATTAGCGTTCTTTAACAACAGATAT
TGGCGCTCACAGTTTAACCCAAGAGGTGGTTGGTCTCCAAGTGGTCCAAGAAGATATGCG
AATGGTGGTTTGATTACAAAGCATCAACTTGCTGAAGTGGGTGAAGGAGATAAACAGGAG
ATGGTTATCCCTTTAACTAGACGTAAACGAGCAATTCAATTAACTGAACAGGTTATGCGC
ATCATCGGTATGGATGGCAAGCCAAATAACATCACTGTAAATAATGATACTTCTACAGTT
GAAAAATTGTTGAAACAAATTGTTATGTTAAGTGATAAAGGAAATAAATTAACAGATGCA
TTGATTCAAACTGTCTCTTCTCAGGATAATAACTTAGGTTCTAATGATGCAATTAGAGGT
TTAGAAAAAATATTGTCAAAACAAAGTGGGCATAGAGCAAATGCAAATAATTATATGGGA
GGTTTGACTAATTAATGCAATCTTTTGTAAAAATCATAGATGGTTACAAGGAAGAAGTAA
TAACAGATTTTAATCAGCTTATATTTTTAGATGCAAGGGCTGAAAGTCCAAACACCAATG
ATAACAGTGTAACTATTAACGGAGTAGATGGTATTTTACCGGGCGCAATTAGTTTTGCGC
CTTTTTCATTAGTATTAAGGTTTGGCTATGATGGTATAGATGTTATAGATTTAAATTTAT
TTGAGCATTGGTTTAGATCTGTGTTTAATCGCAGACATCCTTATTATGTTATTACTTCTC
AAATGCCTGGTGTTAAATATGCAGTGAATACAGCTAATGTTACATCTAATTTAAAAGATG
GTTCTTCAACTGAAATTGAAGTAAGTTTAAATGTTTATAAAGGGTATTCTGAATCAGTTA
ATTGGACCGATAGCGAGTTCTTATTCGACTCTAATTGGATGTTTGAAAATGGAATTCCTC
TTGATTTCACACCTAAATATACTCATACATCAAATCAATTTACTATTTGGAACGGTTCTA
CTGATACGATAAATCCACGATTCAAGCACGATTTGAAAATATTAATTAATTTAAATGCGA
GTGGAGGATTTGAACTGGTTAACTATACAACAGGTGATATTTTTAAGTACAACAAAAGTA
TAGATAAAAACACTGATTTTGTTTTAGATGGTGTGTATGCATATCGAGATATAAACAGAG
TGGGAATTGATACAAATAGAGGCATTATAACATTAGCGCCAGGTAAAAATGAATTTAAGA
TTAAAGGAGACGTCAGTGATATTAAAACTACATTTAAGTTTCCTTTTATTTATAGGTAGG
TGATTTAATGGATTATCATGATCATTTATCAGTAATGGATTTTAATGAATTGATTTGTGA
AAATTTACTAGATGTAGATTATGGTTCTTTTAAAGAATATTATGAACTGAATGAAGCTAG
GTACATCACCTTTACAGTTTATAGAACTACTCATAATAGTTTTGTTTTTGATTTATTGAT
TTGTGAAAACTTCATAATTTATCATGGTGAAAAATATACAATTAAGCAGACAGCGCCAAA
GGTTGAAGGTGATAAAGTTTTTATTGAAGTTACGGCATATCACATAATGTATGAATTTCA
AAATCACTCAGTGGAATCAAATAAGCTTGATGACGACAGTAGCGAAACTGGTAAAACGCC
AGAATACTCTTTAGATGAGTACTTAAGATATGGATTTGCAAATCAAAAAACTTCGGTCAA
AATGACCTATAAAATAATTGGAGATTTTAAGCGAAAAGTACCGATTGACGAATTAGGTAA
CAAAAACGGCTTAGAATACTGTAAAGAAGCGGTAGACCTGTTTGGCTGTATAATTTACCC
AAATGATACAGAGATTGGTTTTTATTCTCCTGAAACATTTTATCAAAGAAGCGAGAAAGT
GATTCGATATCAATATAATACTGATACTGTATCTGCAACTGTCAGTACATTGGAATTAAG
AACAGCTATAAAAGTTTTTGGAAAAAAGTATACAGCTGAGGAAAAGAAAAATTATAATCC
TATTAAAACAACTGACATTAATTACTCAAATGATTTCATAAAAGAAGGTACTTATCGCAC
AGAAACAATTGGTTCTAAAGCAACTATTAACTTTGATTGCAAGTATGGTAATGAAACAGT
TAGATTTACAATCAAAAAAGGTTCTCAAGGTGGAATATATAAGTTGATTTTAGACGGCAA
GCAAATTAAGCAAATTTCTTGTTTTGCTAAGTCGGTTCAGTCTGAAACAATAGATTTAAT
AAAAAATATTGATAAAGGCAAGCACGTTTTAGAAATGTTATTTTTAGGAGAAGACCCCAA
AAATAGAATTGATATATCTTCAAATAAAAAAGCTAAGCCTTGTATGTACGTTGGAACTGA
AAAATCAACAGTCTTAAATTTAATTGCTGATAATTCAGGTCGCAATCAATACAAAGCAAT
TGTTGATTACGTCGCAGATAGTGCAAAGCAGTTTGGGATTCGATATGCTAATACGCAAAC
AAATGAAGATATCGATACTCAGGATAAGCTGTTAGAATTTGCAAAAAAGCAAATAAATGA
TACTCCTAAGACTGAATTAGATGTTAATTATATAGGTTATGAAAAAATAGAACCAAGAGA
TAGCGTATTTTTTGTTCATGAATTAATGGGATATAACACTGAATTAAAGGTTGTTAAACT
TGATAGGTCACATCCATTTGTAAACGCAATAGATGAAGTGTGTTTCAGCAATGAAATAAA
AGATATGGTACAAATTCAACAAGCGCTTAACAGACGAGTTATTGCACAAGATAATAGATA
TAACTATCAAGCAAATCGTATAAATCATTTATACACTAGTACTTTGAATTCTCCTTTCGA
GACAATGGATATAGGGAGTGTATTAATATAATGGCAACAGAAGAAGTTAAAATCAAAGCG
CTACTTGAAAACGATAAACAGTACTTTCCAGCTACACATTGGAAAGCTATAAATGGGATA
CCTTATGCAGGCAGTAGTGATATTGATGGATTGCCTCAAGACGGTATCATTTCGGTAGAT
GATAAAAATAAATTAGATAATTTAAAAATAGGCGAAGCAGGAATTATTCAAAATAGCATT
GTACAGAAATCCCCAAACGGTAAATTGTGGAAAATAACAGTTGACGATAGTGGGAAACTT
GGTACAGTGCTATTTTATTAGAAAGGAAGGTGCATTATGGAAAATTTGTATTTAATAAAG
GATTTGGGAGCTTTAGCAGGTCGAGATTATAGAGCTAAGGAAATACAAAACTTACAAAGA
ATAGAGAAATTTGCGCTTGGCTTGACAACAGAGTTTAAGTTGCATCAGAAAGCTAAAACA
ATTCAACACTTCGCTGAGCAAATTTATTATAATGGTAGATCGCAAGCAGCAGTAAACAAA
TCTTTACAAAGTCAAATTAACGCACTTGTTGTGGCACCACGTAATAACAGTGCTAATGAG
ATTGTTCAAGCTCGAGTTAATGTAAACGGCGAAACCTTTGACACATTAAAAGAACATTTA
GACGATTGGGAAACCAAAACTCAAATTAATAAAGAGGAAACTATAAGAGAATTAAATAAG
ACCAAACAAGAAATTCTTGATATCGAGTATCGTTTTGAACCTGATAAGCAAGAATTTTTA
TTTGTGACAGAACTTGCACCTCTTATAAATGCAGTAATGCAATCCTTCTGGTTTGATAAT
AGAACAGGCATAGTATACATGACACAAGCTAGAAATAATGGCTATATGCTAAGTCGCTTA
AGACCTAATGGTCAATTTATAGACAGCTCATTGATTGTAGGTGGGGGTCATGGTACACAT
AACGGTTATAGATATATTGATGATGAGTTATGGATTTATAGTTTTATCTTAAATGGTAAT
AATGAGAATACATTAGTTCGTTTCAAGTATACGCCTAATGTGGAAATTAGCTATGGCAAG
TATGGTATGCAAGATGTATTTACAGGACACCCAGAAAAACCCTACATCACCCCTGTCATA
AATGAAAAAGAAAATAAAATTCTATACAGAATTGAGAGACCTAGAAGTCAGTGGGAACTT
GAAAACTCAATGAATTATATAGAGATAAGAAGTTTAGACGATGTTGATAAAAATATTGAT
AAAGTTTTGCATAAAATCAGTATCCCTATGAGACTAACAAACGAAACCCAACCAATGCAG
GGTGTGACTTTTGATGAAAAATACTTGTATTGGTATACAGGAGACAGTAATCCAAATAAT
AGAAACTATTTAACGGCTTTCGATTTAGAAACAGGAGAAGAAGCGTATCAGGTTAATGCT
GACTATGGTGGAACACTAGATTCATTTCCTGGTGAATTTGCGGAAGCAGAAGGTTTGCAA
ATATACTATGACAAAGATAGTGGTAAAAAAGCTTTGATGCTAGGTGTTACTGTCGGTGGT
GATGGAAATAGAACACATCGTATTTTCATGATTGGGCAAAGAGGTATTTTAGAAATACTT
CACTCAAGAGGCGTTCCTTTTATCATGAGTGACACAGGTGGTAGAGTTAAACCTTTACCA
ATGAGGCCTGATAAACTAACAAACCTTGGAATGTTAACAGAGCCAGGTCTTTATTATTTA
TACACAGATCATACAGTTCAAATTGATGATTTCCCACTACCAAGAGAATGGCGCGATGCA
GGTTGGTTCTTAGAAGTAAAACCACCACAAACTGGCGGAGATGTTATTCAGATATTAACG
CGTAATAGTTATGCAAGAAACATGATGACTTTTGAAAGGGTGCTTTCTGGGAGAACTGGA
GACATTTCGGACTGGAATTATGTGCCTAAAAATAGTGGTAAATGGGAGAGAGTACCTTCA
TTCATCACAAAAATGTCAGATATTAATATAGTAGGTATGTCGTTTTACTTAACAACAGAT
GATACAAAACGGTTTACAGATTTTCCGACTGAACGTAAAGGGGTAGCAGGTTGGAACTTA
TATGTAGAAGCTTCAAATACAGGTGGTTTTGTTCATAGGCTAGTTCGTAATAGTGTTACA
GCATCTGCTGAGATACTATTGAAAAACTATGATAGTAAAACAAGTTCAGGGCCATGGACT
TTACACGAAGGGAGAATTATAAGTTAATGAGTAATTTAGAGAAATCTGTAAATATTAATT
TAGAGAACACAGCGCATTATGAAAATATTTCAAATCTAGATATAACTTTTAGAACAGGAG
AGAGTGATTCTTCTGTTCTTCTTTTTAATATCACTAAAAATAATCAACCGTTATTATTGA
GTGAAGAAAATATCAAAGCACGAATAGCGATTCGAGGTAAAGGAGTTATGGTGGTTGCTC
CACTAGAAATATTAGATCCATTTAAAGGCACATTAAAATTTCAATTATCTAACGATGTAA
TTAAACGAGATGGAAGTTATCAAGCTCAAGTTTCGGTTGCAGAATTAGGTAATTCAGACG
TGGTAGTTGTCGAGAGAACTATCACATTTAACGTTGAAAAAAGTTTGTTTAGCAAGATTC
CCTCTGAAACAAAATTACACTATATTGTTGAGTTTCAAGAATTAGAAAAAACTATTATGG
ATCGCGCGAAAGCAATGGACGAGGCTATAAAAAATGGTGAGGATTATGCGAGTCTGATTG
AAAAAGCTAAAGAAAAAGGTCTATCAGATATTCAAATAGCAAAATCTTCAAGTATTGATG
AATTAAAGCAACTTGCTAATAGCCATATAACCGATTTGGAAAATAAAGCTCAGTCTTATT
CAAGAACATTTGATGAGCAAAAGCGATATATGGATGAGAAACATGAGGCTTTCAAGCAAT
CGGTAAATAGCGGTGGTTTAGTCACAAGTGGTTCAACATCGAATTGGCAAAAAGCTAAGA
TTACCAAAGATGATGGTAAGATAATGCAGATTACTGGATTTGATTTTAACAATCCAGAAC
AAAGAGTAGGAGATACAACGCAATTTATTTATGTATCACAAGCTATAAATTATCCAAGAG
GTGTTAGTACTAACGGTACTGTCGAATATTTAGTAGTAACTTCAGATTACAAGCGTATGA
CTTACCGACCGAACGGTACAAATAAAGTGTTTGTTAAAAGAAAAGAAGGGGATTCATGGT
CTGAGTGGTCAGAATTAGCTATTAATGATTACAATACACCTTTTGAAACTGTTCAAAGTG
CTCAATCAAAAGCTAATATGGCTGAAAGTAACGCCAAATTATACGCAGATGATAAGTTTA
ATAAAAGGTATTCGGTTATTTTTGAGGGAACAGCAAATGGCGTTGGCTCAACATTAAATC
TTAATGAAAGTTTAGATCAATTTATTTTGTTAATTTTTTATGGAACTTTTCCAGGGGGAG
ACTTTACTGAGTTTGGCAACCCCTTTGGTGGCGGTAAAATTTCATTGAATCCCTCAAATC
TTCCAGATGGTGATGGAAATGGCGGAGGTGTTTATGAGTTTGGATTAACTAAATCTAGTC
GTACATCTTTAACTATATCAAACGATGTCTATTTCGACTTAGGAAGTCAAAGAGGCTCTG
GTGCGAACGCAAATAGAGGAACAATTAACAAAATTATAGGAGTGAGAAGATAATGCAAAT
ATTAGTTAATAAACGCAATGAGATTATTTCATATGCTGTTATTGGGGGCTTTGAAGAAGG
CATTGATATTGAAAATTTACCAGAAAATTTCTCTCAAGTTTTTAGACCTAAAGCCTTTAA
ATATTCAAATGGGGAAATAGTTTTTAACGAAGATTATTCAGAAGAAAAAGATGACTTGCA
TCAACAGATTGACAGTGAAGAACACAGCACAGTCGCTTCTGATGATATCTTACGAAAAAT
GGTTGCTAATATGCAGAAACAAGTTGTTCAAAGCACAAAGTTATTGATGCAAGTTAATAA
ACAAAACGCTTTGATGGCAAAACAGATTGTAGCATTCAATAAAAAATTAGAAGAGGTTAA
AGGAGAGACTGAAAATGCTTAAATTAATTTCACCAACATTCGAAGATATTAAAACTTGGT
ATCAATTGAAAGAATATAGTAAAGAAGATATAGCGTGGTATGTAGATATGGAAGTTATAG
ATAAAGAGGAATATGCAATTATTACAGGAGAAAAGTATCCAGAAAATCTAGAGTCATAGG
CCGAGAGTCTATGGCTTTTTAATTTAAATAAAGTGGGTGGCATAATGTTTGGATTTACCA
AACGACATGAACAAGATTGGCGTTTAACGCGTTTAGAAGAAAATGATAAGACTATGTTTG
AAAAATTCGACAGAATAGAAGATAGTCTTAGAGCGCAAGAAAAGATTTATGACAAATTAG
ATAGAAATTTTGAAGAATTAAAGCGCGACAAAGAAGAAGATGAAAAAAATAAGGAAAAAA
ATGCCAAAAATATTAGAGATATCAAGATGTGGATTCTTGGATTAATAGGGACGATACTAA
GTACGTTTGTTATAGCAATATTAAAAACAATATTCGGTATTTAAAGGAGGTGAGTACCAT
GCTTAAAGGGGTTTTAGGTTATAGTTTTTGGGCTTGTTTTTGGTTTGGTAAATGTAAGTA
ACAGTTAAGAGTCAGTGCTTTGACACTGGCTTTTTATTATTGTTGTGATTATGGTAATAT
ACAAAAGTGAGCAAGTTGGATAGATGGTGGCTATCTGAGTATAAGGAGGTGGTGCCTATG
GTGGCATTACTGAAATCTTTAGAAAGGAGACGCCTTTGTGGTATCTGTTGTTGATGCACT
AAATTTAATGTTTAGTTTCGGTATGTTTATCGTTACTTTACTTGGTTTAGTTATCGCAAT
CGTTAAATTAAACCATAAAAAATAACCATCGCTAACTTTGACGAGTACGATGGTTAGAGG
ATTATATAAATTCATTTAACTACAGAGGTCACCGTCTTTTTAACGGGCTCACTAGGGTAA
CATGTTTCCGCATGTTGCCCTTTTTCTATATATAAATTAACACACCATAATATAAATATC
AAACAGACGGCTTATTGGTCGTCTTTTTATTTTGGATAAAAGGAGCAAACAAATGGAAAC
AAAAGTAATAACAAGATATATTGTATTAATTTTAGCGTTAGTCAATCAGTTTTTAGCGAA
CAAAGGTATAAGCCCGATACCAGTAGATGAAGAGAGTATTTCATCGATTATCTTAACAGT
CATTGCTTTATACACAGCTTATAAAGACAATCCAACATCACAAGAAGGACGCTGGGCGAA
TCAAAAACTAAAGAAATATAAAGCTGAAAATAAGTATAGAAAAGCAACAGGACAAGCGCC
AATTAAAGAAGTAATGACACCTACAAATATGAATGACACAAATGATTTAGGGTAGGTGAT
TGATATATGTTAATGACAAGAAATCAAGCAGAAAAATGGTTTGATAACTCATTAGGAAAA
CAATTTAATCCAGATGGTTGGTATGGGTTTCAATGTTACGATTATGCAAATATGTTCTTT
ATGTTAGCAACAGGAGAAAGGTTACAAGGTTTATACGCTTATAATATCCCATTTGATAAT
AAAGCGAAAATTGAAAAATATGGTCAAATAATTAAAAACTATGACAGCTTTTTACCGCAA
AAGTTGGACATTGTCGTCTTCCCATCGAAGTATGGTGGTGGAGCGGGTCATGTTGAAATT
GTTGAGAGTGCAAATTTAAACACTTTCACATCATTTGGTCAAAACTGGAATGGGAAAGGA
TGGACTAATGGCGTTGCGCAACCTGGCTGGGGTCCTGAAACTGTTACAAGACATGTCCAT
TATTATGACAATCCAATGTATTTTATTAGATTAAATTTCCCTGATAGCATAAGTGTTAAG
GATAAGGCTAAAGGTATTATTAAGCAAGCAACTGCAAAAAAAGAGGCAGTAATTAAACCT
AAAAGGATTATGCTTGTGGCTGGTCATGGATATAATGATCCAGGCGCAGTTGGTAATGGA
ACAAACGAACGTGATTTCATCCGTAAATATATAACGCCCAATATCGCTAAGTATCTAAGA
CATGCGGGACATGAAGTTGCTTTATATGGCGGCTCCAGTCAATCACAAGACATGTATCAA
GATACTGCATACGGTGTTAATGTAGGAAATAAAAAAGACTATGGCTTATATTGGGTTAAA
TCACAGGGGTATGACATTGTTTTAGAGATACATTTAGATGCAGCAGGAGAAAGCGCAAGT
GGCGGTCATGTTATTATCTCAAGTCAATTCAATGCAGATACTATTGATAAAAGTATACAA
GATGTTATTAAAAATAACTTGGGACAAATAAGAGGTATAACACCTCGTAATGATTTGCTA
AATGTTAATGTATCAGCTGAAATAAATATTAATTACCGCTTATCTGAATTAGGTTTTATT
ACTAATAAAAATGATATGGATTGGATTAAGAAAAATTACGACTTGTACTCTAAACTAATA
GCTGGTGCGATTCATGGTAAGCCTATAGGTGGTTTGGTAGCTAGTGAGGTTAAAGTGCCA
GTTAAAAACGAAAAGAATCCACCAGTACCAGCAGGTTATACCTTAGATAGTAAAGGGGTA
CCATATAAAAAAGAACAAGGCAATTACACAGTAGCTAATGTTAAAGGTAATAATGTAAGA
GACGGTTATTCAACTAATTCAAGAATCACTGGGGTATTACCTAACAACACAACAATCACG
TATGACGGCGCCTATTGTATCAATGGTTACAGATGGATCACTTATATTGCTAATAGTGGA
CAACGTCGTTATATTGCGACAGGAGAGGTAGACAAGGCAGGTAATCGAATAAGTAGTTTC
GGTAAGTTTAGTGCAATATAATATTTGCTTAAAAGCTCACGATTTGTTATCCTTTAAAAG
GGTGTTTTACAGTTTTCAAATTATTGTGTGGATACAAGGAAGTTATTTTATTTGAAGCTG
TTACATTTAATTATAAATTTGGATATAATGTTCGATCCTTTGCGACTTAATCTGTTTACT
AATAACTAGAAATATTTTATAATTAGTAAGTCATGTCTTTTTAAGCAGGTGCGTTACACA
CCTGCTTTTTTTATTTGCATTTAAAGATAAGATGTGATAAATTTCATTGGAACATTGTGT
AGCATTTCTCTCAAGTTTATATTGTGGCTAGCCTTCGGACTGATTTTTTGTTATTATTTA
AAGACATGCATCAACTATTTACATCATCCTTGTTAGCCCAAGCATGTCACTGGGCGTGTT
TTCGTTTTATGATAGAGAGCAAAGTTCTTGCTCCCCCCCGTAGTATAGAAGCAACTTTAA
CACACCCGCATAATAGTTTGCGGGGTGTTTTTTGTTTGGAATACATGTTTATTTGCTCTT
AACTGCATATTAGGTGACTTATAGGACGGAATATGATACAGTTATTTAGCAGACAGTTAT
CAAAGCGATTGCATTATGCAATCGCTTTTTTCTTTTTCAATAGTTTAGCTTATGTTATAA
TTATATTAGAAAACCTTCTTATACAAAATACATGCGATACAGAAAGATAAGCACTTTGGT
GTTTGTCTTTTTATTTGAATAAAATAAAAGGTTTATGTTATTATATTATTAGAAATTTAT
CCAGAGTTTCTCTCTAAGCTAAAATTATCATTTTCGGGCAGGTACTTAGTACTTGCCTAT
TTTTTTATGTTATAATTAACTGTATATAGTAGGAGTGAACTATATATCCTGTTAAGTGGC
CTAGTAACCTAACACTTATCCTGCAATTGATACCCTTTTTGCCCGTCACTCAATACATAT
CATAGCGGCATAAGATTGTTAAAGTCGCCACACCACCTAAACCAATTACTGCGTGGTTAT
TTTTTTGTAATGCAAATGTCGTTCGATAAATAATCAAAATATTTTTAGATTTGATGCAAT
ATGGTGTTTGCTTCAAGATTATAGTATGATAACATGAGAACAGAATATTTCATTGTTATT
TTTTAATTTATTTTTATATAAGTGTAAAACACACTGTTGTTTCATTTTAGTGAGATGCTA
TAAAAGAAGGCTTTTATGTTTTTATATATCCATAGGTATAACAGATAGCACAGAGCTCTC
AGACATTACTAGTCAGGACTTAAAACATTGAGAGTGCATAGTTAAAAAGTCTAGAACGTT
AAATTTTTAGATTATGTGAAAAGTATTTATATTATTTGAAATTTATTTTAGTTATGGTAT
AATAAAAAAGGACATTACTATGTAATGAGCTCAAAAAGTATTTATAGCCAGCCGTGCGGC
TGGTTTTTTTTGTATGAAATTTAATATGAAAGGTCGTAAGATATGATTAAGGTAATCATA
TTACTTTTATTAATGTGTGTACTTAGCTGTATTTTGACAAATAAACATAACTATTTCTTA
TTCGTAAAGTCTATAATGTACGGTGTTCTTTTTATGATTTTAGGTTATGCTTCTCTTTTA
TTATCCACAGTGTTGCTTGTTTTAATATCATTGTTTTTTAATTTAGAAGATAGTGACTAC
TTTTGGCTAGGGTTAATTCAAATTTTGCTATCAGGGATAATGCAAATTACTATAGTGAAA
ATAACTTTGCGTAAAATAACTTTGAAAGAAGAGGAAATATTAGTATTAGAACATATTATA
CAATGGACAATAATTTATTTTGCATTATATCAATCTTTAGTTGAAAATTTAAAGCTTGAA
TATATAAATTTAAAAGACTTTCATTCGATACTCTTAAATCCATCTAATTTAAATATTGGA
TTTTTGCCAGCACTGATTTTAATGTGGATGACTATATTTAAGTTTAAAATTGACAAATAA
ATACAAGTTGAACGCAAAGGATTTTCAGGGCAGAAAAAGGGCAGATTATTTAAATATGAG
TAAACACTCTTGTAATGATATTTAGATTGATAGTGCTTGAAACGTTGATTTAACAACGTT
TTTAAATACTTATGTACATTTACACATAACCGCTCTTTAATCATACAAGGATGGGATCAT
GTCGATTTTATCGGTGTAGATTTCCTAGATTTCAAGCGTAAAGGTGCAGAACTCGCCAAC
TTCTATACAGGTATTATAAATGACTTGTTGCGTGTTGAAGCAACTGAAGGTAAAGGTACA
CAATTGAAAGCAAGTTAAATTCATTTTCGTAATTTAATATGCTATGTATTTCGTGCTATT
AACATGGCACAGCAGATATAAGTAACATCATAGTGTTGAATTTCAAAATAGTAAAGTGAA
ATAAAGCGCCTGTCTCATTAGCGAAAACTAAAGGGACAGGCGTATCTGTTTATGAGCTTA
ATAAATTGTATGAATAATATGGTTTATCGAATAACTGTTTATCATGATGATAAATTGGGT
TTTAAAAAATAATGGTATATTATGCCATTGTTATAGCGTTTAAGAAATCAACAACTTTAC
GATAAATAGTGATTGCTTCGTCATTAGGTCTACGATCAAAATCATGCTCGTTTTTATTCA
CACGTTCAAATGTTGAATGTGGAACATGGTTGTGGATGTGTTCGCTTTCTTCAACAGGGA
CATCATAATCGCCATTACAATGCGCAATGAACACCGGGGGAAGTGTTTTAAGTTCATTTG
GTGAGATGTTGTATTTTGAATCAGTATAATCAGCAATGTTAATCATATTGATCCACTCAC
CTGTACCACGTGTATAACCGTAGATTAAAAAACGTTGGGCGATTTGATCTTGAATAATCG
GTGTTGGTGAAGTAAGTTGAGCAAGTACTGTTTCATTCACACTTTGAGCTATTTTAGCGT
AATAGCTATTTGCCATTTTAAACGGTTCAGTATTGATGCCACTATAACCATAAAAATCAA
TAACACCATCAATATCTCTGTCTCGTGCAATTAATAGACTTAAATATGCACCTGATGATC
TGCCAAAGGTAAAAATAGGGCAATTAGAATATTGTGATTGAATCGCATCGAATGATGCGT
AGACATCCTCAATAATGCAATCGAGACTTACTTCTGGTAATAAACGATAACTTAGTTGAA
TTAAATCGTAATGTTCCGTAAGGATATCGATATACTGTGGCGATAAATCATTGGCTTTTC
CAAACATTAAACCGCCACCATGAATGTAGACAATGGCACCTTTTGTTGGTTGATGCTTCG
CTTTAATAATTGTGTAGGGTAATTCAAATGCATCTTTAGTAATTACTTTATCTTTAATTT
CAGTCACGACTATACAGACTCCTTATTTTTGAAATTGATGTCATTATAACATTGTCTTAA
ATTTCTATGAAAAATTATCTTTTGATGATGTGTCATGATAATTTTGTTCTAATTGACGTA
AAGCGTCACGGGTATGCTTCTTTAGACCTTCCCCATAATCCATCATTTTAACAATATCTT
TAAAAGCGGCACGCGGAATGGCTAAATTTTCTAAATCTTCCATAGAAAATTCAAGGTCAA
TATCATGTGGTCGCTGTTCTGCAAGTTTATGCACAAAGTCAGGTTCTGTGACAAAAGGCG
AAGACATGCCGACCATATCTGCATGTTGTAAAGCGTCTAAAGCAGACTCTGGAGAATTAA
TCCCGCCACTTGCAATTAAAGGGATGCGACCAGCTAAATGTTCATAGACAATTTGGTTAA
CTGGCCGACCGAAATGTTCACCTGGTGTACGAGACGTATTTTGATAAATATGTCGACCCC
AGCTAGCAATCGATTAATTTATTGAACTCGTCAATGGTATATCCTAAATCACTACCTCTG
GTTTCTTCTGGCGTTGCTCGAAATCCTAAAATAAAATTGTCAGGTGCTTCTTTATCAATC
ACTTCTTGTACCGCACGCATAACTTCTAAACATAATCTTGCACGATTTTTTAATGAGTCG
GCACCGTAATGGTCTGTACGTTTATTCGAAAAAGTTGAGAAAAATGTTTGAATCAGCAAA
CGTTGTGCAATCGAAATTTCCACACCATCAAAACCTGCTTTAATCGCGCGTAATGTAGCA
TCGCGATACTGCTGAATGATGCTATTGATTTTCTCATGAGACATGGCGATAACATCGTGT
TCAATCGGTGAATGCAACGTCATAGGACTTGGTCCATACACCTTTCCAAAATTTAAAATT
GCTTGATTTGAAAAACGACCAGCATGCGCTAGCTGAATAATAGCGAGGCTACCATGTTGT
TTCATCGTAGATGCCATGTTAGTTAATCCAGGGATACAAGCATCATGATCAATATTAAAG
CCGTATTCAAACAATTGACCATAAGGCTCAATGTAAGCAGCGCCGGTGACTTGCATACCA
GCTGAATTAGAGCGACGTGCAGCATAAGCCAAGTCTGCTTTTGTAATATAGCCTTCTTTT
GTTGATGCATTTACGGTCATTGGTGATAATACAAAGCGATTCGAAATTTTGATGCCATTA
GGTAAGTGGATTGATTGTAAAAGTGGTTTGTATCGGTACATACTATGATTCCTTTTCTAT
TCAATATTGTTTTCAAAGTACCATGGAAAGAATGAATAATCAATGATGAACAGTCTTGAT
AGAATAGATTTGGAACATGGAAAGCATTTTTAAAATTAAAATTGAACTAATGAATGTCAT
TTGTAGGTCTGAAAATATGAATATGAAAAAGAAAAATACAAGCGAAAAGATATAAAAGTT
AATTGAAAAACGTTATCATATACGTGGGTATATGAAGAGGGAATGGTATTAAGAACGCTA
AAATGTTATGTCGGTTTGACATGACAGGATAAGTTTGGAGATGACGGATTGGTTAAATTA
AGCGTATTAGACTATGCCTTAATAGATGAAGGTAAGGATGCACAAAAGGCGTTGCAAGAT
TCAGTGACACTTGCAAAATTAGCAGATCGACTTGGCTTTAAGCGAATTTGGTTTACGGAA
CATCATAATGTGCCAGCGTTTGCGTGTAGTAGTCCAGAACTTTTGATGATGCATACATTG
GCGCAGACAAATCACATACGAGTTGGTTCTGGTGGTGTGATGCTGCCGCACTATCGCCCT
TATAAAATTGCTGAGCATTTTAGAATGATGGCAGCGTTATATCCAAATCGTATTGATTTA
GGTATTGGTAATAATCCGGGTACTACTATGGTAAAGCAAGCTTTAGATGGAATAAATCCT
ACATATGATAGTTACGATGAATCGATTTCGTTATTACGTGATTATCTTACAATAAAGGAT
AAACCTAGTGCGCATATGTTAGGTGTCCAACCACACATTGATCATTTTCCAGAAATGTGG
TTATTAAGTAGTAGCGCAACATCTGCTAAAATAGCTGCCGAACTAGGTATAGGGCTTTCT
GTTGGAACATTTTTGCTACCAGATATAAATGCGATACATGCAGCGAAGGATAACATTGAT
ATTTACAAAAAATATTTCCAAGCATCAACGATTAAAATGGACGCAAAGGTGATGGCATCT
GTATTTGTCATTGTAGCTGATAACGAAGCGGAAGTAGCAGCATTACAACATGCCTTAGAT
GTTTGGTTATTAGGTAAATTACAATTTGCAGAATTTGAACATTTTCCATCGGTAGACACT
GCGCAAAAGTATAAGCTCAATGATCGAGACAAAGAGATGATTCAAGGACATCAAGCACGT
ATCATTGCAGGTACACAAGAACAGGTTAAAGCACAATTAGATGATTTCATTGCTACGTTT
GAAGTTGATGAGGTGTTAGTAGCACCGCTTATTCCAGGCATTGAACAGCGGTGTAAAACA
TTAAAATTACTCGCGGAAATTTATTTGTAGCATTTTAAATAGAAGAGAAAGGATGAAGAT
AAGATGAAAAAGTTAGCCAATTATTTATGGGTAGAAAAAGTAGGAGATTTGTATGTGTTT
AGTATGACACCTGAATTGCAAGATGATATTGGGACAGTAGGTTATGTTGAATTCGTGAGT
CCAGATGAAGTTAAAGTGGATGATGAAATTGTGAGTATCGAAGCATCGAAAACGGTCATT
GATGTGCAAACGCCATTGTCTGGAACGATTATTGAGCGAAATACAAAAGCGGAAGAAGAA
CCGACAATTTTAAACTCTGAAAAACCAGAAGAAAATTGGTTGTTCAAATTGGATGATGTC
GATAAAGAAGCATTCCTAGCATTACCGGAGGCTTAAATGGAAACGTTAAAATCAAATAAA
GCGAGACTTGAATATTTAATCAATGATATGCGTCGAGAGAGAAATGACAATGACGTATTG
GTAATGCCATCTTCATTTGAAGATTTGTGGGAATTATATCGAGGCTTAGCAAATGTCAGA
CCGGCATTACCTGTAAGTGATGAATATTTAGCTGTACAAGATGCTATGTTAAGTGATTTG
AATCGTCAACATGTTACGGATTTGAAAGATTTGAAGCCGATAAAAGGTGATAATATCTTT
GTTTGGCAAGGTGATATCACGACGTTAAAAATCGATGCTATTATTAATGCTGCAAATAGT
CGTTTTCTAGGATGTATGCAAGCTAATCATGACTGTATTGATAATATTATTCATACAAAA
GCGGGTGTTCAAGTTAGACTTGATTGTGCAGAGATTATTCGACAACAAGGGCGCAATGAA
GGTGTAGGTAAAGCCAAAATAACACGTGGATATAATTTGCCAGCAAAGTATATAATTCAT
ACGGTTGGTCCGCAAATACGTCGATTGCCTGTTTCAAAGATGAATCAGGACTTGTTAGCT
AAATGCTATTTGAGTTGTCTTAAATTGGCTGATCAACAAAGTTTAAATCATGTCGCTTTT
TGCTGTATATCTACAGGTGTATTTGCTTTTCCTCAAGATGAAGCAGCAGAAATTGCTGTT
CGAACAGTAGAAAGCTATCTCAAAGAAACAAATTCAACATTGAAAGTCGTGTTCAATGTA
TTTACAGATAAGGATTTACAACTGTATAAGGATGCATTTAACCGTGATGCAGAGTAGTAA
ATGGAATGCAATGTCTCTTTTAATGGATGACAAGACAAAGCAGGCTGAAGTATTGCGTAC
TGCGATTGATGAAGCAGATGCGATAGTGATTGGAATTGGTGCAGGCATGTCTGCATCTGA
CGGGTTTACATATGTAGGAGAGCGTTTTACGGAAAATTTCCCAGATTTTATTGAGAAATA
TCGCTTTTTTGATATGTTGCAAGCGAGTTTACATCCTTATGGCAGTTGGCAAGAGTATTG
GGCATTTGAGAGTCGTTTTATTACATTAAACTATTTAGATCAACCTGTAGGTCAGTCTTA
TCTCGCATTAAAATCCTTAGTGGAAGGTAAACAGTACCATATCATAACTACGAATGCAGA
CAATGCTTTCGATGCTGCTGAATATGATATGACTCATGTATTTCATATACAAGGGGAGTA
TATACTGCAACAGTGTAGTCAGCATTGTCATGCTCAAACGTATCGCAATGATGATTTAAT
TCGTAAAATGGTTGTTGCGCAACAAGATATGCTTATACCTTGGGAGATGATTCCAAGATG
TCCAAAATGTGATGCCCCAATGGAAGTGAATAAACGTAAAGCGGAAGTTGGCATGGTTGA
AGATTCTGAATTTCATGCGCAACTACAACGTTATAATGCTTTTCTAGAGCAACACCAAGA
TGATAAAGTGTTGTATTTGGAAATTGGAATAGGTTATACTACCCCACAATTTGTGAAGCA
TCCTTTTCAGCGTATGACACGTAAAAATGAAAATGCCCTTTATATGACGATGAATAAAAA
GGCATATCGCATTCCGAATTCAATTCAAGAACGTACCATACATTTGACTGATGATATCTC
AACATTGATTACAGCAGCACTCCGGAACGACAGCACAACGAAAAATAACAACATTGGAGA
GACAGAAGATGTACTTAATAGAACCGATTAGAAATGGAGAATATATTACTGATGGTGCGA
TTGCACTCGCCATGCAAGTTTATGTTAACCAGAATATCTTTTTAGATGAAGATATTTTAT
TTCCTTATTATTGTGATCCAAAAGTGGAAATTGGACGTTTTCAAAATACTGCTATAGAAG
TGAATCAAGATTATATAGATAAACACAGTATTCAAGTAGTTCGCCGAGATACTGGTGGTG
GCGCTGTGTATGTTGATAAAGGTGCCGTTAATATGTGTTGTATTTTAGAACAAGACACTT
CAATTTATGGTGATTTTCAACGATTTTATCAACCAGCTATAAAGGCGTTGCATACATTAG
GTGCAACAGATGTGGTACAAAGCGGTAGAAATGATTTAACCTTGAATGGTAAAAAAGTGT
CAGGCGCCGCAATGACATTAATGAACAATCGTATTTATGGCGGTTATTCGCTATTACTTG
ATGTTAATTATGAAGCAATGGATAAAGTGTTAAAGCCTAATCGCAAAAAGATTGCATCGA
AAGGGATTAAATCTGTGCGTGCACGTGTTGGTCATCTTAGAGAAGCACTGGATGAAAAGT
ATCGGGATATAACCATTGAAGAATTTAAAAATTTAATGGTGACGCAGATTTTGGGAATCG
ATGACATTAAAGAGGCGAAACGATACGAATTATCTGATGCAGATTGGGAATCGATTGAAG
AATTGGCGAGTAAAAAGTATAAAAATTGGGATTGGAATTACGGGAAGTCACCTAAATATG
AATATAATCGAAGTGAAAGATTATCATCAGGTACTGTAGATATTACCATTTCTGTTGAAC
AAAATCGTATTGCAGATTGTAGAATTTTTGGTGATTTCTTTGGACAAGGTGATATAAAAG
ATGTGGAACAAGCATTACAAGGAACAAAAATGACAAGAGAAGATTTAACGCATCAGTTAA
AGCAATTAGACATCGTTTATTATTTTGGTAATGTCACGGTTGAATCATTGGTTGAGATGA
TTTTAAGTTAATTATGTTTAGGCGTTAATGTCGCACCCTCGTTAAACATTATTTAATATA
ATACAAAAACACCGTCCATAAGTAAGTGGCTTTCCTCTTGATAAAAGGGGCATTCACTCA
ATATGTGACGGTGTTTTATATTTTTACGTTAATACTATTGCTGTGGCTTTTGACGACCTT
TTAATAAAATTGCTGTCGCACCTACGATAATAATAAATAGAATCGCACCAAATAATCCCA
TATATTTTACTGCGTTACCGAACACGATACCGACAGCTAAAAAGTCTGTATCTGAGAATG
TTGTTGCAGCACCACCTAATTCGCCTAAAAATGGCAAGAATAATAATGGTAAAAACGTTA
TTAGGATACCATTTAGAGCGGCGCCAGCAACAGCACCTTTAATACCGCCTCTTGCATTAC
CGAATACAGCAGCCGTTGCACCTAAGAAGAAGTGTGCAACTACGCCAGGTAAAATGACGA
CGCCACCAAATAAGAATAAGATAAACATACCGATGACACCTGTAATAAAGCTGACAAAGA
ATCCAATTAGTACTGCATTTTGTGCATAAGGGAACACAATAGGGCAGTCTAATGCAGGTT
TAGAATTTGGTACAAGCTTTTCAGAAATTCCTTTAAATGCTGGGACGATTTCAGCTAAGA
TTAAGCGAACGCCCGTTAAAATAATAAATACACCAGCAGCAAATGTCACACCTTGAATTA
ATGAAAAGACAACAAAGTTTTGACCATCACTAATAGATTCGTGTACATAACTAACGCCCG
CAAATAAGCATGCGATGAAGTAAAGAAATGCCATCGTAATCGAGATACTAATTGTACTTT
CTCGCAAGAAACTTAATCCTTTTGGAAATTTAATCTCTTCCGTTGATTTAGACTTACCTT
TGAATAATTGACCTACAGCACCTGCGGCAAAGTAACTGATTGAGCCAAAATGACCTAACG
CTACTTGATCATTCCCTGTAATTTTTCGCATCGTAGGTTGGAGTAATGCAGGTAAGACTG
CCATGATTAATCCTAATACGAGTGCGCCGATAACAATCGTTAGCCAGCCTTTAATATGAC
TGACTGTTAAAATGATTGCTAAAAACGCAGCCATGTAAAATGTATGATGACCTGTTAAAA
AGATATATTTTAAATTAGTGAAGCGGGCAATTAAAATATTAACAATCATGCCACAGACCA
TGATGAGTGCGGCTGTTGTTCCAAAATCTTTTAAGGCTAGTGAGACGATAGCTTCGTTGT
TAGGTACGATACCTTGCACACCGAATGCGTGTTGGAATATTTTGCCGAATGGCTCAAGAG
ACCGAACGACGACATCAGCACCTGCACTTAAAATTAAGAAGCCTAATATCGTTTTAATGG
TTCCTGAAGTGATTGTTGCGGCAGGTTTTTTTCTGAACGATTAAACCTATAAAGGCAATC
AGTGCAACAAGAATGGCTGGTTGACTTAAAATATCGACTATAAAATTAAGGATTGCTTGC
ATAGGTCGTACCTCCTTTAAATCATGTTAAGTTGTTGTAATTTTTCTGCGAGCTTTTGTT
GTAATTCAGCTTTGTCTAAAATATTATCAAGAACTAAGACATCCCCTAGACGTTCGGCAT
TTTCAGCTAAATCTCTACCACAAATAAACAAGTCAGCCATCTCTGGACTTGCTGTCATAA
TGTCACTATGTTCAACTTCGATATCAGATGGTGCATTAAGTTGCCTAAGTGCTTCTTGTG
CGTTCATTTCTACCATAAAACTACTTCCTAAACCGTGGCCACATACTACTAAAATTTTCA
TATTAATCATGCTCCTTTAAAATGTTTTTAATGTCTTGTGCGTTTGTTGCAGTTAATAGT
TGCTGGACTGTTTGGTTATCGCCCAGTACGGTTGCTAAATTTTGTATTACAGATAAGTGT
GAATGATTGTCGATGGCACTCAATACAAAAATGAGTGATGCGTAATGATCTTCATCACAA
AATGCCACATGTTGATTCAACTTTAATAGACTTAAACCAACTTGATGTACGTCATTGTTC
GGTCTTGCATGTGCAATTGCAATTTCAGGTGCGATAACGATATAAGGTCCAAGTTCATTA
ACGCTATCAATCATTGCTTGAACATAGCCTTGTTCAATAATTTGTTCTTGTAGTAATGGC
TGAGAAGCTATAGTTATAGCTTCAGTCCAATCATTTACTTGTTCTTTTACAATGATGCGT
GTTGTTGACAAAATGTCTAATGACACGTTATTAAACCTCCTTTGTCATAGTTAAAGCAAT
GTGTTGTTTAATTTTAAAAATATTCCCATCTAAGAAATCTTTTCGATATAAGTCGTTGCT
TAAGCATTCGCTTAACTGTCCCAATGCCTTTAAATGTGCATTGGGGTGGTCCGTTGCTAA
TGTAATGACAAGTTGAACGGGATCGTTAGCTTTACTACCAAAAATAATCCCTTCAGTGAA
ATAAGTTAGTGCGAAACCTACACCATTCTGTACATAATCAGTACCAGCGTGAATAAGTGC
AATATGTGGACTAATGACCATATATGACCCGAATTGTTCTAATTGTTTTAAAATTGCAGC
TGTATAATTTGAATTGACAATGCCATCATTGATTAAAGGTTGCACAGCCACTGTAATTGC
CGATTCAATTGATAATGGTTGTTTATTTATAATGATGCGATGTTCAGGCAATAAATCTGC
GAGTGACTTGCCATCAGTTGCCATTTTCATGACTCGTTGTTCTCTTGAGTCATTGATAAT
TTGATTCAATTTTTGACGAGATTGCTGATTGATAAATGGATCGACATGAATAACTGGTAC
AGTTGAGATTTCACAAGGTACTGTTGAAATGACATAATCAATGTTATCTTGCAATAAACG
ACTTTCTTCCAATTGATAAATGGAATAGGCATCCCAAATGTGAAACTCAGGATACAGATG
ATTTAGTTTTGATTTTAAAAGTTGCGACGTGCCTATACCAGAACCACATAGTAAGACAAC
CTTAATCATTGATTGTTTATGTGTTGCAACACGCTCTATACTTGATGCGAAATGAATTGT
AATGTATGTTAATTCATCTTCGTTGAAGCGAATAGCAGCATCTTGTTCAATTGGGCTAAT
ATGCTTGCTAACGGCTTCAATGATTTGAGGATAGCGACGCATAACTTCTTGCCTCAAAGG
ATTAGGTTGTAGCATATCGTATTTAATACGATGTATAGCTGGTTTGATATGTGTGATCAA
ACTGGTATGCAACTTGTTGTCTTTTGACATATCAATGCCTAATTCTTGGCTAACACAAGT
GATCAATTCATGTATATTTTGCGATAAATCATGGTATTCAAAGGTAATTGAAGATGCTGT
ATGTTCGGTCATTCTAGATCCTAGTAAATGTAACGTGATAAAGATAATTTCAGACTCTGG
AAATGTGACATTACAACTGCGTTCTAAGTTTTCTATCATTTTTGAAGCAATAGCATACTG
ATTAGTATGTCGCCATTTGTCAATTTCATTGATAGGTATATCGAACGAAAAATTTTCATT
TAAACGCTGAATGGCAATGAGTATATGATAGATTAAGCCATCGATAGCCGACTGAACTAA
ATGATAATTTTCACTATTTAATATCTTAATAATGGCACGGCGAACCAATGCGATTGATTC
TGAATTAAAGATATCAGCCTCTATAAAAGGTGCAGCTTGTTTCATATATTGATGTATAAA
GTGTGCATACGCTTTACGATAATGATCTTCCTCACCAATAATATTGAATCCTTTATTGTG
AACATAATTTAACTTTAAATGGTATTGATCTAGTTGGGCTTGAATCATTTTAATATCATC
TGCAATTGTCCGACGCGAAACATTTACATCTTGTGCAAGTTGCTTTGTTGAAACAGGATC
AGTTGTTTCGAATAACTTTAAAGCGATATGTGTGAGTCGCTCATCTTTTGAAAAATGAAT
TTGATTCGTTAGATTGTGCTCTAATTCATTTAATATCGTTGTGTTAGCTGTTGTTACTTT
GATGCCTGCAGCTTTATTACGGCTGACTTGGTAATGATAAGTTTCAGCATATTGCTCAAT
ATATGCTATATCATATTGAATGGTACGAGGTGATACACCAAGTTGATTAGCAATGGTATT
GATTGGAATAAACGTTTGCTCATGAATTAAAAGATACAAAATTTCGATTTGTCTATAACT
TAACAACGTAATATCCTCCTATTTGTAATTGTAAGCGATTTCTTAAAAACGTAGATATGC
AATCTCTTTCATATTTTAATCCGAAAAATTGCATATCAAAATGTTTATGGTGCAAGATTT
TATAGAAACTTTTAAAATAAATTAGATATTCATGTTGACAATTTAAAAATGTCGCAGTAT
ATTTAGTTAGACATCTAACGAAATGGTGGTGCAATAAATGGAATTCACTTATTCGTATTT
ATTTAGAATGATTAGTCATGAGATGAAACAAAAGGCTGATCAAAAGTTAGAGCAATTTGA
TATTACAAATGAGCAAGGTCATACGTTAGGTTATCTTTATGCACATCAACAAGATGGACT
GACACAAAATGATATTGCTAAAGCATTACAACGAACAGGTCCAACTGTCAGTAATTTATT
AAGGAACCTTGAACGTAAAAAGCTGATCTATCGCTATGTCGATGCACAAGATACGAGAAG
AAAGAATATAGGACTGACTACCTCTGGGATTAAACTTGTAGAAGCATTCACTTCGATATT
TGATGAAATGGAGCAAACACTCGTATCGCAGTTATCTGAAGAAGAAAATGAACAAATGAA
AGCAAACTTAACGAAAATGTTATCTAGTTTACAATAAATGGTAAGCGTGACTGATAGAAA
TCAGTCACTTTATCTTTAGTGTTATAGTTAGATATCTAATTGTTAGTAAGCTAATTATTG
GAAAAGACAAGGAGTATTGAACAATGAAAGACGAACAATTATATTATTTTGAGAAATCGC
CAGTATTTAAAGCGATGATGCATTTCTCATTGCCAATGATGATAGGGACTTTATTAAGCG
TTATTTATGGCATATTAAATATTTACTTTATAGGATTTTTAGAAGATAGCCACATGATTT
CTGCTATCTCACTAACACTGCCAGTATTTGCTATCTTAATGGGATTGGGGAATTTATTTG
GCGTTGGTGCAGGAACTTATATTTCACGTTTATTAGGTGCGAAAGACTATAGTAAGAGTA
AATTTGTAAGTAGTTTCTCTATTTATGGTGGTATTGCACTAGGACTTATTGTAATTTTAG
TTGCTTTACCATTCAGTGATCAAATCGCAGCAATTTTAGGGGCGAGAGGTGAAACGTTAG
CTTTAACAAGTAATTATTTGAAAGTAATGTTTTTAAGTGCACCTTTTGTAATTTTGTTCT
TCATATTAGAACAATTTGCACGTGCAATTGGGGCACCAATGATTTCTATGATTGGTATGT
TAGCTAGTGTAGGCTTAAATATTATTTTAGATCCAATTTTAATTTTTGGTTTTGATTTAA
ACGTTGTTGGTGCAGCTTTGGGTACTGCAATCAGTAATGTTGCTGCTGCTCTGTTCTTTA
TCGTTTATTTTATGAAAAATAGTGACGTTGTGTCAGTTAATATTAAACTTGCGAAACCTA
ATAAAGAAATGCTTTCTGAAATCTTTAAAATAGGTATTCCTGCATTTTTAATGAGTATCT
TAATGGGATTCACAGGATTAGTTTTAAATTTATTTTTAGCACATTATGGAAACTTCGCGA
TTGCAAGTTATGGCATCTCATTTAGACTTGTGCAATTTCCAGAACTTATTATCATGGGAT
TATGTGAAGGTGTTGTACCATTAATTGCATATAACTTTATGTCAAATAAAGGTCGTATGA
AAGACGTTATCAAAGCAGTTATCATGTCTATCGGCGTTATCTTTGTTGTATGTATGATTG
CTGTATTTACAATTGGACATCATATGGTCGGACTATTTACTACTGATCAAGCCATTGTTG
AGATGGCGACATTTATTTTGAAAGTAACAATGACATCATTATTATTAAATGGTATAGGTT
TCTTGTTTACTGGTATGCTTCAAGCAACTGGTCAAGGTCGCGGTGCTACAATTATGGCCA
TTTTACAAGGTGTGGTTATCATTCCAGTACTATTTATTATGAATGCTTTGTTTGGACTAA
CAGGTGTCATTTGGTCATTATTAATTGCTGAGTCACTTTGTGCTTTAGCAGCAATGTTAA
TCGTCTATTTATTACGTGATCGTTTGACAGTTGATACATCTGAATTAATAGAAGGTTAAA
TATTTCGTACACTTCTCGCTGAGTATATTTCGGTCGGAAGTGTATTTTTCGAAAAAATAA
ATATATGATACGATTATGAAAAAATAAAGTGAGATTGGCATATGTATAAATCTAAAATAC
TGTTGAAATATATTTTTAGTGAAGAATCAGAAGTTAAAGATTTAACTGAAGAAAAATATA
ATCAAGATTACGAAGCATTAACATTTAGCTTTAAAGAGGAAACATATCAAAGTAGGTTAG
CTAAGAAAACACCGATTAAAGCAGGGTATTTTGTTACATGTTGGACAAAAGACGAGAACA
ATTGTAATCAACCATACTCAAAAGAGGCATTTGCAGATTACTTAATGATTATAGTTATTG
ATGAAGAATTAAGCGGTTATTTCTTATTTCCTAGGGAATTATTGGTAGAAAAAGGTATCT
TAACTACATTTGAACATAAAGGTAAGATGGCTTTTAGAGTTTATCCTAAGTGGTGTAATC
AATTGAATAAAAGAGCAGAGCAAACACAAAAGTGGCAATGTAAATATTTTTTTGAATACT
AATTAAAAAGTCATATGGTTGAACTTATAAGAGATGAATATATCATCTTTCGATAAGATA
ACCATATGACTTTATTTTTTATCATTTAATGATGAACGGTTTCTTGTCCTACTTTATTCC
AAGTGAGGATAAAGCTCAACATTGCAAACACACTGATTGCTGTTAATAAAATAAAACCGA
CATCCCATCCGAATTTATCAACTACAGCACCTAAGACGATGTTGGCCATTACAGCACCAA
ACAGATAACCAAATAGTCCTGTTAATCCAGCTGCTGTGCCAGCTGCTTTTTTAGGTACAT
AATCTAATGCTTGTAAACCAATTAACATAACTGGTCCATATATTAAGAAACCAATGGCAA
TTAATGAGACATTGTCTAACCAAGCATTGCCTGGAGGATTTAACCAATAAATTAATACAA
ATACTGTGACACCTAACATAAAGAAGAAACCTGCAGGTCCACGACGACCTTTGAATAATT
TATCAGAAATGTAACCACATAATAATGTACCAGGAATTCCAGCCCATTCGTATAAGAAGT
ATGCCCAACCTGATGCTTTTAAGTCGAAATGTTTTTCTTCACTTAAGTAGACTGGCGCCC
AATCAAGTACACCATAACGCACGAAATAAACAAATATATTTGCAAAGGCAATTGCCCATA
CCCATTTATTGTTCAGTACATATTTAAATAAAATTTCTTTTGTAGTTAATTCTGTTTCTA
ATGTTTTCTTATCGCTTGTAGCAAAGTCATTTTTATAAATTTCGATGGGAGGTAAACCTT
GAGATTGAGGTGTGTCTCTAATCAATACGTATGAAATTGCGGCAATAATAAGTGCTAAGA
GTGCAGGGTAAATGAATACACCTTCGAAACCTTTTAAATAACCAAAGTTGATAAATGCTG
TTGTTGTAATACCCCAAGCAGCAATAGGTGCCATAATACCTCCACCAACATTATGCGCAA
CGTTCCAAAGGGCAGTCTTACTTCCGCGTTCACTTACACTAAACCAGTGAACGAGAACAC
GGCCTGAAGGTGGCCAGCCCATACCTTGAAACCATCCATTTAAGAATAATAGGACAAACA
TAATACCGATACCTGATGTAAAGAACGGTACAAATCCCATTAACAAATTGACGATAGCAG
TGAGTACTAATCCAAGAACTAAGAATATCCGAGCATTGCTCCGATCACTTACAGTACCCA
TAAAGAACTTACTAAATCCATATGCGATGGAAACAGCAGAAAGTGCAAAACCTAGTTCTG
CTTTTGTAAAACCTTGCTCTTGCAATGCCGGCATCGCTAATGAAAAGTTTTTACGTAATA
AATAGTACCCAGCGTAACCGATGAAAATACCAAGAAATACTTGGAGACGTAATCGTTTAT
AGGTATCATCTATCTGATTTTCTGGCAAAGGTTTAATATGCTTTGCAGGTTTAAGAAAAT
TCATAAAATCCTCCTTAATATGTATTTATATGCATTTTGTGCGATAAACTTATATTAGAC
ATGTATGAAAGCGTTGTCAATATACTTTTGTGAAATCTTGAAGATTTAGTTTTTGAAGTA
TTTTATAAACGTTTAGAAAAAATAAATTGCCACACATAAATTTATAATTATGCAATTATT
ATGGCGTTTTACATACTAGCTGTGTATCTACGAATGAGTGCAAACATATTTTTATTTGCA
GAAAAGGGGTAAATCGCATATAACTATCTTTTTTATGTAAGTTGGTATAAAATTTATACT
AATAGGAGGGATAGTATGAATATAGTAGGGCATCATCACATATCCATGTATACAAAAGAT
GCAAGACGTAATAAGGATTTTTACACAAATGTCCTTGGATTACGATTGGTTGAAAAGTCG
GTTAATCAAGACAATCCTTCAATGTATCATTTGTTTTATGGGGACGAAGTAGGTACAGCC
GGAACAATTTTAAGCTTTTTTGAAATTCCCAATGCGGGTCATAAGCAGCCAGGTACTGAA
ACGATTTATCGATTTTCATTATTAGTACCAAATCAAGCGGCACTTCATTATTTTGAAAAA
CGTCTTGAGAATAATGGTATTAAGTCTGAACATTTGTACTATCTTGGACAAGAAGGTGTT
GTCTTTAAAGATGAAGACGACTTAGAAATCATACTGCTTGTTAATGATAGTTTTGAAGTA
CCACATCAATGGCAACATAACGCTTATAGTGAAATACCTCAAGCATATCAAATTTTAGGA
ATAGGGCCAGTAGAATTAAGAGTTAGAAATGCAGCGCGTACGGTAGAATTTTTGGAAAAT
GTCTTAGGTTATCGCAAAAGAGATAATAAATCATTCGATGTGCTGACATTAGCACCACAA
GGTTTATATTCGGATTTTGTAGTTATTGAGCAACAGGGACAACGTGAAAGACCTGGACGA
GGTTATATCCATCATATTGCAGTTAATACACCACAAATGAGTGACTTAGATGCAATTTAC
AAGAAATTACAACAACAACCACAAAGTAATTCAGGTATAATTGATCGCTATTTCTTTAAA
TCATTATACTATCGCCATAATTCAATTATGTATGAATTTGCGACTGAAGCGCCTGGATTT
ACTATTGATACACCTGTTGAACAATTAGGAAGTCAATTGAACTTGCCTGACTTTTTAGAA
GCAGAACGTGAACAAATTGAAAGTAAGTTACACGAAATATAAAGGAGAATGTTTAATGGC
AAAATTAGAAATGAATAAAAATACGCCTCTTGAGTTTGGTTTGTATTCCTTAGGTGATCA
TTTATTGAATCCATTTAAAGGTGAAAAAGTTAGTTATGAGCAACGTATTAATGAAATTAT
TGAAGCAAGTAAATTAGCAGATGAAGCGGGTATTGATGTTTTTGCAGTTGGTGAAAGTCA
TCAAGAGCATTTTACAACACAGGCACATACGGTTGTGTTAGGTGCAATTGCCCAAGCGAC
AAAGCATATTAAAGTTTCAAGTTCTTCAACGATTATTAGTGCAACAGATCCTGTAAGAGT
ATTTGAAGACTTCGCGACATTAGATTTGATTTCTCATGGTAGAGCCGAAATTGTGACTGG
TAGAGCATCAAGAACAGGTATTTTTGATTTGTTTGGCTATGATTTAAAAGACTATGATGA
ATTGTTTGAAGAAAAATTAGGTTTACTTTTAGAGTTAAATAAAACTGAACGTATTACTTG
GTCTGGAAAATATCGTCCTGAACTTAGAAATTTGAAAATATTCCCAAGACCAATCGATAA
TACATTGCCAATATGGCGTGCTGTTGGTGGTCCACCTGCAAGTGCTATCAAAGCGGGAAA
ACAAGGTGTGCCAATGATGATTACAACCCTTGGTGGCCCAGCAATGAACTTTAAAGGTTC
TATAGATGCTTATCGTCAAGCGGCAATTGAAGCAGGCTTCGATGCTTCGCCTAAGTCTTT
ACCAGTAAGTACAGCGAGTCTGTTTTATACAGCTGAAACAACTCAGGATGCTATGAGAGA
ATTTTATCCACATTTGAATACAGGGATGTCATTTATTCGTGGCGTTGGTTATCCGAAACA
GCAATTTGCTAATTCACCAGATTATAGAGAAGCGCTAATGGTTGGAAGCCCGCAACAAAT
TATTGAAAAGATATTGTATCAACATGAGTTGTATGGTCATCAACGTTTTATGGCACAGCT
TGATTTTGGCGGTGTGCCATTTGAAAATGTTATGAAGAATATTGAGTTAATTGGCAACGA
CATTATACCGGCGATTAAAAAGCATTTATCAAAATAGGAGGGGCGTCATCATGAATATTG
TATTATTGTCAGGTTCCACAGTAGGTTCTAAAACGAGAATTGCTATGGATGATTTAAAAA
ATGAACTAGAACTCATCAATGAGGGACACCAAATAGAATTGATGGATTTACGAGATCTCG
AATTAGAATTTAGTGTTGGAAAGAATTATCTAGATACTACAGGAGATGTATATAAATTAA
CGACGTCGTTAATGCAGGCTGATGTGATTTTTATTGGTTTTCCAATTTTTCAAGCTTCCA
TCCCTGGTGCTTTGAAAAATGTATTTGATTTACTTCCGGTCAATGCGTTTCGCGATAAGG
TAATAGGACTTGTAGCGACAGCAGGTTCTAGTAAACATTATTTAATTCCTGAAATGCATT
TAAAACCAATATTGAGTTACATGAAAGCACATACGATGCAAACGTATGTATTTATTGAAG
AGAAAGATTTTTCAAATCAACAAATTGTCAATGATGATGTTGTATTTCGTTTAAAAGCGT
TGGCACAATCCACAATGCGAACTGCTAAAGTACAACAACAAGTGCTTGAAGAAGAAAACA
ACCAATACGACTTTTAAAGTATAAAAATAAGACGCTCGGCACACTATATTTGTAAGTGTT
TGAGCGTCTTTTTATATTAACTATATAGCCAGTGAACGACGATAAAGGCAAGTGATGACA
AGCATATTGAGGTAATAATGATTGTCATAAGCGGTTTAAGTGCGCGACTTTTAAGATCTT
TAAAAGCAACATTTAACCCTAAAGCAACCATGGCCATTAATAAGCAAATTGTTGATACAG
TATTTAAAATATTTAACAATACTGATGGAATAGTTACATATGTATTCACTAAGGCCATAA
TGACAAATCCAATTAAAAAGTATGGAATGCTTATTCGACCCTTGCTAGATGATTCTGATG
AACGGAAACGCATAATTAAAATAAGTATGATGGTTAATGGAATCAGTAAGAATACTCTAC
CAAGTTTACCAAGAAGTGCGATTTTAAGTGCATCACTACCACCAAAGCCACCAGCTAAGA
CAACGTGTGCAATTTCATGAAGACTAACGCCGGACCAAGCGCCATAAACATTTGTCGTCA
TTGAAAAGATAGCGTAGATAGCTGTATATATAAGTGAAAATATCGTACCAATCAATGCGA
TGATACCGATACTAATAGCTGTATCCTTTTCACGTGATTTGAATATTGGAGCTACTGCAG
CAATAGCGGCAGCACCACAAACGCCTGTACCTACACCTAGTAATAATGCGATGTTTTTGT
CACCATGCAACAGTTTGTTGACAAAGAGCATCATTACAATACTGAAAATAACGACACCTA
CATCGATGGCTAATAGTCTACTACCTTGACCGATAATATCGAATATATTGAGTTTAAGTC
CATATAGGATGATTGCAAATCTTAATAAATATTTAGATGAAAACGTAATACCTGAGCTAT
ATTGTTCAGGATATCCTCTAAAGTGACGATATAGAATAGCGATTAATATCGCGATAGTTA
ATGCGCCAACCTTATCTAAGATTGGCAATTTAGCTGCTAAAAAGCTAAATAATGCGACTA
TAAATGTTAATGATAGTCCAATCATAAAATGCTTATTTTTCAATGATGCCATGAGCAGTG
CCTCCTTTAATAGCATTTTAGCACTGTTTTGTCGTATTTTTAAATATAAATTTGGAATGA
ATAATAAAATGGTATTTAAATTAAGTTGTGTTGTAGGTATCAAGGACATCAACCAAAGTA
ATAGGCACTACAACGCTTATTGGTGGGGCCCCAACAAAGAGAATTTCGAAAAGAAATTCT
ACAAACAATGCAAGTTGGGGAAGGACAACAAATTTAAGATACAATGCGTAATATTAATAT
GTTATTATTATGATAATTTACAAAATTATATGAAAAATAAATGAGGGTGTGATGGTATGT
TTGGAATGAAAGTGAATGAACAAATAAGATTAAAAATTTTAGAAGCCCATGACACAGAGG
CACTTTTCAATTTAGTCAATCGTTCAAGAGATTCACTTAGGGAATGGTTACCTTGGGTAG
ATGCAACTGAGCAGCCATCAGATACGCATGCGTTTATTAAAAGAGGACTTTTGCAATTTG
CTGATAGTAATGGATTTCAGTGTGGCATTTGGTATGAGGGAACGCTAGTTGGTGTCATCG
GTTTACATGAAATTAATCACATGCACAGAAAAACTTCATTAGGGTATTATTTAGATAAAC
AATATGAGGGTCATGGGATTATGACACAAGCAGTTGAGGCATTGATAAAGTATTGCTTCG
ATGAGATTGACTTAAATCGAATTGAGATCAGTGCCGCAGTTAATAATGAAAAAAGCCAAG
CTATTCCTGAAAGACTGGGATTTACTAGAGAAGGTATGTTACGTGACAATGAATTACTAA
ATGGTATTTATTCATCGAGTTACATCTATAGTTTATTAAAATCAGAATATAATGAAGGAT
GATAAATCAGACTACAAAAGAGTAATGACTTACATATAAGTGTTACTCTTTTATTTATTT
TTAAACTAAAAAGGTTGTTGACAGTATTATTTTATAACAATATAATGATTTTGATAATTA
TTATCAACTAGATAATGTTCATGGGAGGATGCCTTAAAATCATCATTTTAAGAGCCACGT
ATTATCTTGGCATTTAGGGAGTGTGAGATAGTACGAATGAGGGCATGTCTATGGGGATAA
TAGAATTTCTATAATGAGGTGTCAAAATGAAAAAGTTAACAACGCTATTATTAGCATCAA
CGTTATTAATTGCTGCATGTGGGAACGACGATAGTAAGAAGGATGATTCAAAGACATCGA
AAAAAGATGATGGTGTTAAAGCAGAATTAAAACAAGCAACAAAAGCATATGATAAATATA
CTGATGAACAGTTAAATGAATTTTTAAAGGGTACAGAAAAATTTGTTAAAGCGATTGAAA
ATAATGATATGGCCCAAGCAAAAGCGTTATATCCAAAAGTTCGTATGTATTATGAACGCT
CTGAACCAGTTGCAGAAGCATTTGGAGATTTAGATCCTAAAATTGATGCACGTCTTGCAG
ATATGAAAGAAGAGAAAAAAGAAAAAGAATGGTCAGGATATCATAAGATTGAAAAAGCAT
TATACGAAGATAAGAAAATTGATGATGTGACTAAAAAAGATGCACAACAATTATTGAAAG
ATGCAAAAGAATTGCATGCCAAAGCTGATACATTAGATATCACACCAAAATTAATGTTAC
AAGGTTCTGTTGACCTATTAAATGAAGTTGCAACTTCTAAAATCACAGGTGAAGAAGAAA
TTTATTCACATACAGATTTATATGATTTTAAAGCGAACGTTGAAGGCGCACAAAAAATTT
ATGGCTTATTTAAACCTATTTTAGAGAAAAAAGATAAAAAATTAAGTGATGATATTCAAA
TGAACTTCGATAAAGTGAATCAATTATTGGATAAATATAAAGATAACAACGGCGGTTATG
AGTCATTTGAAAAAGTATCGAAGAAAGACCGTAAAGCATTTGCGGATGCTGTTAATGCAT
TAGGAGAGCCACTAAGCAAAATGGCTGTGATTACTGAATGACAAATTATGAACAAGTTAA
CGATAGTACGCAATTTTCAAGACGTACATTTTTGAAAATGTTAGGTATTGGCGGTGCCGG
TGTTGCAATTGGCGCAAGTGGTGTTGGTAGCATGTGGTCTTTCAAATCAATGTTCAATAC
ACCAGAAGATCCGGAAAAAGATGCGTATGAATTTTATGGTAAAGTGCAACCAGGCATTAC
CACACCAACGCAAAAAACATGCAATTTCGTTGCATTAGATTTGAAGTCAAAAGATAGAGA
TGCAATTAAGGCAATGTTTAAAAAGTGGACGGTTATGGCTGATCGTATGATGGATGGTGA
TACAGTTGGCAAGACGAGTAACAATCCTTTAATGCCACCAGTAGATACCGGTGAATCGAT
AGGATTAGGTGCAAGCAAGTTAACGATTACCTTTGGAATTAGTAAGTCTTTGATGAAGAA
AATTGGGTTATCTAGTAAAATTCCCGATGCCTTTAAAGATTTACCGCATTTTCCGAATGA
TCAGTTAATAGACGATTACAGCGATGGTGATATTATGATTCAAGCATGCTCAAATGATTC
GCAAGTATCCTTTCATGCGGTTCATAATTTAGTTCGTCCATTTCGAGATATTGTTAAGGT
ACGTTGGGCGCAATCTGGTTTTATCTCTGCTAAAGGTAAGGAAACACCTAGAAATTTAAT
GGCATTTAAAGATGGAACAATTAATCCTAGAAAGAGTAATCAACTTAAAGATTATGTGTT
TATTGATGACGGATGGGCGAAACATGGAACTTATTGTGTTGTCAGACGTATTCAAATACA
CATTGAAACGTGGGATCGTACTGCACTGGAAGAACAAGAGGCTACATTTGGTCGCAAGCG
ACATAGTGGTGCACCGTTAACAGGTGGGAAAGAGTTTGATGAAATTGACTTAAAAGCGAA
AGATAGTCATGGCGAGCATATTATTGATAAAGATGCCCATACGAGACTAGCGAAAGAAGC
AAATACGTCAATTTTACGTAGAGCCTTTAATTATGTTGATGGTACGGATGACCGCACAGG
TAACTTCGAAACAGGCTTGTTGTTCATTGCTTTTCAAAAAAGCGACCCAACAATTTATCG
ATATTCAAAACAATTTAGGTAGTAATGATAAGTTAAATGAATACATTACACATAGAGGTT
CTGCTTCATTTTTAGTATTACCAGGTGTTAGTAAGGGAGGATACCTTGGTGAAACATTAT
TTGACTAAAATTATAGCAATGCTAATTACTGCTGCTTTGGTGTGTAACTTTGGGTTATTG
AAAAGTCAGGCAGCAGAACAACAAAGTATTAGTGATGTATATAGTGTGATAACGGATGCG
AAATCTGCACTTTCTAATAATTCGATATCGAATGACAATAAGCAGAAAGCAATTGAGCAA
GTGGTAAGTGCAGTTAAGAAATTATCGCTTGAAGATAATAGCGAAGGTAATGCTGTCAAA
TCAAATGTGAGAAAGCTTGAAGATGCAAAAGCGAATGATGATCAAAAAGATACACTTTCG
CAATTAACGAAGTCATTAATTGCTTATGAAGAGAAATTGGCTAGTAAAGATGCGGGTTCT
AAAATTAAACTATTACAACAGCAAGTCGATGCCAAAGATGCAGCGATGACAAAAGCGATT
AAAGACAAAAATAAAGCGGAATTAGAATCTTTGAACAATAGTTTGAATCAGATTTGGACT
AGTAATGAAACAGTGATTCGCAATTATGACGCAAATCAATATGGACAAATTGAAGTCGCA
TTATTACAACTTAGAATTGCAATTCATAAGTCACCATTAGATACGGCAAAAGTGTCACAT
GCTTGGACAACTTTTAAATCAAATATTGATCATGTCGATAAGAAAAGTGGTACGTCTGCA
AATAATCAATACCATGTATCACAATTAAATGATGAGTTAGAGAAGGCGATTAAAGCTATC
GACAACAATCAATTGTCGGATGCTGATGCTGCGCTTACACATTTTATAGAAATTTGGCCG
TATGTTGAAGGGCAAATTCAAACTAAAGACGGTGCTTTGTATACGAAAATTGAAGATAAA
ATACCATATTATCAAAGTGTATTAGACGAACATAATAAAGCACATGTGAAAGATGGCTTA
GTAGAATTAAATAACCAAATTAAAGAGGTTGTTGGCCATAGTTATAGCTTCGTCGATGTG
ATGATTATATTTTTACGTGAAGGACTAGAAGTGTTATTAATTGTAATGACATTGACTACT
ATGACGCGTAATGTCAAAGATAAGAAGGGTACTGCAAGTGTGATTGGTGGTGCAATTGCC
GGACTTGTATAGAGTATCGTTTTAGCAATTACATTCGTAGAAACACTAGGGAATAGCGGC
ATGCTTCGTGAGAGTATGGAAGCGGGATTAGGTATCGTTGCGGTCATATTAATGTTTATC
GTTGGTGTTTGGATGCATAAACGTTCGAATGCGAAACGCTGGAATGATATGATTAAAAAT
ATGTATGCCAATGCGATTAGTAATGGTAATTTGGTATTGTTAGCGACGATTGGTTTAATA
TCTGTGTTACGTGAAGGTGTTGAGGTTATCATTTTCTATATGGGAATGATAGGCGAATTA
GCGACCAAAGATTTTGTCATAGGTATTGCCTTGGCCATCGTGATATTAATTGTCTTTGCG
CTATTATTTAGATTTATCGTCAGATTGATACCTATATTCTACATATTTAGAGTATTGTCG
ATCTTTATTTTTATTATGGGATTCAAAATGCTTGGCGTAAGTATTCAAAAGTTACAATTA
TTAGGTGCGATGCCAAGACATGTTATTGAAGGATTCCCAACGATTAACTGGTTGGGCTTC
TATCCAAGTTATGAACCATTAATAGCACAAGCTGCCTATATTATGGTAGTTGCTATCTTA
ATCTTTAAATTTAAAAAATAAAAAACAGGCCGAGTGCCTGTTTTTTTGTTGCTGCATTGC
GGATTATCTTAGCATTGCAGATATCGCGGCATTGTTGAGGTGCGGATATCACTGCATTGT
TGGTTCTCGTTGCATTGCAGATTTCACGGTGTAATCTGATGCTGTATTCTGATTAACGCA
ATGTTAGTTAGCTGCAGTATTGATATAATCTGAGGTGCTACATTGTTCTTTTATTGACTA
TTGTGATGTTGTTGCATTGTGAGTATTGCAGTATTGATTCGTATAAGGTCATTGCGTTGG
TGGTTAACCGCGGCATGTGAATTTAACGATGAACATACTGAACTCAAAGAGCAATATGAG
TGGCAATGTGAGTAATATATTTAATGTTATGTCTGGTGGTGCAATGATACTCGCCAGCAC
AAAGCAAGCAAAATAAATATATTTACGATAATGTTTCAAAGAATATGTATCTATAAGACC
GAATTTTGCAAGACCCATAAATAATATTGGTAATTGAAATAGAATGCCAAATGTGAATAA
CCAACGTATGAGTTCAATCAAATATGCTTTAAAGCCAATGACAGGCGAAATGTTTAAAGT
TAATGATAATTTTAACGCGAATTGAATGATCATTGGAAAGCCAACATAAAATGCAAAAGC
GACGCCAGCACAGAATAATAACACGCTGAAAAAACTATATTTATAAATAAATTGACGTTC
ATTATTATGTAATCCAGGCGCAATGAATGCCCACAATTGATAAAACATGACTGGTGAAAT
GAAACAAAACGCGATGAAAAATATAATCATCACGTATATTTGGATCATTTCTGTGAATGA
AAATGCATGTAAGGACACATGTGCACGGGTAATATACGTTATGAATGGTGTCATCCACCA
AAATGATGAAACATATGCGACGATGACCGTAATGACGAACGACAATAAAATTTTTACTAA
CCGTTAGCGTAGTTCGCTAAAGTGAACCATTAATGTATCATCAGTACTATTGATCTCGCT
GTTGCTTCGATTCCTTACTGGGTGTATCGTGAGACTCTTTATCTAAATCTTCTGTTGCAG
ATTTAAATTCTTTTAAAGTAGAACCGATAGCACGACCAAATTGTGGTAATTTTTTTCGGA
CCAAAAATAATTAAAGCGATAATGCTAATGACGACAAGGCTTGTTGGGCCTGTGATGCCT
AAAATAAAATTGTTAGTTATCATGATAATCAACCTCACTCATAAGTAGTATATAGTATTT
ACTTTATACCGAACGATAATGATTATCAACAATATTTTATGCATTAATTAAAATATTGTT
ATAAACACATTTTACTGAGGTATTAATTCTGAAATGATAGCTTGTTCTTTCAAGTCGATA
TAAGTACAAGTACCAGCTTGAATATCGATATGCCATTTATAAATGCCAGCTTCAGCCATT
TCATCACAAAATGTTTCGAAATCTGTTTGTCCTTGTTGATGTCTAGTTAATACATCTTGA
ACGATAGATTGATTTGAACTTGGAGCGACAGGATGATTACTTTTACAGATGAAGTAACAA
TATCATCTTCTGATTGATGTACGTATGTTGCAGTGCCATCTTGAATATTAACAATATTGT
ACGTCATACCCATATCCTTAAATGCTTTGAATAGTTTTGGAAAATCGACACCAGTAAATT
GTTGATGTGCTTGTTGGATTTCAGATAATGTAAATGCCATAATAGTCTCCTTTGAATGGT
TTGATTTAGTGAAAATGCGTGCATCATACTAAAATTAGAATGCTGTTAATTATGCAGGAA
GGTGTAACCAAAGTAAACAATTATGACTTGTAGGTGTTGAGGTGTGTGTTTCAAAATGTC
ATACATAGGTGGACACTTATATTTTTTTGTATAGATTTGACAAATATAGTTGTCAAAAAG
ACAAATATCATTTACAGTGTAGTTGAGGAGTTGATGCGATGTGCGTAATCGATTGAAAGA
ATTACGAGCACGAGATGGCTTAAACCAAACGCAGCTTGCTAAACAAGCGGGTGTTTCAAG
ACAAACTATTTCGCTAATTGAGCGAAACAACTTTATGCCATCGGTATTAACTGCAATAAA
GATTGCTCGTATCTTCAATGAGAAGGTGGAAACTATTTTTATTATTGAGGAGGATGAGGC
ATGAAAATACTAAGATATATCGGATATCTATTACTAGGTGGACTTGTAGGTGGTATCATA
[truncated: 2,528,614 more chars]
